# Supplementary material for: Genome-Wide Association Study Identifies Genomic Loci Affecting Filet Firmness and Protein Content in Rainbow Trout
Source: Front Genet. 2019 May 3;10:386. doi: 10.3389/fgene.2019.00386 (PMC6509548; doi:10.3389/fgene.2019.00386)
Supplement: TABLE S1 — List of all SNPs affecting >2% of the additive genetic variance in shear force. [file Table_1.XLSX]

## Sheet: S1
List of all SNPs affecting >2% of the additive genetic variance in shear force
Variance (%)	RefSeq	CHR	SNP position	Trait	Probe ID	Strand	Gene ID	Gene annotation	Region/effect
2.28594	NC_035080.1	4	79275235	Shear force	AX-171619666	+	LOC110521100	ryanodine receptor 3-like	CDS/syn
2.13969	NC_035080.1	4	79277177	Shear force	AX-172549872	+	LOC110521100	ryanodine receptor 3-like	CDS/syn
2.11408	NC_035080.1	4	79279144	Shear force	AX-172555221	+	LOC110521100	ryanodine receptor 3-like	CDS/nonsyn
2.05554	NC_035080.1	4	79282537	Shear force	AX-172555338	+	LOC110521100	ryanodine receptor 3-like	mRNA
2.27274	NC_035083.1	7	12209094	Shear force	AX-171615063	N/A	N/A	N/A	N/A
2.44577	NC_035083.1	7	12209148	Shear force	AX-171615064	N/A	N/A	N/A	N/A
2.43018	NC_035083.1	7	12209205	Shear force	AX-171615065	N/A	N/A	N/A	N/A
2.58485	NC_035083.1	7	12213061	Shear force	AX-171615066	-	LOC110527434	ribose-phosphate pyrophosphokinase 2	3'UTR
2.5517	NC_035083.1	7	12213141	Shear force	AX-171615067	-	LOC110527434	ribose-phosphate pyrophosphokinase 2	3'UTR
2.56245	NC_035083.1	7	12213723	Shear force	AX-171615068	-	LOC110527434	ribose-phosphate pyrophosphokinase 2	3'UTR
2.5631	NC_035083.1	7	12213753	Shear force	AX-171615069	-	LOC110527434	ribose-phosphate pyrophosphokinase 2	CDS/syn
2.5622	NC_035083.1	7	12214110	Shear force	AX-171615070	-	LOC110527434	ribose-phosphate pyrophosphokinase 2	CDS/syn
2.56344	NC_035083.1	7	12214230	Shear force	AX-171615071	-	LOC110527434	ribose-phosphate pyrophosphokinase 2	CDS/syn
2.5764	NC_035083.1	7	13680289	Shear force	AX-172547901	+	LOC110527444	protein sprouty homolog 2-like	3'UTR
2.4475	NC_035083.1	7	13712564	Shear force	AX-171615341	-	LOC110527445	NEDD4 family-interacting protein 2-like	3'UTR
2.47439	NC_035083.1	7	13713018	Shear force	AX-171615339	-	LOC110527445	NEDD4 family-interacting protein 2-like	3'UTR
2.47352	NC_035083.1	7	13721130	Shear force	AX-89932979	-	LOC110527445	NEDD4 family-interacting protein 2-like	5'UTR
2.47462	NC_035083.1	7	14194291	Shear force	AX-171615364	-	LOC110527456	actin-related protein 3	CDS/syn
2.47358	NC_035083.1	7	14400358	Shear force	AX-171641797	-	LOC110527462	glycerol-3-phosphate dehydrogenase [NAD(+)], cytoplasmic-like	3'UTR
2.46836	NC_035083.1	7	14415930	Shear force	AX-89959465	+	LOC110527460	oxysterol-binding protein-related protein 11-like	CDS/nonsyn
2.44481	NC_035083.1	7	14752149	Shear force	AX-171628503	+	LOC110527471	four and a half LIM domains protein 2-like	5'UTR
2.4447	NC_035083.1	7	14754158	Shear force	AX-89947799	+	LOC110527471	four and a half LIM domains protein 2-like	CDS/nonsyn
2.4448	NC_035083.1	7	14920877	Shear force	AX-171615078	+	LOC110527479	E3 ubiquitin-protein ligase MARCH7-like	CDS/syn
2.04591	NC_035083.1	7	14920968	Shear force	AX-171615077	+	LOC110527479	E3 ubiquitin-protein ligase MARCH7-like	CDS/nonsyn
2.29301	NC_035084.1	8	2953006	Shear force	AX-171626882	+	LOC110529281	dihydrolipoyllysine-residue succinyltransferase component of 2-oxoglutarate dehydrogenase complex, mitochondrial-like	CDS/nonsyn
2.7127	NC_035084.1	8	2970210	Shear force	AX-172556046	N/A	N/A	N/A	N/A
2.75477	NC_035084.1	8	3153094	Shear force	AX-171629288	N/A	N/A	N/A	N/A
3.02334	NC_035084.1	8	3251849	Shear force	AX-171642375	-	LOC110529286	zinc finger protein 395-like	CDS/nonsyn
3.02592	NC_035084.1	8	3589178	Shear force	AX-172550207	N/A	N/A	N/A	N/A
3.0289	NC_035084.1	8	3617788	Shear force	AX-174104128	+	LOC110529289	rho-related GTP-binding protein RhoV-like	3'UTR
3.05286	NC_035084.1	8	3673516	Shear force	AX-172548770	+	LOC110529290	zinc finger FYVE domain-containing protein 1-like	CDS/syn
3.05287	NC_035084.1	8	3673957	Shear force	AX-171625138	+	LOC110529290	zinc finger FYVE domain-containing protein 1-like	3'UTR
3.0802	NC_035084.1	8	4225472	Shear force	AX-172556831	-	LOC110529297	DNA replication licensing factor MCM3 pseudogene	5'UTR
3.07701	NC_035084.1	8	4274467	Shear force	AX-172549921	N/A	N/A	N/A	N/A
3.10725	NC_035084.1	8	4312477	Shear force	AX-172549321	+	LOC110529171	EMILIN-1-like	CDS/syn
3.10592	NC_035084.1	8	4317603	Shear force	AX-171625501	+	LOC110529171	EMILIN-1-like	CDS/syn
3.1279	NC_035084.1	8	4319191	Shear force	AX-171599923	+	LOC110529171	EMILIN-1-like	3'UTR
3.14449	NC_035084.1	8	4712642	Shear force	AX-171600354	+	LOC110529301	uncharacterized LOC110529301	LncRNA
3.14326	NC_035084.1	8	4718350	Shear force	AX-172555006	+	LOC110529302	serine/arginine-rich splicing factor 5-like	mRNA
3.13785	NC_035084.1	8	4723355	Shear force	AX-171606741	+	LOC110529302	serine/arginine-rich splicing factor 5-like	mRNA
3.09667	NC_035084.1	8	4727415	Shear force	AX-171620654	+	LOC110529302	serine/arginine-rich splicing factor 5-like	CDS/syn
3.09825	NC_035084.1	8	4728459	Shear force	AX-171606739	N/A	N/A	N/A	N/A
2.91913	NC_035084.1	8	4731513	Shear force	AX-172564122	-	LOC110529303	sodium/bile acid cotransporter-like	CDS/syn
2.92143	NC_035084.1	8	4769521	Shear force	AX-171600815	+	LOC110529304	protein max-like	3'UTR
2.77182	NC_035084.1	8	4790995	Shear force	AX-171629477	-	LOC110529174	protein farnesyltransferase subunit beta-like	CDS/syn
2.62453	NC_035084.1	8	4821177	Shear force	AX-171626357	-	LOC110529174	protein farnesyltransferase subunit beta-like	CDS/syn
2.62471	NC_035084.1	8	5389012	Shear force	AX-171626302	+	LOC110529308	KATNB1-like protein 1	3'UTR
2.62492	NC_035084.1	8	5400307	Shear force	AX-171600855	+	LOC110529309	ER membrane protein complex subunit 7-like	3'UTR
2.62472	NC_035084.1	8	5465450	Shear force	AX-171607000	N/A	N/A	N/A	N/A
2.13765	NC_035084.1	8	5465893	Shear force	AX-171606998	N/A	N/A	N/A	N/A
2.14806	NC_035084.1	8	5466009	Shear force	AX-171606996	N/A	N/A	N/A	N/A
2.13644	NC_035084.1	8	5466014	Shear force	AX-171606995	N/A	N/A	N/A	N/A
2.09005	NC_035084.1	8	5466097	Shear force	AX-171606994	N/A	N/A	N/A	N/A
2.0901	NC_035084.1	8	5466105	Shear force	AX-171606991	N/A	N/A	N/A	N/A
2.22792	NC_035084.1	8	5466221	Shear force	AX-171606990	N/A	N/A	N/A	N/A
2.22824	NC_035084.1	8	5466396	Shear force	AX-171606989	N/A	N/A	N/A	N/A
2.18277	NC_035084.1	8	5467703	Shear force	AX-171598370	N/A	N/A	N/A	N/A
2.17999	NC_035084.1	8	5481101	Shear force	AX-171606987	-	LOC110529177	ryanodine receptor 3-like	CDS/syn
2.18402	NC_035084.1	8	5481500	Shear force	AX-171606986	-	LOC110529177	ryanodine receptor 3-like	CDS/syn
2.18416	NC_035084.1	8	5481770	Shear force	AX-171606985	-	LOC110529177	ryanodine receptor 3-like	CDS/syn
2.23339	NC_035084.1	8	5481890	Shear force	AX-171606984	-	LOC110529177	ryanodine receptor 3-like	CDS/syn
2.23452	NC_035084.1	8	5481962	Shear force	AX-171606983	-	LOC110529177	ryanodine receptor 3-like	CDS/syn
2.23447	NC_035084.1	8	5482326	Shear force	AX-171606982	-	LOC110529177	ryanodine receptor 3-like	CDS/nonsyn
2.23309	NC_035084.1	8	5482409	Shear force	AX-171606981	-	LOC110529177	ryanodine receptor 3-like	CDS/syn
2.234	NC_035084.1	8	5483556	Shear force	AX-171606980	-	LOC110529177	ryanodine receptor 3-like	CDS/syn
2.2346	NC_035084.1	8	5488334	Shear force	AX-171600378	-	LOC110529177	ryanodine receptor 3-like	CDS/syn
2.23918	NC_035084.1	8	5498487	Shear force	AX-172555853	-	LOC110529177	ryanodine receptor 3-like	CDS/syn
2.23784	NC_035084.1	8	5499229	Shear force	AX-171604958	-	LOC110529177	ryanodine receptor 3-like	CDS/syn
2.18917	NC_035084.1	8	5509881	Shear force	AX-171599294	-	LOC110529177	ryanodine receptor 3-like	CDS/syn
2.18725	NC_035084.1	8	5512331	Shear force	AX-171603918	-	LOC110529177	ryanodine receptor 3-like	CDS/syn
2.91584	NC_035086.1	10	33155185	Shear force	AX-171596826	+	LOC110533811	plastin-3	3'UTR
2.95934	NC_035086.1	10	33155312	Shear force	AX-171596824	+	LOC110533811	plastin-3	3'UTR
3.73069	NC_035086.1	10	33155825	Shear force	AX-171596822	+	LOC110533811	plastin-3	3'UTR
3.75475	NC_035086.1	10	33156032	Shear force	AX-171596821	+	LOC110533811	plastin-3	3'UTR
3.82979	NC_035086.1	10	33157280	Shear force	AX-171643085	+	LOC110533811	plastin-3	3'UTR
3.82978	NC_035086.1	10	33197766	Shear force	AX-171622640	+	LOC110533813	nuclear pore glycoprotein p62-like	CDS/syn
3.82988	NC_035086.1	10	33231241	Shear force	AX-171622638	-	LOC110533814	charged multivesicular body protein 1b	CDS/syn
3.83118	NC_035086.1	10	33373829	Shear force	AX-89937789	+	LOC110533821	MICOS complex subunit MIC27-like	CDS/nonsyn
3.83415	NC_035086.1	10	33376699	Shear force	AX-171616573	+	LOC110533821	MICOS complex subunit MIC27-like	CDS/nonsyn
3.82962	NC_035086.1	10	33380241	Shear force	AX-171616571	+	LOC110533821	MICOS complex subunit MIC27-like	CDS/nonsyn
3.81655	NC_035086.1	10	33380347	Shear force	AX-171596819	+	LOC110533821	MICOS complex subunit MIC27-like	CDS/syn
3.81469	NC_035086.1	10	33398616	Shear force	AX-171619049	+	LOC110533822	type-2 angiotensin II receptor-like	CDS/nonsyn
3.81149	NC_035086.1	10	33400519	Shear force	AX-171619048	+	LOC110533822	type-2 angiotensin II receptor-like	3'UTR
3.84	NC_035086.1	10	33786052	Shear force	AX-89940598	N/A	N/A	N/A	N/A
3.8	NC_035086.1	10	33841345	Shear force	AX-172546813	N/A	N/A	N/A	N/A
3.79838	NC_035086.1	10	33846410	Shear force	AX-171622634	-	LOC110533829	myotubularin-related protein 8-like	3'UTR
3.77081	NC_035086.1	10	33848829	Shear force	AX-171643079	-	LOC110533829	myotubularin-related protein 8-like	CDS/nonsyn
3.74004	NC_035086.1	10	33896626	Shear force	AX-171622632	+	LOC110533832	moesin-like	5'UTR
3.73842	NC_035086.1	10	33925683	Shear force	AX-89916770	+	LOC110533832	moesin-like	CDS/syn
3.44468	NC_035086.1	10	34163300	Shear force	AX-171622629	-	LOC110533838	oligophrenin-1-like	CDS/nonsyn
3.4126	NC_035086.1	10	34183838	Shear force	AX-171596818	+	LOC110533839	protein YIPF6	3'UTR
3.43809	NC_035086.1	10	34184875	Shear force	AX-171643076	+	LOC110533839	protein YIPF6	3'UTR
3.43802	NC_035086.1	10	34812751	Shear force	AX-171632688	+	LOC110533848	immunoglobulin-binding protein 1-like	CDS/syn
3.38333	NC_035086.1	10	34861588	Shear force	AX-171622625	-	LOC110533854	TBC1 domain family member 8B-like	3'UTR
3.38383	NC_035086.1	10	34913476	Shear force	AX-171622623	-	c10hxorf57	chromosome 10 CXorf57 homolog	3'UTR
3.38363	NC_035086.1	10	35046613	Shear force	AX-171634757	+	LOC110533859	non-POU domain-containing octamer-binding protein-like	CDS/syn
3.36528	NC_035086.1	10	35138547	Shear force	AX-171634788	+	LOC110533863	nuclear fragile X mental retardation-interacting protein 2-like	3'UTR
3.36463	NC_035086.1	10	35218359	Shear force	AX-172564086	-	LOC110533864	RNA-binding protein Musashi homolog 2-like	3'UTR
3.37025	NC_035086.1	10	35666172	Shear force	AX-171608000	-	LOC110533869	galectin-9-like	CDS/nonsyn
3.36082	NC_035086.1	10	35668815	Shear force	AX-172560956	-	LOC110533869	galectin-9-like	CDS/nonsyn
3.35178	NC_035086.1	10	35806564	Shear force	AX-172548115	-	LOC110533872	vascular endothelial zinc finger 1-like	3'UTR
3.35146	NC_035086.1	10	35806606	Shear force	AX-172560944	-	LOC110533872	vascular endothelial zinc finger 1-like	3'UTR
3.35251	NC_035086.1	10	35914129	Shear force	AX-172561324	+	LOC110533873	unconventional myosin-XVIIIa-like	mRNA
3.34318	NC_035086.1	10	35932129	Shear force	AX-171617811	+	LOC110533873	unconventional myosin-XVIIIa-like	CDS/nonsyn
3.3105	NC_035086.1	10	35932412	Shear force	AX-172559470	+	LOC110533873	unconventional myosin-XVIIIa-like	CDS/syn
3.265	NC_035086.1	10	35945426	Shear force	AX-172561098	+	LOC110533873	unconventional myosin-XVIIIa-like	CDS/syn
3.26534	NC_035086.1	10	35948172	Shear force	AX-171617810	+	LOC110533873	unconventional myosin-XVIIIa-like	CDS/nonsyn
3.26818	NC_035086.1	10	35953210	Shear force	AX-171617809	+	LOC110533873	unconventional myosin-XVIIIa-like	CDS/nonsyn
3.26615	NC_035086.1	10	35957767	Shear force	AX-171607999	+	LOC110533873	unconventional myosin-XVIIIa-like	CDS/syn
3.22016	NC_035086.1	10	35964485	Shear force	AX-171607997	+	LOC110533873	unconventional myosin-XVIIIa-like	CDS/nonsyn
3.1936	NC_035086.1	10	35970188	Shear force	AX-171617808	+	LOC110533873	unconventional myosin-XVIIIa-like	CDS/nonsyn
3.19388	NC_035086.1	10	35974956	Shear force	AX-171607996	+	LOC110533873	unconventional myosin-XVIIIa-like	3'UTR
2.23026	NC_035089.1	13	43003254	Shear force	AX-172554708	+	LOC110486574	ras-related protein Rab-37-like	3'UTR
2.23295	NC_035089.1	13	43044831	Shear force	AX-171604094	+	LOC110485193	Na(+)/H(+) exchange regulatory cofactor NHE-RF1-like	3'UTR
2.21151	NC_035089.1	13	43148604	Shear force	AX-172558396	-	LOC110486579	E3 ubiquitin-protein ligase RNF12-B-like	3'UTR
2.13983	NC_035089.1	13	43162397	Shear force	AX-172558157	-	LOC110486579	E3 ubiquitin-protein ligase RNF12-B-like	CDS/syn
2.0684	NC_035089.1	13	43180348	Shear force	AX-171609145	-	LOC110486581	bifunctional arginine demethylase and lysyl-hydroxylase JMJD6-like	3'UTR
2.15317	NC_035089.1	13	43192101	Shear force	AX-171609147	+	LOC110486583	serine/arginine-rich splicing factor 2-like	3'UTR
2.22907	NC_035089.1	13	43192669	Shear force	AX-171609148	-	LOC110486583	serine/arginine-rich splicing factor 2-like	3'UTR
2.22894	NC_035089.1	13	43192696	Shear force	AX-171609149	-	LOC110486583	serine/arginine-rich splicing factor 2-like	3'UTR
2.48355	NC_035089.1	13	43218553	Shear force	AX-172557729	-	LOC110486586	UBA-like domain-containing protein 2	3'UTR
2.47309	NC_035089.1	13	43370258	Shear force	AX-172558718	+	tmem104	transmembrane protein 104	3'UTR
2.49334	NC_035089.1	13	43979318	Shear force	AX-172553674	+	LOC110486591	ectonucleotide pyrophosphatase/phosphodiesterase family member 7-like	CDS/syn
2.8992	NC_035089.1	13	43983103	Shear force	AX-171628465	+	LOC110486591	ectonucleotide pyrophosphatase/phosphodiesterase family member 7-like	CDS/nonsyn
2.91069	NC_035089.1	13	44046841	Shear force	AX-172553675	-	LOC110486594	phosphatidylcholine transfer protein-like	3'UTR
2.91	NC_035089.1	13	44047502	Shear force	AX-171628467	-	LOC110486594	phosphatidylcholine transfer protein-like	3'UTR
2.89946	NC_035089.1	13	44092279	Shear force	AX-171632041	+	LOC110486595	monocyte to macrophage differentiation factor	3'UTR
2.90902	NC_035089.1	13	44106360	Shear force	AX-171632039	-	LOC110486596	hepatic leukemia factor-like	CDS/syn
2.91876	NC_035089.1	13	44106579	Shear force	AX-172564109	-	LOC110486596	hepatic leukemia factor-like	CDS/syn
2.90711	NC_035089.1	13	44166070	Shear force	AX-171628469	-	LOC110486597	forkhead box protein K2-like	CDS/syn
2.91688	NC_035089.1	13	44399939	Shear force	AX-171628471	-	LOC110486601	zinc phosphodiesterase ELAC protein 2-like	CDS/syn
2.79213	NC_035089.1	13	44422370	Shear force	AX-171628474	+	LOC110486605	transmembrane protein 220-like	CDS/nonsyn
2.79131	NC_035089.1	13	44425643	Shear force	AX-171628476	+	LOC110486603	protein SCO1 homolog, mitochondrial-like	CDS/nonsyn
2.79132	NC_035089.1	13	44531437	Shear force	AX-172556582	N/A	N/A	N/A	N/A
2.79976	NC_035089.1	13	44535922	Shear force	AX-171630501	-	LOC110486613	dehydrogenase/reductase SDR family member 7C-B-like	3'UTR
2.90011	NC_035089.1	13	44664742	Shear force	AX-172555276	+	LOC110486621	growth factor receptor-bound protein 2-like	5'UTR
2.89995	NC_035089.1	13	44671486	Shear force	AX-171606779	+	LOC110486621	growth factor receptor-bound protein 2-like	3'UTR
3.0019	NC_035089.1	13	44781657	Shear force	AX-171604511	+	LOC110486624	eukaryotic translation initiation factor 3 subunit D	5'UTR
3.02901	NC_035089.1	13	44784226	Shear force	AX-171603793	+	LOC110486624	eukaryotic translation initiation factor 3 subunit D	CDS/syn
3.03232	NC_035089.1	13	44788649	Shear force	AX-171604509	+	LOC110486624	eukaryotic translation initiation factor 3 subunit D	3'UTR
2.87149	NC_035089.1	13	44795325	Shear force	AX-171629633	-	LOC110486627	uncharacterized LOC110486627	3'UTR
2.82716	NC_035089.1	13	44806234	Shear force	AX-171629631	+	LOC110486626	GTPase IMAP family member 4-like	3'UTR
2.98756	NC_035089.1	13	45026804	Shear force	AX-171602288	-	LOC100135850	sex hormone-binding globulin	CDS/syn
2.71381	NC_035089.1	13	45027279	Shear force	AX-171602287	-	LOC100135850	sex hormone-binding globulin	CDS/syn
2.65483	NC_035089.1	13	45029859	Shear force	AX-172553329	-	LOC110486635	solute carrier family 25 member 39-like	3'UTR
2.65484	NC_035089.1	13	45077737	Shear force	AX-172557712	-	LOC110486634	solute carrier family 25 member 39-like	5'UTR
3.51539	NC_035089.1	13	45087094	Shear force	AX-171599070	+	LOC110486632	granulins-like	CDS/syn
4.36489	NC_035089.1	13	45089988	Shear force	AX-171645362	+	LOC110486632	granulins-like	3'UTR
5.37778	NC_035089.1	13	45111046	Shear force	AX-171609225	-	LOC110486641	branched-chain-amino-acid aminotransferase, cytosolic-like	3'UTR
5.39101	NC_035089.1	13	45126057	Shear force	AX-171629138	-	LOC110486643	17-beta-hydroxysteroid dehydrogenase 14-like	CDS/nonsyn
5.35527	NC_035089.1	13	45142682	Shear force	AX-171607105	+	LOC110486644	potassium voltage-gated channel subfamily A member 1-like	CDS/syn
5.47268	NC_035089.1	13	45250062	Shear force	AX-171598685	-	LOC110486648	nucleobindin-1-like	3'UTR
6.89924	NC_035089.1	13	45250138	Shear force	AX-171598684	-	LOC110486648	nucleobindin-1-like	3'UTR
6.91409	NC_035089.1	13	45280211	Shear force	AX-172549096	+	LOC110486650	uncharacterized LOC110486650	5'UTR
6.64899	NC_035089.1	13	45280212	Shear force	AX-171625366	+	LOC110486650	uncharacterized LOC110486650	5'UTR
5.47095	NC_035089.1	13	45284153	Shear force	AX-171599754	-	LOC110486651	tripartite motif-containing protein 16-like	3'UTR
5.52135	NC_035089.1	13	45348326	Shear force	AX-172552143	+	LOC110486653	myosin-binding protein C, fast-type-like	CDS/syn
4.28581	NC_035089.1	13	45348905	Shear force	AX-171602178	+	LOC110486653	myosin-binding protein C, fast-type-like	CDS/syn
3.58658	NC_035089.1	13	45353098	Shear force	AX-171625368	+	LOC110486653	myosin-binding protein C, fast-type-like	mRNA
3.57025	NC_035089.1	13	45358893	Shear force	AX-172774576	+	LOC110486653	myosin-binding protein C, fast-type-like	CDS/nonsyn
3.66865	NC_035089.1	13	45494621	Shear force	AX-171604288	-	LOC110486657	protein kinase C and casein kinase substrate in neurons protein 3-like	3'UTR
3.13478	NC_035089.1	13	45495127	Shear force	AX-171604289	-	LOC110486657	protein kinase C and casein kinase substrate in neurons protein 3-like	3'UTR
3.24624	NC_035089.1	13	45495294	Shear force	AX-171604292	-	LOC110486657	protein kinase C and casein kinase substrate in neurons protein 3-like	3'UTR
3.2803	NC_035089.1	13	45497545	Shear force	AX-172549536	-	LOC110486657	protein kinase C and casein kinase substrate in neurons protein 3-like	CDS/nonsyn
3.33524	NC_035089.1	13	45506570	Shear force	AX-172553512	+	LOC110486658	uncharacterized LOC110486658	LncRNA
3.42231	NC_035089.1	13	45507277	Shear force	AX-172554943	+	LOC110486658	uncharacterized LOC110486658	LncRNA
3.45852	NC_035089.1	13	45619953	Shear force	AX-171611403	-	LOC110486660	serine/threonine-protein phosphatase alpha-2 isoform-like	3'UTR
3.14811	NC_035089.1	13	45620629	Shear force	AX-171611404	-	LOC110486660	serine/threonine-protein phosphatase alpha-2 isoform-like	3'UTR
2.97786	NC_035089.1	13	45641167	Shear force	AX-171611405	+	LOC110486662	claudin-4-like	3'UTR
2.97633	NC_035089.1	13	45641799	Shear force	AX-171611406	-	LOC110486661	coronin-1A-like	3'UTR
2.73847	NC_035089.1	13	45644102	Shear force	AX-171603231	-	LOC110486661	coronin-1A-like	CDS/syn
2.73902	NC_035089.1	13	45731245	Shear force	AX-171603464	+	LOC110486671	cytochrome c oxidase subunit 6A, mitochondrial	CDS/nonsyn
2.7209	NC_035089.1	13	45744877	Shear force	AX-171603124	N/A	N/A	N/A	N/A
2.34711	NC_035089.1	13	45785431	Shear force	AX-171603120	-	c13h16orf58	chromosome 13 C16orf58 homolog	CDS/nonsyn
2.33888	NC_035089.1	13	45795312	Shear force	AX-172553249	+	LOC110486678	uncharacterized LOC110486678	LncRNA
2.35416	NC_035089.1	13	45825907	Shear force	AX-174104388	+	LOC110486680	myosin regulatory light chain 2, skeletal muscle isoform-like	mRNA
2.35781	NC_035089.1	13	45826199	Shear force	AX-171606420	+	LOC110486680	myosin regulatory light chain 2, skeletal muscle isoform-like	3'UTR
2.51225	NC_035089.1	13	45826267	Shear force	AX-171606422	+	LOC110486680	myosin regulatory light chain 2, skeletal muscle isoform-like	3'UTR
2.54803	NC_035089.1	13	45826307	Shear force	AX-171606423	+	LOC110486679	TBC1 domain family member 10B-like	3'UTR
2.5498	NC_035089.1	13	45826604	Shear force	AX-171604417	+	LOC110486679	TBC1 domain family member 10B-like	3'UTR
2.54295	NC_035089.1	13	45826876	Shear force	AX-171604416	+	LOC110486679	TBC1 domain family member 10B-like	3'UTR
2.53516	NC_035089.1	13	45857332	Shear force	AX-171602066	-	LOC110486682	3 beta-hydroxysteroid dehydrogenase type 7-like	CDS/nonsyn
2.55271	NC_035089.1	13	45864000	Shear force	AX-172555502	-	LOC110486682	3 beta-hydroxysteroid dehydrogenase type 7-like	5'UTR
2.55271	NC_035089.1	13	45875236	Shear force	AX-172548370	N/A	N/A	N/A	N/A
2.54662	NC_035089.1	13	45876868	Shear force	AX-172555501	-	LOC110485207	histone-lysine N-methyltransferase SETD1A-like	3'UTR
2.40274	NC_035089.1	13	45900926	Shear force	AX-172555500	+	LOC110486684	DDB1- and CUL4-associated factor 7-like	5'UTR
2.40305	NC_035089.1	13	45913986	Shear force	AX-171604665	+	LOC110486684	DDB1- and CUL4-associated factor 7-like	3'UTR
2.30639	NC_035089.1	13	45982532	Shear force	AX-172550441	-	LOC100136168	glial fibrillary acidic protein	CDS/syn
2.28353	NC_035089.1	13	46017811	Shear force	AX-172557872	-	LOC110486687	LIM domain-containing protein 2-like	3'UTR
2.27872	NC_035089.1	13	46017924	Shear force	AX-172548069	-	LOC110486687	LIM domain-containing protein 2-like	3'UTR
2.127	NC_035089.1	13	46017963	Shear force	AX-171609134	-	LOC110486687	LIM domain-containing protein 2-like	3'UTR
2.10013	NC_035089.1	13	46018191	Shear force	AX-171609135	-	LOC110486687	LIM domain-containing protein 2-like	3'UTR
2.02669	NC_035089.1	13	46019477	Shear force	AX-171609138	-	LOC110486687	LIM domain-containing protein 2-like	3'UTR
2.02001	NC_035089.1	13	46046944	Shear force	AX-171609139	-	LOC110486688	ATP-dependent RNA helicase DDX42-like	3'UTR
2.02	NC_035089.1	13	46060142	Shear force	AX-171634202	+	LOC110486690	STE20-related kinase adapter protein alpha-like	CDS/syn
2.22988	NC_035104.1	28	9751858	Shear force	AX-171613078	+	LOC110508482	apoptotic chromatin condensation inducer in the nucleus-like	CDS/nonsyn
2.22861	NC_035104.1	28	9753870	Shear force	AX-171618577	+	LOC110508482	apoptotic chromatin condensation inducer in the nucleus-like	CDS/syn
2.22979	NC_035104.1	28	9754864	Shear force	AX-171613076	+	LOC110508482	apoptotic chromatin condensation inducer in the nucleus-like	3'UTR
2.26743	NC_035104.1	28	9754973	Shear force	AX-172558001	+	LOC110508482	apoptotic chromatin condensation inducer in the nucleus-like	3'UTR
2.25415	NC_035104.1	28	9763838	Shear force	AX-171598938	-	LOC110508483	matrix metalloproteinase-14-like	3'UTR
2.25694	NC_035104.1	28	9763927	Shear force	AX-171598937	-	LOC110508483	matrix metalloproteinase-14-like	3'UTR
2.25733	NC_035104.1	28	9764282	Shear force	AX-171598936	-	LOC110508483	matrix metalloproteinase-14-like	3'UTR
2.26684	NC_035104.1	28	9764561	Shear force	AX-171598935	-	LOC110508483	matrix metalloproteinase-14-like	3'UTR
2.17803	NC_035104.1	28	9767473	Shear force	AX-171645228	-	LOC110508483	matrix metalloproteinase-14-like	CDS/syn
2.13819	NC_035104.1	28	9771512	Shear force	AX-172550297	-	LOC110508483	matrix metalloproteinase-14-like	CDS/syn
2.20939	NC_035104.1	28	9784531	Shear force	AX-172558722	-	LOC110508483	matrix metalloproteinase-14-like	5'UTR
2.24502	NC_035104.1	28	9843505	Shear force	AX-171624140	+	LOC110508486	cerebellin-1-like	3'UTR
2.27234	NC_035104.1	28	9843845	Shear force	AX-171644379	+	LOC110508487	uncharacterized LOC110508487	3'UTR
2.2741	NC_035104.1	28	9893812	Shear force	AX-171643531	+	LOC110508489	TOX high mobility group box family member 4-A-like	CDS/syn
2.27056	NC_035104.1	28	9900133	Shear force	AX-171597389	N/A	N/A	N/A	N/A
2.19993	NC_035104.1	28	9900233	Shear force	AX-171597390	N/A	N/A	N/A	N/A
2.21608	NC_035104.1	28	9913201	Shear force	AX-171643532	-	LOC110508491	zinc finger protein 773-like	CDS/syn

## Sheet: S2
Created/ deleted miRNA targets as a consequence of SNPs affecting genetic variance in shear force
Probe ID	SNP allele	miRNA	Range	No of tools	Variance %	RefSeq	CHR	SNP position	Strand	Gene ID	Gene annotation	Region
AX-171615066	AX-171615066B	mir-29b-3p	28:48	3	2.58485	NC_035083.1	7	12213061	-	LOC110527434	ribose-phosphate pyrophosphokinase 2	3'UTR
AX-171615066	AX-171615066B	mir-29c	28:48	3	2.58485	NC_035083.1	7	12213061	-	LOC110527434	ribose-phosphate pyrophosphokinase 2	3'UTR
AX-171615067	AX-171615067B	mir-221-3p	21:42:00	3	2.5517	NC_035083.1	7	12213141	-	LOC110527434	ribose-phosphate pyrophosphokinase 2	3'UTR
AX-171615067	AX-171615067B	mir-221-5p	21:42:00	3	2.5517	NC_035083.1	7	12213141	-	LOC110527434	ribose-phosphate pyrophosphokinase 2	3'UTR
AX-171641797	AX-171641797A	mir-430c-3p	35:55	4	2.47358	NC_035083.1	7	14400358	-	LOC110527462	glycerol-3-phosphate dehydrogenase [NAD(+)], cytoplasmic-like	3'UTR
AX-174104128	AX-174104128A	mir-24a-4-5p	29:55	3	3.0289	NC_035084.1	8	3617788	+	LOC110529289	rho-related GTP-binding protein RhoV-like	3'UTR
AX-171599923	AX-171599923B	mir-1388-3p	24:45	3	3.1279	NC_035084.1	8	4319191	+	LOC110529171	EMILIN-1-like	3'UTR
AX-171626302	AX-171626302A	mir-130d	15:41:00	4	2.62471	NC_035084.1	8	5389012	+	LOC110529308	KATNB1-like protein 1	3'UTR
AX-171643085	AX-171643085B	mir-200b-3p	14:35:00	4	3.82979	NC_035086.1	10	33157280	+	LOC110533811	plastin-3	3'UTR
AX-171643085	AX-171643085B	mir-200c	14:35:00	3	3.82979	NC_035086.1	10	33157280	+	LOC110533811	plastin-3	3'UTR
AX-171643085	AX-171643085B	mir-200c-5p	14:35:00	3	3.82979	NC_035086.1	10	33157280	+	LOC110533811	plastin-3	3'UTR
AX-171643085	AX-171643085B	mir-429	14:35:00	3	3.82979	NC_035086.1	10	33157280	+	LOC110533811	plastin-3	3'UTR
AX-171643085	AX-171643085B	mir-429-3p	14:35:00	3	3.82979	NC_035086.1	10	33157280	+	LOC110533811	plastin-3	3'UTR
AX-171643085	AX-171643085B	mir-429-5p	14:35:00	3	3.82979	NC_035086.1	10	33157280	+	LOC110533811	plastin-3	3'UTR
AX-171619048	AX-171619048B	mir-124b-5p	21:46:00	3	3.81149	NC_035086.1	10	33400519	+	LOC110533822	type-2 angiotensin II receptor-like	3'UTR
AX-171619048	AX-171619048B	mir-124c-5p	21:46:00	3	3.81149	NC_035086.1	10	33400519	+	LOC110533822	type-2 angiotensin II receptor-like	3'UTR
AX-171596818	AX-171596818B	mir-19a-5p	26:47	3	3.4126	NC_035086.1	10	34183838	+	LOC110533839	protein YIPF6	3'UTR
AX-171622625	AX-171622625A	mir-205a	34:53	3	3.38333	NC_035086.1	10	34861588	-	LOC110533854	TBC1 domain family member 8B-like	3'UTR
AX-171622625	AX-171622625A	mir-205b-1-3p	34:53	3	3.38333	NC_035086.1	10	34861588	-	LOC110533854	TBC1 domain family member 8B-like	3'UTR
AX-171622625	AX-171622625A	mir-205b-5p	34:53	3	3.38333	NC_035086.1	10	34861588	-	LOC110533854	TBC1 domain family member 8B-like	3'UTR
AX-171622623	AX-171622623B	mir-181b-5p	18:38:00	3	3.38383	NC_035086.1	10	34913476	-	c10hxorf57	chromosome 10 CXorf57 homolog	3'UTR
AX-171634788	AX-171634788A	mir-122-5p	29:45	3	3.36528	NC_035086.1	10	35138547	+	LOC110533863	nuclear fragile X mental retardation-interacting protein 2-like	3'UTR
AX-172548115	AX-172548115B	mir-18b-5p	13:39:00	3	3.35178	NC_035086.1	10	35806564	-	LOC110533872	vascular endothelial zinc finger 1-like	3'UTR
AX-172560944	AX-172560944A	mir-9a-5p	09:35:00	3	3.35146	NC_035086.1	10	35806606	-	LOC110533872	vascular endothelial zinc finger 1-like	3'UTR
AX-172560944	AX-172560944A	mir-9a-6-3p	09:35:00	3	3.35146	NC_035086.1	10	35806606	-	LOC110533872	vascular endothelial zinc finger 1-like	3'UTR
AX-172560944	AX-172560944A	mir-9a-8-3p	09:35:00	3	3.35146	NC_035086.1	10	35806606	-	LOC110533872	vascular endothelial zinc finger 1-like	3'UTR
AX-172560944	AX-172560944A	mir-9b-3p	09:35:00	3	3.35146	NC_035086.1	10	35806606	-	LOC110533872	vascular endothelial zinc finger 1-like	3'UTR
AX-172560944	AX-172560944A	mir-9b-5p	09:35:00	3	3.35146	NC_035086.1	10	35806606	-	LOC110533872	vascular endothelial zinc finger 1-like	3'UTR
AX-172560944	AX-172560944A	let-7b	23:44:00	3	3.35146	NC_035086.1	10	35806606	-	LOC110533872	vascular endothelial zinc finger 1-like	3'UTR
AX-172554708	AX-172554708A	mir-2188-5p	14:37:00	3	2.23026	NC_035089.1	13	43003254	+	LOC110486574	ras-related protein Rab-37-like	3'UTR
AX-171604094	AX-171604094A	mir-729-5p	21:41:00	3	2.23295	NC_035089.1	13	43044831	+	LOC110485193	Na(+)/H(+) exchange regulatory cofactor NHE-RF1-like	3'UTR
AX-171609147	AX-171609147B	mir-125a-5p	18:41:00	4	2.15317	NC_035089.1	13	43192101	+	LOC110486583	serine/arginine-rich splicing factor 2-like	3'UTR
AX-171609147	AX-171609147B	mir-125b-5p	18:41:00	4	2.15317	NC_035089.1	13	43192101	+	LOC110486583	serine/arginine-rich splicing factor 2-like	3'UTR
AX-171609147	AX-171609147B	mir-3588	21:42:00	3	2.15317	NC_035089.1	13	43192101	+	LOC110486583	serine/arginine-rich splicing factor 2-like	3'UTR
AX-171609148	AX-171609148A	mir-9341	21:43:00	3	2.22907	NC_035089.1	13	43192669	-	LOC110486583	serine/arginine-rich splicing factor 2-like	3'UTR
AX-171632041	AX-171632041A	mir-33b-5p	24:41	3	2.89946	NC_035089.1	13	44092279	+	LOC110486595	monocyte to macrophage differentiation factor	3'UTR
AX-171632041	AX-171632041A	let-7d-3p	32:53	3	2.89946	NC_035089.1	13	44092279	+	LOC110486595	monocyte to macrophage differentiation factor	3'UTR
AX-171604509	AX-171604509A	mir-25-5p	23:51:00	3	3.03232	NC_035089.1	13	44788649	+	LOC110486624	eukaryotic translation initiation factor 3 subunit D	3'UTR
AX-171629631	AX-171629631A	mir-24b	19:39:00	3	2.82716	NC_035089.1	13	44806234	+	LOC110486626	GTPase IMAP family member 4-like	3'UTR
AX-171611403	AX-171611403A	mir-9404-5p	29:52	3	3.45852	NC_035089.1	13	45619953	-	LOC110486660	serine/threonine-protein phosphatase alpha-2 isoform-like	3'UTR
AX-171611404	AX-171611404A	mir-130d	23:50:00	4	3.14811	NC_035089.1	13	45620629	-	LOC110486660	serine/threonine-protein phosphatase alpha-2 isoform-like	3'UTR
AX-171611404	AX-171611404A	mir-129b	24:47	3	3.14811	NC_035089.1	13	45620629	-	LOC110486660	serine/threonine-protein phosphatase alpha-2 isoform-like	3'UTR
AX-171611404	AX-171611404A	mir-129b-5p	24:47	3	3.14811	NC_035089.1	13	45620629	-	LOC110486660	serine/threonine-protein phosphatase alpha-2 isoform-like	3'UTR
AX-171611405	AX-171611405B	mir-129b	22:45:00	3	2.97786	NC_035089.1	13	45641167	+	LOC110486662	claudin-4-like	3'UTR
AX-171611405	AX-171611405B	mir-129b-5p	22:45:00	3	2.97786	NC_035089.1	13	45641167	+	LOC110486662	claudin-4-like	3'UTR
AX-171611405	AX-171611405B	mir-10c-5p	33:54	3	2.97786	NC_035089.1	13	45641167	+	LOC110486662	claudin-4-like	3'UTR
AX-171604417	AX-171604417A	mir-29b-3p	23:45:00	3	2.5498	NC_035089.1	13	45826604	+	LOC110486679	TBC1 domain family member 10B-like	3'UTR
AX-171604417	AX-171604417A	mir-29c	23:45:00	3	2.5498	NC_035089.1	13	45826604	+	LOC110486679	TBC1 domain family member 10B-like	3'UTR
AX-171604665	AX-171604665A	mir-129b	13:36:00	3	2.40305	NC_035089.1	13	45913986	+	LOC110486684	DDB1- and CUL4-associated factor 7-like	3'UTR
AX-171604665	AX-171604665A	mir-129b-5p	13:36:00	3	2.40305	NC_035089.1	13	45913986	+	LOC110486684	DDB1- and CUL4-associated factor 7-like	3'UTR
AX-171609135	AX-171609135B	mir-7132a-5p	36:55	3	2.10013	NC_035089.1	13	46018191	-	LOC110486687	LIM domain-containing protein 2-like	3'UTR
AX-171609138	AX-171609138A	mir-375-3p	20:42:00	3	2.02669	NC_035089.1	13	46019477	-	LOC110486687	LIM domain-containing protein 2-like	3'UTR
AX-171609138	AX-171609138A	mir-375-5p	20:42:00	3	2.02669	NC_035089.1	13	46019477	-	LOC110486687	LIM domain-containing protein 2-like	3'UTR
AX-171609138	AX-171609138B	mir-19b-3p	31:38	3	2.02669	NC_035089.1	13	46019477	-	LOC110486687	LIM domain-containing protein 2-like	3'UTR
AX-171609139	AX-171609139B	mir-124-6-5p	16:50:00	3	2.02001	NC_035089.1	13	46046944	-	LOC110486688	ATP-dependent RNA helicase DDX42-like	3'UTR
AX-171609139	AX-171609139B	mir-124a	16:50:00	3	2.02001	NC_035089.1	13	46046944	-	LOC110486688	ATP-dependent RNA helicase DDX42-like	3'UTR
AX-171609139	AX-171609139B	mir-124a-1-3p	16:50:00	3	2.02001	NC_035089.1	13	46046944	-	LOC110486688	ATP-dependent RNA helicase DDX42-like	3'UTR
AX-171609139	AX-171609139B	mir-124b	16:50:00	3	2.02001	NC_035089.1	13	46046944	-	LOC110486688	ATP-dependent RNA helicase DDX42-like	3'UTR
AX-171609139	AX-171609139A	mir-199b-3p	19:41:00	3	2.02001	NC_035089.1	13	46046944	-	LOC110486688	ATP-dependent RNA helicase DDX42-like	3'UTR
AX-171609139	AX-171609139A	mir-199c-3p	19:41:00	3	2.02001	NC_035089.1	13	46046944	-	LOC110486688	ATP-dependent RNA helicase DDX42-like	3'UTR
AX-171609139	AX-171609139A	mir-3604	19:41:00	3	2.02001	NC_035089.1	13	46046944	-	LOC110486688	ATP-dependent RNA helicase DDX42-like	3'UTR
AX-171598937	AX-171598937A	mir-183-5p	29:51	3	2.25694	NC_035104.1	28	9763927	-	LOC110508483	matrix metalloproteinase-14-like	3'UTR
AX-171598937	AX-171598937A	mir-3553	29:51	3	2.25694	NC_035104.1	28	9763927	-	LOC110508483	matrix metalloproteinase-14-like	3'UTR

## Sheet: S3
DAVID functional annotation for genes harboring SNPs affecting the additive genetic variance in Shear force
Category	Term	Count	%	P-Value	Fold Enrichment	Fisher Exact
GOTERM_BP_DIRECT	release of sequestered calcium ion into cytosol	2	2.9	0.044	43.3	0.00095
GOTERM_BP_DIRECT	hemopoiesis	3	4.3	0.029	11.1	0.0025
GOTERM_CC_DIRECT	calcium channel complex	2	2.9	0.011	176.8	4.7e-05
GOTERM_CC_DIRECT	smooth endoplasmic reticulum	2	2.9	0.011	176.8	4.7e-05
GOTERM_CC_DIRECT	sarcolemma	2	2.9	0.041	47.2	0.0008
GOTERM_CC_DIRECT	sarcoplasmic reticulum membrane	2	2.9	0.033	58.9	0.00051
GOTERM_CC_DIRECT	Z disc	2	2.9	0.087	21.4	0.0039
GOTERM_MF_DIRECT	ryanodine-sensitive calcium-release channel activity	2	2.9	0.015	126.4	9.8e-05
GOTERM_MF_DIRECT	calcium-induced calcium release activity	2	2.9	0.0093	210.6	2.9e-05
GOTERM_MF_DIRECT	calcium ion binding	6	8.7	0.069	2.7	0.024
INTERPRO	EF-hand domain	6	8.7	0.0014	7.2	0.00019
INTERPRO	EF-hand-like domain	6	8.7	0.003	6	0.00048
INTERPRO	RNA recognition motif domain	5	7.2	0.0069	6.5	0.001
INTERPRO	Ryanodine receptor Ryr	2	2.9	0.012	161.3	5.7e-05
INTERPRO	Ryanodine receptor	2	2.9	0.012	161.3	5.7e-05
INTERPRO	Ryanodine Receptor TM 4-6	2	2.9	0.015	129	9.4e-05
INTERPRO	Nucleotide-binding, alpha-beta plait	5	7.2	0.011	5.7	0.0018
INTERPRO	Ryanodine receptor-related	2	2.9	0.027	71.7	0.00034
INTERPRO	RyR/IP3R Homology associated domain	2	2.9	0.027	71.7	0.00034
INTERPRO	EF-Hand 1, calcium-binding site	4	5.8	0.031	5.8	0.0051
INTERPRO	Inositol 1,4,5-trisphosphate/ryanodine receptor	2	2.9	0.024	80.7	0.00026
INTERPRO	Intracellular calcium-release channel	2	2.9	0.024	80.7	0.00026
INTERPRO	MIR motif	2	2.9	0.036	53.8	0.00061
INTERPRO	Ion transport domain	3	4.3	0.067	7	0.0091
SMART	RRM	5	7.2	0.0051	7	0.0007
SMART	MIR	2	2.9	0.036	53.3	0.00062

## Sheet: S4
List of all SNPs affecting >2% of the additive genetic variance in protein content
Variance (%)	RefSeq	CHR	SNP position	Trait	Probe ID	Strand	Gene ID	Gene annotation	Region/effect
2.21538	NC_035077.1	1	25420470	Protein content	AX-171607536	+	LOC110520559	aspartate aminotransferase, mitochondrial-like	3'UTR
3.30396	NC_035077.1	1	25422333	Protein content	AX-171607530	N/A	N/A	N/A	N/A
3.94963	NC_035077.1	1	25422563	Protein content	AX-171607528	N/A	N/A	N/A	N/A
3.93868	NC_035077.1	1	25422699	Protein content	AX-171607527	N/A	N/A	N/A	N/A
3.9617	NC_035077.1	1	25422711	Protein content	AX-171607526	N/A	N/A	N/A	N/A
3.9596	NC_035077.1	1	25429520	Protein content	AX-171632250	+	LOC110520570	synaptotagmin 1-like	3'UTR
3.96765	NC_035077.1	1	25480866	Protein content	AX-171632247	-	LOC110520608	histone-lysine N-methyltransferase KMT5B-like	CDS/syn
3.96807	NC_035077.1	1	25713933	Protein content	AX-172546862	-	LOC110520684	uncharacterized LOC110520684	LncRNA
4.00185	NC_035077.1	1	25716441	Protein content	AX-171620792	+	LOC110520673	synemin-like	CDS/syn
4.05802	NC_035077.1	1	25716676	Protein content	AX-171617756	+	LOC110520673	synemin-like	CDS/nonsyn
4.05637	NC_035077.1	1	25723730	Protein content	AX-171620791	+	LOC110520673	synemin-like	CDS/nonsyn
4.06216	NC_035077.1	1	25723974	Protein content	AX-171617755	+	LOC110520673	synemin-like	CDS/nonsyn
4.15119	NC_035077.1	1	25725281	Protein content	AX-171617754	+	LOC110520673	synemin-like	CDS/nonsyn
4.36658	NC_035077.1	1	25729754	Protein content	AX-171607518	N/A	N/A	N/A	N/A
4.36704	NC_035077.1	1	25729948	Protein content	AX-171607517	N/A	N/A	N/A	N/A
4.33149	NC_035077.1	1	25730043	Protein content	AX-171607516	N/A	N/A	N/A	N/A
4.32929	NC_035077.1	1	25730171	Protein content	AX-171607515	N/A	N/A	N/A	N/A
4.33822	NC_035077.1	1	25730191	Protein content	AX-171607514	N/A	N/A	N/A	N/A
4.3609	NC_035077.1	1	25730419	Protein content	AX-171607513	N/A	N/A	N/A	N/A
4.36869	NC_035077.1	1	25730912	Protein content	AX-171607512	N/A	N/A	N/A	N/A
4.36616	NC_035077.1	1	25731012	Protein content	AX-171607511	N/A	N/A	N/A	N/A
4.36556	NC_035077.1	1	25731090	Protein content	AX-171607510	N/A	N/A	N/A	N/A
4.39827	NC_035077.1	1	25731152	Protein content	AX-171607509	N/A	N/A	N/A	N/A
4.42517	NC_035077.1	1	25731200	Protein content	AX-171607508	N/A	N/A	N/A	N/A
4.43073	NC_035077.1	1	25731278	Protein content	AX-172561666	N/A	N/A	N/A	N/A
4.42799	NC_035077.1	1	25956429	Protein content	AX-171607550	+	LOC110520691	myocyte-specific enhancer factor 2A-like	3'UTR
4.42124	NC_035077.1	1	25956638	Protein content	AX-172546818	+	LOC110520691	myocyte-specific enhancer factor 2A-like	3'UTR
4.42144	NC_035077.1	1	26965656	Protein content	AX-172547375	N/A	N/A	N/A	N/A
4.42466	NC_035077.1	1	26996561	Protein content	AX-171607507	-	LOC110520827	chromodomain-helicase-DNA-binding protein 2-like	mRNA
4.2997	NC_035077.1	1	26998485	Protein content	AX-171607506	-	LOC110520827	chromodomain-helicase-DNA-binding protein 2-like	5'UTR
4.13515	NC_035077.1	1	27191151	Protein content	AX-171607505	-	plin1	perilipin 1	3'UTR
4.13456	NC_035077.1	1	27191275	Protein content	AX-171607504	-	plin1	perilipin 1	3'UTR
4.13477	NC_035077.1	1	27191515	Protein content	AX-171607503	-	plin1	perilipin 1	3'UTR
4.1326	NC_035077.1	1	27191656	Protein content	AX-171607502	-	plin1	perilipin 1	3'UTR
4.25321	NC_035077.1	1	27191802	Protein content	AX-171607501	-	plin1	perilipin 1	3'UTR
4.18558	NC_035077.1	1	27212160	Protein content	AX-171617752	-	plin1	perilipin 1	CDS/nonsyn
4.18616	NC_035077.1	1	27216955	Protein content	AX-172563335	-	plin1	perilipin 1	CDS/syn
4.18025	NC_035077.1	1	27412822	Protein content	AX-172562936	-	LOC110520931	nuclear receptor ROR-alpha	3'UTR
4.14624	NC_035077.1	1	28000749	Protein content	AX-172559382	+	LOC110520933	talin-2-like	3'UTR
4.14626	NC_035077.1	1	28050607	Protein content	AX-171607919	+	LOC110520934	tropomyosin alpha-1 chain-like	3'UTR
4.14616	NC_035077.1	1	28051131	Protein content	AX-89961775	+	LOC110520934	tropomyosin alpha-1 chain-like	3'UTR
4.19698	NC_035077.1	1	28051731	Protein content	AX-172561146	+	LOC110520934	tropomyosin alpha-1 chain-like	3'UTR
4.2	NC_035077.1	1	28282718	Protein content	AX-171632599	+	rcn2	reticulocalbin 2	CDS/syn
4.24476	NC_035077.1	1	28284966	Protein content	AX-171607917	+	LOC110521117	proline-serine-threonine phosphatase-interacting protein 1-like	mRNA
4.15137	NC_035077.1	1	28285369	Protein content	AX-172546922	+	LOC110521117	proline-serine-threonine phosphatase-interacting protein 1-like	mRNA
3.85746	NC_035077.1	1	28301062	Protein content	AX-171620842	-	tspan3	tetraspanin 3	CDS/nonsyn
3.59626	NC_035077.1	1	28348064	Protein content	AX-171617802	-	LOC110521169	titin-like	CDS/nonsyn
3.08356	NC_035077.1	1	28351179	Protein content	AX-171620841	-	LOC110521169	titin-like	CDS/nonsyn
2.1023	NC_035077.1	1	28351472	Protein content	AX-171617801	-	LOC110521169	titin-like	CDS/nonsyn
2.0193	NC_035079.1	3	35652142	Protein content	AX-171613720	-	LOC110518458	plectin-like	CDS/syn
2.41015	NC_035079.1	3	35653189	Protein content	AX-171613721	-	LOC110518458	plectin-like	CDS/syn
2.35667	NC_035079.1	3	35653735	Protein content	AX-171613722	-	LOC110518458	plectin-like	CDS/syn
2.48568	NC_035079.1	3	35654687	Protein content	AX-171618686	-	LOC110518458	plectin-like	CDS/nonsyn
2.48539	NC_035079.1	3	35654724	Protein content	AX-171613723	-	LOC110518458	plectin-like	CDS/nonsyn
2.51537	NC_035079.1	3	35654840	Protein content	AX-171618687	-	LOC110518458	plectin-like	CDS/nonsyn
2.50906	NC_035079.1	3	35654914	Protein content	AX-171613724	-	LOC110518458	plectin-like	CDS/syn
2.50936	NC_035079.1	3	35657920	Protein content	AX-171613725	-	LOC110518458	plectin-like	CDS/syn
2.52193	NC_035079.1	3	35673163	Protein content	AX-172561953	-	LOC110518458	plectin-like	CDS/syn
2.51898	NC_035079.1	3	35967113	Protein content	AX-172563104	-	if36	Eukaryotic translation initiation factor 3 subunit 6	CDS/syn
2.51827	NC_035079.1	3	35984515	Protein content	AX-171613726	-	if36	Eukaryotic translation initiation factor 3 subunit 6	CDS/syn
2.36742	NC_035079.1	3	36025824	Protein content	AX-172561391	+	LOC110518706	ER membrane protein complex subunit 2	CDS/syn
2.36742	NC_035079.1	3	36064015	Protein content	AX-171613728	+	LOC110518706	ER membrane protein complex subunit 2	3'UTR
2.50817	NC_035079.1	3	36206239	Protein content	AX-172563657	+	LOC110518743	transcription and mRNA export factor ENY2-2	3'UTR
2.50817	NC_035079.1	3	36206278	Protein content	AX-171621977	+	LOC110518743	transcription and mRNA export factor ENY2-2	3'UTR
2.25845	NC_035079.1	3	36341107	Protein content	AX-171606565	N/A	N/A	N/A	N/A
2.27187	NC_035079.1	3	36341112	Protein content	AX-171606566	N/A	N/A	N/A	N/A
2.23916	NC_035079.1	3	36379454	Protein content	AX-172548458	+	LOC110518767	syntabulin-like	3'UTR
2.04487	NC_035079.1	3	36517107	Protein content	AX-171613730	+	LOC110518871	2-oxoisovalerate dehydrogenase subunit beta, mitochondrial-like	3'UTR
2.05225	NC_035079.1	3	36517385	Protein content	AX-171613731	+	LOC110518871	2-oxoisovalerate dehydrogenase subunit beta, mitochondrial-like	3'UTR
2.10277	NC_035079.1	3	36651473	Protein content	AX-172562766	-	LOC110518895	inhibitor of Bruton tyrosine kinase-like	3'UTR
2.1105	NC_035079.1	3	36662440	Protein content	AX-172563380	-	LOC110518895	inhibitor of Bruton tyrosine kinase-like	CDS/nonsyn
2.08884	NC_035079.1	3	36662456	Protein content	AX-171639542	-	LOC110518895	inhibitor of Bruton tyrosine kinase-like	CDS/nonsyn
2.08873	NC_035079.1	3	36672488	Protein content	AX-171639544	-	LOC110518895	inhibitor of Bruton tyrosine kinase-like	CDS/syn
2.11321	NC_035079.1	3	36788826	Protein content	AX-97896615	+	LOC110518918	protein dopey-1-like	CDS/syn
2.14691	NC_035079.1	3	36862470	Protein content	AX-172561139	+	LOC110518974	clathrin coat assembly protein AP180-like	3'UTR
2.18467	NC_035079.1	3	36865549	Protein content	AX-171639693	-	LOC110519010	inactive serine protease 35-like	CDS/nonsyn
2.08644	NC_035079.1	3	36891936	Protein content	AX-171622007	+	LOC110519027	NADP-dependent malic enzyme-like	CDS/syn
2.09503	NC_035079.1	3	36987796	Protein content	AX-171622008	+	LOC110519027	NADP-dependent malic enzyme-like	CDS/syn
2.05487	NC_035079.1	3	37011476	Protein content	AX-171639695	+	LOC110519027	NADP-dependent malic enzyme-like	CDS/syn
2.31263	NC_035079.1	3	37178351	Protein content	AX-171604125	-	LOC110519050	glial fibrillary acidic protein-like	CDS/syn
2.25184	NC_035079.1	3	37183602	Protein content	AX-171604124	-	LOC110519050	glial fibrillary acidic protein-like	CDS/syn
2.26239	NC_035079.1	3	37251062	Protein content	AX-171604122	+	LOC110519097	arginine/serine-rich protein PNISR-like	CDS/syn
2.26231	NC_035079.1	3	37251435	Protein content	AX-171604121	+	LOC110519097	arginine/serine-rich protein PNISR-like	CDS/syn
2.17391	NC_035079.1	3	37260197	Protein content	AX-89947145	+	LOC110519152	ubiquinone biosynthesis O-methyltransferase, mitochondrial-like	CDS/syn
2.19253	NC_035079.1	3	37276563	Protein content	AX-172554775	+	LOC110519152	ubiquinone biosynthesis O-methyltransferase, mitochondrial-like	3'UTR
2.27646	NC_035079.1	3	37345920	Protein content	AX-172552556	+	LOC110519165	F-box/LRR-repeat protein 4-like	3'UTR
2.22122	NC_035079.1	3	37590740	Protein content	AX-171631990	+	mms22l	MMS22 like, DNA repair protein	CDS/nonsyn
2.09042	NC_035079.1	3	37664570	Protein content	AX-171626493	+	LOC110519270	protein FAM26E-like	CDS/nonsyn
2.36995	NC_035079.1	3	37719843	Protein content	AX-171626492	-	LOC110519296	WD repeat-containing protein 26-like	3'UTR
2.44539	NC_035079.1	3	37774029	Protein content	AX-171626491	+	LOC110519336	prolactin regulatory element-binding protein-like	CDS/syn
2.00657	NC_035079.1	3	37813281	Protein content	AX-171630955	-	lyplal1	lysophospholipase like 1	CDS/nonsyn
2.30072	NC_035080.1	4	50656794	Protein content	AX-172555370	-	LOC110522013	rho-related GTP-binding protein RhoB	3'UTR
2.86912	NC_035080.1	4	50657566	Protein content	AX-171629698	-	LOC110522013	rho-related GTP-binding protein RhoB	CDS/syn
2.85986	NC_035080.1	4	50713636	Protein content	AX-172555371	+	LOC110522005	pumilio homolog 2-like	3'UTR
2.79049	NC_035080.1	4	50753202	Protein content	AX-171605097	+	LOC110522012	lysosomal-associated transmembrane protein 4A-like	3'UTR
2.77737	NC_035080.1	4	50753210	Protein content	AX-171605096	+	LOC110522012	lysosomal-associated transmembrane protein 4A-like	3'UTR
2.77643	NC_035080.1	4	50753431	Protein content	AX-89922520	+	LOC110522012	lysosomal-associated transmembrane protein 4A-like	3'UTR
2.24309	NC_035080.1	4	76392506	Protein content	AX-171640071	+	LOC110522543	retinol dehydrogenase 14-like	3'UTR
2.52533	NC_035080.1	4	76493412	Protein content	AX-172549749	-	LOC110522547	cytosolic 5'-nucleotidase 1A-like	CDS/nonsyn
2.52531	NC_035080.1	4	76500176	Protein content	AX-172546855	-	LOC110522547	cytosolic 5'-nucleotidase 1A-like	CDS/nonsyn
2.78032	NC_035080.1	4	76616397	Protein content	AX-171625748	+	LOC110522552	ribosomal oxygenase 1-like	3'UTR
3.07333	NC_035080.1	4	76618488	Protein content	AX-171625747	+	LOC110521087	cleavage and polyadenylation specificity factor subunit 2-like	5'UTR
3.30431	NC_035080.1	4	77336642	Protein content	AX-172551906	-	LOC110522556	V-type proton ATPase subunit D-like	3'UTR
3.2932	NC_035080.1	4	77336859	Protein content	AX-171601941	-	LOC110522556	V-type proton ATPase subunit D-like	3'UTR
3.2911	NC_035080.1	4	77338088	Protein content	AX-171619928	-	LOC110522556	V-type proton ATPase subunit D-like	CDS/syn
3.29124	NC_035080.1	4	77342367	Protein content	AX-171619503	-	LOC110522556	V-type proton ATPase subunit D-like	CDS/syn
3.2913	NC_035080.1	4	77343425	Protein content	AX-171619502	N/A	N/A	N/A	N/A
3.28965	NC_035080.1	4	77347822	Protein content	AX-172548852	-	LOC110522557	RNA-binding protein 25-like	CDS/syn
3.30086	NC_035080.1	4	77352343	Protein content	AX-172551907	-	LOC110522557	RNA-binding protein 25-like	CDS/nonsyn
3.26745	NC_035080.1	4	77424809	Protein content	AX-172549839	-	LOC110522561	calmodulin	3'UTR
3.29624	NC_035080.1	4	77425427	Protein content	AX-171600332	-	LOC110522561	calmodulin	3'UTR
3.29719	NC_035080.1	4	77425526	Protein content	AX-171600333	-	LOC110522561	calmodulin	3'UTR
3.31314	NC_035080.1	4	77453100	Protein content	AX-171619931	-	LOC110522560	26S protease regulatory subunit 4-like	CDS/syn
3.32197	NC_035080.1	4	77695649	Protein content	AX-171645462	+	LOC110522563	transcription initiation factor IIA subunit 1-like	3'UTR
3.41434	NC_035080.1	4	77695650	Protein content	AX-171624882	+	LOC110522563	transcription initiation factor IIA subunit 1-like	3'UTR
3.42036	NC_035080.1	4	78252725	Protein content	AX-171599204	+	LOC110522566	SNW domain-containing protein 1-like	CDS/syn
3.42185	NC_035080.1	4	78252740	Protein content	AX-171599203	+	LOC110522566	SNW domain-containing protein 1-like	CDS/nonsyn
3.42235	NC_035080.1	4	78254203	Protein content	AX-171645544	+	LOC110522566	SNW domain-containing protein 1-like	CDS/syn
3.53185	NC_035080.1	4	78263097	Protein content	AX-174104206	+	LOC110522566	SNW domain-containing protein 1-like	3'UTR
3.53219	NC_035080.1	4	78310818	Protein content	AX-174104348	N/A	N/A	N/A	N/A
3.83529	NC_035080.1	4	78431567	Protein content	AX-172559698	+	LOC110522568	coiled-coil domain-containing protein 85C-A-like	mRNA
3.85646	NC_035080.1	4	79017410	Protein content	AX-172556394	-	LOC110522579	poly(A) polymerase beta-like	3'UTR
3.84971	NC_035080.1	4	79017997	Protein content	AX-171605447	-	LOC110522579	poly(A) polymerase beta-like	3'UTR
4.55747	NC_035080.1	4	79019016	Protein content	AX-171605448	-	LOC110522579	poly(A) polymerase beta-like	3'UTR
4.62518	NC_035080.1	4	79039957	Protein content	AX-171639915	-	LOC110522579	poly(A) polymerase beta-like	CDS/syn
4.62288	NC_035080.1	4	79069732	Protein content	AX-171614025	+	LOC110522582	actin, alpha cardiac	CDS/syn
4.62431	NC_035080.1	4	79071472	Protein content	AX-171622051	+	LOC110522582	actin, alpha cardiac	CDS/syn
4.69438	NC_035080.1	4	79274809	Protein content	AX-171619667	+	LOC110521100	ryanodine receptor 3-like	CDS/syn
4.80599	NC_035080.1	4	79275235	Protein content	AX-171619666	+	LOC110521100	ryanodine receptor 3-like	CDS/syn
4.80601	NC_035080.1	4	79277177	Protein content	AX-172549872	+	LOC110521100	ryanodine receptor 3-like	CDS/syn
4.82331	NC_035080.1	4	79279144	Protein content	AX-172555221	+	LOC110521100	ryanodine receptor 3-like	CDS/nonsyn
4.96928	NC_035080.1	4	79282537	Protein content	AX-172555338	+	LOC110521100	ryanodine receptor 3-like	mRNA
4.1277	NC_035080.1	4	79284060	Protein content	AX-171622050	+	LOC110521100	ryanodine receptor 3-like	CDS/syn
4.50908	NC_035080.1	4	79285101	Protein content	AX-172560657	+	LOC110521100	ryanodine receptor 3-like	CDS/syn
4.5386	NC_035080.1	4	79307585	Protein content	AX-171622048	+	LOC110521100	ryanodine receptor 3-like	CDS/syn
4.47749	NC_035080.1	4	79320253	Protein content	AX-172555131	+	LOC110521100	ryanodine receptor 3-like	CDS/syn
3.95577	NC_035080.1	4	79320321	Protein content	AX-171604394	+	LOC110521100	ryanodine receptor 3-like	CDS/syn
3.73596	NC_035080.1	4	79322346	Protein content	AX-172563735	+	LOC110521100	ryanodine receptor 3-like	CDS/syn
3.11347	NC_035080.1	4	79330676	Protein content	AX-171618725	+	LOC110521100	ryanodine receptor 3-like	CDS/nonsyn
3.08969	NC_035080.1	4	79330715	Protein content	AX-171614023	+	LOC110521100	ryanodine receptor 3-like	CDS/nonsyn
2.74031	NC_035080.1	4	79331299	Protein content	AX-171622047	+	LOC110521100	ryanodine receptor 3-like	CDS/nonsyn
2.73844	NC_035080.1	4	79335498	Protein content	AX-171603956	+	LOC110521100	ryanodine receptor 3-like	CDS/nonsyn
2.38851	NC_035080.1	4	79336796	Protein content	AX-172554482	+	LOC110521100	ryanodine receptor 3-like	CDS/syn
2.34147	NC_035080.1	4	79347211	Protein content	AX-172551307	+	LOC110521100	ryanodine receptor 3-like	CDS/syn
2.05448	NC_035080.1	4	79348423	Protein content	AX-171619836	+	LOC110521100	ryanodine receptor 3-like	CDS/syn
2.04965	NC_035080.1	4	79349026	Protein content	AX-171619837	+	LOC110521100	ryanodine receptor 3-like	CDS/syn
2.08265	NC_035083.1	7	37812021	Protein content	AX-172563439	+	LOC110527879	FERM domain-containing protein 4B-like	3'UTR
2.04453	NC_035083.1	7	38181748	Protein content	AX-171615363	+	LOC110527885	class E basic helix-loop-helix protein 40-like	5'UTR
2.05958	NC_035083.1	7	38183388	Protein content	AX-171618909	+	LOC110527885	class E basic helix-loop-helix protein 40-like	CDS/syn
2.0426	NC_035083.1	7	38184060	Protein content	AX-171618907	+	LOC110527885	class E basic helix-loop-helix protein 40-like	CDS/nonsyn
2.0084	NC_035083.1	7	38184496	Protein content	AX-171615362	+	LOC110527885	class E basic helix-loop-helix protein 40-like	3'UTR
2.50992	NC_035083.1	7	38778704	Protein content	AX-171615360	-	LOC110527896	CXXC-type zinc finger protein 1-like	CDS/nonsyn
2.51788	NC_035083.1	7	38811723	Protein content	AX-172556927	-	LOC110527898	transcription factor E3-like	CDS/nonsyn
2.50863	NC_035083.1	7	38897108	Protein content	AX-171641553	+	LOC110527899	host cell factor 1-like	3'UTR
2.51269	NC_035083.1	7	38897671	Protein content	AX-172561085	+	LOC110527899	host cell factor 1-like	3'UTR
2.52363	NC_035083.1	7	38908582	Protein content	AX-171641552	+	LOC110527900	GATA-binding factor 2-like	CDS/nonsyn
2.53024	NC_035083.1	7	38918677	Protein content	AX-171641551	-	LOC110527901	bcl-2-like protein 1	3'UTR
2.63098	NC_035083.1	7	38923261	Protein content	AX-171641548	-	LOC110527902	activity-dependent neuroprotector homeobox protein-like	3'UTR
2.60969	NC_035083.1	7	38923809	Protein content	AX-172561092	-	LOC110527902	activity-dependent neuroprotector homeobox protein-like	CDS/syn
2.61501	NC_035083.1	7	38982994	Protein content	AX-171615210	-	LOC110527904	protein FAM83D-like	CDS/syn
2.62271	NC_035083.1	7	38984336	Protein content	AX-172563812	-	LOC110527904	protein FAM83D-like	CDS/syn
2.60769	NC_035083.1	7	39015616	Protein content	AX-171641543	-	LOC110527908	DNA topoisomerase 1-like	3'UTR
2.60912	NC_035083.1	7	39017824	Protein content	AX-171641541	-	LOC110527908	DNA topoisomerase 1-like	CDS/syn
2.6831	NC_035083.1	7	39028228	Protein content	AX-171641540	-	LOC110527908	DNA topoisomerase 1-like	CDS/syn
2.75499	NC_035083.1	7	39093852	Protein content	AX-171641537	+	LOC110527910	protein snail homolog Sna-like	3'UTR
2.67764	NC_035083.1	7	39131553	Protein content	AX-171622265	+	LOC110527911	myosin heavy chain, cardiac muscle isoform-like	3'UTR
2.10348	NC_035083.1	7	39134908	Protein content	AX-171618882	+	LOC110527911	myosin heavy chain, cardiac muscle isoform-like	3'UTR
2.25324	NC_035083.1	7	39134931	Protein content	AX-171622264	+	LOC110527911	myosin heavy chain, cardiac muscle isoform-like	3'UTR
2.25817	NC_035083.1	7	39135828	Protein content	AX-171622263	+	LOC110527911	myosin heavy chain, cardiac muscle isoform-like	3'UTR
2.10126	NC_035083.1	7	39141647	Protein content	AX-171618880	+	LOC110527911	myosin heavy chain, cardiac muscle isoform-like	3'UTR
2.2551	NC_035083.1	7	39142133	Protein content	AX-171622262	+	LOC110527911	myosin heavy chain, cardiac muscle isoform-like	3'UTR
2.25509	NC_035083.1	7	39142618	Protein content	AX-171622261	+	LOC110527911	myosin heavy chain, cardiac muscle isoform-like	3'UTR
2.54378	NC_035083.1	7	39143503	Protein content	AX-171622260	+	LOC110527911	myosin heavy chain, cardiac muscle isoform-like	3'UTR
2.64676	NC_035083.1	7	39144636	Protein content	AX-171622259	+	LOC110527911	myosin heavy chain, cardiac muscle isoform-like	3'UTR
2.74824	NC_035083.1	7	39144665	Protein content	AX-171618879	+	LOC110527911	myosin heavy chain, cardiac muscle isoform-like	3'UTR
2.75015	NC_035083.1	7	39146046	Protein content	AX-171622258	+	LOC110527911	myosin heavy chain, cardiac muscle isoform-like	3'UTR
3.1267	NC_035083.1	7	39147780	Protein content	AX-171618878	+	LOC110527911	myosin heavy chain, cardiac muscle isoform-like	3'UTR
2.87482	NC_035083.1	7	39147808	Protein content	AX-171622257	+	LOC110527911	myosin heavy chain, cardiac muscle isoform-like	3'UTR
3.34477	NC_035083.1	7	39149253	Protein content	AX-171641535	+	LOC110527911	myosin heavy chain, cardiac muscle isoform-like	3'UTR
3.68843	NC_035083.1	7	39150756	Protein content	AX-171615209	N/A	N/A	N/A	N/A
3.72766	NC_035083.1	7	39151736	Protein content	AX-171615208	N/A	N/A	N/A	N/A
3.37658	NC_035083.1	7	39160373	Protein content	AX-171641533	-	LOC110527912	short transient receptor potential channel 4-associated protein-like	CDS/syn
3.3261	NC_035083.1	7	39171848	Protein content	AX-171641532	-	LOC110527914	protein NDRG3-like	3'UTR
4.08945	NC_035083.1	7	39250043	Protein content	AX-172548505	-	LOC110527915	PHD finger protein 20-like	CDS/nonsyn
3.74874	NC_035083.1	7	39261244	Protein content	AX-171641529	-	LOC110527917	rho GTPase-activating protein 39-like	3'UTR
2.70548	NC_035083.1	7	39442931	Protein content	AX-171615207	+	LOC110527919	DNA-binding protein inhibitor ID-1-like	3'UTR
3.06332	NC_035083.1	7	39443192	Protein content	AX-171622256	+	LOC110527919	DNA-binding protein inhibitor ID-1-like	3'UTR
3.06335	NC_035083.1	7	39443220	Protein content	AX-172560714	+	LOC110527919	DNA-binding protein inhibitor ID-1-like	3'UTR
3.06251	NC_035083.1	7	39543346	Protein content	AX-172561676	+	LOC110527921	protein kinase C-binding protein 1-like	3'UTR
2.53841	NC_035083.1	7	39622992	Protein content	AX-172548504	-	LOC110527922	death-inducer obliterator 1-like	CDS/syn
2.43396	NC_035083.1	7	40225904	Protein content	AX-172558918	+	LOC110527931	RNA-binding protein 38-like	3'UTR
2.43324	NC_035083.1	7	40248764	Protein content	AX-171615206	+	LOC110527932	cytochrome b-c1 complex subunit 1, mitochondrial-like	CDS/syn
2.36372	NC_035083.1	7	40251328	Protein content	AX-171615205	+	LOC110527932	cytochrome b-c1 complex subunit 1, mitochondrial-like	CDS/syn
2.36334	NC_035083.1	7	40252620	Protein content	AX-171615204	+	LOC110527932	cytochrome b-c1 complex subunit 1, mitochondrial-like	CDS/syn
2.35072	NC_035083.1	7	40255082	Protein content	AX-171615203	+	LOC110527932	cytochrome b-c1 complex subunit 1, mitochondrial-like	3'UTR
2.30278	NC_035083.1	7	40277695	Protein content	AX-171641521	+	LOC110527935	cell death activator CIDE-3-like	3'UTR
2.30945	NC_035083.1	7	40363494	Protein content	AX-171641519	+	LOC110527938	protein transport protein Sec61 subunit alpha	3'UTR
2.30937	NC_035083.1	7	40424545	Protein content	AX-172560696	+	LOC110527941	MAP kinase-activated protein kinase 2-like	CDS/nonsyn
2.30753	NC_035083.1	7	40438776	Protein content	AX-171622255	+	LOC110527941	MAP kinase-activated protein kinase 2-like	CDS/nonsyn
2.44495	NC_035083.1	7	40490236	Protein content	AX-171615202	-	LOC110527945	actin-related protein 2/3 complex subunit 4-like	3'UTR
2.1431	NC_035087.1	11	7817076	Protein content	AX-172555980	+	LOC110535249	guanine nucleotide-binding protein G(s) subunit alpha-like	3'UTR
2.14167	NC_035087.1	11	7818010	Protein content	AX-172548169	+	LOC110535249	guanine nucleotide-binding protein G(s) subunit alpha-like	3'UTR
2.44292	NC_035087.1	11	8055323	Protein content	AX-171644934	+	LOC110536547	piezo-type mechanosensitive ion channel component 2-like	3'UTR
2.44551	NC_035087.1	11	8057003	Protein content	AX-171624459	-	LOC110535251	gamma-soluble NSF attachment protein-like	3'UTR
2.46122	NC_035087.1	11	8069185	Protein content	AX-171624461	+	LOC110535252	twisted gastrulation protein homolog 1-A-like	CDS/nonsyn
2.58508	NC_035087.1	11	8098688	Protein content	AX-171619394	+	vapa	VAMP (vesicle-associated membrane protein)-associated protein A	CDS/syn
2.65805	NC_035087.1	11	8291496	Protein content	AX-172563319	-	LOC110535260	lethal(3)malignant brain tumor-like protein 4	3'UTR
2.60682	NC_035087.1	11	8390234	Protein content	AX-172556818	-	LOC110535260	lethal(3)malignant brain tumor-like protein 4	CDS/nonsyn
2.60918	NC_035087.1	11	8575537	Protein content	AX-171604512	+	lrrc30	leucine rich repeat containing 30	3'UTR
2.58994	NC_035087.1	11	8575539	Protein content	AX-171604513	+	lrrc30	leucine rich repeat containing 30	3'UTR
2.57293	NC_035087.1	11	9178540	Protein content	AX-172560636	+	LOC110535272	gamma-crystallin N-B-like	CDS/syn
2.57278	NC_035087.1	11	9179360	Protein content	AX-171608474	+	LOC110535272	gamma-crystallin N-B-like	CDS/syn
2.57253	NC_035087.1	11	9183364	Protein content	AX-89920663	-	LOC110535270	NEDD8 ultimate buster 1-like	CDS/syn
2.62367	NC_035087.1	11	9191831	Protein content	AX-171633429	-	c11h9orf152	chromosome 11 C9orf152 homolog	CDS/nonsyn
2.65348	NC_035087.1	11	9787235	Protein content	AX-171608478	+	LOC110535277	aspartyl/asparaginyl beta-hydroxylase-like	3'UTR
2.63079	NC_035087.1	11	9788244	Protein content	AX-171608477	+	LOC110535278	clavesin-1-like	3'UTR
2.59515	NC_035087.1	11	9825739	Protein content	AX-171608476	+	LOC110535281	serine/threonine-protein kinase RIO3-like	3'UTR
2.76151	NC_035087.1	11	9838337	Protein content	AX-171608475	-	LOC110535279	melanoma receptor tyrosine-protein kinase-like	3'UTR
2.51387	NC_035087.1	11	9840875	Protein content	AX-172559013	-	LOC110535279	melanoma receptor tyrosine-protein kinase-like	CDS/syn
2.51339	NC_035087.1	11	9855050	Protein content	AX-171633431	-	LOC110535279	melanoma receptor tyrosine-protein kinase-like	CDS/syn
2.5106	NC_035087.1	11	9932858	Protein content	AX-171597769	+	LOC110535285	muscle-related coiled-coil protein-like	CDS/syn
2.51924	NC_035087.1	11	9936552	Protein content	AX-171597768	+	LOC110535285	muscle-related coiled-coil protein-like	CDS/syn
2.03805	NC_035087.1	11	9937033	Protein content	AX-171597767	+	LOC110535285	muscle-related coiled-coil protein-like	3'UTR
2.08932	NC_035087.1	11	9937303	Protein content	AX-171597766	+	LOC110535285	muscle-related coiled-coil protein-like	3'UTR
2.08476	NC_035087.1	11	9937595	Protein content	AX-171597765	+	LOC110535285	muscle-related coiled-coil protein-like	3'UTR

## Sheet: S5
Created/ deleted miRNA targets as a consequence of SNPs affecting genetic variance in protein content
Probe ID	SNP allele	miRNA	Range	No of tools	Variance %	RefSeq	CHR	SNP position	Strand	Gene ID	Gene annotation	Region
AX-172546818	AX-172546818A	mir-124a	30:54	3	4.42124	NC_035077.1	1	25956638	+	LOC110520691	myocyte-specific enhancer factor 2A-like	3'UTR
AX-171607505	AX-171607505A	mir-301c-3p	24:43	4	4.13515	NC_035077.1	1	27191151	-	plin1	perilipin 1	3'UTR
AX-171607504	AX-171607504A	mir-9341	20:43:00	3	4.13456	NC_035077.1	1	27191275	-	plin1	perilipin 1	3'UTR
AX-172561146	AX-172561146B	mir-200b-3p	17:41:00	3	4.19698	NC_035077.1	1	28051731	+	LOC110520934	tropomyosin alpha-1 chain-like	3'UTR
AX-171625748	AX-171625748A	let-7d-3p	20:43:00	3	2.78032	NC_035080.1	4	76616397	+	LOC110522552	ribosomal oxygenase 1-like	3'UTR
AX-171625748	AX-171625748A	let-7a-5p	20:43:00	3	2.78032	NC_035080.1	4	76616397	+	LOC110522552	ribosomal oxygenase 1-like	3'UTR
AX-171601941	AX-171601941A	mir-211	19:41:00	3	3.2932	NC_035080.1	4	77336859	-	LOC110522556	V-type proton ATPase subunit D-like	3'UTR
AX-171641551	AX-171641551A	mir-93a-5p	10:40:00	3	2.53024	NC_035083.1	7	38918677	-	LOC110527901	bcl-2-like protein 1	3'UTR
AX-171618880	AX-171618880B	mir-301c-3p	36:58	3	2.10126	NC_035083.1	7	39141647	+	LOC110527911	myosin heavy chain, cardiac muscle isoform-like	3'UTR
AX-171622258	AX-171622258A	mir-146d-3p	27:47	3	2.75015	NC_035083.1	7	39146046	+	LOC110527911	myosin heavy chain, cardiac muscle isoform-like	3'UTR
AX-171615203	AX-171615203B	mir-7552a-5p	19:40:00	3	2.35072	NC_035083.1	7	40255082	+	LOC110527932	cytochrome b-c1 complex subunit 1, mitochondrial-like	3'UTR
AX-171615202	AX-171615202A	mir-183-5p	20:45:00	3	2.44495	NC_035083.1	7	40490236	-	LOC110527945	actin-related protein 2/3 complex subunit 4-like	3'UTR
AX-171615202	AX-171615202A	mir-3553	20:45:00	3	2.44495	NC_035083.1	7	40490236	-	LOC110527945	actin-related protein 2/3 complex subunit 4-like	3'UTR
AX-172548169	AX-172548169B	mir-30c-5p	32:55	3	2.14167	NC_035087.1	11	7818010	+	LOC110535249	guanine nucleotide-binding protein G(s) subunit alpha-like	3'UTR
AX-171644934	AX-171644934B	mir-153a-3p	33:53	3	2.44292	NC_035087.1	11	8055323	+	LOC110536547	piezo-type mechanosensitive ion channel component 2-like	3'UTR
AX-171644934	AX-171644934B	mir-153a-5p	33:53	3	2.44292	NC_035087.1	11	8055323	+	LOC110536547	piezo-type mechanosensitive ion channel component 2-like	3'UTR
AX-171644934	AX-171644934B	mir-153b-3p	33:53	3	2.44292	NC_035087.1	11	8055323	+	LOC110536547	piezo-type mechanosensitive ion channel component 2-like	3'UTR

## Sheet: S6
DAVID functional annotation for genes harboring SNPs affecting the additive genetic variance in Shear force
Category	Term	Count	%	P-Value	Fold Enrichment	Fisher Exact
KEGG_PATHWAY	Cardiac muscle contraction	4	6.2	0.0083	9.1	0.00087
UP_KEYWORDS	Transcription	6	9.4	0.042	3.1	0.013
UP_KEYWORDS	Transcription regulation	6	9.4	0.033	3.3	0.0094
UP_KEYWORDS	Chromatin regulator	3	4.7	0.025	12.1	0.002
UP_KEYWORDS	Translocation	2	3.1	0.068	28.1	0.0023
UP_KEYWORDS	Coiled coil	17	26.6	0.014	1.9	0.0074
GOTERM_CC_DIRECT	cytoplasm	13	20.3	0.035	1.8	0.018
GOTERM_CC_DIRECT	nucleus	14	21.9	0.079	1.6	0.047
GOTERM_CC_DIRECT	cytoskeleton	4	6.2	0.063	4.3	0.014
GOTERM_BP_DIRECT	negative regulation of transcription, DNA-templated	3	4.7	0.035	10	0.0033
KEGG_PATHWAY	Adrenergic signaling in cardiomyocytes	4	6.2	0.054	4.4	0.012
GOTERM_BP_DIRECT	covalent chromatin modification	3	4.7	0.028	11.3	0.0023
GOTERM_MF_DIRECT	protein dimerization activity	4	6.2	0.015	7.5	0.0019
GOTERM_CC_DIRECT	clathrin-coated vesicle	2	3.1	0.029	66.1	0.0004
INTERPRO	Zinc finger, PHD-type	3	4.7	0.035	10.1	0.0033
GOTERM_BP_DIRECT	transcription, DNA-templated	7	10.9	0.026	3	0.0084
INTERPRO	Zinc finger, PHD-finger	3	4.7	0.028	11.4	0.0023
INTERPRO	Zinc finger, PHD-type, conserved site	3	4.7	0.019	13.9	0.0013
SMART	HLH	3	4.7	0.072	6.6	0.01
SMART	PHD	3	4.7	0.038	9.4	0.0039
INTERPRO	Zinc finger, FYVE/PHD-type	3	4.7	0.078	6.4	0.012
GOTERM_BP_DIRECT	regulation of transcription, DNA-templated	10	15.6	0.017	2.4	0.0068
INTERPRO	FERM conserved site	2	3.1	0.075	25.4	0.0028
INTERPRO	Myc-type, basic helix-loop-helix (bHLH) domain	3	4.7	0.067	7	0.0092
GOTERM_BP_DIRECT	chromatin remodeling	2	3.1	0.097	19.2	0.0048
INTERPRO	Tropomyosin	2	3.1	0.017	114.5	0.00012
GOTERM_MF_DIRECT	cytoskeletal protein binding	2	3.1	0.077	24.4	0.003

## Sheet: S7
List of ALL SNPs affecting the additive genetic variance in shear force
Var%	CHR	Position	Trait	ProbeID	Gene ID	Gene annotation
0.00365269	1	63769	shear force	AX-171604319	nit2	nitrilase family member 2
0.0036557	1	63802	shear force	AX-171604318	nit2	nitrilase family member 2
0.00372126	1	63803	shear force	AX-171604317	nit2	nitrilase family member 2
0.00371067	1	69617	shear force	AX-171604316	nit2	nitrilase family member 2
0.0033383	1	69907	shear force	AX-171617407	nit2	nitrilase family member 2
0.00279829	1	512645	shear force	AX-171597798	dpt	dermatopontin
0.00264791	1	512942	shear force	AX-171597799	dpt	dermatopontin
0.00247882	1	516006	shear force	AX-172553391	dpt	dermatopontin
0.00289078	1	526389	shear force	AX-171603288	dpt	dermatopontin
0.00289068	1	526615	shear force	AX-171603287	dpt	dermatopontin
0.00288821	1	568295	shear force	AX-171607499	LOC110524124	sodium/potassium-transporting ATPase subunit beta-233-like
0.0029818	1	591202	shear force	AX-171602118	LOC110524124	sodium/potassium-transporting ATPase subunit beta-233-like
0.00298142	1	591810	shear force	AX-171602119	#N/A	#N/A
0.00332702	1	867591	shear force	AX-172549366	tp63	tumor protein p63
0.00289954	1	869133	shear force	AX-171598691	#N/A	#N/A
0.00276179	1	869935	shear force	AX-171598693	#N/A	#N/A
0.00277647	1	1175065	shear force	AX-174104763	LOC110524726	uncharacterized LOC110524726
0.0027467	1	1507246	shear force	AX-171601647	agxt	alanine-glyoxylate aminotransferase
0.00484308	1	1510501	shear force	AX-171601648	agxt	alanine-glyoxylate aminotransferase
0.00482646	1	1512297	shear force	AX-171607927	agxt	alanine-glyoxylate aminotransferase
0.0035891	1	1516793	shear force	AX-171601649	#N/A	#N/A
0.00367846	1	1517248	shear force	AX-171601650	#N/A	#N/A
0.00368605	1	1522067	shear force	AX-171619863	LOC110525986	cysteine protease ATG4B-like
0.00369184	1	1523476	shear force	AX-171627022	LOC110525986	cysteine protease ATG4B-like
0.00368758	1	1526908	shear force	AX-171605243	LOC110525986	cysteine protease ATG4B-like
0.00370834	1	1528569	shear force	AX-171627023	LOC110525986	cysteine protease ATG4B-like
0.00962299	1	1540280	shear force	AX-172551509	LOC110525986	cysteine protease ATG4B-like
0.00962083	1	2403550	shear force	AX-172564110	#N/A	#N/A
0.017063	1	2405455	shear force	AX-172556331	LOC110526525	ephrin type-B receptor 3-like
0.0225107	1	2476972	shear force	AX-171600876	LOC110526721	cytoplasmic FMR1-interacting protein 1 homolog
0.0277988	1	2492079	shear force	AX-171626315	nipa1	non imprinted in Prader-Willi/Angelman syndrome 1
0.0341616	1	2688769	shear force	AX-171625963	ndk7	Nucleoside diphosphate kinase 7
0.0404286	1	2725614	shear force	AX-171624738	LOC110527472	homocysteine S-methyltransferase-like
0.0408896	1	2734747	shear force	AX-171624739	LOC110527109	inosine-uridine preferring nucleoside hydrolase-like
0.0409547	1	3583400	shear force	AX-172549783	LOC110527966	nucleolin-like
0.041299	1	3585122	shear force	AX-171600277	LOC100135911	nucleolin
0.0411763	1	3585204	shear force	AX-171600278	LOC100135911	nucleolin
0.0410904	1	3585209	shear force	AX-171600279	LOC100135911	nucleolin
0.0429821	1	3585241	shear force	AX-171600280	LOC100135911	nucleolin
0.0592448	1	3585375	shear force	AX-171600281	LOC100135911	nucleolin
0.0683847	1	3585409	shear force	AX-171600282	LOC100135911	nucleolin
0.0683266	1	3585956	shear force	AX-171600283	LOC100135911	nucleolin
0.0690578	1	3588813	shear force	AX-171600284	LOC100135911	nucleolin
0.0689008	1	3590540	shear force	AX-171600286	LOC100135911	nucleolin
0.0690737	1	3591034	shear force	AX-171600287	LOC100135911	nucleolin
0.0684399	1	3591321	shear force	AX-171600288	LOC100135911	nucleolin
0.0684284	1	3591570	shear force	AX-171600289	LOC100135911	nucleolin
0.0684537	1	3878107	shear force	AX-172556275	#N/A	#N/A
0.0683647	1	3891825	shear force	AX-89933093	LOC110528208	intestinal-type alkaline phosphatase-like
0.068405	1	4879012	shear force	AX-171644029	tctex1d2	Tctex1 domain containing 2
0.06928	1	4921456	shear force	AX-171632186	LOC100135997	VHSV-induced protein-5
0.070389	1	5178844	shear force	AX-171607400	#N/A	#N/A
0.0701308	1	5182102	shear force	AX-172564214	LOC110529807	profilin-2-like
0.0701427	1	5185946	shear force	AX-175055931	LOC110529807	profilin-2-like
0.070147	1	5186015	shear force	AX-171620767	LOC110529807	profilin-2-like
0.0702155	1	5189764	shear force	AX-171607401	#N/A	#N/A
0.10645	1	5190482	shear force	AX-171607403	#N/A	#N/A
0.106601	1	5190504	shear force	AX-171607404	#N/A	#N/A
0.103715	1	5190538	shear force	AX-171607405	#N/A	#N/A
0.106336	1	5190745	shear force	AX-171607406	#N/A	#N/A
0.106329	1	5190898	shear force	AX-171607407	#N/A	#N/A
0.105118	1	5191233	shear force	AX-172547923	LOC110508833	E3 ubiquitin-protein ligase RNF13-like
0.105118	1	5204982	shear force	AX-172564117	LOC110508833	E3 ubiquitin-protein ligase RNF13-like
0.102783	1	5266284	shear force	AX-172774683	#N/A	#N/A
0.101727	1	5436445	shear force	AX-171619556	LOC110530545	protein phosphatase inhibitor 2-like
0.10169	1	5452261	shear force	AX-171601576	LOC110530545	protein phosphatase inhibitor 2-like
0.102579	1	5459621	shear force	AX-171602058	LOC110530545	protein phosphatase inhibitor 2-like
0.101469	1	5459697	shear force	AX-171602057	LOC110530545	protein phosphatase inhibitor 2-like
0.0915463	1	5496711	shear force	AX-172564162	acap2	ArfGAP with coiled-coil, ankyrin repeat and PH domains 2
0.100508	1	5531492	shear force	AX-172549323	acap2	ArfGAP with coiled-coil, ankyrin repeat and PH domains 2
0.102282	1	5532794	shear force	AX-172547405	acap2	ArfGAP with coiled-coil, ankyrin repeat and PH domains 2
0.101873	1	5555854	shear force	AX-171619584	psmd1	proteasome 26S subunit, non-ATPase 1
0.101593	1	5601017	shear force	AX-171599924	psmd1	proteasome 26S subunit, non-ATPase 1
0.102371	1	5604402	shear force	AX-171599925	psmd1	proteasome 26S subunit, non-ATPase 1
0.10473	1	5605984	shear force	AX-171599926	psmd1	proteasome 26S subunit, non-ATPase 1
0.105143	1	5606008	shear force	AX-171599927	psmd1	proteasome 26S subunit, non-ATPase 1
0.124988	1	5628380	shear force	AX-172548083	c1h2orf72	chromosome 1 C2orf72 homolog
0.127188	1	5662522	shear force	AX-171599119	LOC110531220	mucin-2-like
0.130986	1	5662699	shear force	AX-171599118	LOC110531220	mucin-2-like
0.118508	1	5662733	shear force	AX-171599117	LOC110531220	mucin-2-like
0.109202	1	5662763	shear force	AX-171599116	LOC110531220	mucin-2-like
0.100635	1	5662778	shear force	AX-171599115	LOC110531220	mucin-2-like
0.0946917	1	5949355	shear force	AX-171604214	#N/A	#N/A
0.0932064	1	5950977	shear force	AX-171604216	#N/A	#N/A
0.0931611	1	5951493	shear force	AX-171604217	#N/A	#N/A
0.092604	1	5952039	shear force	AX-171604218	#N/A	#N/A
0.0925606	1	5959988	shear force	AX-171620260	LOC110531511	ubiquitin carboxyl-terminal hydrolase 13-like
0.0925979	1	5966311	shear force	AX-171620261	LOC110531511	ubiquitin carboxyl-terminal hydrolase 13-like
0.0994429	1	5973594	shear force	AX-172548902	LOC110531511	ubiquitin carboxyl-terminal hydrolase 13-like
0.0830862	1	5996627	shear force	AX-171600226	LOC110531654	NADH dehydrogenase [ubiquinone] 1 beta subcomplex subunit 5, mitochondrial-like
0.0748085	1	6057215	shear force	AX-171627414	LOC110520782	ubiquitin-protein ligase E3A-like
0.0748529	1	6242868	shear force	AX-172564043	LOC110532153	phosphatidylinositol 3,4,5-trisphosphate 5-phosphatase 1-like
0.0747237	1	6368906	shear force	AX-172774623	cep63	centrosomal protein 63
0.0751123	1	6374080	shear force	AX-171623842	cep63	centrosomal protein 63
0.0751135	1	6390837	shear force	AX-172556720	LOC110532388	E3 ubiquitin-protein ligase RNF169-like
0.0756722	1	6521330	shear force	AX-171632464	LOC110532571	actin-like protein 6A
0.0781201	1	6566840	shear force	AX-171607826	LOC110533192	mitofusin-1-like
0.0831133	1	6590584	shear force	AX-172559521	LOC110533192	mitofusin-1-like
0.0833825	1	6609607	shear force	AX-171607825	ftsj3	FtsJ RNA methyltransferase homolog 3
0.0834438	1	6610385	shear force	AX-171632461	ftsj3	FtsJ RNA methyltransferase homolog 3
0.0835226	1	6685455	shear force	AX-172563272	LOC110533608	thromboxane A2 receptor-like
0.0826797	1	6740178	shear force	AX-172559481	LOC110522842	receptor-type tyrosine-protein phosphatase S-like
0.081709	1	7722443	shear force	AX-172561642	LOC110533913	lysine-specific demethylase 4B-like
0.0816778	1	7723737	shear force	AX-171620823	LOC110533913	lysine-specific demethylase 4B-like
0.0816757	1	7805198	shear force	AX-172562546	LOC110533997	E3 ubiquitin-protein ligase UHRF1-like
0.0814479	1	7805729	shear force	AX-171607843	LOC110533997	E3 ubiquitin-protein ligase UHRF1-like
0.0551434	1	7905236	shear force	AX-172559733	LOC110523899	dynamin-like 120 kDa protein, mitochondrial
0.0557856	1	8224804	shear force	AX-171640279	ccdc50	coiled-coil domain containing 50
0.0552033	1	8265417	shear force	AX-172548122	LOC110534540	claudin-1-like
0.0581679	1	8381985	shear force	AX-171645212	LOC110534779	oxygen-dependent coproporphyrinogen-III oxidase, mitochondrial-like
0.0581623	1	8387167	shear force	AX-171644094	LOC110534779	oxygen-dependent coproporphyrinogen-III oxidase, mitochondrial-like
0.0569137	1	8452700	shear force	AX-172550934	LOC110535183	nexilin-like
0.056914	1	8463890	shear force	AX-171601204	LOC110535183	nexilin-like
0.0576011	1	8467739	shear force	AX-171601205	LOC110535183	nexilin-like
0.0573473	1	8468010	shear force	AX-171601206	LOC110535183	nexilin-like
0.0570196	1	8486598	shear force	AX-172550935	LOC110535183	nexilin-like
0.0565672	1	8487996	shear force	AX-171601208	LOC110535183	nexilin-like
0.0560007	1	8488370	shear force	AX-171601211	LOC110535183	nexilin-like
0.055679	1	8488726	shear force	AX-171601212	LOC110535183	nexilin-like
0.0481764	1	8655808	shear force	AX-172553454	LOC110525067	obscurin-like
0.0469285	1	8677236	shear force	AX-171603125	LOC110525067	obscurin-like
0.0469485	1	8677401	shear force	AX-172553453	LOC110525067	obscurin-like
0.0474009	1	8793563	shear force	AX-89946911	dmap1	DNA methyltransferase 1 associated protein 1
0.0473076	1	8986819	shear force	AX-171624904	LOC110536225	single-stranded DNA-binding protein 3-like
0.046158	1	9369128	shear force	AX-171607480	LOC110537719	transcription factor BTF3 homolog 4
0.0524132	1	9369763	shear force	AX-171607481	LOC110537719	transcription factor BTF3 homolog 4
0.0205793	1	9383871	shear force	AX-172559491	LOC110537337	zinc finger FYVE domain-containing protein 9-like
0.0180557	1	9383907	shear force	AX-171607482	LOC110537337	zinc finger FYVE domain-containing protein 9-like
0.00561695	1	9387024	shear force	AX-171607483	LOC110537626	elongation of very long chain fatty acids protein 1-like
0.00552417	1	9410337	shear force	AX-171600816	LOC110537626	elongation of very long chain fatty acids protein 1-like
0.00553456	1	9429549	shear force	AX-171632193	LOC110537830	MAP kinase-interacting serine/threonine-protein kinase 1-like
0.00543822	1	9548042	shear force	AX-172561122	#N/A	#N/A
0.00551171	1	9558561	shear force	AX-172562781	LOC110538411	fatty-acid amide hydrolase 1-like
0.00531692	1	9582293	shear force	AX-171620776	LOC110538487	cytochrome b-c1 complex subunit 6, mitochondrial-like
0.00532647	1	9588811	shear force	AX-172564320	LOC110538684	cytochrome P450 2J2-like
0.00530151	1	9590920	shear force	AX-171644311	LOC110538684	cytochrome P450 2J2-like
0.00535054	1	9590991	shear force	AX-171624082	LOC110538684	cytochrome P450 2J2-like
0.00533699	1	9683014	shear force	AX-172562706	LOC110485093	FYVE and coiled-coil domain-containing protein 1-like
0.00319639	1	9692931	shear force	AX-171632196	LOC110485093	FYVE and coiled-coil domain-containing protein 1-like
0.00320857	1	9996570	shear force	AX-172553767	LOC110528178	TM2 domain-containing protein 1-like
0.00308957	1	10006407	shear force	AX-172553768	LOC110528178	TM2 domain-containing protein 1-like
0.00298374	1	10008370	shear force	AX-171603308	LOC110528178	TM2 domain-containing protein 1-like
0.00691091	1	10041650	shear force	AX-172553769	#N/A	#N/A
0.00689618	1	10381878	shear force	AX-171617259	LOC110485648	ATP synthase mitochondrial F1 complex assembly factor 1-like
0.00688774	1	10389805	shear force	AX-171602898	LOC110485648	ATP synthase mitochondrial F1 complex assembly factor 1-like
0.00687303	1	10390507	shear force	AX-171620074	LOC110485648	ATP synthase mitochondrial F1 complex assembly factor 1-like
0.00945885	1	10390856	shear force	AX-172553059	LOC110485648	ATP synthase mitochondrial F1 complex assembly factor 1-like
0.00888753	1	10444899	shear force	AX-171628070	LOC110486057	sterile alpha motif domain-containing protein 9-like
0.00930035	1	10450534	shear force	AX-172553058	LOC110486057	sterile alpha motif domain-containing protein 9-like
0.0102108	1	10699743	shear force	AX-171602897	#N/A	#N/A
0.0116932	1	10700389	shear force	AX-171628066	#N/A	#N/A
0.0116767	1	10700583	shear force	AX-172553056	#N/A	#N/A
0.0119236	1	10970929	shear force	AX-171606227	LOC110486932	ephrin-A2-like
0.0119253	1	10971341	shear force	AX-171606224	LOC110486932	ephrin-A2-like
0.0160152	1	10971342	shear force	AX-171606223	LOC110486932	ephrin-A2-like
0.017482	1	10971637	shear force	AX-171606221	LOC110486932	ephrin-A2-like
0.0176866	1	10983329	shear force	AX-171605876	LOC110486857	kelch-like protein 30
0.0176989	1	11361200	shear force	AX-172547542	elav1	ELAV-like protein 1
0.0180422	1	11365416	shear force	AX-171607911	#N/A	#N/A
0.0150431	1	11407164	shear force	AX-171620441	LOC110487829	immediate early response gene 5 protein-like
0.0150538	1	11407426	shear force	AX-171617508	LOC110487829	immediate early response gene 5 protein-like
0.0150631	1	11408105	shear force	AX-171605351	LOC110487829	immediate early response gene 5 protein-like
0.0150655	1	11413065	shear force	AX-171630336	LOC110487930	syntaxin-6-like
0.0139347	1	11419829	shear force	AX-172548305	LOC110487930	syntaxin-6-like
0.0139476	1	11597161	shear force	AX-89961273	LOC110488514	zinc transporter 7
0.0138451	1	11610662	shear force	AX-171632585	LOC110488514	zinc transporter 7
0.0138225	1	11665070	shear force	AX-172559577	LOC110488740	dual specificity protein phosphatase CDC14AB-like
0.0137446	1	11740703	shear force	AX-171632586	LOC110489111	RNA 3'-terminal phosphate cyclase-like
0.0140117	1	11771864	shear force	AX-89946270	LOC110489303	lipoamide acyltransferase component of branched-chain alpha-keto acid dehydrogenase complex, mitochondrial-like
0.0141023	1	11776586	shear force	AX-172547297	trmt13	tRNA methyltransferase 13 homolog
0.0142009	1	11778341	shear force	AX-172547726	trmt13	tRNA methyltransferase 13 homolog
0.0141754	1	11807258	shear force	AX-171632590	sass6	SAS-6 centriolar assembly protein
0.0140813	1	11814864	shear force	AX-171632591	LOC110489545	hippocampus abundant transcript 1 protein-like
0.0141129	1	11921209	shear force	AX-172561897	LOC110490068	zinc transporter ZIP3-like
0.0142362	1	11921521	shear force	AX-171632592	LOC110490068	zinc transporter ZIP3-like
0.0110679	1	11929247	shear force	AX-171632595	LOC110490009	small glutamine-rich tetratricopeptide repeat-containing protein alpha-like
0.0114333	1	11944920	shear force	AX-171620838	LOC110489937	thimet oligopeptidase-like
0.0114467	1	11945162	shear force	AX-171620839	LOC110489937	thimet oligopeptidase-like
0.0113797	1	12312254	shear force	AX-171632207	LOC110530936	mitotic interactor and substrate of PLK1-like
0.0116932	1	12471463	shear force	AX-171632209	med16	mediator complex subunit 16
0.0118162	1	12501485	shear force	AX-172548105	LOC110491417	membralin-like
0.0122007	1	12785491	shear force	AX-172563741	ifi44l	interferon induced protein 44 like
0.0122763	1	12791904	shear force	AX-171632212	ifi44l	interferon induced protein 44 like
0.0127679	1	12971126	shear force	AX-89924597	LOC110492040	arrestin domain-containing protein 2-like
0.0127585	1	12975265	shear force	AX-89963964	LOC110492040	arrestin domain-containing protein 2-like
0.0127664	1	12993059	shear force	AX-171607489	LOC100135798	ubiquitin
0.0127095	1	13039545	shear force	AX-172559388	ddx49	DEAD-box helicase 49
0.0127906	1	13046669	shear force	AX-171632219	ddx49	DEAD-box helicase 49
0.0124445	1	13082903	shear force	AX-171620779	LOC110492606	U6 snRNA-associated Sm-like protein LSm4
0.0142447	1	13083061	shear force	AX-89918824	LOC110492606	U6 snRNA-associated Sm-like protein LSm4
0.0142747	1	13298465	shear force	AX-172559063	#N/A	#N/A
0.0144996	1	13475498	shear force	AX-172559565	LOC110494142	thrombospondin-4-like
0.00825754	1	13484071	shear force	AX-171620781	LOC110494142	thrombospondin-4-like
0.00840074	1	13496974	shear force	AX-171607491	LOC110494221	trimeric intracellular cation channel type A-like
0.00887775	1	13504237	shear force	AX-171607492	smim7	small integral membrane protein 7
0.00886198	1	13596515	shear force	AX-89952748	pex11g	peroxisomal biogenesis factor 11 gamma
0.00713819	1	13679918	shear force	AX-171630479	r3hdm4	R3H domain containing 4
0.006675	1	13682641	shear force	AX-171605546	r3hdm4	R3H domain containing 4
0.00626822	1	13682980	shear force	AX-171605545	r3hdm4	R3H domain containing 4
0.00733673	1	13721790	shear force	AX-171632568	LOC110495217	AT-rich interactive domain-containing protein 3A-like
0.00657437	1	13753068	shear force	AX-171632566	LOC110495450	CTD small phosphatase-like protein 3
0.00659397	1	13754271	shear force	AX-172559961	LOC110495450	CTD small phosphatase-like protein 3
0.0064346	1	13789330	shear force	AX-171607903	LOC110495579	NADH dehydrogenase [ubiquinone] iron-sulfur protein 7, mitochondrial-like
0.00644229	1	13800074	shear force	AX-171607902	LOC110495805	guanidinoacetate N-methyltransferase-like
0.00400656	1	13828475	shear force	AX-171632563	LOC110495874	DAZ-associated protein 1-like
0.00315904	1	13876463	shear force	AX-171632560	dpp9	dipeptidyl peptidase 9
0.00308879	1	13924517	shear force	AX-171632559	LOC110496290	KN motif and ankyrin repeat domain-containing protein 2-like
0.00334313	1	13942233	shear force	AX-172559893	LOC110496290	KN motif and ankyrin repeat domain-containing protein 2-like
0.00347213	1	14132968	shear force	AX-172559849	#N/A	#N/A
0.00342665	1	14145920	shear force	AX-171632558	LOC110497345	coiled-coil domain-containing protein 124-like
0.013459	1	14271128	shear force	AX-171632557	LOC110497621	protein FAM43A-like
0.0142451	1	14518704	shear force	AX-171626550	xxylt1	xyloside xylosyltransferase 1
0.0146925	1	14559733	shear force	AX-172547447	LOC110497920	serine/arginine-rich splicing factor 11-like
0.0146908	1	14565252	shear force	AX-171617799	LOC110497920	serine/arginine-rich splicing factor 11-like
0.0163493	1	14566036	shear force	AX-171620834	LOC110497920	serine/arginine-rich splicing factor 11-like
0.0165247	1	14567529	shear force	AX-171607900	ankrd13c	ankyrin repeat domain 13C
0.0165201	1	14636673	shear force	AX-171607899	LOC110498361	cystathionine gamma-lyase-like
0.016502	1	14642627	shear force	AX-171607898	LOC110498361	cystathionine gamma-lyase-like
0.0166726	1	14644917	shear force	AX-171607897	LOC110498361	cystathionine gamma-lyase-like
0.0166803	1	14669203	shear force	AX-172555483	LOC110498532	putative ferric-chelate reductase 1
0.020145	1	14739279	shear force	AX-172774793	LOC110498717	unconventional myosin-IXb-like
0.02014	1	14940140	shear force	AX-171625784	#N/A	#N/A
0.019141	1	14942864	shear force	AX-172546887	#N/A	#N/A
0.019142	1	14942988	shear force	AX-172562445	#N/A	#N/A
0.0196616	1	15026472	shear force	AX-172560017	#N/A	#N/A
0.0197031	1	15123473	shear force	AX-172560065	LOC110500115	zinc finger RNA-binding protein-like
0.0183289	1	15229929	shear force	AX-172562541	crt	calreticulin
0.0197067	1	15275939	shear force	AX-172546889	LOC110500884	epidermal growth factor receptor substrate 15-like 1
0.019516	1	15285920	shear force	AX-172560624	LOC110501271	Krueppel-like factor 2
0.019253	1	15467526	shear force	AX-171607895	ap1m1	adaptor related protein complex 1 mu 1 subunit
0.0191869	1	15498005	shear force	AX-171620832	fam32a	family with sequence similarity 32 member A
0.0190416	1	15507445	shear force	AX-171620831	LOC110501512	39S ribosomal protein L54, mitochondrial-like
0.0188547	1	15525274	shear force	AX-171620830	LOC110501592	scaffold attachment factor B2-like
0.0187156	1	15525545	shear force	AX-171607894	LOC110501592	scaffold attachment factor B2-like
0.0189457	1	15626037	shear force	AX-171607893	LOC110501969	lipoprotein lipase-like
0.0189571	1	15626641	shear force	AX-171607892	LOC110501969	lipoprotein lipase-like
0.0189569	1	15630147	shear force	AX-89926173	LOC110501969	lipoprotein lipase-like
0.0187413	1	15673345	shear force	AX-89917639	LOC110502055	tropomyosin alpha-4 chain
0.0189162	1	15688425	shear force	AX-171607891	LOC110502055	tropomyosin alpha-4 chain
0.016893	1	15688881	shear force	AX-89923683	LOC110502382	40S ribosomal protein S27-like
0.0168861	1	15688953	shear force	AX-171607890	LOC110502382	40S ribosomal protein S27-like
0.0228656	1	15689005	shear force	AX-171607889	LOC110502382	40S ribosomal protein S27-like
0.0230837	1	15689084	shear force	AX-171607888	LOC110502382	40S ribosomal protein S27-like
0.0242252	1	15699706	shear force	AX-171607887	LOC110502309	ras-related protein Rab-8A-like
0.0230172	1	15699890	shear force	AX-171607886	LOC110502309	ras-related protein Rab-8A-like
0.0230329	1	15726623	shear force	AX-171607884	LOC110502506	tax1-binding protein 3
0.0230277	1	15784845	shear force	AX-171632541	LOC110502937	C-C motif chemokine 25-like
0.0229798	1	15792937	shear force	AX-171607882	LOC110503198	cystinosin-like
0.0213818	1	15793163	shear force	AX-171607881	LOC110503198	cystinosin-like
0.0173492	1	15796017	shear force	AX-89921011	LOC110503198	cystinosin-like
0.0174032	1	15988453	shear force	AX-171632539	LOC110503571	vimentin-type intermediate filament-associated coiled-coil protein-like
0.0175638	1	15989741	shear force	AX-172561742	#N/A	#N/A
0.0175503	1	16011301	shear force	AX-171607880	LOC110503939	mitochondrial import inner membrane translocase subunit Tim13
0.0175537	1	16051820	shear force	AX-171620829	LOC110504002	kelch-like protein 23
0.0289067	1	16483572	shear force	AX-171630315	LOC110532027	mitochondrial import receptor subunit TOM70-like
0.0289077	1	16603679	shear force	AX-172552566	#N/A	#N/A
0.0293051	1	16624918	shear force	AX-172552567	LOC110504681	vesicle transport protein SFT2B-like
0.0284041	1	16624966	shear force	AX-171627685	LOC110504681	vesicle transport protein SFT2B-like
0.0277708	1	16852432	shear force	AX-171631121	chst7	carbohydrate sulfotransferase 7
0.0279033	1	17000192	shear force	AX-171620154	LOC110505227	heterogeneous nuclear ribonucleoprotein M-like
0.0143791	1	17002068	shear force	AX-171603578	LOC110505227	heterogeneous nuclear ribonucleoprotein M-like
0.013952	1	17032465	shear force	AX-171603579	#N/A	#N/A
0.0139145	1	17139797	shear force	AX-171620155	LOC110506115	phospholipid hydroperoxide glutathione peroxidase, mitochondrial-like
0.013913	1	17140753	shear force	AX-89925103	LOC110506115	phospholipid hydroperoxide glutathione peroxidase, mitochondrial-like
0.0131121	1	17141109	shear force	AX-171620156	LOC110506115	phospholipid hydroperoxide glutathione peroxidase, mitochondrial-like
0.0131074	1	17143655	shear force	AX-171628795	LOC110506010	DNA-directed RNA polymerases I, II, and III subunit RPABC1-like
0.013141	1	17151266	shear force	AX-171628797	LOC110505853	tight junction protein ZO-3-like
0.0131982	1	17157379	shear force	AX-171628799	LOC110505853	tight junction protein ZO-3-like
0.0143606	1	17188412	shear force	AX-172554029	#N/A	#N/A
0.0145877	1	17188807	shear force	AX-171603580	#N/A	#N/A
0.0130799	1	17212069	shear force	AX-89920049	LOC110506262	protein strawberry notch homolog 2-like
0.0130803	1	17733391	shear force	AX-172561492	borcs8	BLOC-1 related complex subunit 8
0.0132584	1	17735774	shear force	AX-172547190	borcs8	BLOC-1 related complex subunit 8
0.0132648	1	17781505	shear force	AX-172559404	LOC110532071	transmembrane protein 161A-like
0.0128451	1	17782513	shear force	AX-172546907	LOC110532071	transmembrane protein 161A-like
0.0128444	1	17798635	shear force	AX-171632618	LOC110532071	transmembrane protein 161A-like
0.0130158	1	17913813	shear force	AX-171632619	LOC110507137	MAU2 chromatid cohesion factor homolog
0.0116872	1	17960801	shear force	AX-89962127	gatad2a	GATA zinc finger domain containing 2A
0.0121867	1	17960919	shear force	AX-171607923	gatad2a	GATA zinc finger domain containing 2A
0.0121869	1	17961257	shear force	AX-89957200	gatad2a	GATA zinc finger domain containing 2A
0.0121882	1	18074585	shear force	AX-172560049	#N/A	#N/A
0.0143571	1	18122960	shear force	AX-171614935	LOC110507674	cold-inducible RNA-binding protein B-like
0.0143578	1	18123411	shear force	AX-89945857	LOC110507674	cold-inducible RNA-binding protein B-like
0.0143453	1	18126354	shear force	AX-171641085	LOC110507674	cold-inducible RNA-binding protein B-like
0.0141626	1	18130981	shear force	AX-171614934	cirbp	cold inducible RNA binding protein
0.0141314	1	18133017	shear force	AX-172560855	cirbp	cold inducible RNA binding protein
0.0140829	1	18300407	shear force	AX-171641082	LOC110507736	midnolin-like
0.0140335	1	18316365	shear force	AX-172560726	LOC110507736	midnolin-like
0.0139279	1	18356122	shear force	AX-171614933	LOC110508066	ATP synthase subunit delta, mitochondrial-like
0.013633	1	18357324	shear force	AX-171614932	LOC110508066	ATP synthase subunit delta, mitochondrial-like
0.0150285	1	18455202	shear force	AX-172560224	LOC110508215	follistatin-related protein 3-like
0.012201	1	18488317	shear force	AX-171641081	LOC110508358	E3 ubiquitin-protein ligase RNF126-like
0.0121105	1	19172082	shear force	AX-171596769	LOC110509312	serine/threonine-protein phosphatase 6 regulatory subunit 3-like
0.0112564	1	19181584	shear force	AX-171643027	LOC110509312	serine/threonine-protein phosphatase 6 regulatory subunit 3-like
0.011263	1	19280677	shear force	AX-171643026	LOC110509695	uncharacterized protein C11orf24-like
0.0112666	1	19573902	shear force	AX-171622535	LOC110510174	A-kinase anchor protein 13-like
0.0114364	1	20519125	shear force	AX-171643024	LOC110511247	microtubule-associated proteins 1A/1B light chain 3B
0.0114364	1	20535658	shear force	AX-89957293	LOC110511247	microtubule-associated proteins 1A/1B light chain 3B
0.0110769	1	20536292	shear force	AX-171596768	LOC110511247	microtubule-associated proteins 1A/1B light chain 3B
0.0110798	1	20536768	shear force	AX-171596765	LOC110511247	microtubule-associated proteins 1A/1B light chain 3B
0.0112076	1	20656296	shear force	AX-89956389	LOC110511707	zinc finger protein 708-like
0.011094	1	20659360	shear force	AX-171643022	LOC110511707	zinc finger protein 708-like
0.0110497	1	20699089	shear force	AX-171643021	LOC110511826	large neutral amino acids transporter small subunit 1-like
0.0110949	1	20754459	shear force	AX-89940214	LOC110512077	carbonic anhydrase 5B, mitochondrial-like
0.00346136	1	20788204	shear force	AX-171622530	LOC110511950	SUMO-activating enzyme subunit 2
0.00346182	1	20817331	shear force	AX-171596763	LOC110512398	group XV phospholipase A2-like
0.00314262	1	20818203	shear force	AX-171596762	LOC110512398	group XV phospholipase A2-like
0.00315068	1	20818275	shear force	AX-171643019	LOC110512398	group XV phospholipase A2-like
0.0031627	1	20838369	shear force	AX-171643018	LOC110512529	zinc finger protein 319-like
0.00315366	1	21108453	shear force	AX-171644248	LOC110517791	protein NDRG4-like
0.00315261	1	21116042	shear force	AX-171622526	LOC110513914	olfactomedin-4-like
0.00314359	1	21118113	shear force	AX-171643016	LOC110513914	olfactomedin-4-like
0.00282848	1	21289474	shear force	AX-172549805	prmt7	protein arginine methyltransferase 7
0.00290345	1	21290443	shear force	AX-171625842	prmt7	protein arginine methyltransferase 7
0.00290365	1	21296811	shear force	AX-171600297	cpin1	Anamorsin
0.00290447	1	21296871	shear force	AX-89948971	cpin1	Anamorsin
0.00266166	1	21302139	shear force	AX-171616980	LOC110515869	ubiquinone biosynthesis protein COQ9-B, mitochondrial-like
0.00268579	1	21302249	shear force	AX-171600298	LOC110515869	ubiquinone biosynthesis protein COQ9-B, mitochondrial-like
0.0020078	1	21302271	shear force	AX-171616981	LOC110515869	ubiquinone biosynthesis protein COQ9-B, mitochondrial-like
0.00209817	1	21307404	shear force	AX-171600300	LOC110515869	ubiquinone biosynthesis protein COQ9-B, mitochondrial-like
0.00114712	1	21312897	shear force	AX-171625845	LOC110515744	DNA-directed RNA polymerase II subunit RPB3
0.00116449	1	21347801	shear force	AX-171623891	LOC110515971	NEDD4-like E3 ubiquitin-protein ligase WWP2
0.00103693	1	21366562	shear force	AX-171606041	LOC110515971	NEDD4-like E3 ubiquitin-protein ligase WWP2
0.00103386	1	21491322	shear force	AX-172555112	sntb2	syntrophin beta 2
0.00103372	1	21493745	shear force	AX-171629528	LOC110516636	vacuolar protein sorting-associated protein 4A
0.00103407	1	21507023	shear force	AX-171598889	cdk10	cyclin dependent kinase 10
0.000971779	1	21527814	shear force	AX-171596761	LOC110516970	charged multivesicular body protein 1a
0.000971819	1	21528083	shear force	AX-171596760	LOC110516970	charged multivesicular body protein 1a
0.000831215	1	21528556	shear force	AX-171596759	LOC110516970	charged multivesicular body protein 1a
0.000831526	1	21606251	shear force	AX-171622521	spata2l	spermatogenesis associated 2 like
0.000837794	1	21606652	shear force	AX-171643014	spata2l	spermatogenesis associated 2 like
0.000369346	1	21623053	shear force	AX-89931107	LOC110518121	tyrosine aminotransferase-like
0.000369235	1	21661785	shear force	AX-171596757	LOC110518777	coactosin-like protein
0.000366769	1	21724427	shear force	AX-172556230	plcg2	phospholipase C gamma 2
0.000365828	1	21729678	shear force	AX-171622517	plcg2	phospholipase C gamma 2
0.000363463	1	21730219	shear force	AX-172547384	#N/A	#N/A
0.000354389	1	21730593	shear force	AX-171643011	#N/A	#N/A
0.000316478	1	21841817	shear force	AX-171622516	kiaa0513	KIAA0513 ortholog
0.000314761	1	22087938	shear force	AX-171622515	LOC110519959	zinc finger CCCH domain-containing protein 18-like
0.000331722	1	22142229	shear force	AX-171622514	LOC110519996	U3 small nucleolar RNA-associated protein 4 homolog
0.000157379	1	22152783	shear force	AX-171625475	wfdc1	WAP four-disulfide core domain 1
0.000153832	1	22443871	shear force	AX-171596756	LOC110520022	heat shock factor-binding protein 1-like
0.00014846	1	22443932	shear force	AX-171643008	LOC110520022	heat shock factor-binding protein 1-like
0.000170589	1	23401436	shear force	AX-171632458	LOC110520050	nuclear receptor coactivator 5-like
0.000127394	1	23827446	shear force	AX-171632634	LOC110520073	NEDD4-binding protein 1-like
0.000127927	1	23930149	shear force	AX-172561870	#N/A	#N/A
9.55141e-05	1	24021615	shear force	AX-172559954	#N/A	#N/A
0.000121382	1	24058648	shear force	AX-172563207	pllp	plasmolipin
0.000165956	1	24075837	shear force	AX-171607926	LOC110520144	RING finger and SPRY domain-containing protein 1-like
0.000198418	1	24076101	shear force	AX-172561281	LOC110520144	RING finger and SPRY domain-containing protein 1-like
0.00018708	1	24100133	shear force	AX-171620844	LOC110520156	protein FAM192A-like
0.000195077	1	24201206	shear force	AX-171632627	LOC110520206	homocysteine-responsive endoplasmic reticulum-resident ubiquitin-like domain member 1 protein
0.000260457	1	24212706	shear force	AX-171632626	LOC110520211	nuclear pore complex protein Nup93-like
0.000262606	1	24215343	shear force	AX-172560118	LOC110520211	nuclear pore complex protein Nup93-like
0.000302728	1	24263698	shear force	AX-89941074	bbs2	Bardet-Biedl syndrome 2
0.000303191	1	24264197	shear force	AX-172562198	bbs2	Bardet-Biedl syndrome 2
0.000303475	1	24274442	shear force	AX-171632623	LOC110520267	UPF0183 protein C16orf70 homolog
0.000337841	1	24282073	shear force	AX-171607925	LOC110520275	core-binding factor subunit beta
0.000333864	1	24322011	shear force	AX-172546875	LOC110520292	guanine nucleotide-binding protein G(o) subunit alpha-like
0.000341245	1	24538927	shear force	AX-171624779	LOC110520323	breast cancer anti-estrogen resistance protein 1-like
0.000425881	1	24650265	shear force	AX-89934854	LOC110520340	craniofacial development protein 1-like
0.000433029	1	24693852	shear force	AX-171629033	LOC110520340	craniofacial development protein 1-like
0.000477195	1	24699778	shear force	AX-172547192	#N/A	#N/A
0.000397357	1	24700078	shear force	AX-172549394	#N/A	#N/A
0.00039201	1	24749972	shear force	AX-171607548	#N/A	#N/A
0.000375679	1	24766001	shear force	AX-171632260	LOC110520365	protein FAM65A-like
0.000367703	1	24977678	shear force	AX-172559352	LOC110520440	ran-binding protein 10
0.000359752	1	24993847	shear force	AX-172561884	nutf2	nuclear transport factor 2
0.000356647	1	25029571	shear force	AX-172563490	#N/A	#N/A
0.000315544	1	25084036	shear force	AX-171632254	LOC110520494	neuritin-like
0.000527296	1	25143406	shear force	AX-172562980	mbtps1	membrane bound transcription factor peptidase, site 1
0.000578706	1	25161134	shear force	AX-171607547	mbtps1	membrane bound transcription factor peptidase, site 1
0.000678554	1	25165148	shear force	AX-171607545	mbtps1	membrane bound transcription factor peptidase, site 1
0.000683293	1	25165394	shear force	AX-172561203	mbtps1	membrane bound transcription factor peptidase, site 1
0.00114242	1	25379760	shear force	AX-171632253	LOC110520537	purine nucleoside phosphorylase-like
0.0021077	1	25406091	shear force	AX-171632251	LOC110520547	calretinin-like
0.00213969	1	25414665	shear force	AX-171607541	LOC110520559	aspartate aminotransferase, mitochondrial-like
0.0021389	1	25419671	shear force	AX-89925177	LOC110520559	aspartate aminotransferase, mitochondrial-like
0.00228308	1	25420358	shear force	AX-171607539	LOC110520559	aspartate aminotransferase, mitochondrial-like
0.00243256	1	25420414	shear force	AX-171607537	LOC110520559	aspartate aminotransferase, mitochondrial-like
0.00264713	1	25420470	shear force	AX-171607536	LOC110520559	aspartate aminotransferase, mitochondrial-like
0.0028386	1	25422333	shear force	AX-171607530	#N/A	#N/A
0.00419311	1	25422563	shear force	AX-171607528	#N/A	#N/A
0.00420324	1	25422699	shear force	AX-171607527	#N/A	#N/A
0.00420928	1	25422711	shear force	AX-171607526	#N/A	#N/A
0.004332	1	25429520	shear force	AX-171632250	LOC110520570	synaptotagmin 1-like
0.00427649	1	25480866	shear force	AX-171632247	LOC110520608	histone-lysine N-methyltransferase KMT5B-like
0.00454962	1	25713933	shear force	AX-172546862	LOC110520684	uncharacterized LOC110520684
0.00576857	1	25716441	shear force	AX-171620792	LOC110520673	synemin-like
0.00608196	1	25716676	shear force	AX-171617756	LOC110520673	synemin-like
0.00606528	1	25723730	shear force	AX-171620791	LOC110520673	synemin-like
0.00605744	1	25723974	shear force	AX-171617755	LOC110520673	synemin-like
0.00757431	1	25725281	shear force	AX-171617754	LOC110520673	synemin-like
0.0076176	1	25729754	shear force	AX-171607518	#N/A	#N/A
0.00781284	1	25729948	shear force	AX-171607517	#N/A	#N/A
0.00780803	1	25730043	shear force	AX-171607516	#N/A	#N/A
0.00776171	1	25730171	shear force	AX-171607515	#N/A	#N/A
0.00766989	1	25730191	shear force	AX-171607514	#N/A	#N/A
0.00757953	1	25730419	shear force	AX-171607513	#N/A	#N/A
0.00752991	1	25730912	shear force	AX-171607512	#N/A	#N/A
0.00753278	1	25731012	shear force	AX-171607511	#N/A	#N/A
0.00745571	1	25731090	shear force	AX-171607510	#N/A	#N/A
0.00909931	1	25731152	shear force	AX-171607509	#N/A	#N/A
0.00955033	1	25731200	shear force	AX-171607508	#N/A	#N/A
0.00955624	1	25731278	shear force	AX-172561666	#N/A	#N/A
0.0096182	1	25956429	shear force	AX-171607550	LOC110520691	myocyte-specific enhancer factor 2A-like
0.00962925	1	25956638	shear force	AX-172546818	LOC110520691	myocyte-specific enhancer factor 2A-like
0.00960168	1	26965656	shear force	AX-172547375	#N/A	#N/A
0.00958265	1	26996561	shear force	AX-171607507	LOC110520827	chromodomain-helicase-DNA-binding protein 2-like
0.0095178	1	26998485	shear force	AX-171607506	LOC110520827	chromodomain-helicase-DNA-binding protein 2-like
0.00922304	1	27191151	shear force	AX-171607505	plin1	perilipin 1
0.00922363	1	27191275	shear force	AX-171607504	plin1	perilipin 1
0.00906078	1	27191515	shear force	AX-171607503	plin1	perilipin 1
0.00919802	1	27191656	shear force	AX-171607502	plin1	perilipin 1
0.00950213	1	27191802	shear force	AX-171607501	plin1	perilipin 1
0.00954247	1	27212160	shear force	AX-171617752	plin1	perilipin 1
0.00952305	1	27216955	shear force	AX-172563335	plin1	perilipin 1
0.0095325	1	27412822	shear force	AX-172562936	LOC110520931	nuclear receptor ROR-alpha
0.00973043	1	28000749	shear force	AX-172559382	LOC110520933	talin-2-like
0.00972884	1	28050607	shear force	AX-171607919	LOC110520934	tropomyosin alpha-1 chain-like
0.0101724	1	28051131	shear force	AX-89961775	LOC110520934	tropomyosin alpha-1 chain-like
0.0112039	1	28051731	shear force	AX-172561146	LOC110520934	tropomyosin alpha-1 chain-like
0.0114296	1	28282718	shear force	AX-171632599	rcn2	reticulocalbin 2
0.0115238	1	28284966	shear force	AX-171607917	LOC110521117	proline-serine-threonine phosphatase-interacting protein 1-like
0.0080419	1	28285369	shear force	AX-172546922	LOC110521117	proline-serine-threonine phosphatase-interacting protein 1-like
0.006704	1	28301062	shear force	AX-171620842	tspan3	tetraspanin 3
0.00668266	1	28348064	shear force	AX-171617802	LOC110521169	titin-like
0.00668473	1	28351179	shear force	AX-171620841	LOC110521169	titin-like
0.00640948	1	28351472	shear force	AX-171617801	LOC110521169	titin-like
0.00617516	1	28352494	shear force	AX-171617800	LOC110521169	titin-like
0.00590584	1	28352873	shear force	AX-171620840	LOC110521169	titin-like
0.00568687	1	28360919	shear force	AX-171632598	LOC110521169	titin-like
0.00409369	1	28523828	shear force	AX-171607913	LOC110521218	FERM domain-containing protein 5
0.0040893	1	28523934	shear force	AX-171607912	LOC110521218	FERM domain-containing protein 5
0.004093	1	28524226	shear force	AX-172560212	LOC110521218	FERM domain-containing protein 5
0.0042568	1	28716838	shear force	AX-171596781	LOC110521263	isocitrate dehydrogenase [NADP], mitochondrial-like
0.0044479	1	28716895	shear force	AX-171616563	LOC110521263	isocitrate dehydrogenase [NADP], mitochondrial-like
0.00421269	1	28721330	shear force	AX-171596780	LOC110521263	isocitrate dehydrogenase [NADP], mitochondrial-like
0.00302058	1	28726071	shear force	AX-171596779	LOC110521263	isocitrate dehydrogenase [NADP], mitochondrial-like
0.00276995	1	28943392	shear force	AX-171643031	LOC110521304	semaphorin-4B-like
0.00283594	1	28956316	shear force	AX-171596778	LOC110521435	small EDRK-rich factor 2-like
0.00283442	1	28956372	shear force	AX-171596777	LOC110521435	small EDRK-rich factor 2-like
0.00200568	1	28956380	shear force	AX-171596776	LOC110521435	small EDRK-rich factor 2-like
0.00191364	1	29072874	shear force	AX-171622546	LOC110521442	uncharacterized LOC110521442
0.00173504	1	29075644	shear force	AX-171603639	LOC110521442	uncharacterized LOC110521442
0.00168013	1	29086864	shear force	AX-171596775	LOC110521431	ADP-ribosylation factor 4-like
0.00167585	1	29086891	shear force	AX-171596774	LOC110521431	ADP-ribosylation factor 4-like
0.00167083	1	29086975	shear force	AX-171596773	LOC110521431	ADP-ribosylation factor 4-like
0.00179861	1	29087307	shear force	AX-171596772	LOC110521431	ADP-ribosylation factor 4-like
0.00179255	1	29087313	shear force	AX-171596771	LOC110521431	ADP-ribosylation factor 4-like
0.00179087	1	29094760	shear force	AX-171643030	LOC110521431	ADP-ribosylation factor 4-like
0.00179027	1	29195686	shear force	AX-171643028	LOC110521397	protein TsetseEP-like
0.000485838	1	29196351	shear force	AX-172554774	LOC110521397	protein TsetseEP-like
0.000383741	1	29227125	shear force	AX-171596770	LOC110521422	transmembrane protein 253-like
0.000370348	1	29230026	shear force	AX-171622540	LOC110521272	NACHT, LRR and PYD domains-containing protein 12-like
0.000368536	1	29235546	shear force	AX-171622538	LOC110521272	NACHT, LRR and PYD domains-containing protein 12-like
0.000368464	1	29486635	shear force	AX-171632611	LOC110521454	receptor-interacting serine/threonine-protein kinase 3-like
0.000369966	1	29496269	shear force	AX-172548210	LOC110521454	receptor-interacting serine/threonine-protein kinase 3-like
0.000380895	1	29499224	shear force	AX-171607922	LOC110521475	uncharacterized LOC110521475
0.000380973	1	29507041	shear force	AX-171607921	#N/A	#N/A
0.000392165	1	30738495	shear force	AX-171629507	rbm28	RNA binding motif protein 28
0.000392687	1	30745205	shear force	AX-172553114	rbm28	RNA binding motif protein 28
0.000396026	1	30791529	shear force	AX-172553113	LOC110521627	glycine cleavage system H protein, mitochondrial-like
0.000397603	1	30840772	shear force	AX-172553112	LOC110521655	NACHT, LRR and PYD domains-containing protein 12-like
0.000323185	1	30851345	shear force	AX-171602944	LOC110521736	calumenin-B
0.000325356	1	30851623	shear force	AX-171602943	LOC110521736	calumenin-B
0.000598406	1	30851983	shear force	AX-172553111	LOC110521736	calumenin-B
0.000599552	1	31101011	shear force	AX-171607553	LOC110521734	peptidyl-prolyl cis-trans isomerase FKBP4-like
0.000529437	1	31101465	shear force	AX-171607552	LOC110521734	peptidyl-prolyl cis-trans isomerase FKBP4-like
0.000532245	1	31492903	shear force	AX-171607500	LOC110521911	selenide, water dikinase 1
0.000532242	1	31498674	shear force	AX-171620789	cpt1	carnitine palmitoyl transferase I
0.000239552	1	31505776	shear force	AX-171620787	#N/A	#N/A
0.000279271	1	31507045	shear force	AX-171620786	LOC110521923	uncharacterized LOC110521923
0.000353387	1	31508923	shear force	AX-172559344	LOC110521923	uncharacterized LOC110521923
0.000333995	1	32523335	shear force	AX-171620546	LOC110521997	26S proteasome non-ATPase regulatory subunit 7-like
0.000334325	1	32524174	shear force	AX-89932893	LOC110521997	26S proteasome non-ATPase regulatory subunit 7-like
0.000428193	1	32526206	shear force	AX-171630859	LOC110522032	dynein light chain roadblock-type 2
0.00041103	1	32639252	shear force	AX-171602345	LOC110522154	ubiquitin-conjugating enzyme E2 H-like
0.000435412	1	32639325	shear force	AX-171602344	LOC110522154	ubiquitin-conjugating enzyme E2 H-like
0.000466748	1	32639367	shear force	AX-171602343	LOC110522154	ubiquitin-conjugating enzyme E2 H-like
0.000466947	1	32639769	shear force	AX-171602342	LOC110522154	ubiquitin-conjugating enzyme E2 H-like
0.000500914	1	32641305	shear force	AX-171626616	LOC110522154	ubiquitin-conjugating enzyme E2 H-like
0.000527498	1	32686339	shear force	AX-171629381	LOC110522081	low affinity vacuolar monovalent cation/H(+) antiporter-like
0.000558529	1	32719472	shear force	AX-172559863	armc10	armadillo repeat containing 10
0.000587547	1	32766923	shear force	AX-172561923	LOC110522092	leucine-rich repeat-containing protein 17-like
0.000563282	1	32801143	shear force	AX-171607854	#N/A	#N/A
0.000564214	1	32801453	shear force	AX-171607853	#N/A	#N/A
0.000564412	1	32804053	shear force	AX-171632512	fam185a	family with sequence similarity 185 member A
0.000579737	1	32874332	shear force	AX-171632511	LOC110522157	transmembrane protein 60-like
0.000580219	1	32895021	shear force	AX-171644418	rad52	RAD52 homolog, DNA repair protein
0.00057466	1	32895976	shear force	AX-171598233	LOC110522050	serine/threonine-protein kinase WNK1-like
0.000575033	1	32899571	shear force	AX-171624176	LOC110522050	serine/threonine-protein kinase WNK1-like
0.000574112	1	33128276	shear force	AX-172561905	LOC110522187	GTPase HRas-like
0.000574814	1	33267402	shear force	AX-171632508	LOC110522193	ras association domain-containing protein 7-like
0.000576245	1	33289339	shear force	AX-89919463	LOC110522242	PHD and RING finger domain-containing protein 1-like
0.000526129	1	33307580	shear force	AX-89949795	LOC100750228	interferon regulatory factor 7
0.000624886	1	33625577	shear force	AX-172562087	LOC110522286	tripartite motif-containing protein 44-like
0.000696062	1	33657870	shear force	AX-171625377	LOC110522286	tripartite motif-containing protein 44-like
0.000566486	1	33919925	shear force	AX-171632501	LOC110522323	excitatory amino acid transporter 2-like
0.000609432	1	33926438	shear force	AX-171607852	LOC110522323	excitatory amino acid transporter 2-like
0.000565065	1	33926499	shear force	AX-171607851	LOC110522323	excitatory amino acid transporter 2-like
0.000569247	1	33927827	shear force	AX-171607849	LOC110522323	excitatory amino acid transporter 2-like
0.000596304	1	33928112	shear force	AX-171607848	LOC110522323	excitatory amino acid transporter 2-like
0.000596532	1	33928199	shear force	AX-171607847	LOC110522323	excitatory amino acid transporter 2-like
0.000583522	1	33962064	shear force	AX-172561011	LOC110522333	CD44 antigen-like
0.000582143	1	34017725	shear force	AX-171620845	pdhx	pyruvate dehydrogenase complex component X
0.000582581	1	34035173	shear force	AX-172563702	pdhx	pyruvate dehydrogenase complex component X
0.000632402	1	34052300	shear force	AX-171620847	pdhx	pyruvate dehydrogenase complex component X
0.000632516	1	36047026	shear force	AX-172562192	man2a2	mannosidase alpha class 2A member 2
0.000632112	1	36090712	shear force	AX-89931656	kip1	Calcium and integrin-binding protein 1
0.00069792	1	36169987	shear force	AX-171632480	LOC110522465	casein kinase I-like
0.000660567	1	36198954	shear force	AX-171632477	LOC110522473	40S ribosomal protein S17
0.000658821	1	36209893	shear force	AX-171632475	c1h15orf40	chromosome 1 C15orf40 homolog
0.00143943	1	36241130	shear force	AX-171632474	LOC110522487	protein NEDD1-like
0.00143995	1	36283227	shear force	AX-172546888	LOC110522519	uncharacterized LOC110522519
0.00144545	1	36284768	shear force	AX-172562259	LOC110522519	uncharacterized LOC110522519
0.00115628	1	36324032	shear force	AX-171607834	#N/A	#N/A
0.00115724	1	36345513	shear force	AX-172559569	LOC110522551	guanine nucleotide-binding protein G(i) subunit alpha-1-like
0.00131684	1	36522552	shear force	AX-89942739	#N/A	#N/A
0.00175981	1	37219883	shear force	AX-87076118	LOC100170208	GTPase KRas
0.00176305	1	37286464	shear force	AX-171602033	#N/A	#N/A
0.00176707	1	37298490	shear force	AX-171602032	sspn	sarcospan
0.00205551	1	37299204	shear force	AX-171602031	sspn	sarcospan
0.00197853	1	37299315	shear force	AX-171602030	sspn	sarcospan
0.00239108	1	37299488	shear force	AX-171602029	sspn	sarcospan
0.00876619	1	37299997	shear force	AX-171602028	sspn	sarcospan
0.00962556	1	37300064	shear force	AX-171602027	sspn	sarcospan
0.00973485	1	37304026	shear force	AX-172551938	LOC110522681	inositol 1,4,5-trisphosphate receptor type 2-like
0.0104268	1	37487755	shear force	AX-172560163	LOC110522730	pleckstrin homology domain-containing family G member 7-like
0.0104609	1	37512967	shear force	AX-171632574	LOC110522699	early endosome antigen 1-like
0.0104544	1	37562962	shear force	AX-171607908	LOC110522747	diphosphoinositol polyphosphate phosphohydrolase 3-beta-like
0.0105718	1	37563181	shear force	AX-171607907	LOC110522747	diphosphoinositol polyphosphate phosphohydrolase 3-beta-like
0.0106386	1	37563467	shear force	AX-171607906	LOC110522747	diphosphoinositol polyphosphate phosphohydrolase 3-beta-like
0.0106669	1	37563491	shear force	AX-171607905	LOC110522747	diphosphoinositol polyphosphate phosphohydrolase 3-beta-like
0.0108281	1	37591476	shear force	AX-171620835	LOC110522747	diphosphoinositol polyphosphate phosphohydrolase 3-beta-like
0.011922	1	37634835	shear force	AX-171607904	LOC110522782	bile acid receptor-like
0.0118627	1	37642835	shear force	AX-171632570	LOC110522782	bile acid receptor-like
0.0117925	1	37801420	shear force	AX-172562526	LOC110522807	guanine nucleotide-binding protein G(s) subunit alpha-like
0.013896	1	38007908	shear force	AX-171626915	LOC110522826	transmembrane protein 263
0.0166701	1	38150872	shear force	AX-172548405	#N/A	#N/A
0.0166729	1	38164055	shear force	AX-171632613	LOC110522864	dihydrofolate reductase-like
0.0176929	1	38176191	shear force	AX-172559585	LOC110522881	cryptochrome-1-like
0.0176958	1	38403077	shear force	AX-172563200	LOC110522951	mitogen-activated protein kinase 12-like
0.0228911	1	38428734	shear force	AX-171632616	LOC110522951	mitogen-activated protein kinase 12-like
0.0245459	1	38794753	shear force	AX-171607846	LOC110523010	unconventional prefoldin RPB5 interactor 1-like
0.0240149	1	38795008	shear force	AX-171607845	LOC110523010	unconventional prefoldin RPB5 interactor 1-like
0.0243178	1	38810829	shear force	AX-172559867	LOC110523021	protein C19orf12 homolog
0.024036	1	38989710	shear force	AX-172562489	LOC110523048	SLIT-ROBO Rho GTPase-activating protein 1-like
0.0246914	1	39019436	shear force	AX-171632497	LOC110523059	poly [ADP-ribose] polymerase 12-like
0.0246418	1	39414732	shear force	AX-171632496	LOC110523110	protein-methionine sulfoxide oxidase mical3a-like
0.0246677	1	39473759	shear force	AX-171632494	LOC110523110	protein-methionine sulfoxide oxidase mical3a-like
0.0245317	1	39475569	shear force	AX-172559184	LOC110523110	protein-methionine sulfoxide oxidase mical3a-like
0.0259174	1	39515922	shear force	AX-172561545	LOC110523250	tetraspanin-9-like
0.0259174	1	39516587	shear force	AX-172548309	LOC110523250	tetraspanin-9-like
0.0258824	1	39937978	shear force	AX-171625055	LOC110523274	ras and EF-hand domain-containing protein homolog
0.0259105	1	39956216	shear force	AX-171632489	LOC110523274	ras and EF-hand domain-containing protein homolog
0.0259101	1	40448759	shear force	AX-171630669	LOC110520672	pituitary homeobox 2-like
0.025814	1	40449838	shear force	AX-172556844	LOC110520672	pituitary homeobox 2-like
0.0258399	1	40677733	shear force	AX-171622551	nup205	nucleoporin 205
0.0319283	1	40684733	shear force	AX-171596782	LOC110523376	acylglycerol kinase, mitochondrial-like
0.041632	1	40773379	shear force	AX-171622553	LOC110523386	mitochondrial glutamate carrier 1-like
0.0446146	1	40882964	shear force	AX-171596783	LOC110523440	NADH dehydrogenase [ubiquinone] 1 alpha subcomplex subunit 9, mitochondrial-like
0.0446144	1	40883836	shear force	AX-171596784	LOC110523440	NADH dehydrogenase [ubiquinone] 1 alpha subcomplex subunit 9, mitochondrial-like
0.046484	1	41011626	shear force	AX-171643035	LOC110523481	fibroblast growth factor 23-like
0.0590188	1	41011698	shear force	AX-171622556	LOC110523481	fibroblast growth factor 23-like
0.0589751	1	41031266	shear force	AX-171643036	#N/A	#N/A
0.0588992	1	41031386	shear force	AX-171596785	#N/A	#N/A
0.0672623	1	41035571	shear force	AX-171622558	LOC110523486	G1/S-specific cyclin-D2
0.066876	1	41055578	shear force	AX-171596786	LOC110523486	G1/S-specific cyclin-D2
0.0678109	1	41295205	shear force	AX-171622561	LOC110523495	lysine-specific demethylase 7B-like
0.0712062	1	41318680	shear force	AX-89975741	LOC110523512	CCR4-NOT transcription complex subunit 1
0.0767773	1	41320108	shear force	AX-171619035	LOC110523512	CCR4-NOT transcription complex subunit 1
0.0764626	1	41362016	shear force	AX-172559940	LOC110523596	cytochrome P450 2F2-like
0.0772125	1	41373524	shear force	AX-171632273	LOC110523599	transcription factor E2F4-like
0.0764998	1	41397910	shear force	AX-171622563	LOC110523599	transcription factor E2F4-like
0.0612865	1	41438050	shear force	AX-171622565	LOC110523618	F-box/LRR-repeat protein 14-like
0.0608552	1	41471917	shear force	AX-172554799	#N/A	#N/A
0.0721291	1	41474073	shear force	AX-171620246	LOC110523639	matrix metalloproteinase-15-like
0.0889549	1	41478470	shear force	AX-171627890	LOC110523639	matrix metalloproteinase-15-like
0.0895675	1	41532771	shear force	AX-171643040	vac14	Vac14, PIKFYVE complex component
0.0892603	1	41725506	shear force	AX-171623889	LOC110523657	phosphatidylinositol N-acetylglucosaminyltransferase subunit Y-like
0.0888652	1	41770315	shear force	AX-172547514	LOC110523687	BTB/POZ domain-containing protein 10-like
0.0889542	1	41774070	shear force	AX-171622573	LOC110523666	aryl hydrocarbon receptor nuclear translocator-like protein 1
0.0888657	1	41779374	shear force	AX-171622574	LOC110523666	aryl hydrocarbon receptor nuclear translocator-like protein 1
0.0891273	1	41908109	shear force	AX-171622576	LOC110523718	ras association domain-containing protein 10-like
0.0893307	1	41955324	shear force	AX-171643042	LOC110523743	alpha-parvin-like
0.0957172	1	41955739	shear force	AX-171596788	LOC110523743	alpha-parvin-like
0.0954539	1	41955943	shear force	AX-171596789	LOC110523743	alpha-parvin-like
0.0759583	1	41956038	shear force	AX-171596790	LOC110523743	alpha-parvin-like
0.0681037	1	41957345	shear force	AX-171596791	LOC110523743	alpha-parvin-like
0.0695748	1	41957514	shear force	AX-171596792	LOC110523743	alpha-parvin-like
0.0706701	1	41993341	shear force	AX-171644107	LOC110523755	protein-methionine sulfoxide oxidase mical2b-like
0.0723123	1	41998845	shear force	AX-171643043	LOC110523755	protein-methionine sulfoxide oxidase mical2b-like
0.0697186	1	42003485	shear force	AX-171619037	LOC110523755	protein-methionine sulfoxide oxidase mical2b-like
0.0680547	1	42006939	shear force	AX-171619038	LOC110523755	protein-methionine sulfoxide oxidase mical2b-like
0.0680014	1	42017102	shear force	AX-171643044	LOC110523755	protein-methionine sulfoxide oxidase mical2b-like
0.0673136	1	42039186	shear force	AX-171622580	LOC110523755	protein-methionine sulfoxide oxidase mical2b-like
0.067308	1	42088684	shear force	AX-171643045	LOC110523812	fatty acyl-CoA reductase 1-like
0.0666719	1	42099711	shear force	AX-171643046	LOC110523812	fatty acyl-CoA reductase 1-like
0.0666513	1	42100440	shear force	AX-171619040	LOC110523812	fatty acyl-CoA reductase 1-like
0.0666161	1	42101921	shear force	AX-171596794	LOC110523812	fatty acyl-CoA reductase 1-like
0.0665993	1	42122723	shear force	AX-171643047	LOC110523825	NADH-cytochrome b5 reductase 2-like
0.0642717	1	42410195	shear force	AX-171596797	LOC110523903	spondin-1-like
0.0652655	1	42410289	shear force	AX-171596798	LOC110523903	spondin-1-like
0.0663385	1	42495579	shear force	AX-171622584	LOC110523903	spondin-1-like
0.0663487	1	42721561	shear force	AX-171596799	LOC110523921	homeodomain-interacting protein kinase 3-like
0.0664487	1	42722293	shear force	AX-171596800	LOC110523921	homeodomain-interacting protein kinase 3-like
0.0671232	1	42722295	shear force	AX-171596801	LOC110523921	homeodomain-interacting protein kinase 3-like
0.0670798	1	42778383	shear force	AX-171643050	#N/A	#N/A
0.0561559	1	43424914	shear force	AX-171622585	LOC110524008	neuron navigator 2-like
0.0483148	1	43497598	shear force	AX-171643052	LOC110524021	RING finger protein 141
0.0439993	1	43500686	shear force	AX-171596804	#N/A	#N/A
0.0439984	1	43505166	shear force	AX-171596806	LOC110524028	AMP deaminase 3-like
0.0384874	1	43505173	shear force	AX-171596807	LOC110524028	AMP deaminase 3-like
0.0317093	1	43513758	shear force	AX-171616564	LOC110524028	AMP deaminase 3-like
0.0345771	1	43516445	shear force	AX-171643053	LOC110524028	AMP deaminase 3-like
0.0347446	1	43516677	shear force	AX-171616565	LOC110524028	AMP deaminase 3-like
0.0302116	1	43729419	shear force	AX-171631429	LOC110524080	laminin subunit beta-4-like
0.0302062	1	43734100	shear force	AX-171643054	LOC110524080	laminin subunit beta-4-like
0.0291967	1	43734250	shear force	AX-171622588	LOC110524080	laminin subunit beta-4-like
0.0282238	1	43735767	shear force	AX-171622590	LOC110524080	laminin subunit beta-4-like
0.0261315	1	43772604	shear force	AX-171643055	LOC110524092	laminin subunit beta-1-like
0.0261321	1	43774445	shear force	AX-171622592	LOC110524092	laminin subunit beta-1-like
0.0275975	1	43953803	shear force	AX-171643056	LOC110524112	mitochondrial inner membrane protease subunit 2-like
0.0279754	1	43963806	shear force	AX-171622593	LOC110524112	mitochondrial inner membrane protease subunit 2-like
0.0278714	1	44026917	shear force	AX-171643057	LOC110524125	nuclear factor of activated T-cells, cytoplasmic 3-like
0.0270512	1	44036552	shear force	AX-171619041	LOC110524125	nuclear factor of activated T-cells, cytoplasmic 3-like
0.0233735	1	44152095	shear force	AX-171643058	LOC110524160	ankyrin repeat domain-containing protein 27-like
0.0208719	1	44152591	shear force	AX-172546652	LOC110524160	ankyrin repeat domain-containing protein 27-like
0.0226781	1	44153329	shear force	AX-171596808	LOC110524160	ankyrin repeat domain-containing protein 27-like
0.0226586	1	44444685	shear force	AX-171643059	LOC110524212	non-canonical poly(A) RNA polymerase PAPD5-like
0.0226625	1	44836984	shear force	AX-171622598	LOC110524285	TBC1 domain family member 15-like
0.02412	1	44901280	shear force	AX-172548342	LOC110524291	zinc finger C3H1 domain-containing protein-like
0.0244541	1	45079790	shear force	AX-171643062	cttnbp2	cortactin binding protein 2
0.0273356	1	45084200	shear force	AX-171619042	cttnbp2	cortactin binding protein 2
0.0278451	1	45099302	shear force	AX-174104342	cttnbp2	cortactin binding protein 2
0.0206501	1	45102285	shear force	AX-171616566	cttnbp2	cortactin binding protein 2
0.0236875	1	45103777	shear force	AX-171616567	cttnbp2	cortactin binding protein 2
0.0226164	1	45104057	shear force	AX-171619043	cttnbp2	cortactin binding protein 2
0.0208203	1	45307493	shear force	AX-171607828	LOC110524359	F-actin-capping protein subunit alpha-2-like
0.020003	1	45308038	shear force	AX-171607829	LOC110524359	F-actin-capping protein subunit alpha-2-like
0.0189128	1	45315774	shear force	AX-171607830	LOC110524359	F-actin-capping protein subunit alpha-2-like
0.0220893	1	45315792	shear force	AX-171607831	LOC110524359	F-actin-capping protein subunit alpha-2-like
0.0223815	1	45358570	shear force	AX-171607832	#N/A	#N/A
0.0269416	1	45463789	shear force	AX-171612798	#N/A	#N/A
0.0556363	1	45463878	shear force	AX-171612797	#N/A	#N/A
0.056721	1	45463925	shear force	AX-171612796	#N/A	#N/A
0.0582206	1	45465735	shear force	AX-171612793	#N/A	#N/A
0.0585781	1	45465936	shear force	AX-171612792	#N/A	#N/A
0.0586002	1	45466227	shear force	AX-89949608	#N/A	#N/A
0.0727098	1	45467893	shear force	AX-171621783	cav1	caveolin 1
0.0834737	1	45467983	shear force	AX-172557527	cav1	caveolin 1
0.0834735	1	45478333	shear force	AX-171612790	cav1	caveolin 1
0.0865246	1	45505801	shear force	AX-171638408	cav2	caveolin 2
0.0835431	1	45506538	shear force	AX-172557724	cav2	caveolin 2
0.0890499	1	45633896	shear force	AX-171612749	cbpa1	Carboxypeptidase A1
0.0886686	1	46259214	shear force	AX-172559557	LOC110524413	eukaryotic translation initiation factor 4 gamma 2-like
0.0892299	1	46259726	shear force	AX-171607597	LOC110524413	eukaryotic translation initiation factor 4 gamma 2-like
0.0892385	1	46260114	shear force	AX-171607598	LOC110524413	eukaryotic translation initiation factor 4 gamma 2-like
0.0893175	1	46263415	shear force	AX-171620798	LOC110524413	eukaryotic translation initiation factor 4 gamma 2-like
0.0881526	1	46264817	shear force	AX-171620799	LOC110524413	eukaryotic translation initiation factor 4 gamma 2-like
0.0871603	1	46275420	shear force	AX-172560892	LOC110524413	eukaryotic translation initiation factor 4 gamma 2-like
0.0871834	1	46275442	shear force	AX-171607599	LOC110524413	eukaryotic translation initiation factor 4 gamma 2-like
0.0845803	1	46275462	shear force	AX-171607600	LOC110524413	eukaryotic translation initiation factor 4 gamma 2-like
0.082952	1	46275850	shear force	AX-171607601	LOC110524413	eukaryotic translation initiation factor 4 gamma 2-like
0.0788782	1	46275892	shear force	AX-171607602	LOC110524413	eukaryotic translation initiation factor 4 gamma 2-like
0.079713	1	47222178	shear force	AX-171632297	LOC110524514	BLOC-1-related complex subunit 5-like
0.0790652	1	47243345	shear force	AX-172562179	#N/A	#N/A
0.0790863	1	47256340	shear force	AX-172558903	LOC110532393	cytoskeleton-associated protein 5-A-like
0.0849565	1	47624337	shear force	AX-171620800	LOC110524558	actin, alpha cardiac muscle 1-like
0.0849417	1	47630433	shear force	AX-171620801	LOC110524558	actin, alpha cardiac muscle 1-like
0.0876004	1	47870807	shear force	AX-172561008	LOC110524569	anoctamin-1-like
0.0928029	1	47890727	shear force	AX-171607603	LOC110524569	anoctamin-1-like
0.0892241	1	47954769	shear force	AX-172561244	LOC110524590	G1/S-specific cyclin-D1-like
0.0911428	1	48157845	shear force	AX-171607604	LOC110524599	cytochrome c oxidase subunit 8B, mitochondrial
0.104968	1	48158607	shear force	AX-171607605	LOC110524599	cytochrome c oxidase subunit 8B, mitochondrial
0.104924	1	48158718	shear force	AX-171607606	LOC110524599	cytochrome c oxidase subunit 8B, mitochondrial
0.1048	1	48158748	shear force	AX-171607607	LOC110524599	cytochrome c oxidase subunit 8B, mitochondrial
0.104726	1	48336418	shear force	AX-172556093	LOC110524618	periphilin-1-like
0.101182	1	48352121	shear force	AX-171632300	LOC110524618	periphilin-1-like
0.10144	1	48399712	shear force	AX-171632304	LOC110524629	glucoside xylosyltransferase 1-like
0.102543	1	48689250	shear force	AX-172546914	#N/A	#N/A
0.0976095	1	49018891	shear force	AX-172563265	LOC110524698	dynamin-1-like protein
0.0971901	1	49018945	shear force	AX-171620802	LOC110524698	dynamin-1-like protein
0.0926186	1	49023467	shear force	AX-171620803	LOC110524698	dynamin-1-like protein
0.0913159	1	49032100	shear force	AX-89958000	LOC110524698	dynamin-1-like protein
0.0946054	1	49032112	shear force	AX-172553688	LOC110524698	dynamin-1-like protein
0.088524	1	49046430	shear force	AX-171607628	LOC110524730	non-muscle caldesmon-like
0.0886137	1	49046581	shear force	AX-171607627	LOC110524730	non-muscle caldesmon-like
0.0918712	1	49047717	shear force	AX-171607625	LOC110524730	non-muscle caldesmon-like
0.0895147	1	49106742	shear force	AX-171607608	LOC110524766	bisphosphoglycerate mutase-like
0.0881149	1	49106856	shear force	AX-171607611	LOC110524766	bisphosphoglycerate mutase-like
0.0850651	1	49106898	shear force	AX-171607612	LOC110524766	bisphosphoglycerate mutase-like
0.089918	1	49106901	shear force	AX-171607613	LOC110524766	bisphosphoglycerate mutase-like
0.0792998	1	49108438	shear force	AX-171607614	LOC110524766	bisphosphoglycerate mutase-like
0.0417991	1	49112294	shear force	AX-171607616	LOC110524766	bisphosphoglycerate mutase-like
0.0404824	1	49112327	shear force	AX-171607617	LOC110524766	bisphosphoglycerate mutase-like
0.0394578	1	49112808	shear force	AX-171607618	LOC110524766	bisphosphoglycerate mutase-like
0.0394755	1	49114224	shear force	AX-171607621	LOC110524766	bisphosphoglycerate mutase-like
0.0397181	1	49128158	shear force	AX-172563074	LOC110524780	troponin I, slow skeletal muscle-like
0.0313297	1	49128394	shear force	AX-171620804	LOC110524780	troponin I, slow skeletal muscle-like
0.0269847	1	49128896	shear force	AX-171620805	LOC110524780	troponin I, slow skeletal muscle-like
0.0270315	1	49201239	shear force	AX-172560342	LOC110524813	CCR4-NOT transcription complex subunit 4-like
0.0236017	1	49241984	shear force	AX-172562434	LOC110524843	shaker-related potassium channel tsha2-like
0.0236025	1	49243596	shear force	AX-171620806	LOC110524843	shaker-related potassium channel tsha2-like
0.0246016	1	49244681	shear force	AX-171620807	LOC110524843	shaker-related potassium channel tsha2-like
0.0302338	1	49256487	shear force	AX-172559736	LOC110521037	uncharacterized LOC110521037
0.0327066	1	49381805	shear force	AX-171599716	LOC110524847	phosphate carrier protein, mitochondrial
0.0360526	1	49381872	shear force	AX-89961972	LOC110524847	phosphate carrier protein, mitochondrial
0.0400178	1	49391812	shear force	AX-171607622	LOC110524847	phosphate carrier protein, mitochondrial
0.0400048	1	49401368	shear force	AX-89945625	LOC110524847	phosphate carrier protein, mitochondrial
0.0408516	1	49401525	shear force	AX-171607623	LOC110524847	phosphate carrier protein, mitochondrial
0.041974	1	49421643	shear force	AX-171632310	LOC110524896	vesicle transport protein GOT1B
0.0419389	1	49438131	shear force	AX-172561408	LOC110524905	UDP-xylose and UDP-N-acetylglucosamine transporter-like
0.0396968	1	49518779	shear force	AX-171632311	LOC110524916	uncharacterized LOC110524916
0.0388344	1	49520794	shear force	AX-171607624	LOC110524937	rab GDP dissociation inhibitor beta-like
0.0383172	1	49526322	shear force	AX-171620808	LOC110524937	rab GDP dissociation inhibitor beta-like
0.0385518	1	49539877	shear force	AX-172546915	LOC110524927	transcription initiation factor TFIID subunit 3-like
0.0386765	1	49614182	shear force	AX-172563841	LOC110524948	CUGBP Elav-like family member 2
0.0338594	1	49654047	shear force	AX-171632319	LOC110524999	probable 2-oxoglutarate dehydrogenase E1 component DHKTD1, mitochondrial
0.0338443	1	49776354	shear force	AX-171632321	LOC110525034	ETS domain-containing protein Elk-3-like
0.0319423	1	49821363	shear force	AX-171632328	LOC110525078	small nuclear ribonucleoprotein F-like
0.0283725	1	49979272	shear force	AX-172556910	LOC110525170	coiled-coil domain-containing protein 136-like
0.0286096	1	50028112	shear force	AX-172562070	LOC110525170	coiled-coil domain-containing protein 136-like
0.0269242	1	50692144	shear force	AX-172555800	#N/A	#N/A
0.0233193	1	51041822	shear force	AX-89939921	LOC110525344	midkine-A-like
0.0282278	1	51055316	shear force	AX-172546841	LOC110525355	activating molecule in BECN1-regulated autophagy protein 1-like
0.0341659	1	51164345	shear force	AX-172555801	LOC110525380	tyrosine-protein kinase CSK-like
0.0349092	1	51187156	shear force	AX-171604943	LOC110525380	tyrosine-protein kinase CSK-like
0.0348039	1	51208054	shear force	AX-171630009	adal	adenosine deaminase like
0.0345822	1	51210131	shear force	AX-171630011	nat10	N-acetyltransferase 10
0.0340132	1	51251053	shear force	AX-172555803	LOC110525425	caprin-1-like
0.0340897	1	52548227	shear force	AX-171601886	LOC110525514	L-lactate dehydrogenase A chain-like
0.0345792	1	53006287	shear force	AX-171599533	LOC110525546	eukaryotic translation initiation factor 3 subunit L
0.0354967	1	53007995	shear force	AX-171619512	LOC110525546	eukaryotic translation initiation factor 3 subunit L
0.0388107	1	53970934	shear force	AX-89976809	wdr11	WD repeat domain 11
0.0347591	1	54034978	shear force	AX-172547481	#N/A	#N/A
0.0330611	1	54342322	shear force	AX-171629242	fgfr2	fibroblast growth factor receptor 2
0.0331026	1	54449733	shear force	AX-172554698	#N/A	#N/A
0.0294566	1	54673238	shear force	AX-172561730	LOC110525605	beta-crystallin S-1-like
0.0315108	1	54700147	shear force	AX-171632275	habp2	hyaluronan binding protein 2
0.0315026	1	54948051	shear force	AX-89924960	fam160b1	family with sequence similarity 160 member B1
0.0319634	1	54958459	shear force	AX-171620793	LOC110525667	serum response factor-like
0.026738	1	55007664	shear force	AX-172563818	LOC110525667	serum response factor-like
0.0297278	1	55028693	shear force	AX-171607557	LOC110525667	serum response factor-like
0.0297097	1	55040413	shear force	AX-172562399	LOC110525690	inactive tyrosine-protein kinase 7-like
0.0351277	1	55246979	shear force	AX-172559714	#N/A	#N/A
0.0351869	1	55247126	shear force	AX-171607558	#N/A	#N/A
0.0349083	1	55248632	shear force	AX-171607560	#N/A	#N/A
0.0347427	1	55252582	shear force	AX-171607561	LOC110525695	kinesin light chain 1-like
0.0349066	1	55259493	shear force	AX-171607562	LOC110525695	kinesin light chain 1-like
0.0346155	1	55267234	shear force	AX-171617761	LOC110525695	kinesin light chain 1-like
0.0345562	1	55270784	shear force	AX-172559806	LOC110525695	kinesin light chain 1-like
0.0344212	1	55283741	shear force	AX-172561339	LOC110525695	kinesin light chain 1-like
0.0344338	1	55315306	shear force	AX-172559369	#N/A	#N/A
0.0295476	1	55315615	shear force	AX-171607563	LOC110525737	adenosine kinase-like
0.0242875	1	55315806	shear force	AX-171607564	LOC110525737	adenosine kinase-like
0.0212989	1	55316068	shear force	AX-171607565	LOC110525737	adenosine kinase-like
0.0187605	1	55318448	shear force	AX-171607566	LOC110525737	adenosine kinase-like
0.0163676	1	55319321	shear force	AX-171620794	LOC110525737	adenosine kinase-like
0.016364	1	55392273	shear force	AX-89954236	LOC110525761	erlin-1
0.0157794	1	55397295	shear force	AX-171607567	LOC110525761	erlin-1
0.0149342	1	55398236	shear force	AX-171607569	#N/A	#N/A
0.0142004	1	55398305	shear force	AX-171607570	#N/A	#N/A
0.0145564	1	55398546	shear force	AX-171607571	#N/A	#N/A
0.0150885	1	55441707	shear force	AX-171607573	LOC110525786	uncharacterized LOC110525786
0.0150859	1	55441738	shear force	AX-171607572	LOC110525786	uncharacterized LOC110525786
0.0148768	1	55442617	shear force	AX-171632277	fuom	fucose mutarotase
0.0153254	1	55443368	shear force	AX-172558923	fuom	fucose mutarotase
0.0153772	1	55457919	shear force	AX-171620796	echs1	enoyl-CoA hydratase, short chain 1
0.0153764	1	55458566	shear force	AX-171620795	echs1	enoyl-CoA hydratase, short chain 1
0.0155399	1	55463694	shear force	AX-171617762	echs1	enoyl-CoA hydratase, short chain 1
0.0155339	1	55463802	shear force	AX-172560589	echs1	enoyl-CoA hydratase, short chain 1
0.0154942	1	55476042	shear force	AX-174104252	echs1	enoyl-CoA hydratase, short chain 1
0.0157467	1	55585731	shear force	AX-172561865	cxcf1a	chemokine CXCF1a
0.0137472	1	55586549	shear force	AX-171607575	cxcf1a	chemokine CXCF1a
0.0104195	1	55588814	shear force	AX-171607576	rassf4	Ras association domain family member 4
0.00771541	1	55723708	shear force	AX-172563117	#N/A	#N/A
0.00735662	1	55724346	shear force	AX-171607583	#N/A	#N/A
0.00727957	1	55725113	shear force	AX-171607585	#N/A	#N/A
0.00722249	1	55725938	shear force	AX-171607586	#N/A	#N/A
0.00713567	1	55725941	shear force	AX-171607587	#N/A	#N/A
0.00717158	1	55875918	shear force	AX-171632281	ercc6	ERCC excision repair 6, chromatin remodeling factor
0.00695328	1	55903368	shear force	AX-171617764	LOC110525889	actin cytoskeleton-regulatory complex protein pan1-like
0.00701737	1	55903395	shear force	AX-171617765	LOC110525889	actin cytoskeleton-regulatory complex protein pan1-like
0.00561302	1	55903477	shear force	AX-171607577	LOC110525889	actin cytoskeleton-regulatory complex protein pan1-like
0.00492561	1	55904520	shear force	AX-171607578	LOC110525889	actin cytoskeleton-regulatory complex protein pan1-like
0.00492495	1	55904527	shear force	AX-171617768	LOC110525889	actin cytoskeleton-regulatory complex protein pan1-like
0.00543264	1	55904546	shear force	AX-171607579	LOC110525889	actin cytoskeleton-regulatory complex protein pan1-like
0.00543407	1	55904783	shear force	AX-171607580	LOC110525889	actin cytoskeleton-regulatory complex protein pan1-like
0.00510628	1	55904949	shear force	AX-171617769	LOC110525889	actin cytoskeleton-regulatory complex protein pan1-like
0.0107511	1	55905077	shear force	AX-171617771	LOC110525889	actin cytoskeleton-regulatory complex protein pan1-like
0.00891138	1	55908036	shear force	AX-171617774	#N/A	#N/A
0.00890521	1	55908056	shear force	AX-171617775	#N/A	#N/A
0.00808601	1	55911030	shear force	AX-171617777	#N/A	#N/A
0.00808367	1	55911034	shear force	AX-171617778	#N/A	#N/A
0.00752772	1	55912345	shear force	AX-171617779	#N/A	#N/A
0.0075144	1	55914705	shear force	AX-172559093	LOC110525896	uncharacterized LOC110525896
0.00758528	1	56215867	shear force	AX-171607629	LOC110525977	LIM domain-binding protein 1-A-like
0.0075513	1	56216154	shear force	AX-171607630	LOC110525977	LIM domain-binding protein 1-A-like
0.0079844	1	56216186	shear force	AX-171607631	LOC110525977	LIM domain-binding protein 1-A-like
0.00798191	1	56216534	shear force	AX-171607633	LOC110525977	LIM domain-binding protein 1-A-like
0.00796119	1	56216568	shear force	AX-172547403	LOC110525977	LIM domain-binding protein 1-A-like
0.00731879	1	56216833	shear force	AX-171607636	LOC110525977	LIM domain-binding protein 1-A-like
0.00731344	1	56217054	shear force	AX-171607637	LOC110525977	LIM domain-binding protein 1-A-like
0.0073042	1	56217441	shear force	AX-171607638	LOC110525977	LIM domain-binding protein 1-A-like
0.00727258	1	56307800	shear force	AX-172546916	LOC110526033	peroxisome proliferator-activated receptor gamma coactivator-related protein 1-like
0.00728168	1	56346543	shear force	AX-172546917	LOC110526041	protein O-GlcNAcase-like
0.00728383	1	56369139	shear force	AX-171607642	LOC110526047	suppressor of fused homolog
0.00727766	1	56474893	shear force	AX-171631234	LOC110526060	probable palmitoyltransferase ZDHHC16
0.00731285	1	56520151	shear force	AX-172559712	rrp12	ribosomal RNA processing 12 homolog
0.00743154	1	56531971	shear force	AX-172559335	rrp12	ribosomal RNA processing 12 homolog
0.00743126	1	56532328	shear force	AX-171632334	rrp12	ribosomal RNA processing 12 homolog
0.00742851	1	57378652	shear force	AX-171607693	abcc2	ATP binding cassette subfamily C member 2
0.00745426	1	57381616	shear force	AX-171607692	abcc2	ATP binding cassette subfamily C member 2
0.00742695	1	57384204	shear force	AX-89956978	abcc2	ATP binding cassette subfamily C member 2
0.00739136	1	57408418	shear force	AX-171630488	abcc2	ATP binding cassette subfamily C member 2
0.00739331	1	57464776	shear force	AX-172547875	lrrfip2	LRR binding FLII interacting protein 2
0.00716497	1	57470055	shear force	AX-172547503	lrrfip2	LRR binding FLII interacting protein 2
0.0071309	1	57476199	shear force	AX-171607691	lrrfip2	LRR binding FLII interacting protein 2
0.0071317	1	57490330	shear force	AX-171607690	lrrfip2	LRR binding FLII interacting protein 2
0.0070837	1	57490743	shear force	AX-171607689	lrrfip2	LRR binding FLII interacting protein 2
0.00705264	1	57493249	shear force	AX-172560218	mlh1	mutL homolog 1
0.00708407	1	57627572	shear force	AX-171620811	herc4	HECT and RLD domain containing E3 ubiquitin protein ligase 4
0.00632196	1	57628800	shear force	AX-171620810	LOC110526243	cytochrome c oxidase subunit 5B, mitochondrial-like
0.0063316	1	57632214	shear force	AX-171632368	dnajc12	DnaJ heat shock protein family (Hsp40) member C12
0.00693831	1	57635570	shear force	AX-172561637	dnajc12	DnaJ heat shock protein family (Hsp40) member C12
0.00781675	1	57646328	shear force	AX-171632366	#N/A	#N/A
0.00788231	1	57661773	shear force	AX-171617790	LOC110526264	myopalladin-like
0.00870439	1	57662597	shear force	AX-172563105	LOC110526264	myopalladin-like
0.00944662	1	57696860	shear force	AX-171617787	LOC110526264	myopalladin-like
0.00981547	1	57697002	shear force	AX-171607687	LOC110526264	myopalladin-like
0.00977105	1	57697044	shear force	AX-171617786	LOC110526264	myopalladin-like
0.0100482	1	57700536	shear force	AX-171607686	LOC110526264	myopalladin-like
0.00942764	1	57700731	shear force	AX-171607685	LOC110526264	myopalladin-like
0.00981147	1	57701795	shear force	AX-171607684	LOC110526264	myopalladin-like
0.00944163	1	57702660	shear force	AX-171607683	LOC110526264	myopalladin-like
0.00948543	1	57710708	shear force	AX-171607682	LOC110526264	myopalladin-like
0.00815551	1	57710757	shear force	AX-171607681	LOC110526264	myopalladin-like
0.00816241	1	57710827	shear force	AX-171607680	LOC110526264	myopalladin-like
0.00740446	1	57710992	shear force	AX-171607679	LOC110526264	myopalladin-like
0.00405769	1	57713144	shear force	AX-171607670	#N/A	#N/A
0.00406424	1	57713249	shear force	AX-171607669	#N/A	#N/A
0.00412924	1	57713324	shear force	AX-171607666	#N/A	#N/A
0.00423729	1	57713487	shear force	AX-171607665	#N/A	#N/A
0.00430242	1	57713512	shear force	AX-171607664	#N/A	#N/A
0.00433781	1	57713825	shear force	AX-171607663	#N/A	#N/A
0.00432758	1	57713831	shear force	AX-172562170	#N/A	#N/A
0.00436391	1	57757039	shear force	AX-171632361	tial1	TIA1 cytotoxic granule associated RNA binding protein like 1
0.00436329	1	57757258	shear force	AX-172559439	tial1	TIA1 cytotoxic granule associated RNA binding protein like 1
0.00494088	1	57770867	shear force	AX-171617783	LOC110526301	BAG family molecular chaperone regulator 3-like
0.0049348	1	57771080	shear force	AX-171620809	LOC110526301	BAG family molecular chaperone regulator 3-like
0.00492736	1	57774073	shear force	AX-172562167	#N/A	#N/A
0.00494053	1	57820812	shear force	AX-171632358	mcmbp	minichromosome maintenance complex binding protein
0.0049399	1	57904500	shear force	AX-171632354	LOC110532528	heparan-alpha-glucosaminide N-acetyltransferase-like
0.00494091	1	57937871	shear force	AX-171607659	LOC110526362	sphingosine-1-phosphate lyase 1-like
0.00580403	1	57945707	shear force	AX-171632352	LOC110526362	sphingosine-1-phosphate lyase 1-like
0.00579564	1	57953497	shear force	AX-89931373	LOC110526362	sphingosine-1-phosphate lyase 1-like
0.00573452	1	57986917	shear force	AX-171607658	LOC110526371	PDZ and LIM domain protein 1-like
0.0056185	1	57987060	shear force	AX-89940997	LOC110526371	PDZ and LIM domain protein 1-like
0.00561847	1	58000219	shear force	AX-172559533	LOC110526371	PDZ and LIM domain protein 1-like
0.00555065	1	58010732	shear force	AX-171632350	LOC110526377	sorbin and SH3 domain-containing protein 1-like
0.00553949	1	58015731	shear force	AX-171632349	LOC110526377	sorbin and SH3 domain-containing protein 1-like
0.00527018	1	58419567	shear force	AX-171607653	LOC110526460	eukaryotic translation initiation factor 3 subunit A-like
0.00568573	1	58422122	shear force	AX-171607652	LOC110526460	eukaryotic translation initiation factor 3 subunit A-like
0.00671095	1	58432454	shear force	AX-172562392	LOC110526460	eukaryotic translation initiation factor 3 subunit A-like
0.00733888	1	58455694	shear force	AX-171607651	LOC110526492	protein FAM45A-like
0.00734185	1	58455827	shear force	AX-172560616	LOC110526492	protein FAM45A-like
0.00755742	1	58479484	shear force	AX-89933002	LOC110526511	thioredoxin-dependent peroxide reductase, mitochondrial-like
0.0125478	1	58479814	shear force	AX-89931015	LOC110526511	thioredoxin-dependent peroxide reductase, mitochondrial-like
0.024577	1	58485348	shear force	AX-171607650	LOC110526503	transmembrane 9 superfamily member 3
0.02459	1	58485360	shear force	AX-171607649	LOC110526503	transmembrane 9 superfamily member 3
0.024668	1	58497178	shear force	AX-171632344	LOC110526516	monoacylglycerol lipase ABHD12-like
0.0247774	1	58511444	shear force	AX-172562984	LOC110526516	monoacylglycerol lipase ABHD12-like
0.0247705	1	58696901	shear force	AX-172560152	#N/A	#N/A
0.0247581	1	58852801	shear force	AX-171607647	LOC110526605	regulator of microtubule dynamics protein 2-like
0.0195162	1	58852999	shear force	AX-172562978	LOC110526605	regulator of microtubule dynamics protein 2-like
0.0180911	1	58919269	shear force	AX-172559515	LOC110526605	regulator of microtubule dynamics protein 2-like
0.0214835	1	58973098	shear force	AX-171607646	LOC110526628	cdc42 effector protein 3-like
0.0221901	1	58973171	shear force	AX-172561263	LOC110526628	cdc42 effector protein 3-like
0.0223524	1	59107108	shear force	AX-171632339	LOC110526671	insulin-degrading enzyme
0.0223462	1	59112820	shear force	AX-172562748	LOC110526671	insulin-degrading enzyme
0.0223041	1	59125385	shear force	AX-171607645	LOC110526671	insulin-degrading enzyme
0.0224946	1	59125454	shear force	AX-171607644	LOC110526671	insulin-degrading enzyme
0.0227387	1	59125651	shear force	AX-171607643	LOC110526671	insulin-degrading enzyme
0.0227557	1	59128470	shear force	AX-171632338	march5b	membrane-associated ring finger (C3HC4) 5b
0.0321101	1	59236300	shear force	AX-171626916	LOC110526655	TATA-binding protein-associated factor 172-like
0.0363092	1	59388518	shear force	AX-171632335	LOC110526728	B-cell linker protein-like
0.0445541	1	60866881	shear force	AX-172560295	LOC110526912	cysteine sulfinic acid decarboxylase-like
0.0454126	1	60874630	shear force	AX-172546820	LOC110526912	cysteine sulfinic acid decarboxylase-like
0.0456329	1	60885296	shear force	AX-172561017	#N/A	#N/A
0.0456383	1	61048792	shear force	AX-171598968	LOC110526980	placenta-specific protein 9-like
0.0502426	1	61085697	shear force	AX-172561069	LOC110526991	serine racemase-like
0.0506364	1	61121906	shear force	AX-172560052	LOC110527002	rho-related GTP-binding protein RhoQ-like
0.0508221	1	61141247	shear force	AX-171632385	LOC110527002	rho-related GTP-binding protein RhoQ-like
0.0509343	1	61274136	shear force	AX-172563856	LOC110527034	multiple coagulation factor deficiency protein 2 homolog
0.051143	1	61343977	shear force	AX-171607696	calm2	calmodulin 2
0.0511151	1	61348505	shear force	AX-171620814	calm2	calmodulin 2
0.0510855	1	61393894	shear force	AX-171628497	epcam	epithelial cell adhesion molecule
0.0510848	1	61398910	shear force	AX-172563471	#N/A	#N/A
0.0514732	1	61539868	shear force	AX-171643064	thada	THADA, armadillo repeat containing
0.0522236	1	61578760	shear force	AX-171622603	thada	THADA, armadillo repeat containing
0.055009	1	61582428	shear force	AX-171596809	zfp36l2	ZFP36 ring finger protein like 2
0.0668931	1	61584750	shear force	AX-89964350	zfp36l2	ZFP36 ring finger protein like 2
0.0712248	1	61803400	shear force	AX-171632376	LOC110527114	alpha-2,8-sialyltransferase 8F-like
0.0720012	1	61915927	shear force	AX-172561873	#N/A	#N/A
0.0732238	1	62151012	shear force	AX-171632380	LOC110527186	echinoderm microtubule-associated protein-like 4
0.0732588	1	62472832	shear force	AX-172554867	LOC110527212	E3 ubiquitin-protein ligase UBR2-like
0.0725141	1	62473332	shear force	AX-171604189	LOC110527212	E3 ubiquitin-protein ligase UBR2-like
0.0711489	1	62490575	shear force	AX-171629345	LOC110527212	E3 ubiquitin-protein ligase UBR2-like
0.0711489	1	62823360	shear force	AX-172563699	qki	QKI, KH domain containing RNA binding
0.0711495	1	62833762	shear force	AX-172546918	LOC110527294	zinc finger protein 883-like
0.071071	1	62848828	shear force	AX-171607802	LOC110527306	uncharacterized LOC110527306
0.0626895	1	62849157	shear force	AX-171607801	#N/A	#N/A
0.0625604	1	62851021	shear force	AX-171607799	LOC110527319	nuclear receptor coactivator 4-like
0.0561427	1	62851233	shear force	AX-171607798	LOC110527319	nuclear receptor coactivator 4-like
0.0561243	1	62852892	shear force	AX-171607797	LOC110527319	nuclear receptor coactivator 4-like
0.0561231	1	62853179	shear force	AX-171607796	LOC110527319	nuclear receptor coactivator 4-like
0.0534842	1	62867203	shear force	AX-171607795	LOC110527333	protein YIPF3
0.0473957	1	62867215	shear force	AX-171607794	LOC110527333	protein YIPF3
0.0393502	1	62902569	shear force	AX-172556171	#N/A	#N/A
0.039356	1	63046813	shear force	AX-171624557	dnph1	2'-deoxynucleoside 5'-phosphate N-hydrolase 1
0.0393797	1	63048439	shear force	AX-171598765	mea1	male-enhanced antigen 1
0.0392314	1	63106490	shear force	AX-172563516	znf318	zinc finger protein 318
0.0392327	1	63136229	shear force	AX-171632413	LOC110527465	uncharacterized LOC110527465
0.0395434	1	63160196	shear force	AX-171632411	LOC110527477	cullin-9-like
0.039274	1	63161371	shear force	AX-172561229	LOC110527477	cullin-9-like
0.0414902	1	63340663	shear force	AX-171607790	apmap	adipocyte plasma membrane associated protein
0.0341576	1	63348743	shear force	AX-172562740	apmap	adipocyte plasma membrane associated protein
0.0481267	1	63360166	shear force	AX-171607788	acss1	acyl-CoA synthetase short chain family member 1
0.0489622	1	63360705	shear force	AX-171607787	acss1	acyl-CoA synthetase short chain family member 1
0.0489174	1	63360818	shear force	AX-171607786	acss1	acyl-CoA synthetase short chain family member 1
0.0692182	1	63362331	shear force	AX-172562985	acss1	acyl-CoA synthetase short chain family member 1
0.0702349	1	63396368	shear force	AX-171632406	vsx1	visual system homeobox 1
0.0707187	1	63487109	shear force	AX-171623908	pygb	glycogen phosphorylase B
0.0723427	1	63492933	shear force	AX-171631987	pygb	glycogen phosphorylase B
0.0557371	1	63503422	shear force	AX-171632405	pygb	glycogen phosphorylase B
0.0508742	1	63511151	shear force	AX-171632403	LOC110527554	monoacylglycerol lipase ABHD12-like
0.0398264	1	63542090	shear force	AX-171632400	ninl	ninein like
0.0393756	1	63542311	shear force	AX-172560883	ninl	ninein like
0.0395521	1	63601427	shear force	AX-89933640	aifm2	apoptosis inducing factor, mitochondria associated 2
0.0449965	1	63675877	shear force	AX-171607793	LOC110527634	nuclear factor NF-kappa-B p100 subunit-like
0.0414055	1	63697089	shear force	AX-172560709	glud1	glutamate dehydrogenase 1
0.043053	1	63712118	shear force	AX-172559795	glud1	glutamate dehydrogenase 1
0.0431902	1	63723413	shear force	AX-172561752	glud1	glutamate dehydrogenase 1
0.0441218	1	63740059	shear force	AX-171607783	LOC110527672	uncharacterized LOC110527672
0.0443786	1	63740682	shear force	AX-171607782	LOC110527672	uncharacterized LOC110527672
0.0453843	1	63740692	shear force	AX-171607781	LOC110527672	uncharacterized LOC110527672
0.0454107	1	63742936	shear force	AX-172560336	LOC110527672	uncharacterized LOC110527672
0.045962	1	63771297	shear force	AX-171598532	sncg	synuclein gamma
0.0466563	1	63771506	shear force	AX-171598531	sncg	synuclein gamma
0.0472258	1	63771516	shear force	AX-171598530	sncg	synuclein gamma
0.0463045	1	63771846	shear force	AX-171598529	sncg	synuclein gamma
0.0358846	1	63772327	shear force	AX-171598528	sncg	synuclein gamma
0.0586197	1	63772695	shear force	AX-171644727	sncg	synuclein gamma
0.0591273	1	63822933	shear force	AX-172562762	#N/A	#N/A
0.0603141	1	63890284	shear force	AX-89942633	#N/A	#N/A
0.0605234	1	63890498	shear force	AX-171607780	#N/A	#N/A
0.061586	1	63890508	shear force	AX-171607779	#N/A	#N/A
0.0803188	1	63890580	shear force	AX-171607778	#N/A	#N/A
0.0807018	1	63890620	shear force	AX-171607777	#N/A	#N/A
0.0822809	1	63890760	shear force	AX-171607776	#N/A	#N/A
0.0858095	1	63893302	shear force	AX-171607773	LOC110527725	LIM domain-binding protein 3-like
0.090119	1	63893674	shear force	AX-171607772	LOC110527725	LIM domain-binding protein 3-like
0.0927555	1	63894439	shear force	AX-89920851	LOC110527725	LIM domain-binding protein 3-like
0.0927671	1	63896101	shear force	AX-171617793	LOC110527725	LIM domain-binding protein 3-like
0.0928408	1	63896232	shear force	AX-172559319	LOC110527725	LIM domain-binding protein 3-like
0.121468	1	63910043	shear force	AX-89932802	LOC110527725	LIM domain-binding protein 3-like
0.121446	1	63910280	shear force	AX-89972893	LOC110527725	LIM domain-binding protein 3-like
0.114393	1	63910302	shear force	AX-89929416	LOC110527725	LIM domain-binding protein 3-like
0.107641	1	63934010	shear force	AX-171607771	LOC110527725	LIM domain-binding protein 3-like
0.107721	1	63934083	shear force	AX-172560033	LOC110527725	LIM domain-binding protein 3-like
0.107596	1	63953091	shear force	AX-171598108	LOC110527725	LIM domain-binding protein 3-like
0.107601	1	63953220	shear force	AX-171598109	LOC110527725	LIM domain-binding protein 3-like
0.107601	1	64186467	shear force	AX-171607770	LOC110527765	myozenin-1-like
0.106774	1	64186752	shear force	AX-171607769	LOC110527765	myozenin-1-like
0.106775	1	64187055	shear force	AX-171607768	LOC110527765	myozenin-1-like
0.102737	1	64210125	shear force	AX-171607767	#N/A	#N/A
0.102594	1	64210160	shear force	AX-171607765	#N/A	#N/A
0.073054	1	64210399	shear force	AX-171607764	#N/A	#N/A
0.0728583	1	64210522	shear force	AX-171607763	#N/A	#N/A
0.0728919	1	64210754	shear force	AX-171607762	#N/A	#N/A
0.0493288	1	64210991	shear force	AX-171607761	#N/A	#N/A
0.0486989	1	64210993	shear force	AX-171607760	#N/A	#N/A
0.0482791	1	64211004	shear force	AX-171607759	#N/A	#N/A
0.0475824	1	64211060	shear force	AX-171607758	#N/A	#N/A
0.0469011	1	64211199	shear force	AX-171607757	#N/A	#N/A
0.0477171	1	64211513	shear force	AX-171607756	#N/A	#N/A
0.0474897	1	64211764	shear force	AX-171607755	#N/A	#N/A
0.0472116	1	64211799	shear force	AX-171607754	#N/A	#N/A
0.0510759	1	64211891	shear force	AX-171607753	#N/A	#N/A
0.0454757	1	64211960	shear force	AX-171607752	#N/A	#N/A
0.0450158	1	64212004	shear force	AX-171607751	#N/A	#N/A
0.0438067	1	64214642	shear force	AX-171607750	#N/A	#N/A
0.0437978	1	64215463	shear force	AX-171607737	LOC110527775	synaptopodin 2-like protein
0.0437841	1	64215799	shear force	AX-171607735	LOC110527775	synaptopodin 2-like protein
0.04355	1	64215850	shear force	AX-171607734	LOC110527775	synaptopodin 2-like protein
0.0425731	1	64216041	shear force	AX-171617792	LOC110527775	synaptopodin 2-like protein
0.042731	1	64216139	shear force	AX-171607733	LOC110527775	synaptopodin 2-like protein
0.0422461	1	64216633	shear force	AX-171607732	LOC110527775	synaptopodin 2-like protein
0.052974	1	64216661	shear force	AX-171607731	LOC110527775	synaptopodin 2-like protein
0.0598535	1	64216824	shear force	AX-171607730	LOC110527775	synaptopodin 2-like protein
0.0586195	1	64216881	shear force	AX-171607729	LOC110527775	synaptopodin 2-like protein
0.0582833	1	64216911	shear force	AX-171607728	LOC110527775	synaptopodin 2-like protein
0.0355041	1	64217026	shear force	AX-171607727	LOC110527775	synaptopodin 2-like protein
0.0349273	1	64217068	shear force	AX-171607726	LOC110527775	synaptopodin 2-like protein
0.0345239	1	64217149	shear force	AX-171607725	LOC110527775	synaptopodin 2-like protein
0.0344416	1	64217173	shear force	AX-171607724	LOC110527775	synaptopodin 2-like protein
0.0340034	1	64217515	shear force	AX-171607723	LOC110527775	synaptopodin 2-like protein
0.0249116	1	64217639	shear force	AX-171607722	LOC110527775	synaptopodin 2-like protein
0.0249254	1	64217890	shear force	AX-171607721	LOC110527775	synaptopodin 2-like protein
0.0242737	1	64225788	shear force	AX-171607720	LOC110527775	synaptopodin 2-like protein
0.023147	1	64226133	shear force	AX-171607719	LOC110527775	synaptopodin 2-like protein
0.0219099	1	64226181	shear force	AX-171607718	LOC110527775	synaptopodin 2-like protein
0.0216165	1	64250329	shear force	AX-171607717	LOC110527784	ras-related protein ORAB-1
0.0216199	1	64250747	shear force	AX-171607716	#N/A	#N/A
0.0223633	1	64257832	shear force	AX-171632396	LOC110527795	centrosomal protein of 68 kDa-like
0.0163893	1	64495286	shear force	AX-89959096	LOC110527862	WW domain binding protein 1-like
0.0162976	1	64501905	shear force	AX-171607714	LOC110527862	WW domain binding protein 1-like
0.0163077	1	64502066	shear force	AX-171607713	LOC110527862	WW domain binding protein 1-like
0.0155383	1	64502148	shear force	AX-171607712	LOC110527862	WW domain binding protein 1-like
0.0144472	1	64502207	shear force	AX-171607711	LOC110527862	WW domain binding protein 1-like
0.0142088	1	64502264	shear force	AX-171607710	LOC110527862	WW domain binding protein 1-like
0.0142088	1	64502276	shear force	AX-171607709	LOC110527862	WW domain binding protein 1-like
0.0142099	1	64502349	shear force	AX-171607708	LOC110527862	WW domain binding protein 1-like
0.0142181	1	64502740	shear force	AX-171607706	LOC110527862	WW domain binding protein 1-like
0.0142228	1	64502741	shear force	AX-171607705	LOC110527862	WW domain binding protein 1-like
0.0142258	1	64502829	shear force	AX-171607704	LOC110527862	WW domain binding protein 1-like
0.013119	1	64502867	shear force	AX-171607703	LOC110527862	WW domain binding protein 1-like
0.0131194	1	64502939	shear force	AX-171607702	LOC110527862	WW domain binding protein 1-like
0.0130213	1	64504825	shear force	AX-172552456	#N/A	#N/A
0.0130302	1	64515358	shear force	AX-171620815	#N/A	#N/A
0.0130347	1	64518902	shear force	AX-171607700	LOC110527870	cytosolic purine 5'-nucleotidase
0.0116144	1	64519008	shear force	AX-171607699	LOC110527870	cytosolic purine 5'-nucleotidase
0.0105223	1	64521565	shear force	AX-172561050	LOC110527870	cytosolic purine 5'-nucleotidase
0.00989913	1	64531903	shear force	AX-172560339	LOC110527870	cytosolic purine 5'-nucleotidase
0.00976864	1	64567789	shear force	AX-171607697	LOC110527905	RING finger protein 122-like
0.00894819	1	64575247	shear force	AX-171632392	LOC110527916	lymphocyte-specific helicase-like
0.00957957	1	64575288	shear force	AX-172561422	LOC110527916	lymphocyte-specific helicase-like
0.00975357	1	64649664	shear force	AX-172559101	LOC110527930	uncharacterized LOC110527930
0.00901509	1	64683273	shear force	AX-172561353	LOC110527951	collagen alpha-1(XIII) chain-like
0.00898869	1	64867925	shear force	AX-171632391	LOC110528049	core histone macro-H2A.2-like
0.00890749	1	64872758	shear force	AX-172547509	LOC110528038	Golgi-specific brefeldin A-resistance guanine nucleotide exchange factor 1-like
0.00892538	1	65034616	shear force	AX-171632415	LOC110528078	heat shock 70 kDa protein 12A-like
0.0091848	1	65151667	shear force	AX-172561445	shtn1	shootin 1
0.00909998	1	65162341	shear force	AX-172559183	shtn1	shootin 1
0.00905644	1	65199291	shear force	AX-171632416	shtn1	shootin 1
0.00901268	1	65392072	shear force	AX-172559765	#N/A	#N/A
0.00874918	1	65493125	shear force	AX-172547846	LOC110528173	neuroblast differentiation-associated protein AHNAK-like
0.00872564	1	65542133	shear force	AX-172561081	exo1	exonuclease 1
0.00248704	1	65544102	shear force	AX-171632421	exo1	exonuclease 1
0.000700094	1	65553196	shear force	AX-171607803	LOC110528200	protein YIPF4-like
0.000724887	1	65723128	shear force	AX-171632423	LOC110528213	baculoviral IAP repeat-containing protein 6-like
0.000651581	1	65874429	shear force	AX-171632425	ttc27	tetratricopeptide repeat domain 27
0.000652686	1	66008357	shear force	AX-172546814	LOC110528297	latent-transforming growth factor beta-binding protein 1-like
0.000687024	1	66104085	shear force	AX-171632433	nvl	nuclear VCP-like
0.00066205	1	66105809	shear force	AX-171607804	LOC110528376	sphingolipid delta(4)-desaturase DES1-like
0.000616747	1	66107569	shear force	AX-171632434	LOC110528376	sphingolipid delta(4)-desaturase DES1-like
0.000647945	1	66127069	shear force	AX-172560763	LOC110528376	sphingolipid delta(4)-desaturase DES1-like
0.0006833	1	66136536	shear force	AX-171607805	LOC110528384	F-box only protein 28-like
0.000621102	1	66160978	shear force	AX-171620817	LOC110528391	dual specificity protein phosphatase 13-like
0.000517727	1	66192494	shear force	AX-89926355	LOC110528401	rap1 GTPase-GDP dissociation stimulator 1-like
0.000517343	1	66235659	shear force	AX-171607806	chchd1	coiled-coil-helix-coiled-coil-helix domain containing 1
0.00045656	1	66235700	shear force	AX-171607807	chchd1	coiled-coil-helix-coiled-coil-helix domain containing 1
0.000424238	1	66241230	shear force	AX-171607808	chchd1	coiled-coil-helix-coiled-coil-helix domain containing 1
0.000424097	1	66312628	shear force	AX-89968292	LOC110528425	zinc finger SWIM domain-containing protein 8-like
0.000369892	1	66322134	shear force	AX-171632439	LOC110528425	zinc finger SWIM domain-containing protein 8-like
0.000485122	1	66497101	shear force	AX-171607809	camk2g	calcium/calmodulin dependent protein kinase II gamma
0.000512308	1	66801605	shear force	AX-171626219	LOC110528533	cyclic GMP-AMP synthase-like
0.000521231	1	66803623	shear force	AX-171626218	LOC110528542	elongation factor 1-alpha, somatic form
0.000510861	1	66823203	shear force	AX-171626215	slc17a5	solute carrier family 17 member 5
0.000579876	1	66862498	shear force	AX-89958023	LOC110528559	ras and Rab interactor 2-like
0.000587932	1	66874503	shear force	AX-174104491	LOC110528559	ras and Rab interactor 2-like
0.000587955	1	67101186	shear force	AX-171600758	LOC110528594	heme-binding protein 2-like
0.000776239	1	67101520	shear force	AX-171600757	LOC110528594	heme-binding protein 2-like
0.000784722	1	67104259	shear force	AX-172550354	LOC110528594	heme-binding protein 2-like
0.000800066	1	67336284	shear force	AX-172547629	LOC110528611	serine/threonine-protein kinase VRK1-like
0.000800395	1	67337348	shear force	AX-171600756	fancl	Fanconi anemia complementation group L
0.000769902	1	67338219	shear force	AX-172550353	fancl	Fanconi anemia complementation group L
0.000972567	1	67861494	shear force	AX-171644188	LOC110532635	uncharacterized LOC110532635
0.00090593	1	68031915	shear force	AX-171627677	LOC110528682	opioid growth factor receptor-like protein 1
0.000899725	1	68190929	shear force	AX-171627676	LOC110528719	apoptosis-stimulating of p53 protein 2-like
0.00089795	1	68191179	shear force	AX-172552539	LOC110528719	apoptosis-stimulating of p53 protein 2-like
0.000881795	1	68345880	shear force	AX-172552538	polh	DNA polymerase eta
0.000942094	1	68356470	shear force	AX-171602478	polh	DNA polymerase eta
0.00578451	1	68363730	shear force	AX-171602476	gtpbp2	GTP binding protein 2
0.00580379	1	68365709	shear force	AX-171620003	gtpbp2	GTP binding protein 2
0.00775389	1	68378266	shear force	AX-171620001	gtpbp2	GTP binding protein 2
0.00754803	1	68388168	shear force	AX-171620000	gtpbp2	GTP binding protein 2
0.0106735	1	68535634	shear force	AX-172552534	LOC110532653	filensin-like
0.026153	1	68636274	shear force	AX-171630927	LOC110528879	pleckstrin-like
0.0261552	1	69332428	shear force	AX-171643065	#N/A	#N/A
0.0310338	1	69398758	shear force	AX-171643066	LOC110528965	multiple inositol polyphosphate phosphatase 1-like
0.0313472	1	69407466	shear force	AX-171596810	LOC110528965	multiple inositol polyphosphate phosphatase 1-like
0.0350599	1	69410992	shear force	AX-171596811	LOC110528965	multiple inositol polyphosphate phosphatase 1-like
0.0353843	1	69422904	shear force	AX-171643067	LOC110528975	bifunctional 3'-phosphoadenosine 5'-phosphosulfate synthase 2-like
0.0354189	1	69429854	shear force	AX-171596813	LOC110528975	bifunctional 3'-phosphoadenosine 5'-phosphosulfate synthase 2-like
0.0352992	1	69460930	shear force	AX-172548068	LOC110528986	phosphatidylinositol 3,4,5-trisphosphate 3-phosphatase and dual-specificity protein phosphatase PTEN-like
0.0380038	1	69637595	shear force	AX-172547817	col17a1	collagen type XVII alpha 1 chain
0.0378492	1	69790699	shear force	AX-172547867	sh3pxd2a	SH3 and PX domains 2A
0.0388024	1	70137083	shear force	AX-171643071	add3	adducin 3
0.0387023	1	70166087	shear force	AX-89966479	spf30	Survival of motor neuron-related-splicing factor 30
0.0382741	1	70166482	shear force	AX-171619044	spf30	Survival of motor neuron-related-splicing factor 30
0.0388988	1	70166806	shear force	AX-171596816	spf30	Survival of motor neuron-related-splicing factor 30
0.0386038	1	70202097	shear force	AX-171596817	bnip3	BCL2 interacting protein 3
0.038563	1	70210033	shear force	AX-171619045	bnip3	BCL2 interacting protein 3
0.0386574	1	70213795	shear force	AX-171622619	LOC110529206	serine/threonine-protein phosphatase 2A 55 kDa regulatory subunit B delta isoform-like
0.0385852	1	70968840	shear force	AX-171643072	LOC110529359	erythroid differentiation-related factor 1-like
0.0381615	1	70973228	shear force	AX-171622621	LOC110529359	erythroid differentiation-related factor 1-like
0.0380462	1	71115287	shear force	AX-171643074	LOC110529369	ubiquitin thioesterase Zranb1-like
0.0379158	1	71115674	shear force	AX-171619046	LOC110529369	ubiquitin thioesterase Zranb1-like
0.0380627	1	71117981	shear force	AX-171619047	LOC110529369	ubiquitin thioesterase Zranb1-like
0.0380243	1	71138889	shear force	AX-172548757	#N/A	#N/A
0.0380162	1	71156140	shear force	AX-172547505	LOC110529425	protein FAM53B-like
0.0379831	1	71166109	shear force	AX-172548756	LOC110529425	protein FAM53B-like
0.037918	1	71289671	shear force	AX-171625127	LOC110529439	carbohydrate sulfotransferase 15-like
0.0372375	1	71532092	shear force	AX-89974415	LOC110529486	transmembrane protease serine 9-like
0.0392053	1	71534951	shear force	AX-89963588	LOC110529486	transmembrane protease serine 9-like
0.0392054	1	71588631	shear force	AX-171625125	LOC110529490	vitamin K epoxide reductase complex subunit 1-like protein 1
0.0393052	1	71591158	shear force	AX-172548755	LOC110529490	vitamin K epoxide reductase complex subunit 1-like protein 1
0.0392825	1	71620480	shear force	AX-172547112	LOC110529500	pleckstrin homology domain-containing family A member 1-like
0.0396335	1	71620535	shear force	AX-172548754	LOC110529500	pleckstrin homology domain-containing family A member 1-like
0.0395615	1	71670334	shear force	AX-172546673	LOC110529506	serine protease HTRA1A-like
0.0395626	1	72376535	shear force	AX-171625121	LOC110522192	SPARC-like
0.0376643	1	72383925	shear force	AX-172548752	LOC110522192	SPARC-like
0.0376693	1	72401532	shear force	AX-171625120	LOC110529556	protein NDNF-like
0.037299	1	72459891	shear force	AX-171616871	LOC110529637	prolyl 4-hydroxylase subunit alpha-1-like
0.0374391	1	72467676	shear force	AX-171599413	LOC110529637	prolyl 4-hydroxylase subunit alpha-1-like
0.037182	1	72468001	shear force	AX-172548751	LOC110529637	prolyl 4-hydroxylase subunit alpha-1-like
0.0383736	1	72914076	shear force	AX-171632443	LOC110529711	ubiquitin-conjugating enzyme E2 D4-like
0.0383635	1	73023335	shear force	AX-171632524	LOC110529780	phytanoyl-CoA hydroxylase-interacting protein-like
0.0383364	1	73024577	shear force	AX-89969613	LOC110529780	phytanoyl-CoA hydroxylase-interacting protein-like
0.0384764	1	73103962	shear force	AX-172561825	LOC110529822	coiled-coil domain-containing protein 6-like
0.0600468	1	73104660	shear force	AX-171607874	LOC110529822	coiled-coil domain-containing protein 6-like
0.0602751	1	73310675	shear force	AX-171632528	LOC100136692	Cdc2 kinase
0.0404255	1	73421296	shear force	AX-171632530	LOC110529906	AT-rich interactive domain-containing protein 5B-like
0.0402819	1	73454101	shear force	AX-171607875	LOC110529936	2-aminoethanethiol dioxygenase-like
0.0358204	1	73467936	shear force	AX-172560569	LOC110529943	kinesin-like protein KIF11-B
0.0358789	1	73471712	shear force	AX-171632534	LOC110529943	kinesin-like protein KIF11-B
0.0323161	1	73584197	shear force	AX-171632535	LOC110529964	TBC1 domain family member 12-like
0.0223728	1	73732892	shear force	AX-172561035	LOC110529992	tetraspanin-14-like
0.0232044	1	73737230	shear force	AX-171607876	LOC110529992	tetraspanin-14-like
0.0212424	1	73737639	shear force	AX-171607877	LOC110529992	tetraspanin-14-like
0.0213528	1	73737686	shear force	AX-171607878	LOC110529992	tetraspanin-14-like
0.0214528	1	74617695	shear force	AX-171644388	LOC110532724	attractin-like protein 1
0.0234391	1	75008625	shear force	AX-171607810	LOC110530025	60S ribosomal protein L19-like
0.023441	1	75038139	shear force	AX-171632449	cfap36	cilia and flagella associated protein 36
0.0234767	1	75047532	shear force	AX-171632447	ppp4r3b	protein phosphatase 4 regulatory subunit 3B
0.0237017	1	75058599	shear force	AX-171632445	LOC110530078	polyribonucleotide nucleotidyltransferase 1, mitochondrial-like
0.0237339	1	75199945	shear force	AX-171620819	rtn4	reticulon 4
0.0236387	1	75200095	shear force	AX-171617798	rtn4	reticulon 4
0.023791	1	75322851	shear force	AX-172548112	LOC110530138	spectrin beta chain, non-erythrocytic 1-like
0.0239779	1	75323124	shear force	AX-171607855	LOC110530138	spectrin beta chain, non-erythrocytic 1-like
0.0231452	1	75323940	shear force	AX-171607857	LOC110530138	spectrin beta chain, non-erythrocytic 1-like
0.0228678	1	75342772	shear force	AX-172562834	LOC110530138	spectrin beta chain, non-erythrocytic 1-like
0.0229088	1	75363942	shear force	AX-171620825	LOC110530138	spectrin beta chain, non-erythrocytic 1-like
0.0541795	1	75364365	shear force	AX-89976514	LOC110530138	spectrin beta chain, non-erythrocytic 1-like
0.0532308	1	75723520	shear force	AX-172559858	acoxl	acyl-CoA oxidase like
0.0549231	1	75739426	shear force	AX-172559567	LOC110530180	bcl-2-like protein 11
0.0656933	1	75870957	shear force	AX-171632517	LOC110530219	VIP peptides-like
0.0813273	1	75882600	shear force	AX-171632519	LOC110530236	F-box only protein 5-like
0.0876316	1	75968518	shear force	AX-171607858	LOC110530243	equilibrative nucleoside transporter 1-like
0.0877068	1	75970618	shear force	AX-171607859	LOC110530243	equilibrative nucleoside transporter 1-like
0.0876549	1	75976636	shear force	AX-171607860	LOC110530243	equilibrative nucleoside transporter 1-like
0.0889232	1	75977144	shear force	AX-171607862	LOC110530243	equilibrative nucleoside transporter 1-like
0.089599	1	75977450	shear force	AX-171607863	LOC110530243	equilibrative nucleoside transporter 1-like
0.0914433	1	75977501	shear force	AX-171607864	LOC110530243	equilibrative nucleoside transporter 1-like
0.0923326	1	75977530	shear force	AX-171607865	LOC110530243	equilibrative nucleoside transporter 1-like
0.0934717	1	75977750	shear force	AX-171607866	LOC110530243	equilibrative nucleoside transporter 1-like
0.0937408	1	75979798	shear force	AX-171607868	LOC110530250	atlastin-2-like
0.0943991	1	75979927	shear force	AX-171607869	LOC110530250	atlastin-2-like
0.0943751	1	75979990	shear force	AX-171607870	LOC110530250	atlastin-2-like
0.094369	1	75980823	shear force	AX-171607871	LOC110530250	atlastin-2-like
0.103411	1	75980888	shear force	AX-171607872	LOC110530250	atlastin-2-like
0.103374	1	75982799	shear force	AX-171607873	LOC110530250	atlastin-2-like
0.103459	1	75996529	shear force	AX-172561402	LOC110532732	atlastin-2-like
0.103446	1	76001810	shear force	AX-171620826	LOC110532732	atlastin-2-like
0.103108	1	76205209	shear force	AX-172549227	LOC110530274	rho guanine nucleotide exchange factor 33-like
0.103122	1	76299597	shear force	AX-171632520	thumpd2	THUMP domain containing 2
0.103253	1	76317337	shear force	AX-172561148	LOC110530352	uncharacterized LOC110530352
0.10341	1	76317343	shear force	AX-171632521	LOC110530352	uncharacterized LOC110530352
0.103611	1	76788571	shear force	AX-171645001	mal	mal, T-cell differentiation protein
0.103518	1	76926488	shear force	AX-172549476	LOC110530417	solute carrier family 22 member 7-like
0.0693572	1	76950361	shear force	AX-171625638	LOC110530417	solute carrier family 22 member 7-like
0.0691852	1	76950363	shear force	AX-172549475	LOC110530417	solute carrier family 22 member 7-like
0.0685056	1	77028255	shear force	AX-171644493	#N/A	#N/A
0.0658885	1	77039861	shear force	AX-171624214	LOC110532756	zinc finger MIZ domain-containing protein 1-like
0.0658664	1	77266508	shear force	AX-172774532	LOC110530429	uncharacterized LOC110530429
0.0656734	1	77344779	shear force	AX-171607842	LOC100136101	40S ribosomal protein S24
0.0658709	1	77347418	shear force	AX-171620822	LOC100136101	40S ribosomal protein S24
0.0659911	1	77408518	shear force	AX-171607841	eif4ebp2	eukaryotic translation initiation factor 4E binding protein 2
0.0632232	1	77409374	shear force	AX-171607840	eif4ebp2	eukaryotic translation initiation factor 4E binding protein 2
0.0633179	1	77409758	shear force	AX-171607839	eif4ebp2	eukaryotic translation initiation factor 4E binding protein 2
0.0624505	1	77410058	shear force	AX-171607838	eif4ebp2	eukaryotic translation initiation factor 4E binding protein 2
0.0622538	1	77410170	shear force	AX-171607837	eif4ebp2	eukaryotic translation initiation factor 4E binding protein 2
0.0490956	1	77418051	shear force	AX-172561554	eif4ebp2	eukaryotic translation initiation factor 4E binding protein 2
0.0491952	1	77431012	shear force	AX-171632485	ipyr	Inorganic pyrophosphatase
0.0498162	1	77433987	shear force	AX-171604401	ipyr	Inorganic pyrophosphatase
0.0492674	1	77441958	shear force	AX-171607836	LOC110530473	GTP-binding protein SAR1b-like
0.0492296	1	77442068	shear force	AX-171607835	LOC110530473	GTP-binding protein SAR1b-like
0.0491979	1	77442799	shear force	AX-172562644	LOC110530473	GTP-binding protein SAR1b-like
0.0490002	1	77550100	shear force	AX-171628700	LOC110530482	DNA damage-inducible transcript 4 protein-like
0.0505447	1	77574156	shear force	AX-171628698	LOC110530485	acyl-CoA desaturase-like
0.053607	1	77582172	shear force	AX-89975559	LOC110530485	acyl-CoA desaturase-like
0.05566	1	77623215	shear force	AX-171617325	fih1	factor inhibiting hypoxia-inducible factor 1 alpha
0.0554588	1	77630588	shear force	AX-171603474	fih1	factor inhibiting hypoxia-inducible factor 1 alpha
0.0182722	1	77630597	shear force	AX-171603473	fih1	factor inhibiting hypoxia-inducible factor 1 alpha
0.0183565	1	77631013	shear force	AX-171603471	fih1	factor inhibiting hypoxia-inducible factor 1 alpha
0.0176524	1	77631311	shear force	AX-89928323	fih1	factor inhibiting hypoxia-inducible factor 1 alpha
0.0114092	1	77631527	shear force	AX-171603470	#N/A	#N/A
0.00760214	1	77631658	shear force	AX-171603469	#N/A	#N/A
0.0065797	1	77672228	shear force	AX-171628696	LOC110530526	ribosomal protein 63, mitochondrial-like
0.00660209	1	77944201	shear force	AX-87545918	LOC110530588	voltage-dependent anion-selective channel protein 2-like
0.00664243	1	77946304	shear force	AX-89957392	LOC110530588	voltage-dependent anion-selective channel protein 2-like
0.00632918	1	77946549	shear force	AX-171598768	#N/A	#N/A
0.00591348	1	77946554	shear force	AX-171598769	#N/A	#N/A
0.00528869	1	77947518	shear force	AX-171598771	#N/A	#N/A
0.00500545	1	77947584	shear force	AX-89930311	#N/A	#N/A
0.00489166	1	77947704	shear force	AX-171598772	#N/A	#N/A
0.00483998	1	77960321	shear force	AX-171604620	LOC110530609	catechol O-methyltransferase domain-containing protein 1-like
0.00499682	1	77962344	shear force	AX-172547630	LOC110530609	catechol O-methyltransferase domain-containing protein 1-like
0.00500515	1	78163358	shear force	AX-171620970	LOC110530617	zinc finger protein 503-like
0.00500857	1	79035913	shear force	AX-171598322	LOC110530724	annexin A11-like
0.00388763	1	79047041	shear force	AX-171619353	LOC110530724	annexin A11-like
0.00388512	1	79049312	shear force	AX-171619352	LOC110530724	annexin A11-like
0.00388854	1	79049355	shear force	AX-171616770	LOC110530724	annexin A11-like
0.00424591	1	79343617	shear force	AX-172555947	LOC110530770	graves disease carrier protein homolog
0.00427492	1	79344145	shear force	AX-172550443	LOC110530770	graves disease carrier protein homolog
0.00447089	1	79347310	shear force	AX-171626273	LOC110530770	graves disease carrier protein homolog
0.00443957	1	79411424	shear force	AX-172555070	LOC110530841	methylcytosine dioxygenase TET1-like
0.00436562	1	79431244	shear force	AX-171607824	LOC110530850	eukaryotic translation initiation factor 4E-like
0.00439103	1	79431264	shear force	AX-171607823	LOC110530850	eukaryotic translation initiation factor 4E-like
0.00433228	1	79431297	shear force	AX-171607822	LOC110530850	eukaryotic translation initiation factor 4E-like
0.0043063	1	79441212	shear force	AX-171607821	LOC110530866	transmembrane protein 150A-like
0.00429831	1	79441354	shear force	AX-172563440	LOC110530866	transmembrane protein 150A-like
0.0045031	1	79463960	shear force	AX-171607820	LOC110530886	NFU1 iron-sulfur cluster scaffold homolog, mitochondrial-like
0.00544303	1	79464057	shear force	AX-171607818	LOC110530886	NFU1 iron-sulfur cluster scaffold homolog, mitochondrial-like
0.00548928	1	79464424	shear force	AX-171607816	LOC110530886	NFU1 iron-sulfur cluster scaffold homolog, mitochondrial-like
0.00541357	1	79464708	shear force	AX-171607815	LOC110530886	NFU1 iron-sulfur cluster scaffold homolog, mitochondrial-like
0.00533133	1	79464811	shear force	AX-171607814	LOC110530886	NFU1 iron-sulfur cluster scaffold homolog, mitochondrial-like
0.00533948	1	79465105	shear force	AX-171607813	LOC110530886	NFU1 iron-sulfur cluster scaffold homolog, mitochondrial-like
0.00532539	1	79465121	shear force	AX-172561119	LOC110530886	NFU1 iron-sulfur cluster scaffold homolog, mitochondrial-like
0.00524093	1	79500239	shear force	AX-172547253	LOC110530876	cell division cycle and apoptosis regulator protein 1-like
0.00522003	1	79562238	shear force	AX-171631992	LOC110530900	zinc finger protein 883-like
0.00523989	1	79641666	shear force	AX-171614576	LOC110530927	S-adenosylmethionine synthase
0.00524009	1	79642834	shear force	AX-171614575	LOC110530927	S-adenosylmethionine synthase
0.00524486	1	79643384	shear force	AX-171614574	LOC110530927	S-adenosylmethionine synthase
0.00492991	1	79682720	shear force	AX-171618821	LOC110530965	redox-regulatory protein FAM213A-like
0.00453328	1	79686703	shear force	AX-171614572	LOC110530965	redox-regulatory protein FAM213A-like
0.00453317	1	79688895	shear force	AX-89950527	LOC110530947	sideroflexin-1-like
0.0045237	1	79688976	shear force	AX-171614570	LOC110530947	sideroflexin-1-like
0.00449856	1	79689715	shear force	AX-171614569	LOC110530947	sideroflexin-1-like
0.00372323	1	79691044	shear force	AX-171614567	LOC110530947	sideroflexin-1-like
0.00313387	1	79692809	shear force	AX-171640565	LOC110530947	sideroflexin-1-like
0.00294833	1	79747715	shear force	AX-172560182	LOC110531033	leucine zipper putative tumor suppressor 2 homolog
0.00294768	1	80166518	shear force	AX-171626317	LOC110531174	stress-induced-phosphoprotein 1-like
0.00294772	1	80187218	shear force	AX-172555886	LOC110531174	stress-induced-phosphoprotein 1-like
0.00294221	1	80245718	shear force	AX-172548767	LOC110531216	uncharacterized LOC110531216
0.00294354	1	80484946	shear force	AX-172555143	LOC110531234	E3 ubiquitin-protein ligase pellino homolog 1 pseudogene
0.00199591	1	80775434	shear force	AX-171599480	LOC110531292	ubiquitin-conjugating enzyme E2 D4-like
0.00199804	1	80851910	shear force	AX-171599816	#N/A	#N/A
0.00199807	1	80899545	shear force	AX-171605012	LOC110531346	ankyrin-1-like
0.00199813	1	80899843	shear force	AX-171605009	LOC110531346	ankyrin-1-like
0.00199819	1	80913121	shear force	AX-171607136	LOC110531346	ankyrin-1-like
0.0019983	1	80913553	shear force	AX-171607135	LOC110531346	ankyrin-1-like
0.0019976	1	80947992	shear force	AX-174104553	LOC110532884	ankyrin-3-like
0.00200432	1	81837991	shear force	AX-171602812	LOC110531428	glutaredoxin 3-like
0.00200438	1	81950661	shear force	AX-172547992	LOC110531439	proto-oncogene c-Rel-like
0.00200353	1	81953506	shear force	AX-172551680	LOC110531439	proto-oncogene c-Rel-like
0.00199879	1	81985141	shear force	AX-172554939	LOC100136344	serum albumin 1
0.00198936	1	81993290	shear force	AX-171604282	LOC100499622	serum albumin 1
0.00199191	1	81997509	shear force	AX-171605276	LOC100499622	serum albumin 1
0.00199323	1	82408665	shear force	AX-171624183	LOC110531565	glutathione peroxidase 6-like
0.00155854	1	82410259	shear force	AX-171598236	ndufb8	NADH:ubiquinone oxidoreductase subunit B8
0.00155695	1	82410266	shear force	AX-171598235	ndufb8	NADH:ubiquinone oxidoreductase subunit B8
0.00154928	1	82410798	shear force	AX-171598234	ndufb8	NADH:ubiquinone oxidoreductase subunit B8
0.00133949	1	82417649	shear force	AX-171616751	ndufb8	NADH:ubiquinone oxidoreductase subunit B8
0.00134211	1	82432964	shear force	AX-171644423	LOC110531576	protein transport protein Sec31A-like
0.000933404	1	82435429	shear force	AX-171631721	LOC110531576	protein transport protein Sec31A-like
0.000929888	1	82451190	shear force	AX-172550095	#N/A	#N/A
0.000939564	1	82552589	shear force	AX-171620487	LOC110532948	BCL2/adenovirus E1B 19 kDa protein-interacting protein 3-like
0.000850264	1	82615507	shear force	AX-171601795	LOC110531605	peroxisomal membrane protein PEX13-like
0.000794757	1	82616185	shear force	AX-171601792	LOC110531605	peroxisomal membrane protein PEX13-like
0.000797915	1	82616492	shear force	AX-171601791	LOC110531605	peroxisomal membrane protein PEX13-like
0.000801298	1	82616762	shear force	AX-171617156	LOC110531605	peroxisomal membrane protein PEX13-like
0.000865533	1	82624653	shear force	AX-171601789	LOC110531605	peroxisomal membrane protein PEX13-like
7.61181e-05	1	82624806	shear force	AX-171601788	LOC110531605	peroxisomal membrane protein PEX13-like
4.82077e-05	1	82625270	shear force	AX-171601786	LOC110531605	peroxisomal membrane protein PEX13-like
4.3989e-05	1	82909270	shear force	AX-171604306	#N/A	#N/A
4.40059e-05	1	83088242	shear force	AX-172550391	LOC110532978	alpha-2-macroglobulin receptor-associated protein-like
4.34743e-05	1	83093694	shear force	AX-172549640	LOC110531698	uncharacterized LOC110531698
4.20055e-05	1	83210657	shear force	AX-171605312	LOC110531721	myosin heavy chain, fast skeletal muscle
4.28595e-05	1	83495261	shear force	AX-171617492	LOC110531764	malate dehydrogenase, cytoplasmic-like
4.29013e-05	1	83499969	shear force	AX-171605132	LOC110531764	malate dehydrogenase, cytoplasmic-like
2.30326e-05	1	83584378	shear force	AX-171605800	#N/A	#N/A
2.30306e-05	1	83844005	shear force	AX-171600981	ddit4	DNA damage inducible transcript 4
7.3e-09	1	83876923	shear force	AX-172550096	#N/A	#N/A
7.4e-09	1	83952321	shear force	AX-172552191	LOC110531814	clarin-3-like
0	1	84067432	shear force	AX-171619319	acadsb	acyl-CoA dehydrogenase short/branched chain
0.0107591	2	663686	shear force	AX-172564187	#N/A	#N/A
0.00648557	2	686778	shear force	AX-171606763	ctnnb1	catenin beta 1
0.00648581	2	687097	shear force	AX-89963804	ctnnb1	catenin beta 1
0.00650491	2	712084	shear force	AX-172550601	LOC110534053	pleckstrin homology domain-containing family O member 1-like
0.00649385	2	1101896	shear force	AX-172554250	#N/A	#N/A
0.00650584	2	1181215	shear force	AX-171602505	LOC110535350	ectonucleotide pyrophosphatase/phosphodiesterase family member 7-like
0.00649133	2	1276585	shear force	AX-171625978	atp2c1	ATPase secretory pathway Ca2+ transporting 1
0.00625312	2	1446177	shear force	AX-172555577	#N/A	#N/A
0.00746575	2	1818799	shear force	AX-171598335	LOC110534121	sodium bicarbonate cotransporter 3-like
0.00696664	2	1819040	shear force	AX-171606233	LOC110534121	sodium bicarbonate cotransporter 3-like
0.00696937	2	1838203	shear force	AX-171645103	#N/A	#N/A
0.00697102	2	1953453	shear force	AX-172551563	LOC110535605	INO80 complex subunit C-like
0.00700749	2	2031037	shear force	AX-171628178	LOC110535663	cadherin-17-like
0.00700711	2	2044319	shear force	AX-171598759	LOC110535663	cadherin-17-like
0.00601982	2	2054218	shear force	AX-172554332	#N/A	#N/A
0.00600616	2	2086488	shear force	AX-171624146	LOC110535707	uncharacterized LOC110535707
0.00604948	2	2171618	shear force	AX-174104396	LOC110535756	syntaxin-17-like
0.00607791	2	2180253	shear force	AX-171629508	LOC110535756	syntaxin-17-like
0.00672836	2	2193335	shear force	AX-172553812	LOC110535756	syntaxin-17-like
0.00774547	2	2317441	shear force	AX-171600164	LOC110534175	cadherin-17-like
0.00786506	2	2321856	shear force	AX-171601893	LOC110534175	cadherin-17-like
0.00786077	2	2341769	shear force	AX-172553629	LOC110535729	pyruvate dehydrogenase [acetyl-transferring]-phosphatase 1, mitochondrial-like
0.0076394	2	2367421	shear force	AX-172547651	#N/A	#N/A
0.00764543	2	2368406	shear force	AX-172555133	LOC110535723	uncharacterized LOC110535723
0.00777107	2	2392276	shear force	AX-172549943	invs	inversin
0.00777055	2	2439882	shear force	AX-171629083	LOC110535698	endoplasmic reticulum resident protein 44-like
0.00777129	2	2445381	shear force	AX-171603931	LOC110535698	endoplasmic reticulum resident protein 44-like
0.00728628	2	2611521	shear force	AX-171621525	LOC110534183	peroxisomal carnitine O-octanoyltransferase-like
0.00728876	2	2611579	shear force	AX-172561070	LOC110534183	peroxisomal carnitine O-octanoyltransferase-like
0.00728891	2	2622878	shear force	AX-171611711	LOC110534183	peroxisomal carnitine O-octanoyltransferase-like
0.00997409	2	2623192	shear force	AX-171611710	#N/A	#N/A
0.00998254	2	2639407	shear force	AX-172553184	LOC100136278	multidrug resistance protein 1
0.0100436	2	2798452	shear force	AX-171625983	LOC110535882	claudin-12-like
0.0100266	2	2821373	shear force	AX-174104194	LOC110535873	GTP-binding protein 10-like
0.0100388	2	2823227	shear force	AX-89922862	LOC110535873	GTP-binding protein 10-like
0.00940563	2	2840770	shear force	AX-171645314	nbn	nibrin
0.00938827	2	2845442	shear force	AX-171624309	nbn	nibrin
0.00937512	2	2879465	shear force	AX-172551431	LOC110535935	restin homolog
0.0091353	2	2939008	shear force	AX-171597646	LOC110535961	extracellular matrix protein 1-like
0.00917911	2	2940757	shear force	AX-171597647	LOC110535961	extracellular matrix protein 1-like
0.00919775	2	2949577	shear force	AX-171643686	LOC110535961	extracellular matrix protein 1-like
0.0101046	2	2951420	shear force	AX-171616689	LOC110535961	extracellular matrix protein 1-like
0.00900871	2	2977420	shear force	AX-171643687	LOC110535970	phosphatidylinositol 4-phosphate 5-kinase type-1 alpha-like
0.00903011	2	2997732	shear force	AX-171643688	LOC110536000	zinc finger protein 687a-like
0.00922485	2	3164850	shear force	AX-171628547	LOC110536044	uncharacterized protein C1orf43-like
0.0076245	2	3165099	shear force	AX-172553771	LOC110536044	uncharacterized protein C1orf43-like
0.00757373	2	3205063	shear force	AX-171602144	LOC110536037	aquaporin-10-like
0.00733832	2	3205100	shear force	AX-171602145	LOC110536037	aquaporin-10-like
0.00760714	2	3207603	shear force	AX-171627469	LOC110536037	aquaporin-10-like
0.00758604	2	3214959	shear force	AX-172550386	LOC110536037	aquaporin-10-like
0.00758418	2	3254275	shear force	AX-172555062	LOC110536075	tuftelin-like
0.00758413	2	3294893	shear force	AX-171626528	LOC110534219	cingulin-like
0.00758585	2	3413906	shear force	AX-171600227	LOC110536140	uncharacterized LOC110536140
0.00758249	2	3415448	shear force	AX-172548986	LOC110536146	pre-B-cell leukemia transcription factor-interacting protein 1-like
0.00759309	2	3419117	shear force	AX-174104684	LOC110536154	pre-B-cell leukemia transcription factor-interacting protein 1-like
0.00759025	2	3443589	shear force	AX-172550465	shc1	SHC adaptor protein 1
0.00759463	2	3444071	shear force	AX-171600829	shc1	SHC adaptor protein 1
0.00741108	2	3446369	shear force	AX-171599536	shc1	SHC adaptor protein 1
0.00610667	2	3489702	shear force	AX-171623784	LOC110536177	FAD synthase-like
0.00610643	2	3591297	shear force	AX-171601361	LOC110536226	keratinocyte-associated protein 2-like
0.00617347	2	3591330	shear force	AX-171601360	LOC110536226	keratinocyte-associated protein 2-like
0.00615828	2	3591386	shear force	AX-171601359	LOC110536226	keratinocyte-associated protein 2-like
0.00612674	2	3699176	shear force	AX-172549501	LOC110536275	ictacalcin-like
0.00611948	2	3839793	shear force	AX-171644220	LOC110534250	double-stranded RNA-specific adenosine deaminase-like
0.00611297	2	3903521	shear force	AX-172556276	#N/A	#N/A
0.00924689	2	3911022	shear force	AX-172551555	arnt	aryl hydrocarbon receptor nuclear translocator
0.00905906	2	3923132	shear force	AX-171601130	#N/A	#N/A
0.0106402	2	3953630	shear force	AX-172551619	LOC110536315	ceramide synthase 2-like
0.00911279	2	4113816	shear force	AX-171630334	LOC110536337	threonine--tRNA ligase, cytoplasmic-like
0.0081912	2	4115109	shear force	AX-87501810	LOC110536337	threonine--tRNA ligase, cytoplasmic-like
0.00819107	2	4153372	shear force	AX-171638743	LOC110536367	U4/U6 small nuclear ribonucleoprotein Prp3-like
0.00842629	2	4153396	shear force	AX-172557173	LOC110536367	U4/U6 small nuclear ribonucleoprotein Prp3-like
0.00717702	2	4256961	shear force	AX-171645055	LOC110534267	nuclear factor 7, brain-like
0.00775469	2	4357337	shear force	AX-171603553	LOC110536519	pyruvate kinase PKM-like
0.0105774	2	4412578	shear force	AX-172561936	cyp11b	11-beta-hydroxylase
0.0106027	2	4592583	shear force	AX-174104233	LOC110536568	dual specificity protein kinase CLK2-like
0.0106643	2	4597430	shear force	AX-171600190	kiaa0907	#N/A
0.010779	2	4597444	shear force	AX-171600191	kiaa0907	#N/A
0.0110469	2	4597599	shear force	AX-171600192	kiaa0907	#N/A
0.0110461	2	4769256	shear force	AX-171599076	LOC110536674	60S ribosomal protein L18
0.00854253	2	4791771	shear force	AX-171645371	LOC110536658	sphingosine kinase 2-like
0.00863134	2	4805248	shear force	AX-171628922	LOC110536690	cytohesin-2
0.00862437	2	4854041	shear force	AX-171619440	LOC110536756	NADH dehydrogenase [ubiquinone] 1 alpha subcomplex subunit 3-like
0.00864064	2	4856367	shear force	AX-171624833	LOC110536755	TCF3 fusion partner homolog
0.0143949	2	4868607	shear force	AX-171625388	LOC110536748	CCR4-NOT transcription complex subunit 3-like
0.0215071	2	4871947	shear force	AX-172549815	LOC110536748	CCR4-NOT transcription complex subunit 3-like
0.0215011	2	4878048	shear force	AX-172552221	LOC110536762	U4/U6 small nuclear ribonucleoprotein Prp31
0.0215038	2	4905570	shear force	AX-172550272	LOC110536773	leukocyte receptor cluster member 1 homolog
0.0259538	2	4906112	shear force	AX-171626169	LOC110536773	leukocyte receptor cluster member 1 homolog
0.0259993	2	4924719	shear force	AX-171600694	LOC110536796	40S ribosomal protein S9
0.0259641	2	4946802	shear force	AX-171600696	LOC110534340	leukocyte receptor cluster member 8 homolog
0.023231	2	4948502	shear force	AX-171600697	LOC110534340	leukocyte receptor cluster member 8 homolog
0.0231913	2	4953028	shear force	AX-171624849	LOC110534340	leukocyte receptor cluster member 8 homolog
0.024406	2	4974973	shear force	AX-171630785	LOC110536887	uncharacterized LOC110536887
0.0250712	2	5071860	shear force	AX-172562042	jos2	Josephin-2
0.0249915	2	5114300	shear force	AX-171627231	LOC110534346	uncharacterized LOC110534346
0.0253883	2	5129946	shear force	AX-171644141	LOC110536998	hepatic leukemia factor-like
0.0252706	2	5131648	shear force	AX-171606486	LOC110536998	hepatic leukemia factor-like
0.0244011	2	5284284	shear force	AX-171604654	LOC110537034	voltage-dependent calcium channel gamma-6 subunit-like
0.0244123	2	5294635	shear force	AX-171636912	LOC110537034	voltage-dependent calcium channel gamma-6 subunit-like
0.0351828	2	5306502	shear force	AX-171611560	LOC110537045	uncharacterized LOC110537045
0.0393611	2	5316891	shear force	AX-172547216	LOC110534365	coiled-coil domain-containing protein 106-like
0.039303	2	5332892	shear force	AX-171636908	LOC110537080	C-Jun-amino-terminal kinase-interacting protein 4-like
0.0393128	2	5343919	shear force	AX-171636907	LOC110537080	C-Jun-amino-terminal kinase-interacting protein 4-like
0.0392999	2	5378890	shear force	AX-171598564	LOC110537107	recoverin-like
0.0393033	2	5404095	shear force	AX-171606573	isoc2	isochorismatase domain containing 2
0.0490728	2	5410604	shear force	AX-171631399	LOC110537197	forkhead box protein J3-like
0.0488182	2	5412428	shear force	AX-174104514	#N/A	#N/A
0.0488699	2	5448664	shear force	AX-171619490	LOC110537149	serine/threonine-protein kinase SBK2-like
0.0489094	2	5448928	shear force	AX-171619491	LOC110537149	serine/threonine-protein kinase SBK2-like
0.0475255	2	5459821	shear force	AX-171628605	#N/A	#N/A
0.0475082	2	5462479	shear force	AX-172553842	LOC110537165	forkhead box protein J2-like
0.0474849	2	5466583	shear force	AX-172552944	#N/A	#N/A
0.0475406	2	5501967	shear force	AX-171611555	LOC110537142	serine/threonine-protein kinase SBK2-like
0.0475652	2	5505732	shear force	AX-171611554	LOC110537142	serine/threonine-protein kinase SBK2-like
0.0410416	2	5525785	shear force	AX-172563890	#N/A	#N/A
0.0410324	2	5528777	shear force	AX-172551496	#N/A	#N/A
0.040941	2	5546708	shear force	AX-172548848	#N/A	#N/A
0.0420113	2	5550338	shear force	AX-171621452	#N/A	#N/A
0.0413198	2	5554320	shear force	AX-171611357	LOC110537226	uncharacterized LOC110537226
0.0414003	2	5554348	shear force	AX-171611356	LOC110537226	uncharacterized LOC110537226
0.0412345	2	5625289	shear force	AX-172550774	#N/A	#N/A
0.0424277	2	5641359	shear force	AX-172549977	LOC110537243	cytochrome c oxidase subunit 6B1-like
0.041655	2	5641371	shear force	AX-171600424	LOC110537243	cytochrome c oxidase subunit 6B1-like
0.0388637	2	5641473	shear force	AX-171619685	LOC110537243	cytochrome c oxidase subunit 6B1-like
0.0419459	2	5764070	shear force	AX-171611695	LOC110537275	gamma-aminobutyric acid receptor-associated protein-like 1
0.0419244	2	5764821	shear force	AX-171611694	LOC110537275	gamma-aminobutyric acid receptor-associated protein-like 1
0.0416726	2	5770016	shear force	AX-172559549	LOC110534373	rho guanine nucleotide exchange factor 5-like
0.0412379	2	5821321	shear force	AX-171636956	LOC110537299	polyhomeotic-like protein 1
0.0412479	2	5843006	shear force	AX-172547392	gstk1	Glutathione S-transferase kappa 1
0.0412243	2	5885876	shear force	AX-171628117	LOC110537322	caspase-2-like
0.0412923	2	5916532	shear force	AX-171636953	LOC110534391	chloride channel protein 1-like
0.0417001	2	6003795	shear force	AX-171644341	LOC110537340	zyxin-like
0.0417294	2	6004485	shear force	AX-171598174	LOC110537340	zyxin-like
0.0283154	2	6005321	shear force	AX-171598176	LOC110537340	zyxin-like
0.0258436	2	6036846	shear force	AX-171603135	LOC110537356	probable 28S rRNA (cytosine(4447)-C(5))-methyltransferase
0.0258392	2	6040140	shear force	AX-89932148	LOC110537365	inhibitor of growth protein 4-like
0.0258428	2	6071709	shear force	AX-172553458	cnp-1-2	C-type natriuretic peptide variant 2
0.0270515	2	6082838	shear force	AX-171600709	LOC100329212	glyceraldehyde phosphate dehydrogenase-like
0.0270819	2	6084555	shear force	AX-171603133	LOC100329212	glyceraldehyde phosphate dehydrogenase-like
0.0270564	2	6084684	shear force	AX-89946074	LOC100329212	glyceraldehyde phosphate dehydrogenase-like
0.0266516	2	6084755	shear force	AX-171603131	LOC100329212	glyceraldehyde phosphate dehydrogenase-like
0.0266396	2	6084976	shear force	AX-171603130	#N/A	#N/A
0.0264672	2	6085284	shear force	AX-172553457	#N/A	#N/A
0.0260121	2	6125913	shear force	AX-171606306	LOC110537383	tuftelin-like
0.0260656	2	6146230	shear force	AX-171606532	#N/A	#N/A
0.0260731	2	6147121	shear force	AX-171606530	#N/A	#N/A
0.0260726	2	6147161	shear force	AX-171606529	#N/A	#N/A
0.0320379	2	6182878	shear force	AX-171611693	#N/A	#N/A
0.0320371	2	6185173	shear force	AX-171645424	LOC110537414	chromodomain-helicase-DNA-binding protein 4-like
0.0223186	2	6240678	shear force	AX-171623953	LOC110537428	myeloid leukemia factor 2-like
0.0212855	2	6319166	shear force	AX-171644146	LOC110537501	uncharacterized LOC110537501
0.0212719	2	6787563	shear force	AX-171598320	LOC110537588	carcinoembryonic antigen-related cell adhesion molecule 1-like
0.0216477	2	6787768	shear force	AX-171598319	LOC110537588	carcinoembryonic antigen-related cell adhesion molecule 1-like
0.021646	2	6787798	shear force	AX-171598318	LOC110537588	carcinoembryonic antigen-related cell adhesion molecule 1-like
0.0212204	2	6792095	shear force	AX-171598317	LOC110537588	carcinoembryonic antigen-related cell adhesion molecule 1-like
0.0116309	2	6792426	shear force	AX-171598316	LOC110537588	carcinoembryonic antigen-related cell adhesion molecule 1-like
0.0111493	2	6792680	shear force	AX-171598315	LOC110537588	carcinoembryonic antigen-related cell adhesion molecule 1-like
0.0111238	2	6792777	shear force	AX-171598314	LOC110537588	carcinoembryonic antigen-related cell adhesion molecule 1-like
0.0110164	2	6793163	shear force	AX-171598313	LOC110537588	carcinoembryonic antigen-related cell adhesion molecule 1-like
0.00870643	2	6793481	shear force	AX-171598312	LOC110537588	carcinoembryonic antigen-related cell adhesion molecule 1-like
0.00867964	2	6793541	shear force	AX-171598311	LOC110537588	carcinoembryonic antigen-related cell adhesion molecule 1-like
0.00879761	2	6793830	shear force	AX-171598310	LOC110537588	carcinoembryonic antigen-related cell adhesion molecule 1-like
0.00877466	2	6793860	shear force	AX-171598309	LOC110537588	carcinoembryonic antigen-related cell adhesion molecule 1-like
0.00872075	2	6793902	shear force	AX-171644537	LOC110537588	carcinoembryonic antigen-related cell adhesion molecule 1-like
0.00862997	2	6842008	shear force	AX-171624249	LOC110537581	hemicentin-1-like
0.00862891	2	6843442	shear force	AX-172548861	LOC110537581	hemicentin-1-like
0.00745744	2	6846062	shear force	AX-171624247	LOC110537581	hemicentin-1-like
0.00685226	2	6918237	shear force	AX-171630529	LOC110537595	platelet-activating factor acetylhydrolase IB subunit gamma-like
0.00683919	2	7007341	shear force	AX-171606205	LOC110537615	cornifelin homolog
0.00669298	2	7007462	shear force	AX-171606203	LOC110537615	cornifelin homolog
0.00634407	2	7008563	shear force	AX-171606202	LOC110537615	cornifelin homolog
0.00526467	2	7009139	shear force	AX-172564027	LOC110537615	cornifelin homolog
0.00472653	2	7112526	shear force	AX-171629114	LOC110537775	zinc-binding protein A33-like
0.00471339	2	7364871	shear force	AX-172550915	LOC110537658	rho guanine nucleotide exchange factor 1-like
0.00404205	2	7386337	shear force	AX-171604748	#N/A	#N/A
0.00403491	2	7386919	shear force	AX-172547138	#N/A	#N/A
0.00549742	2	7472068	shear force	AX-171627581	LOC110537847	39S ribosomal protein L17, mitochondrial-like
0.00546972	2	7486876	shear force	AX-171602320	LOC110537821	trypsin-2
0.0100178	2	7488726	shear force	AX-171602317	LOC110537821	trypsin-2
0.0100099	2	7488955	shear force	AX-172552353	LOC110537821	trypsin-2
0.00995856	2	7507262	shear force	AX-172552352	LOC110537790	trypsin-1
0.00998167	2	7519054	shear force	AX-172551338	#N/A	#N/A
0.00994052	2	7593608	shear force	AX-171626132	LOC110537869	B-cell lymphoma 3 protein homolog
0.00980684	2	7597936	shear force	AX-171626129	LOC110537877	mitochondrial import receptor subunit TOM40 homolog
0.0098558	2	7601397	shear force	AX-171600663	LOC110537882	probable ATP-dependent RNA helicase ddx6
0.00985208	2	7602393	shear force	AX-171600662	LOC110537882	probable ATP-dependent RNA helicase ddx6
0.00985427	2	7615486	shear force	AX-172550240	LOC110537882	probable ATP-dependent RNA helicase ddx6
0.00979816	2	7665437	shear force	AX-171600660	LOC110537898	apolipoprotein A-IV-like
0.00975957	2	7670882	shear force	AX-171600659	LOC110537912	apolipoprotein A-IV-like
0.00980512	2	7671309	shear force	AX-171600658	LOC110537912	apolipoprotein A-IV-like
0.010554	2	7687695	shear force	AX-171618196	LOC110537922	apolipoprotein Eb-like
0.0110185	2	7688223	shear force	AX-171621453	LOC110537922	apolipoprotein Eb-like
0.0110341	2	7688230	shear force	AX-171618197	LOC110537922	apolipoprotein Eb-like
0.0110319	2	7689053	shear force	AX-172553892	#N/A	#N/A
0.0110447	2	7708041	shear force	AX-171604468	LOC110537948	uncharacterized LOC110537948
0.0111209	2	7723995	shear force	AX-171631278	LOC100135886	apolipoprotein CII
0.0110843	2	7728448	shear force	AX-171630329	LOC110537956	trypsinogen-like protein 3
0.0102621	2	7728472	shear force	AX-172556239	LOC110537956	trypsinogen-like protein 3
0.0103023	2	7739237	shear force	AX-172551990	#N/A	#N/A
0.0104215	2	7741001	shear force	AX-171606600	LOC110537964	basal cell adhesion molecule-like
0.00984064	2	7749327	shear force	AX-171604560	LOC110537964	basal cell adhesion molecule-like
0.0105197	2	7749363	shear force	AX-172555306	LOC110537964	basal cell adhesion molecule-like
0.0105253	2	7777548	shear force	AX-172555663	LOC110537964	basal cell adhesion molecule-like
0.0105211	2	7870768	shear force	AX-172553232	LOC110537987	40S ribosomal protein S19
0.0100988	2	7870779	shear force	AX-171620092	LOC110537987	40S ribosomal protein S19
0.00621271	2	7923340	shear force	AX-172552189	LOC110537995	cell adhesion molecule 4-like
0.00614164	2	8071287	shear force	AX-171611759	LOC110538019	zinc finger protein 572-like
0.00614252	2	8073059	shear force	AX-171611762	LOC110538019	zinc finger protein 572-like
0.00602152	2	8140671	shear force	AX-171621539	LOC110538314	trypsin-3
0.00582187	2	8193148	shear force	AX-172560633	LOC110538037	uncharacterized LOC110538037
0.00581424	2	8193979	shear force	AX-172547528	LOC110538037	uncharacterized LOC110538037
0.00778133	2	8250973	shear force	AX-172559245	LOC110538268	chemokine-like receptor 1
0.0264137	2	8546392	shear force	AX-171611763	LOC110538181	heat shock cognate 71 kDa protein-like
0.0569802	2	8549483	shear force	AX-171611764	LOC110538181	heat shock cognate 71 kDa protein-like
0.117934	2	8549587	shear force	AX-171611765	LOC110538181	heat shock cognate 71 kDa protein-like
0.117948	2	8549716	shear force	AX-171611766	LOC110538181	heat shock cognate 71 kDa protein-like
0.11781	2	8550871	shear force	AX-171611767	LOC110538181	heat shock cognate 71 kDa protein-like
0.117811	2	8551456	shear force	AX-171611770	LOC110538181	heat shock cognate 71 kDa protein-like
0.118012	2	8555427	shear force	AX-171611771	LOC110538364	chymotrypsin-like protease CTRL-1
0.116045	2	8576554	shear force	AX-172558910	LOC110538339	alpha-crystallin B chain-like
0.116022	2	8577167	shear force	AX-171621540	LOC110538339	alpha-crystallin B chain-like
0.116045	2	8578523	shear force	AX-171621541	LOC110538339	alpha-crystallin B chain-like
0.116719	2	8581195	shear force	AX-171621542	LOC110538355	gamma-secretase subunit PEN-2-like
0.114287	2	8642486	shear force	AX-172561855	kmt2b	lysine methyltransferase 2B
0.113486	2	8760768	shear force	AX-171611772	aplp1	amyloid beta precursor like protein 1
0.112774	2	8760814	shear force	AX-171611773	aplp1	amyloid beta precursor like protein 1
0.109624	2	8780092	shear force	AX-172551240	aplp1	amyloid beta precursor like protein 1
0.108733	2	8834102	shear force	AX-171637060	LOC110538136	suppressor of tumorigenicity 14 protein homolog
0.106549	2	9086331	shear force	AX-171605314	#N/A	#N/A
0.105533	2	9086558	shear force	AX-171605315	#N/A	#N/A
0.105282	2	9086571	shear force	AX-171605316	#N/A	#N/A
0.102644	2	9087028	shear force	AX-89937306	#N/A	#N/A
0.102965	2	9087092	shear force	AX-171605318	#N/A	#N/A
0.101848	2	9088422	shear force	AX-171605319	#N/A	#N/A
0.105342	2	9088424	shear force	AX-171605320	#N/A	#N/A
0.107939	2	9088460	shear force	AX-171605321	#N/A	#N/A
0.10725	2	9173538	shear force	AX-171605324	LOC110538497	FXYD domain-containing ion transport regulator 6-like
0.10641	2	9173736	shear force	AX-89945640	LOC110538497	FXYD domain-containing ion transport regulator 6-like
0.105577	2	9259457	shear force	AX-171630300	LOC110538612	FXYD domain-containing ion transport regulator 11-like
0.107786	2	9270686	shear force	AX-172556211	LOC110538612	FXYD domain-containing ion transport regulator 11-like
0.101511	2	9270699	shear force	AX-171614836	LOC110538612	FXYD domain-containing ion transport regulator 11-like
0.101276	2	9284164	shear force	AX-171620433	LOC110538573	phospholemman-like
0.101273	2	9284307	shear force	AX-171620434	LOC110538573	phospholemman-like
0.102001	2	9303003	shear force	AX-171605327	LOC110538629	transmembrane protein 91-like
0.101974	2	9304058	shear force	AX-171605328	#N/A	#N/A
0.101014	2	9330645	shear force	AX-171631890	LOC110538645	potassium-transporting ATPase alpha chain 1-like
0.101211	2	9338268	shear force	AX-171644473	LOC100136301	potassium-transporting ATPase alpha chain 1
0.101255	2	9360866	shear force	AX-171610463	gapdh	glyceraldehyde-3-phosphate dehydrogenase
0.101258	2	9367125	shear force	AX-171610462	LOC110538648	transmembrane protein 147
0.0987349	2	9367147	shear force	AX-89961892	LOC110538648	transmembrane protein 147
0.0992756	2	9439928	shear force	AX-171606402	#N/A	#N/A
0.102492	2	9502160	shear force	AX-171621303	LOC110538727	RNA-binding protein 42-like
0.102476	2	9552099	shear force	AX-171610461	#N/A	#N/A
0.102468	2	9570939	shear force	AX-171635578	LOC110538776	protoporphyrinogen oxidase-like
0.102451	2	9643885	shear force	AX-171610457	LOC110538837	rRNA 2'-O-methyltransferase fibrillarin-like
0.104174	2	9644367	shear force	AX-171610456	LOC110538837	rRNA 2'-O-methyltransferase fibrillarin-like
0.104635	2	9688306	shear force	AX-172559967	LOC110538803	dual specificity tyrosine-phosphorylation-regulated kinase 1B-like
0.104636	2	9867040	shear force	AX-172559340	LOC110538803	dual specificity tyrosine-phosphorylation-regulated kinase 1B-like
0.104624	2	9881496	shear force	AX-172556883	LOC110538859	aldehyde dehydrogenase, mitochondrial-like
0.10421	2	9884988	shear force	AX-171620513	LOC110538859	aldehyde dehydrogenase, mitochondrial-like
0.103972	2	9885000	shear force	AX-171617566	LOC110538859	aldehyde dehydrogenase, mitochondrial-like
0.104025	2	9903396	shear force	AX-171610453	#N/A	#N/A
0.0571161	2	9903406	shear force	AX-171610452	#N/A	#N/A
0.0385008	2	9903770	shear force	AX-171610451	LOC100301652	titin-cap
0.0337033	2	9903944	shear force	AX-171610450	LOC100301652	titin-cap
0.0345577	2	9904417	shear force	AX-172563568	#N/A	#N/A
0.0420559	2	9930859	shear force	AX-171610449	LOC110538900	collagen triple helix repeat-containing protein 1-like
0.0420547	2	9930992	shear force	AX-171610448	LOC110538887	mitochondrial folate transporter/carrier-like
0.0553545	2	9931853	shear force	AX-171635576	LOC110538887	mitochondrial folate transporter/carrier-like
0.0521621	2	9942814	shear force	AX-172560922	LOC110538915	tRNA selenocysteine 1-associated protein 1-like
0.0521587	2	9967481	shear force	AX-171621301	LOC110538956	popeye domain-containing protein 3-like
0.0475177	2	9973123	shear force	AX-171621299	LOC110538967	blood vessel epicardial substance-like
0.0476536	2	9974368	shear force	AX-171621298	LOC110538967	blood vessel epicardial substance-like
0.0456005	2	10489229	shear force	AX-171636639	LOC110539034	activating signal cointegrator 1 complex subunit 3-like
0.0441838	2	10489702	shear force	AX-172561731	LOC110539034	activating signal cointegrator 1 complex subunit 3-like
0.0424701	2	11677762	shear force	AX-171626100	LOC110539173	E3 ubiquitin-protein ligase znrf2-like
0.0413923	2	11785304	shear force	AX-171645458	LOC110539301	uncharacterized LOC110539301
0.0445287	2	11910795	shear force	AX-171619712	rwdd1	RWD domain containing 1
0.0435321	2	11952404	shear force	AX-171626098	LOC110485096	importin subunit alpha-6
0.0412689	2	11954088	shear force	AX-172550226	LOC110485096	importin subunit alpha-6
0.0413942	2	11981694	shear force	AX-171600641	LOC110485118	beta-Ala-His dipeptidase-like
0.0395602	2	11983115	shear force	AX-171600640	LOC110485118	beta-Ala-His dipeptidase-like
0.0397153	2	11987241	shear force	AX-171644904	LOC110485118	beta-Ala-His dipeptidase-like
0.0472354	2	11992562	shear force	AX-89923344	LOC110485134	cytosolic non-specific dipeptidase-like
0.0527906	2	12288932	shear force	AX-89942865	LOC110485224	E3 ubiquitin-protein ligase rnf146
0.0666377	2	12289321	shear force	AX-171611708	LOC110485224	E3 ubiquitin-protein ligase rnf146
0.0650302	2	12289405	shear force	AX-172560338	LOC110485224	E3 ubiquitin-protein ligase rnf146
0.0685287	2	12317224	shear force	AX-171621524	LOC110485403	protein LYRIC-like
0.0682692	2	12317498	shear force	AX-172559277	LOC110485403	protein LYRIC-like
0.0736341	2	12325154	shear force	AX-171618273	LOC110485403	protein LYRIC-like
0.0745308	2	12325194	shear force	AX-171618272	LOC110485403	protein LYRIC-like
0.074441	2	12331293	shear force	AX-171618271	LOC110485403	protein LYRIC-like
0.075505	2	12331528	shear force	AX-171611707	LOC110485403	protein LYRIC-like
0.075651	2	12340104	shear force	AX-171636977	LOC110485245	E3 ubiquitin-protein ligase UBR5
0.076031	2	12403552	shear force	AX-171611722	LOC110485483	antizyme inhibitor 1-like
0.0760514	2	12424975	shear force	AX-171611721	LOC110485500	V-type proton ATPase subunit C 1-A
0.159608	2	12425422	shear force	AX-172562308	LOC110485500	V-type proton ATPase subunit C 1-A
0.160682	2	12485053	shear force	AX-171630225	LOC110485543	E3 ubiquitin-protein ligase RNF144B-like
0.160682	2	12502965	shear force	AX-171620496	LOC110485528	xylose isomerase-like
0.160642	2	12513832	shear force	AX-171605738	LOC110485571	oxidation resistance protein 1-like
0.15987	2	12513959	shear force	AX-171605737	LOC110485571	oxidation resistance protein 1-like
0.139281	2	12516178	shear force	AX-171605736	LOC110485571	oxidation resistance protein 1-like
0.139255	2	12516262	shear force	AX-172556779	LOC110485571	oxidation resistance protein 1-like
0.141142	2	12528812	shear force	AX-171644760	LOC110485571	oxidation resistance protein 1-like
0.141428	2	13228057	shear force	AX-171623078	LOC110485705	DDB1- and CUL4-associated factor 13-like
0.143876	2	13241433	shear force	AX-171623077	LOC110485682	zinc finger protein 384-like
0.145558	2	13254926	shear force	AX-171643395	LOC110485672	guanine nucleotide-binding protein-like 1
0.145647	2	13333057	shear force	AX-174104757	LOC110485712	flotillin-1-like
0.145637	2	13337898	shear force	AX-171603756	LOC110485712	flotillin-1-like
0.145635	2	13413465	shear force	AX-171623074	LOC110485772	INO80 complex subunit E-like
0.145512	2	13417301	shear force	AX-171643389	LOC110485753	uncharacterized LOC110485753
0.145876	2	13427592	shear force	AX-171644043	LOC110534606	valine--tRNA ligase-like
0.149621	2	13432184	shear force	AX-171597224	LOC110534606	valine--tRNA ligase-like
0.152537	2	13432978	shear force	AX-171597221	LOC110534606	valine--tRNA ligase-like
0.1529	2	13436416	shear force	AX-171623071	LOC110485762	protein ABHD16A-like
0.150522	2	13508508	shear force	AX-172556615	LOC110485821	nectin-2-like
0.145267	2	13508531	shear force	AX-171630521	LOC110485821	nectin-2-like
0.145285	2	13513501	shear force	AX-171644658	LOC110485821	nectin-2-like
0.138517	2	13748703	shear force	AX-171623069	LOC110485836	triple functional domain protein-like
0.140398	2	13826199	shear force	AX-171643387	LOC110485894	protein cordon-bleu-like
0.147774	2	13833028	shear force	AX-172546768	LOC110485894	protein cordon-bleu-like
0.128708	2	13842451	shear force	AX-171643386	LOC110485894	protein cordon-bleu-like
0.149394	2	13932449	shear force	AX-171643385	LOC110485935	growth factor receptor-bound protein 10-like
0.146745	2	13972068	shear force	AX-171643383	LOC110485968	aromatic-L-amino-acid decarboxylase-like
0.146731	2	14119342	shear force	AX-172546767	LOC110486009	protein TBRG4-like
0.145161	2	14119344	shear force	AX-171643382	LOC110486009	protein TBRG4-like
0.144892	2	14223874	shear force	AX-171597219	LOC110486049	metalloreductase STEAP4-like
0.141282	2	14224227	shear force	AX-171597217	#N/A	#N/A
0.141365	2	14529234	shear force	AX-171636966	LOC110486163	hemojuvelin-like
0.140367	2	14544902	shear force	AX-89933844	LOC110486192	thrombospondin-3a-like
0.140585	2	14548350	shear force	AX-171621516	LOC110486192	thrombospondin-3a-like
0.125919	2	14571513	shear force	AX-171636965	LOC110486201	metaxin-1-like
0.142081	2	14577706	shear force	AX-172559864	LOC110486201	metaxin-1-like
0.128727	2	14627734	shear force	AX-171636961	LOC110486243	semaphorin-4A-like
0.0839962	2	14627847	shear force	AX-172560496	LOC110486243	semaphorin-4A-like
0.091599	2	14728481	shear force	AX-171601403	LOC110486269	uncharacterized LOC110486269
0.0945166	2	14728589	shear force	AX-171601402	LOC110486269	uncharacterized LOC110486269
0.0944661	2	14729935	shear force	AX-171601401	LOC110486269	uncharacterized LOC110486269
0.0964678	2	14806228	shear force	AX-171606341	LOC110486333	thioredoxin-interacting protein-like
0.091057	2	14806799	shear force	AX-171606340	LOC110486333	thioredoxin-interacting protein-like
0.105416	2	14807101	shear force	AX-171606339	LOC110486333	thioredoxin-interacting protein-like
0.105393	2	14807501	shear force	AX-171606338	LOC110486333	thioredoxin-interacting protein-like
0.104453	2	14808189	shear force	AX-171617618	LOC110486333	thioredoxin-interacting protein-like
0.104453	2	14810432	shear force	AX-171606335	#N/A	#N/A
0.104002	2	14810681	shear force	AX-174104191	#N/A	#N/A
0.121071	2	14852997	shear force	AX-171636656	LOC110486341	DNA-directed RNA polymerase III subunit RPC7-like
0.0597185	2	14930611	shear force	AX-171636653	iqgap3	IQ motif containing GTPase activating protein 3
0.0603068	2	15097008	shear force	AX-171611376	slc39a1	solute carrier family 39 member 1
0.0604203	2	15097430	shear force	AX-171611375	slc39a1	solute carrier family 39 member 1
0.0603679	2	15122202	shear force	AX-171636649	LOC110486448	cyclic AMP-responsive element-binding protein 3-like protein 4
0.0602417	2	15239921	shear force	AX-171636647	LOC110486481	GON-4-like protein
0.0602404	2	15248254	shear force	AX-171618201	LOC110486492	T-complex protein 1 subunit gamma-like
0.0602351	2	15248680	shear force	AX-171621454	LOC110486492	T-complex protein 1 subunit gamma-like
0.0586802	2	15249050	shear force	AX-171618200	LOC110486492	T-complex protein 1 subunit gamma-like
0.0583409	2	15249056	shear force	AX-171618199	LOC110486492	T-complex protein 1 subunit gamma-like
0.0570311	2	15261590	shear force	AX-171611374	LOC110486508	transmembrane protein 79-like
0.0558722	2	15335297	shear force	AX-172554132	#N/A	#N/A
0.0556137	2	15342093	shear force	AX-171628877	LOC110486559	annexin A2-like
0.0606758	2	15353947	shear force	AX-171603661	LOC110486570	tropomyosin alpha-3 chain-like
0.0606768	2	15371278	shear force	AX-171611373	LOC110486577	phosphomevalonate kinase-like
0.061726	2	15371644	shear force	AX-171611372	LOC110486577	phosphomevalonate kinase-like
0.0635829	2	15375379	shear force	AX-171618198	LOC110486585	2,4-dienoyl-CoA reductase, mitochondrial-like
0.0651457	2	15381774	shear force	AX-171611370	LOC110486585	2,4-dienoyl-CoA reductase, mitochondrial-like
0.144564	2	15381985	shear force	AX-171611369	LOC110486585	2,4-dienoyl-CoA reductase, mitochondrial-like
0.144111	2	15382196	shear force	AX-171611368	LOC110486585	2,4-dienoyl-CoA reductase, mitochondrial-like
0.143866	2	15382318	shear force	AX-171611367	LOC110486585	2,4-dienoyl-CoA reductase, mitochondrial-like
0.144033	2	15417427	shear force	AX-171611366	#N/A	#N/A
0.148324	2	15418155	shear force	AX-171611365	#N/A	#N/A
0.148004	2	15517339	shear force	AX-172547855	LOC110534660	dyslexia-associated protein KIAA0319 homolog
0.194317	2	15517583	shear force	AX-171611364	LOC110534660	dyslexia-associated protein KIAA0319 homolog
0.180675	2	15518647	shear force	AX-171611363	#N/A	#N/A
0.180783	2	15520888	shear force	AX-171611362	aldh5a1	aldehyde dehydrogenase 5 family member A1
0.155595	2	15572637	shear force	AX-171611361	LOC110486689	GSK-3-binding protein-like
0.155957	2	15572768	shear force	AX-171611360	LOC110486689	GSK-3-binding protein-like
0.156785	2	15753216	shear force	AX-171600276	tp53inp1	tumor protein p53 inducible nuclear protein 1
0.15921	2	15753450	shear force	AX-171600275	tp53inp1	tumor protein p53 inducible nuclear protein 1
0.178818	2	15753603	shear force	AX-172548212	tp53inp1	tumor protein p53 inducible nuclear protein 1
0.178789	2	15755099	shear force	AX-171619651	tp53inp1	tumor protein p53 inducible nuclear protein 1
0.178429	2	15755235	shear force	AX-171619650	tp53inp1	tumor protein p53 inducible nuclear protein 1
0.17578	2	15757244	shear force	AX-172549781	tp53inp1	tumor protein p53 inducible nuclear protein 1
0.175421	2	15771408	shear force	AX-171600274	LOC110486709	N-acetylglucosamine-1-phosphodiester alpha-N-acetylglucosaminidase-like
0.176393	2	15771734	shear force	AX-171600273	LOC110486709	N-acetylglucosamine-1-phosphodiester alpha-N-acetylglucosaminidase-like
0.161097	2	15773563	shear force	AX-171625822	LOC110486709	N-acetylglucosamine-1-phosphodiester alpha-N-acetylglucosaminidase-like
0.160896	2	15799334	shear force	AX-171625821	LOC110486724	NADH dehydrogenase (ubiquinone) complex I, assembly factor 6-like
0.162982	2	15835561	shear force	AX-172548352	plekhf2	pleckstrin homology and FYVE domain containing 2
0.13362	2	15836446	shear force	AX-172549778	plekhf2	pleckstrin homology and FYVE domain containing 2
0.132839	2	15993809	shear force	AX-172563485	LOC110486775	CD83 antigen-like
0.140784	2	16006550	shear force	AX-172559391	LOC110486784	uncharacterized LOC110486784
0.149519	2	16035832	shear force	AX-171636915	LOC110486852	U11/U12 small nuclear ribonucleoprotein 48 kDa protein-like
0.149507	2	16043744	shear force	AX-171644020	sri	sorcin
0.138373	2	16043790	shear force	AX-171623863	sri	sorcin
0.138323	2	16053391	shear force	AX-171618250	LOC110486889	uncharacterized LOC110486889
0.138419	2	16054163	shear force	AX-172559955	LOC110486889	uncharacterized LOC110486889
0.13856	2	16065426	shear force	AX-171621504	LOC110486889	uncharacterized LOC110486889
0.138714	2	16075188	shear force	AX-171611562	LOC110486899	homocysteine-responsive endoplasmic reticulum-resident ubiquitin-like domain member 2 protein
0.137184	2	16075594	shear force	AX-171621503	LOC110486899	homocysteine-responsive endoplasmic reticulum-resident ubiquitin-like domain member 2 protein
0.140369	2	16081166	shear force	AX-171611561	LOC110486899	homocysteine-responsive endoplasmic reticulum-resident ubiquitin-like domain member 2 protein
0.141261	2	16082442	shear force	AX-172560081	LOC110486899	homocysteine-responsive endoplasmic reticulum-resident ubiquitin-like domain member 2 protein
0.141494	2	16155563	shear force	AX-171636913	LOC110486933	calpain-7-like
0.141483	2	16416789	shear force	AX-172549662	LOC110486984	cytosolic 5'-nucleotidase 3
0.140848	2	16417282	shear force	AX-171600203	LOC110486984	cytosolic 5'-nucleotidase 3
0.140807	2	16417367	shear force	AX-171600205	LOC110486984	cytosolic 5'-nucleotidase 3
0.140781	2	16417896	shear force	AX-89972890	LOC110486984	cytosolic 5'-nucleotidase 3
0.140659	2	16432864	shear force	AX-171600207	dctn3	dynactin 3 (p22)
0.140552	2	16432906	shear force	AX-171600208	dctn3	dynactin 3 (p22)
0.14049	2	16444977	shear force	AX-171625743	LOC110486995	autophagy protein 5-like
0.140489	2	16463949	shear force	AX-172549664	#N/A	#N/A
0.141251	2	16689255	shear force	AX-172548782	LOC110534719	probable C-mannosyltransferase DPY19L1
0.143444	2	16693485	shear force	AX-171599453	LOC100136303	FBPL4
0.144926	2	16693686	shear force	AX-171599454	LOC100136303	FBPL4
0.146715	2	16697337	shear force	AX-171599455	LOC100136303	FBPL4
0.158951	2	16698849	shear force	AX-171599456	LOC100136303	FBPL4
0.148615	2	16698943	shear force	AX-171599457	LOC100136303	FBPL4
0.0573519	2	16699961	shear force	AX-171599458	LOC100136303	FBPL4
0.0570272	2	16701492	shear force	AX-171599459	LOC100136303	FBPL4
0.0567734	2	16729167	shear force	AX-172561558	LOC100136303	FBPL4
0.0565635	2	16825007	shear force	AX-171643396	LOC110487045	chondroitin sulfate proteoglycan 5-like
0.0588932	2	16873301	shear force	AX-171623081	LOC110534747	sterol regulatory element-binding protein cleavage-activating protein-like
0.0607593	2	16879757	shear force	AX-172547664	LOC110487053	tyrosine-protein phosphatase non-receptor type 23-like
0.0377494	2	16948687	shear force	AX-171643397	#N/A	#N/A
0.0376197	2	16950436	shear force	AX-171597226	#N/A	#N/A
0.037545	2	16967801	shear force	AX-171597227	LOC110487106	semaphorin-6D-like
0.0374379	2	17012897	shear force	AX-171643398	LOC110487106	semaphorin-6D-like
0.0372882	2	17073963	shear force	AX-171643399	LOC110487106	semaphorin-6D-like
0.0372475	2	17224047	shear force	AX-171643400	LOC110487125	tumor necrosis factor alpha-induced protein 8-like protein 2
0.0362477	2	17224468	shear force	AX-171597228	LOC110487125	tumor necrosis factor alpha-induced protein 8-like protein 2
0.0319785	2	17231993	shear force	AX-171597229	scnm1	sodium channel modifier 1
0.0319505	2	17233992	shear force	AX-171597230	LOC110487143	tropomodulin-4-like
0.0319701	2	17234060	shear force	AX-171597231	LOC110487143	tropomodulin-4-like
0.0319956	2	17234122	shear force	AX-171597232	LOC110487143	tropomodulin-4-like
0.0319841	2	17239233	shear force	AX-171597234	LOC110487143	tropomodulin-4-like
0.031729	2	17296258	shear force	AX-171597238	LOC110487191	alpha-endosulfine-like
0.0310321	2	17358732	shear force	AX-171619110	LOC100136757	cathepsin K
0.0310984	2	17454958	shear force	AX-171623089	LOC110487290	protein RRNAD1-like
0.0309419	2	17459626	shear force	AX-171623090	LOC110487327	interferon-stimulated 20 kDa exonuclease-like 2
0.031085	2	17532987	shear force	AX-172553420	rhbg2a	ammonium transporter Rh type B
0.0313827	2	17543541	shear force	AX-171603096	rhbg2a	ammonium transporter Rh type B
0.0274674	2	17698089	shear force	AX-172559654	LOC110487398	myocyte-specific enhancer factor 2D homolog
0.0228107	2	17705191	shear force	AX-171621529	LOC110487370	nestin-like
0.0233622	2	17705923	shear force	AX-171618280	LOC110487370	nestin-like
0.0224962	2	17782390	shear force	AX-172560692	LOC110487461	lamin-A-like
0.0225023	2	17782758	shear force	AX-171611723	LOC110487461	lamin-A-like
0.0225942	2	17783089	shear force	AX-171611724	LOC110487461	lamin-A-like
0.0228504	2	17783433	shear force	AX-171611725	LOC110487461	lamin-A-like
0.0227527	2	17784153	shear force	AX-171611726	LOC110487461	lamin-A-like
0.0169437	2	17786036	shear force	AX-171618281	LOC110487461	lamin-A-like
0.01535	2	17786461	shear force	AX-171618282	LOC110487461	lamin-A-like
0.0143876	2	17805663	shear force	AX-171611727	LOC110487461	lamin-A-like
0.0132321	2	17841673	shear force	AX-171611728	LOC110487493	ras-related protein Rab-11A-like
0.0136456	2	17841940	shear force	AX-171611729	LOC110487493	ras-related protein Rab-11A-like
0.0136746	2	17842078	shear force	AX-171611731	LOC110487493	ras-related protein Rab-11A-like
0.0136251	2	17842376	shear force	AX-171611732	LOC110487493	ras-related protein Rab-11A-like
0.0136605	2	17851944	shear force	AX-171611733	LOC110487486	ras-related protein Rab-25-like
0.0139458	2	17857816	shear force	AX-171621531	LOC110487507	ragulator complex protein LAMTOR2-like
0.0141945	2	17863856	shear force	AX-171611734	LOC110487525	ubiquilin-4-like
0.0145157	2	17864325	shear force	AX-171611735	LOC110487525	ubiquilin-4-like
0.0145149	2	17896719	shear force	AX-172548167	LOC110487583	uncharacterized LOC110487583
0.0133792	2	17915956	shear force	AX-171611736	LOC110487583	uncharacterized LOC110487583
0.00634705	2	17979123	shear force	AX-171621532	#N/A	#N/A
0.00619983	2	17980208	shear force	AX-171621533	LOC110487587	uncharacterized LOC110487587
0.00618308	2	18001079	shear force	AX-171637005	LOC110487594	uncharacterized LOC110487594
0.00455546	2	18090523	shear force	AX-171611824	LOC110487629	bolA-like protein 1
0.004459	2	18090547	shear force	AX-171611823	LOC110487629	bolA-like protein 1
0.00438942	2	18090580	shear force	AX-171618296	LOC110487629	bolA-like protein 1
0.00436329	2	18090581	shear force	AX-171618295	LOC110487629	bolA-like protein 1
0.00458538	2	18090800	shear force	AX-89963444	LOC110487629	bolA-like protein 1
0.00448552	2	18093474	shear force	AX-172563852	LOC110487639	synaptic vesicle glycoprotein 2A-like
0.0039904	2	18233644	shear force	AX-171611737	LOC110487670	RNA-binding protein 8A
0.00308081	2	18240790	shear force	AX-171611738	LOC110487688	type-4 ice-structuring protein LS-12-like
0.00291619	2	18240882	shear force	AX-171611739	LOC110487688	type-4 ice-structuring protein LS-12-like
0.0026541	2	18240958	shear force	AX-171611740	#N/A	#N/A
0.002414	2	18304593	shear force	AX-172562869	#N/A	#N/A
0.00247756	2	18520189	shear force	AX-172556348	LOC110487797	ral guanine nucleotide dissociation stimulator-like 2
0.00248116	2	18523540	shear force	AX-171631543	LOC110487797	ral guanine nucleotide dissociation stimulator-like 2
0.00247231	2	18551239	shear force	AX-171631547	LOC110487821	uncharacterized LOC110487821
0.00246916	2	18562763	shear force	AX-171621463	LOC110487856	pre-B-cell leukemia transcription factor 1-like
0.00260436	2	18565009	shear force	AX-171636702	LOC110487833	neurogenic locus notch homolog protein 3-like
0.00272933	2	18579776	shear force	AX-171636700	LOC110487866	antigen peptide transporter 1-like
0.00272087	2	18581161	shear force	AX-171611402	LOC110487866	antigen peptide transporter 1-like
0.00286293	2	18581245	shear force	AX-172563542	LOC110487866	antigen peptide transporter 1-like
0.00286855	2	18614710	shear force	AX-89974831	rftn1	raftlin, lipid raft linker 1
0.00283912	2	18715211	shear force	AX-172560700	#N/A	#N/A
0.00287712	2	19023158	shear force	AX-171611400	LOC110488005	ras-related protein Rab-5A-like
0.00294624	2	19032262	shear force	AX-172547074	LOC110488012	zinc finger protein 385D-like
0.00293731	2	19166651	shear force	AX-171636696	LOC110488035	ubiquitin-conjugating enzyme E2 E1
0.00293872	2	19180858	shear force	AX-171621462	LOC100135954	nuclear receptor subfamily 1 group D member 2
0.00286204	2	19182914	shear force	AX-171611399	LOC100135954	nuclear receptor subfamily 1 group D member 2
0.00285947	2	19183353	shear force	AX-172560177	LOC100135954	nuclear receptor subfamily 1 group D member 2
0.00287926	2	19242595	shear force	AX-171621461	LOC110488078	septin-7
0.00347545	2	19243720	shear force	AX-172559350	LOC110488078	septin-7
0.00347469	2	19253838	shear force	AX-171611398	LOC110488086	collagen alpha-1(XXVIII) chain-like
0.00337565	2	19254190	shear force	AX-171611397	LOC110488086	collagen alpha-1(XXVIII) chain-like
0.00335901	2	19254517	shear force	AX-171611396	LOC110488086	collagen alpha-1(XXVIII) chain-like
0.00348702	2	19255123	shear force	AX-171618206	LOC110488086	collagen alpha-1(XXVIII) chain-like
0.003625	2	19255136	shear force	AX-171611395	LOC110488086	collagen alpha-1(XXVIII) chain-like
0.00362547	2	19257970	shear force	AX-171618205	LOC110488086	collagen alpha-1(XXVIII) chain-like
0.00310407	2	19257973	shear force	AX-171618204	LOC110488086	collagen alpha-1(XXVIII) chain-like
0.00353901	2	19263476	shear force	AX-171618203	LOC110488086	collagen alpha-1(XXVIII) chain-like
0.00353662	2	19263802	shear force	AX-172563246	LOC110488086	collagen alpha-1(XXVIII) chain-like
0.00338526	2	19269458	shear force	AX-171618202	LOC110488086	collagen alpha-1(XXVIII) chain-like
0.00338544	2	19274924	shear force	AX-171636693	LOC110488092	WD repeat-containing protein mio
0.00339157	2	19279557	shear force	AX-172563541	LOC110488092	WD repeat-containing protein mio
0.00152767	2	19310522	shear force	AX-171636691	LOC110488114	glucocorticoid-induced transcript 1 protein-like
0.00152628	2	19312372	shear force	AX-171636690	LOC110488127	islet cell autoantigen 1-like
0.00152888	2	19475900	shear force	AX-171621459	LOC110488146	transmembrane protein 106B-like
0.00066751	2	19486096	shear force	AX-171621458	#N/A	#N/A
0.00066715	2	19487921	shear force	AX-171611394	LOC100136715	von Willebrand factor D and EGF domain-containing protein
0.000667146	2	19538487	shear force	AX-171636687	LOC110488150	ADP-ribosylation factor-like protein 4A
0.000708099	2	19732357	shear force	AX-171636686	#N/A	#N/A
0.000708975	2	19741087	shear force	AX-172561859	LOC110488221	homeobox protein MOX-2-like
0.000708121	2	19765318	shear force	AX-171636683	LOC110488227	isoprenoid synthase domain-containing protein-like
0.000707774	2	19805214	shear force	AX-172560321	#N/A	#N/A
0.00118561	2	19819224	shear force	AX-171611393	LOC110488264	large proline-rich protein BAG6-like
0.00118964	2	19819372	shear force	AX-171621457	LOC110488264	large proline-rich protein BAG6-like
0.00113397	2	19820165	shear force	AX-172561446	LOC110488264	large proline-rich protein BAG6-like
0.00130341	2	19830483	shear force	AX-172559426	LOC110488264	large proline-rich protein BAG6-like
0.00132522	2	19942207	shear force	AX-171625846	LOC110488311	alpha-1,3-mannosyl-glycoprotein 2-beta-N-acetylglucosaminyltransferase-like
0.0049676	2	19985462	shear force	AX-171636682	LOC110488331	uncharacterized LOC110488331
0.00583993	2	19986625	shear force	AX-172561238	LOC110488331	uncharacterized LOC110488331
0.0059949	2	19998290	shear force	AX-171611391	#N/A	#N/A
0.00694272	2	20004953	shear force	AX-171611389	LOC110488360	retroviral integration site protein Fli-1 homolog
0.00675644	2	20007033	shear force	AX-172561746	LOC110488360	retroviral integration site protein Fli-1 homolog
0.00689337	2	20026184	shear force	AX-171636679	LOC110488375	protein C-ets-2-like
0.00699757	2	20036233	shear force	AX-171636676	LOC110488410	dnaJ homolog subfamily C member 28-like
0.00716473	2	20046060	shear force	AX-171611388	LOC110488430	sodium channel subunit beta-1-like
0.00728771	2	20046227	shear force	AX-171611387	LOC110488430	sodium channel subunit beta-1-like
0.00742344	2	20048610	shear force	AX-171611386	LOC110488430	sodium channel subunit beta-1-like
0.00751237	2	20048785	shear force	AX-171611385	LOC110488430	sodium channel subunit beta-1-like
0.0077143	2	20048812	shear force	AX-171611384	LOC110488430	sodium channel subunit beta-1-like
0.00779261	2	20086687	shear force	AX-172547073	#N/A	#N/A
0.0125944	2	20143195	shear force	AX-171611383	LOC110488465	26S protease regulatory subunit 6B-like
0.0128476	2	20150672	shear force	AX-171611382	LOC110488465	26S protease regulatory subunit 6B-like
0.0127709	2	20152225	shear force	AX-172561435	#N/A	#N/A
0.0127117	2	20180073	shear force	AX-172559576	LOC110488474	beta-1,4-galactosyltransferase 3-like
0.0127296	2	20238478	shear force	AX-171636672	LOC110488522	lipolysis-stimulated lipoprotein receptor-like
0.0126693	2	20240613	shear force	AX-172562895	LOC110488522	lipolysis-stimulated lipoprotein receptor-like
0.0126644	2	20397964	shear force	AX-171636668	LOC110488593	pleckstrin homology-like domain family B member 3
0.012674	2	20398007	shear force	AX-172561844	LOC110488593	pleckstrin homology-like domain family B member 3
0.0126299	2	20431295	shear force	AX-89941970	LOC110488606	persulfide dioxygenase ETHE1, mitochondrial-like
0.0127736	2	20435593	shear force	AX-171611381	LOC110488606	persulfide dioxygenase ETHE1, mitochondrial-like
0.0132134	2	20435652	shear force	AX-171611380	LOC110488606	persulfide dioxygenase ETHE1, mitochondrial-like
0.0133582	2	20435986	shear force	AX-172559603	#N/A	#N/A
0.0145292	2	20482146	shear force	AX-171636666	LOC110488613	DNA repair protein XRCC1-like
0.0143352	2	20482466	shear force	AX-172559465	LOC110488613	DNA repair protein XRCC1-like
0.0145558	2	20589257	shear force	AX-171621456	LOC110488667	electron transfer flavoprotein subunit beta-like
0.0145874	2	20599432	shear force	AX-172562190	LOC110488684	upstream stimulatory factor 2-like
0.0146236	2	20614078	shear force	AX-172548424	LOC110488684	upstream stimulatory factor 2-like
0.0128818	2	20624986	shear force	AX-171611378	LOC100653444	hepcidin-like
0.0162209	2	20625718	shear force	AX-171611377	LOC100653444	hepcidin-like
0.0160528	2	20884331	shear force	AX-171636660	LOC110488747	uncharacterized LOC110488747
0.0159742	2	21395726	shear force	AX-171637134	LOC110488866	mannosyl-oligosaccharide 1,2-alpha-mannosidase IA-like
0.0160158	2	21397231	shear force	AX-172559229	LOC110488866	mannosyl-oligosaccharide 1,2-alpha-mannosidase IA-like
0.0166985	2	21573499	shear force	AX-171598988	LOC110488894	fatty acid-binding protein 10-A, liver basic-like
0.0166932	2	21605192	shear force	AX-171625456	LOC110488906	proline-rich nuclear receptor coactivator 2
0.0175878	2	21633213	shear force	AX-89940656	#N/A	#N/A
0.0175618	2	21658361	shear force	AX-172549236	LOC100499584	akirin 1(1b)
0.0185895	2	21677580	shear force	AX-171625453	LOC110488922	rhomboid-related protein 2-like
0.0192991	2	21706322	shear force	AX-171625452	LOC110488952	ras-related GTP-binding protein C
0.0204018	2	21708572	shear force	AX-171599881	LOC110488952	ras-related GTP-binding protein C
0.0210172	2	22030551	shear force	AX-171643419	LOC110488961	POU domain, class 3, transcription factor 1-like
0.0209921	2	22079598	shear force	AX-89975535	utp11	UTP11, small subunit processome component
0.0216056	2	22082903	shear force	AX-171643418	utp11	UTP11, small subunit processome component
0.0204304	2	22140526	shear force	AX-171643417	fhl3	four and a half LIM domains 3
0.0204504	2	22319744	shear force	AX-171643415	LOC110488984	nucleolar GTP-binding protein 2-like
0.0210816	2	22333667	shear force	AX-171616620	LOC110488984	nucleolar GTP-binding protein 2-like
0.0227211	2	22335209	shear force	AX-171597262	LOC110488984	nucleolar GTP-binding protein 2-like
0.0227579	2	22397440	shear force	AX-171623117	LOC110489000	mitogen-activated protein kinase kinase kinase 5-like
0.0127647	2	22517799	shear force	AX-171599516	#N/A	#N/A
0.0112948	2	22519130	shear force	AX-171605767	LOC110489008	complement C3-like
0.0111225	2	22520219	shear force	AX-172551266	LOC110489008	complement C3-like
0.00997742	2	22520564	shear force	AX-171601489	LOC110489008	complement C3-like
0.0100529	2	22521059	shear force	AX-171601490	LOC110489008	complement C3-like
0.00990723	2	22521472	shear force	AX-171601491	LOC110489008	complement C3-like
0.00980748	2	22521880	shear force	AX-171601492	LOC110489008	complement C3-like
0.0110584	2	22522295	shear force	AX-171601494	LOC110489008	complement C3-like
0.0109527	2	22532521	shear force	AX-171597260	LOC110489018	complement C3-like
0.010783	2	22533094	shear force	AX-171597258	LOC110489018	complement C3-like
0.0106628	2	22534166	shear force	AX-171597257	LOC110489018	complement C3-like
0.0109944	2	22534609	shear force	AX-171597256	LOC110489018	complement C3-like
0.0108569	2	22535507	shear force	AX-171597255	LOC110489018	complement C3-like
0.00813162	2	22548771	shear force	AX-171623115	LOC110489027	complement C3
0.00812255	2	22549533	shear force	AX-171643410	LOC110489027	complement C3
0.00805914	2	22614488	shear force	AX-171597251	LOC110489035	thyroid hormone receptor-associated protein 3-like
0.0080433	2	22637982	shear force	AX-172550713	LOC110489062	CD2-associated protein-like
0.00799823	2	22644622	shear force	AX-172554360	#N/A	#N/A
0.00800595	2	22776054	shear force	AX-171623109	LOC110489105	PLAC8-like protein 1
0.00805198	2	23530099	shear force	AX-171628928	LOC110489163	type II inositol 1,4,5-trisphosphate 5-phosphatase-like
0.00806211	2	23653982	shear force	AX-171623106	mecr	mitochondrial trans-2-enoyl-CoA reductase
0.00805807	2	23660425	shear force	AX-171623105	LOC110489231	replication protein A 32 kDa subunit-like
0.00796157	2	23671321	shear force	AX-171623103	LOC110489249	protein THEMIS2-like
0.00728691	2	23892166	shear force	AX-171624406	atp1a3	Na/K ATPase alpha subunit isoform 3
0.00700769	2	23893187	shear force	AX-171597248	atp1a3	Na/K ATPase alpha subunit isoform 3
0.00637201	2	23893536	shear force	AX-172548110	atp1a3	Na/K ATPase alpha subunit isoform 3
0.00614145	2	23896450	shear force	AX-171623099	LOC110489287	prenylated Rab acceptor protein 1-like
0.00718949	2	23907004	shear force	AX-171643405	LOC110489287	prenylated Rab acceptor protein 1-like
0.00739561	2	23925829	shear force	AX-171597247	LOC110489325	triosephosphate isomerase B-like
0.00736979	2	23925885	shear force	AX-171597246	LOC110489325	triosephosphate isomerase B-like
0.00738469	2	23925920	shear force	AX-89943486	LOC110489325	triosephosphate isomerase B-like
0.00554256	2	23927092	shear force	AX-171597243	LOC110489325	triosephosphate isomerase B-like
0.00643268	2	23928168	shear force	AX-171597242	LOC110489325	triosephosphate isomerase B-like
0.00651769	2	23995522	shear force	AX-172547792	LOC110489358	calsyntenin-3-like
0.00651769	2	23995538	shear force	AX-171643404	LOC110489358	calsyntenin-3-like
0.00634238	2	24069790	shear force	AX-171597240	LOC110489446	ubiquitin carboxyl-terminal hydrolase 5-like
0.00633674	2	24071101	shear force	AX-171597239	LOC110489446	ubiquitin carboxyl-terminal hydrolase 5-like
0.00615612	2	24108733	shear force	AX-171604437	LOC110501538	uncharacterized LOC110501538
0.006164	2	24114371	shear force	AX-172551149	LOC110489499	C-type lectin domain family 4 member E-like
0.00619258	2	24119331	shear force	AX-171601567	LOC110489499	C-type lectin domain family 4 member E-like
0.00613462	2	24119363	shear force	AX-171601566	LOC110489499	C-type lectin domain family 4 member E-like
0.00597845	2	24119398	shear force	AX-171601565	LOC110489499	C-type lectin domain family 4 member E-like
0.00611112	2	24133191	shear force	AX-171619755	LOC110489505	COP9 signalosome complex subunit 7a-like
0.00593256	2	24139777	shear force	AX-171619754	LOC110489505	COP9 signalosome complex subunit 7a-like
0.00621808	2	24139982	shear force	AX-171600901	LOC110489505	COP9 signalosome complex subunit 7a-like
0.00613155	2	24152167	shear force	AX-172553638	LOC110489500	F-box/WD repeat-containing protein 7-like
0.00618901	2	24156307	shear force	AX-171626351	LOC110489500	F-box/WD repeat-containing protein 7-like
0.00650751	2	24185725	shear force	AX-172552789	#N/A	#N/A
0.00641437	2	24193674	shear force	AX-172547371	LOC110501545	centrosomal protein of 85 kDa-like
0.00640971	2	24205654	shear force	AX-172550547	LOC110489537	WD and tetratricopeptide repeats protein 1-like
0.00647906	2	24218451	shear force	AX-172550546	LOC110489537	WD and tetratricopeptide repeats protein 1-like
0.00648192	2	24252719	shear force	AX-172548262	#N/A	#N/A
0.00706912	2	24254657	shear force	AX-171626344	LOC110489598	nuclear receptor subfamily 0 group B member 2-like
0.00706622	2	24906831	shear force	AX-171621466	LOC110489653	myelin basic protein-like
0.00710243	2	24916289	shear force	AX-171611408	LOC110489653	myelin basic protein-like
0.00831672	2	24921134	shear force	AX-171636703	LOC110489647	myelin basic protein-like
0.00882112	2	25549569	shear force	AX-172548531	LOC110489712	riboflavin transporter 2-like
0.00920215	2	25618601	shear force	AX-171613692	LOC110489723	plectin-like
0.0092059	2	25618617	shear force	AX-171613691	LOC110489723	plectin-like
0.00904055	2	25619473	shear force	AX-171613690	LOC110489723	plectin-like
0.00904848	2	25619474	shear force	AX-171613689	LOC110489723	plectin-like
0.00779835	2	25619895	shear force	AX-171613688	LOC110489723	plectin-like
0.00790321	2	25619921	shear force	AX-171613687	LOC110489723	plectin-like
0.00705364	2	25621323	shear force	AX-171613685	LOC110489723	plectin-like
0.00736391	2	25621569	shear force	AX-171613684	LOC110489723	plectin-like
0.00748291	2	25628493	shear force	AX-172563295	LOC110489723	plectin-like
0.00778774	2	25640963	shear force	AX-172562310	LOC110489723	plectin-like
0.00785509	2	25942115	shear force	AX-171621965	LOC110489806	eukaryotic translation initiation factor 3 subunit E
0.00790622	2	25966850	shear force	AX-171621964	LOC110489806	eukaryotic translation initiation factor 3 subunit E
0.00796982	2	25984944	shear force	AX-171613683	LOC110489815	ER membrane protein complex subunit 2-like
0.00797512	2	26001905	shear force	AX-171621963	LOC110489815	ER membrane protein complex subunit 2-like
0.00797643	2	26001941	shear force	AX-172559154	LOC110489815	ER membrane protein complex subunit 2-like
0.00798364	2	26042508	shear force	AX-172560234	LOC110489815	ER membrane protein complex subunit 2-like
0.00864916	2	26231801	shear force	AX-171621543	LOC110489834	transcription and mRNA export factor ENY2-2
0.00891395	2	26233601	shear force	AX-89934145	LOC110489834	transcription and mRNA export factor ENY2-2
0.00883425	2	26408433	shear force	AX-171637062	LOC110489860	receptor-binding cancer antigen expressed on SiSo cells-like
0.00554311	2	26520771	shear force	AX-171611774	LOC110489877	2-oxoisovalerate dehydrogenase subunit beta, mitochondrial-like
0.00335922	2	26653464	shear force	AX-172563178	LOC110489886	protein FAM46A-like
0.00307217	2	26698197	shear force	AX-172558969	LOC110489894	inhibitor of Bruton tyrosine kinase-like
0.00310411	2	26701054	shear force	AX-171637066	LOC110489894	inhibitor of Bruton tyrosine kinase-like
0.00308375	2	26829322	shear force	AX-171637067	LOC110489908	protein dopey-1-like
0.00306967	2	26920591	shear force	AX-172546722	LOC110489919	clathrin coat assembly protein AP180-like
0.00295488	2	27081184	shear force	AX-171602643	LOC110489963	NADP-dependent malic enzyme-like
0.00295112	2	27214303	shear force	AX-172552778	LOC110489980	glial fibrillary acidic protein-like
0.00295224	2	27214315	shear force	AX-171627836	LOC110489980	glial fibrillary acidic protein-like
0.00293327	2	27285517	shear force	AX-172552779	LOC110489996	arginine/serine-rich protein PNISR-like
0.0029737	2	27285622	shear force	AX-171620029	LOC110489996	arginine/serine-rich protein PNISR-like
0.00297374	2	27285992	shear force	AX-171602644	LOC110489996	arginine/serine-rich protein PNISR-like
0.00362904	2	27307246	shear force	AX-171627838	LOC110490015	ubiquinone biosynthesis O-methyltransferase, mitochondrial-like
0.00354811	2	27319444	shear force	AX-172547705	LOC110490015	ubiquinone biosynthesis O-methyltransferase, mitochondrial-like
0.00340768	2	27677717	shear force	AX-172563499	LOC110490056	protein FAM26F-like
0.00329549	2	27689462	shear force	AX-171636723	LOC110490069	tetranectin-like
0.00323097	2	27746451	shear force	AX-171636721	cnih4	Cornichon homolog 4
0.00285994	2	27753442	shear force	AX-171636719	#N/A	#N/A
0.00283247	2	27836480	shear force	AX-172559884	LOC110490133	lysophospholipase-like protein 1
0.00264307	2	27911815	shear force	AX-172559360	LOC110490140	transforming growth factor beta-2-like
0.0026782	2	27941358	shear force	AX-171611410	rrp15	ribosomal RNA processing 15 homolog
0.00237281	2	27991664	shear force	AX-171611411	LOC110490166	alpha-N-acetylgalactosaminidase-like
0.00236082	2	27994285	shear force	AX-171621469	LOC110490166	alpha-N-acetylgalactosaminidase-like
0.00229448	2	28320774	shear force	AX-171636707	LOC110490199	AT-rich interactive domain-containing protein 1A-like
0.00198764	2	28366348	shear force	AX-171636709	tcea3	transcription elongation factor A3
0.00198662	2	28379805	shear force	AX-171611412	tcea3	transcription elongation factor A3
0.00167919	2	28410921	shear force	AX-171636711	LOC110490284	regulator of chromosome condensation-like
0.00168082	2	30270127	shear force	AX-171637125	tsg101	tumor susceptibility 101
0.00175174	2	30273613	shear force	AX-171611821	LOC110490604	L-lactate dehydrogenase A chain
0.0011954	2	31661039	shear force	AX-171643423	#N/A	#N/A
0.0011828	2	31788192	shear force	AX-171623128	LOC110490639	ubiquitin-conjugating enzyme E2 variant 3-like
0.00118008	2	31791538	shear force	AX-171643421	LOC110490639	ubiquitin-conjugating enzyme E2 variant 3-like
0.00121557	2	31945380	shear force	AX-171597267	LOC100653436	mitochondrial carnitine palmitoyltransferase I alpha1a
0.00115238	2	31970833	shear force	AX-171597266	LOC100653436	mitochondrial carnitine palmitoyltransferase I alpha1a
0.00164612	2	32016041	shear force	AX-171597265	LOC100653436	mitochondrial carnitine palmitoyltransferase I alpha1a
0.00165435	2	32023312	shear force	AX-171606842	#N/A	#N/A
0.0019531	2	32023751	shear force	AX-171606841	#N/A	#N/A
0.00227006	2	32023803	shear force	AX-171606840	#N/A	#N/A
0.00223155	2	32023854	shear force	AX-171606839	#N/A	#N/A
0.00208764	2	32024082	shear force	AX-171606838	#N/A	#N/A
0.00198749	2	32024433	shear force	AX-171606836	#N/A	#N/A
0.00195738	2	32024532	shear force	AX-171606835	#N/A	#N/A
0.00196577	2	32024650	shear force	AX-171606834	#N/A	#N/A
0.00422047	2	32024771	shear force	AX-171606833	#N/A	#N/A
0.0156292	2	32024812	shear force	AX-171606832	#N/A	#N/A
0.0227512	2	32024856	shear force	AX-174104762	#N/A	#N/A
0.0293299	2	32192871	shear force	AX-171643420	#N/A	#N/A
0.046884	2	32919703	shear force	AX-171623124	LOC110490679	oxysterol-binding protein-related protein 5-like
0.055844	2	32945510	shear force	AX-172562736	LOC110490679	oxysterol-binding protein-related protein 5-like
0.0620203	2	33096781	shear force	AX-172562738	LOC110490692	pleckstrin homology-like domain family A member 2
0.0717109	2	33098370	shear force	AX-171611409	LOC110490692	pleckstrin homology-like domain family A member 2
0.119242	2	33140624	shear force	AX-171621467	LOC110490704	nucleosome assembly protein 1-like 4
0.187493	2	33180648	shear force	AX-171620410	LOC110490704	nucleosome assembly protein 1-like 4
0.187275	2	33275073	shear force	AX-172563446	fuk	fucokinase
0.234138	2	33278630	shear force	AX-171636705	commd9	COMM domain containing 9
[truncated: 33,324 more rows]

## Sheet: S8
List of ALL SNPs affecting the additive genetic variance in protein content
Var%	CHR	Position	Trait	ProbeID	Gene ID	Gene annotation
0.412248	1	63769	Protein content	AX-171604319	nit2	nitrilase family member 2
0.41105	1	63802	Protein content	AX-171604318	nit2	nitrilase family member 2
0.411713	1	63803	Protein content	AX-171604317	nit2	nitrilase family member 2
0.411699	1	69617	Protein content	AX-171604316	nit2	nitrilase family member 2
0.412298	1	69907	Protein content	AX-171617407	nit2	nitrilase family member 2
0.412916	1	512645	Protein content	AX-171597798	dpt	dermatopontin
0.412035	1	512942	Protein content	AX-171597799	dpt	dermatopontin
0.406012	1	516006	Protein content	AX-172553391	dpt	dermatopontin
0.462352	1	526389	Protein content	AX-171603288	dpt	dermatopontin
0.462349	1	526615	Protein content	AX-171603287	dpt	dermatopontin
0.46228	1	568295	Protein content	AX-171607499	LOC110524124	sodium/potassium-transporting ATPase subunit beta-233-like
0.457005	1	591202	Protein content	AX-171602118	LOC110524124	sodium/potassium-transporting ATPase subunit beta-233-like
0.456207	1	591810	Protein content	AX-171602119	#N/A	#N/A
0.709497	1	867591	Protein content	AX-172549366	tp63	tumor protein p63
0.632274	1	869133	Protein content	AX-171598691	#N/A	#N/A
0.632643	1	869935	Protein content	AX-171598693	#N/A	#N/A
0.633121	1	1175065	Protein content	AX-174104763	LOC110524726	uncharacterized LOC110524726
0.624714	1	1507246	Protein content	AX-171601647	agxt	alanine-glyoxylate aminotransferase
0.666239	1	1510501	Protein content	AX-171601648	agxt	alanine-glyoxylate aminotransferase
0.66325	1	1512297	Protein content	AX-171607927	agxt	alanine-glyoxylate aminotransferase
0.51219	1	1516793	Protein content	AX-171601649	#N/A	#N/A
0.509715	1	1517248	Protein content	AX-171601650	#N/A	#N/A
0.510984	1	1522067	Protein content	AX-171619863	LOC110525986	cysteine protease ATG4B-like
0.499832	1	1523476	Protein content	AX-171627022	LOC110525986	cysteine protease ATG4B-like
0.498415	1	1526908	Protein content	AX-171605243	LOC110525986	cysteine protease ATG4B-like
0.496817	1	1528569	Protein content	AX-171627023	LOC110525986	cysteine protease ATG4B-like
0.818648	1	1540280	Protein content	AX-172551509	LOC110525986	cysteine protease ATG4B-like
0.820865	1	2403550	Protein content	AX-172564110	#N/A	#N/A
0.836	1	2405455	Protein content	AX-172556331	LOC110526525	ephrin type-B receptor 3-like
0.836036	1	2476972	Protein content	AX-171600876	LOC110526721	cytoplasmic FMR1-interacting protein 1 homolog
0.841974	1	2492079	Protein content	AX-171626315	nipa1	non imprinted in Prader-Willi/Angelman syndrome 1
0.848612	1	2688769	Protein content	AX-171625963	ndk7	Nucleoside diphosphate kinase 7
0.946316	1	2725614	Protein content	AX-171624738	LOC110527472	homocysteine S-methyltransferase-like
0.951177	1	2734747	Protein content	AX-171624739	LOC110527109	inosine-uridine preferring nucleoside hydrolase-like
0.950879	1	3583400	Protein content	AX-172549783	LOC110527966	nucleolin-like
1.01747	1	3585122	Protein content	AX-171600277	LOC100135911	nucleolin
1.00061	1	3585204	Protein content	AX-171600278	LOC100135911	nucleolin
0.991838	1	3585209	Protein content	AX-171600279	LOC100135911	nucleolin
1.11503	1	3585241	Protein content	AX-171600280	LOC100135911	nucleolin
1.20477	1	3585375	Protein content	AX-171600281	LOC100135911	nucleolin
1.4588	1	3585409	Protein content	AX-171600282	LOC100135911	nucleolin
1.44931	1	3585956	Protein content	AX-171600283	LOC100135911	nucleolin
1.44931	1	3588813	Protein content	AX-171600284	LOC100135911	nucleolin
1.44915	1	3590540	Protein content	AX-171600286	LOC100135911	nucleolin
1.44939	1	3591034	Protein content	AX-171600287	LOC100135911	nucleolin
1.44902	1	3591321	Protein content	AX-171600288	LOC100135911	nucleolin
1.45896	1	3591570	Protein content	AX-171600289	LOC100135911	nucleolin
1.46122	1	3878107	Protein content	AX-172556275	#N/A	#N/A
1.132	1	3891825	Protein content	AX-89933093	LOC110528208	intestinal-type alkaline phosphatase-like
1.09832	1	4879012	Protein content	AX-171644029	tctex1d2	Tctex1 domain containing 2
1.13259	1	4921456	Protein content	AX-171632186	LOC100135997	VHSV-induced protein-5
1.13271	1	5178844	Protein content	AX-171607400	#N/A	#N/A
1.13499	1	5182102	Protein content	AX-172564214	LOC110529807	profilin-2-like
1.13494	1	5185946	Protein content	AX-175055931	LOC110529807	profilin-2-like
1.14386	1	5186015	Protein content	AX-171620767	LOC110529807	profilin-2-like
1.14473	1	5189764	Protein content	AX-171607401	#N/A	#N/A
1.49055	1	5190482	Protein content	AX-171607403	#N/A	#N/A
1.49373	1	5190504	Protein content	AX-171607404	#N/A	#N/A
1.35223	1	5190538	Protein content	AX-171607405	#N/A	#N/A
1.35073	1	5190745	Protein content	AX-171607406	#N/A	#N/A
1.35064	1	5190898	Protein content	AX-171607407	#N/A	#N/A
1.35017	1	5191233	Protein content	AX-172547923	LOC110508833	E3 ubiquitin-protein ligase RNF13-like
1.35076	1	5204982	Protein content	AX-172564117	LOC110508833	E3 ubiquitin-protein ligase RNF13-like
0.964417	1	5266284	Protein content	AX-172774683	#N/A	#N/A
1.0105	1	5436445	Protein content	AX-171619556	LOC110530545	protein phosphatase inhibitor 2-like
1.08417	1	5452261	Protein content	AX-171601576	LOC110530545	protein phosphatase inhibitor 2-like
1.10173	1	5459621	Protein content	AX-171602058	LOC110530545	protein phosphatase inhibitor 2-like
1.13205	1	5459697	Protein content	AX-171602057	LOC110530545	protein phosphatase inhibitor 2-like
1.0658	1	5496711	Protein content	AX-172564162	acap2	ArfGAP with coiled-coil, ankyrin repeat and PH domains 2
1.10883	1	5531492	Protein content	AX-172549323	acap2	ArfGAP with coiled-coil, ankyrin repeat and PH domains 2
1.18904	1	5532794	Protein content	AX-172547405	acap2	ArfGAP with coiled-coil, ankyrin repeat and PH domains 2
1.18817	1	5555854	Protein content	AX-171619584	psmd1	proteasome 26S subunit, non-ATPase 1
1.18555	1	5601017	Protein content	AX-171599924	psmd1	proteasome 26S subunit, non-ATPase 1
1.21368	1	5604402	Protein content	AX-171599925	psmd1	proteasome 26S subunit, non-ATPase 1
1.21386	1	5605984	Protein content	AX-171599926	psmd1	proteasome 26S subunit, non-ATPase 1
1.21952	1	5606008	Protein content	AX-171599927	psmd1	proteasome 26S subunit, non-ATPase 1
0.810782	1	5628380	Protein content	AX-172548083	c1h2orf72	chromosome 1 C2orf72 homolog
0.811525	1	5662522	Protein content	AX-171599119	LOC110531220	mucin-2-like
0.797452	1	5662699	Protein content	AX-171599118	LOC110531220	mucin-2-like
0.786869	1	5662733	Protein content	AX-171599117	LOC110531220	mucin-2-like
0.774477	1	5662763	Protein content	AX-171599116	LOC110531220	mucin-2-like
0.764774	1	5662778	Protein content	AX-171599115	LOC110531220	mucin-2-like
0.684962	1	5949355	Protein content	AX-171604214	#N/A	#N/A
0.6793	1	5950977	Protein content	AX-171604216	#N/A	#N/A
0.678654	1	5951493	Protein content	AX-171604217	#N/A	#N/A
0.639687	1	5952039	Protein content	AX-171604218	#N/A	#N/A
0.642015	1	5959988	Protein content	AX-171620260	LOC110531511	ubiquitin carboxyl-terminal hydrolase 13-like
0.664068	1	5966311	Protein content	AX-171620261	LOC110531511	ubiquitin carboxyl-terminal hydrolase 13-like
0.58052	1	5973594	Protein content	AX-172548902	LOC110531511	ubiquitin carboxyl-terminal hydrolase 13-like
0.552876	1	5996627	Protein content	AX-171600226	LOC110531654	NADH dehydrogenase [ubiquinone] 1 beta subcomplex subunit 5, mitochondrial-like
0.418867	1	6057215	Protein content	AX-171627414	LOC110520782	ubiquitin-protein ligase E3A-like
0.419726	1	6242868	Protein content	AX-172564043	LOC110532153	phosphatidylinositol 3,4,5-trisphosphate 5-phosphatase 1-like
0.419731	1	6368906	Protein content	AX-172774623	cep63	centrosomal protein 63
0.418237	1	6374080	Protein content	AX-171623842	cep63	centrosomal protein 63
0.418299	1	6390837	Protein content	AX-172556720	LOC110532388	E3 ubiquitin-protein ligase RNF169-like
0.418317	1	6521330	Protein content	AX-171632464	LOC110532571	actin-like protein 6A
0.536756	1	6566840	Protein content	AX-171607826	LOC110533192	mitofusin-1-like
0.596242	1	6590584	Protein content	AX-172559521	LOC110533192	mitofusin-1-like
0.599614	1	6609607	Protein content	AX-171607825	ftsj3	FtsJ RNA methyltransferase homolog 3
0.600913	1	6610385	Protein content	AX-171632461	ftsj3	FtsJ RNA methyltransferase homolog 3
0.586629	1	6685455	Protein content	AX-172563272	LOC110533608	thromboxane A2 receptor-like
0.586581	1	6740178	Protein content	AX-172559481	LOC110522842	receptor-type tyrosine-protein phosphatase S-like
0.581811	1	7722443	Protein content	AX-172561642	LOC110533913	lysine-specific demethylase 4B-like
0.583493	1	7723737	Protein content	AX-171620823	LOC110533913	lysine-specific demethylase 4B-like
0.574817	1	7805198	Protein content	AX-172562546	LOC110533997	E3 ubiquitin-protein ligase UHRF1-like
0.573959	1	7805729	Protein content	AX-171607843	LOC110533997	E3 ubiquitin-protein ligase UHRF1-like
0.390032	1	7905236	Protein content	AX-172559733	LOC110523899	dynamin-like 120 kDa protein, mitochondrial
0.387849	1	8224804	Protein content	AX-171640279	ccdc50	coiled-coil domain containing 50
0.37132	1	8265417	Protein content	AX-172548122	LOC110534540	claudin-1-like
0.38592	1	8381985	Protein content	AX-171645212	LOC110534779	oxygen-dependent coproporphyrinogen-III oxidase, mitochondrial-like
0.38581	1	8387167	Protein content	AX-171644094	LOC110534779	oxygen-dependent coproporphyrinogen-III oxidase, mitochondrial-like
0.385794	1	8452700	Protein content	AX-172550934	LOC110535183	nexilin-like
0.381339	1	8463890	Protein content	AX-171601204	LOC110535183	nexilin-like
0.270939	1	8467739	Protein content	AX-171601205	LOC110535183	nexilin-like
0.20904	1	8468010	Protein content	AX-171601206	LOC110535183	nexilin-like
0.169957	1	8486598	Protein content	AX-172550935	LOC110535183	nexilin-like
0.163683	1	8487996	Protein content	AX-171601208	LOC110535183	nexilin-like
0.150508	1	8488370	Protein content	AX-171601211	LOC110535183	nexilin-like
0.15977	1	8488726	Protein content	AX-171601212	LOC110535183	nexilin-like
0.147845	1	8655808	Protein content	AX-172553454	LOC110525067	obscurin-like
0.123093	1	8677236	Protein content	AX-171603125	LOC110525067	obscurin-like
0.123088	1	8677401	Protein content	AX-172553453	LOC110525067	obscurin-like
0.123042	1	8793563	Protein content	AX-89946911	dmap1	DNA methyltransferase 1 associated protein 1
0.114545	1	8986819	Protein content	AX-171624904	LOC110536225	single-stranded DNA-binding protein 3-like
0.117175	1	9369128	Protein content	AX-171607480	LOC110537719	transcription factor BTF3 homolog 4
0.11535	1	9369763	Protein content	AX-171607481	LOC110537719	transcription factor BTF3 homolog 4
0.102633	1	9383871	Protein content	AX-172559491	LOC110537337	zinc finger FYVE domain-containing protein 9-like
0.102412	1	9383907	Protein content	AX-171607482	LOC110537337	zinc finger FYVE domain-containing protein 9-like
0.0931394	1	9387024	Protein content	AX-171607483	LOC110537626	elongation of very long chain fatty acids protein 1-like
0.0928545	1	9410337	Protein content	AX-171600816	LOC110537626	elongation of very long chain fatty acids protein 1-like
0.0930264	1	9429549	Protein content	AX-171632193	LOC110537830	MAP kinase-interacting serine/threonine-protein kinase 1-like
0.0948109	1	9548042	Protein content	AX-172561122	#N/A	#N/A
0.0944921	1	9558561	Protein content	AX-172562781	LOC110538411	fatty-acid amide hydrolase 1-like
0.10211	1	9582293	Protein content	AX-171620776	LOC110538487	cytochrome b-c1 complex subunit 6, mitochondrial-like
0.102079	1	9588811	Protein content	AX-172564320	LOC110538684	cytochrome P450 2J2-like
0.0984268	1	9590920	Protein content	AX-171644311	LOC110538684	cytochrome P450 2J2-like
0.0984808	1	9590991	Protein content	AX-171624082	LOC110538684	cytochrome P450 2J2-like
0.0965152	1	9683014	Protein content	AX-172562706	LOC110485093	FYVE and coiled-coil domain-containing protein 1-like
0.13079	1	9692931	Protein content	AX-171632196	LOC110485093	FYVE and coiled-coil domain-containing protein 1-like
0.131319	1	9996570	Protein content	AX-172553767	LOC110528178	TM2 domain-containing protein 1-like
0.139061	1	10006407	Protein content	AX-172553768	LOC110528178	TM2 domain-containing protein 1-like
0.154771	1	10008370	Protein content	AX-171603308	LOC110528178	TM2 domain-containing protein 1-like
0.156726	1	10041650	Protein content	AX-172553769	#N/A	#N/A
0.157524	1	10381878	Protein content	AX-171617259	LOC110485648	ATP synthase mitochondrial F1 complex assembly factor 1-like
0.160459	1	10389805	Protein content	AX-171602898	LOC110485648	ATP synthase mitochondrial F1 complex assembly factor 1-like
0.160611	1	10390507	Protein content	AX-171620074	LOC110485648	ATP synthase mitochondrial F1 complex assembly factor 1-like
0.0937506	1	10390856	Protein content	AX-172553059	LOC110485648	ATP synthase mitochondrial F1 complex assembly factor 1-like
0.0761643	1	10444899	Protein content	AX-171628070	LOC110486057	sterile alpha motif domain-containing protein 9-like
0.0750402	1	10450534	Protein content	AX-172553058	LOC110486057	sterile alpha motif domain-containing protein 9-like
0.0763938	1	10699743	Protein content	AX-171602897	#N/A	#N/A
0.07601	1	10700389	Protein content	AX-171628066	#N/A	#N/A
0.0736874	1	10700583	Protein content	AX-172553056	#N/A	#N/A
0.0737536	1	10970929	Protein content	AX-171606227	LOC110486932	ephrin-A2-like
0.0724587	1	10971341	Protein content	AX-171606224	LOC110486932	ephrin-A2-like
0.0727209	1	10971342	Protein content	AX-171606223	LOC110486932	ephrin-A2-like
0.0760178	1	10971637	Protein content	AX-171606221	LOC110486932	ephrin-A2-like
0.0760785	1	10983329	Protein content	AX-171605876	LOC110486857	kelch-like protein 30
0.0764393	1	11361200	Protein content	AX-172547542	elav1	ELAV-like protein 1
0.0754874	1	11365416	Protein content	AX-171607911	#N/A	#N/A
0.0670573	1	11407164	Protein content	AX-171620441	LOC110487829	immediate early response gene 5 protein-like
0.0676303	1	11407426	Protein content	AX-171617508	LOC110487829	immediate early response gene 5 protein-like
0.0676468	1	11408105	Protein content	AX-171605351	LOC110487829	immediate early response gene 5 protein-like
0.0676674	1	11413065	Protein content	AX-171630336	LOC110487930	syntaxin-6-like
0.0682375	1	11419829	Protein content	AX-172548305	LOC110487930	syntaxin-6-like
0.0676435	1	11597161	Protein content	AX-89961273	LOC110488514	zinc transporter 7
0.0814003	1	11610662	Protein content	AX-171632585	LOC110488514	zinc transporter 7
0.0823205	1	11665070	Protein content	AX-172559577	LOC110488740	dual specificity protein phosphatase CDC14AB-like
0.0770658	1	11740703	Protein content	AX-171632586	LOC110489111	RNA 3'-terminal phosphate cyclase-like
0.06714	1	11771864	Protein content	AX-89946270	LOC110489303	lipoamide acyltransferase component of branched-chain alpha-keto acid dehydrogenase complex, mitochondrial-like
0.062733	1	11776586	Protein content	AX-172547297	trmt13	tRNA methyltransferase 13 homolog
0.0650374	1	11778341	Protein content	AX-172547726	trmt13	tRNA methyltransferase 13 homolog
0.0647611	1	11807258	Protein content	AX-171632590	sass6	SAS-6 centriolar assembly protein
0.0646816	1	11814864	Protein content	AX-171632591	LOC110489545	hippocampus abundant transcript 1 protein-like
0.0645406	1	11921209	Protein content	AX-172561897	LOC110490068	zinc transporter ZIP3-like
0.0619642	1	11921521	Protein content	AX-171632592	LOC110490068	zinc transporter ZIP3-like
0.0618305	1	11929247	Protein content	AX-171632595	LOC110490009	small glutamine-rich tetratricopeptide repeat-containing protein alpha-like
0.0619274	1	11944920	Protein content	AX-171620838	LOC110489937	thimet oligopeptidase-like
0.0619289	1	11945162	Protein content	AX-171620839	LOC110489937	thimet oligopeptidase-like
0.0607466	1	12312254	Protein content	AX-171632207	LOC110530936	mitotic interactor and substrate of PLK1-like
0.0611885	1	12471463	Protein content	AX-171632209	med16	mediator complex subunit 16
0.0609565	1	12501485	Protein content	AX-172548105	LOC110491417	membralin-like
0.0579112	1	12785491	Protein content	AX-172563741	ifi44l	interferon induced protein 44 like
0.058106	1	12791904	Protein content	AX-171632212	ifi44l	interferon induced protein 44 like
0.05598	1	12971126	Protein content	AX-89924597	LOC110492040	arrestin domain-containing protein 2-like
0.0986236	1	12975265	Protein content	AX-89963964	LOC110492040	arrestin domain-containing protein 2-like
0.0900267	1	12993059	Protein content	AX-171607489	LOC100135798	ubiquitin
0.0897779	1	13039545	Protein content	AX-172559388	ddx49	DEAD-box helicase 49
0.0902427	1	13046669	Protein content	AX-171632219	ddx49	DEAD-box helicase 49
0.0454525	1	13082903	Protein content	AX-171620779	LOC110492606	U6 snRNA-associated Sm-like protein LSm4
0.0465722	1	13083061	Protein content	AX-89918824	LOC110492606	U6 snRNA-associated Sm-like protein LSm4
0.0430246	1	13298465	Protein content	AX-172559063	#N/A	#N/A
0.0364185	1	13475498	Protein content	AX-172559565	LOC110494142	thrombospondin-4-like
0.0358812	1	13484071	Protein content	AX-171620781	LOC110494142	thrombospondin-4-like
0.0365106	1	13496974	Protein content	AX-171607491	LOC110494221	trimeric intracellular cation channel type A-like
0.0418071	1	13504237	Protein content	AX-171607492	smim7	small integral membrane protein 7
0.0429656	1	13596515	Protein content	AX-89952748	pex11g	peroxisomal biogenesis factor 11 gamma
0.042964	1	13679918	Protein content	AX-171630479	r3hdm4	R3H domain containing 4
0.0429619	1	13682641	Protein content	AX-171605546	r3hdm4	R3H domain containing 4
0.0429614	1	13682980	Protein content	AX-171605545	r3hdm4	R3H domain containing 4
0.0459413	1	13721790	Protein content	AX-171632568	LOC110495217	AT-rich interactive domain-containing protein 3A-like
0.0459996	1	13753068	Protein content	AX-171632566	LOC110495450	CTD small phosphatase-like protein 3
0.0407668	1	13754271	Protein content	AX-172559961	LOC110495450	CTD small phosphatase-like protein 3
0.040766	1	13789330	Protein content	AX-171607903	LOC110495579	NADH dehydrogenase [ubiquinone] iron-sulfur protein 7, mitochondrial-like
0.0386267	1	13800074	Protein content	AX-171607902	LOC110495805	guanidinoacetate N-methyltransferase-like
0.0384889	1	13828475	Protein content	AX-171632563	LOC110495874	DAZ-associated protein 1-like
0.0346314	1	13876463	Protein content	AX-171632560	dpp9	dipeptidyl peptidase 9
0.0789412	1	13924517	Protein content	AX-171632559	LOC110496290	KN motif and ankyrin repeat domain-containing protein 2-like
0.0782785	1	13942233	Protein content	AX-172559893	LOC110496290	KN motif and ankyrin repeat domain-containing protein 2-like
0.0782971	1	14132968	Protein content	AX-172559849	#N/A	#N/A
0.0783402	1	14145920	Protein content	AX-171632558	LOC110497345	coiled-coil domain-containing protein 124-like
0.0866226	1	14271128	Protein content	AX-171632557	LOC110497621	protein FAM43A-like
0.174377	1	14518704	Protein content	AX-171626550	xxylt1	xyloside xylosyltransferase 1
0.176036	1	14559733	Protein content	AX-172547447	LOC110497920	serine/arginine-rich splicing factor 11-like
0.174982	1	14565252	Protein content	AX-171617799	LOC110497920	serine/arginine-rich splicing factor 11-like
0.174932	1	14566036	Protein content	AX-171620834	LOC110497920	serine/arginine-rich splicing factor 11-like
0.154264	1	14567529	Protein content	AX-171607900	ankrd13c	ankyrin repeat domain 13C
0.152671	1	14636673	Protein content	AX-171607899	LOC110498361	cystathionine gamma-lyase-like
0.179545	1	14642627	Protein content	AX-171607898	LOC110498361	cystathionine gamma-lyase-like
0.17956	1	14644917	Protein content	AX-171607897	LOC110498361	cystathionine gamma-lyase-like
0.179561	1	14669203	Protein content	AX-172555483	LOC110498532	putative ferric-chelate reductase 1
0.182669	1	14739279	Protein content	AX-172774793	LOC110498717	unconventional myosin-IXb-like
0.18539	1	14940140	Protein content	AX-171625784	#N/A	#N/A
0.185564	1	14942864	Protein content	AX-172546887	#N/A	#N/A
0.185562	1	14942988	Protein content	AX-172562445	#N/A	#N/A
0.185573	1	15026472	Protein content	AX-172560017	#N/A	#N/A
0.185561	1	15123473	Protein content	AX-172560065	LOC110500115	zinc finger RNA-binding protein-like
0.185507	1	15229929	Protein content	AX-172562541	crt	calreticulin
0.194233	1	15275939	Protein content	AX-172546889	LOC110500884	epidermal growth factor receptor substrate 15-like 1
0.194779	1	15285920	Protein content	AX-172560624	LOC110501271	Krueppel-like factor 2
0.192984	1	15467526	Protein content	AX-171607895	ap1m1	adaptor related protein complex 1 mu 1 subunit
0.192982	1	15498005	Protein content	AX-171620832	fam32a	family with sequence similarity 32 member A
0.192906	1	15507445	Protein content	AX-171620831	LOC110501512	39S ribosomal protein L54, mitochondrial-like
0.19303	1	15525274	Protein content	AX-171620830	LOC110501592	scaffold attachment factor B2-like
0.18845	1	15525545	Protein content	AX-171607894	LOC110501592	scaffold attachment factor B2-like
0.136944	1	15626037	Protein content	AX-171607893	LOC110501969	lipoprotein lipase-like
0.137016	1	15626641	Protein content	AX-171607892	LOC110501969	lipoprotein lipase-like
0.137016	1	15630147	Protein content	AX-89926173	LOC110501969	lipoprotein lipase-like
0.136593	1	15673345	Protein content	AX-89917639	LOC110502055	tropomyosin alpha-4 chain
0.136723	1	15688425	Protein content	AX-171607891	LOC110502055	tropomyosin alpha-4 chain
0.134968	1	15688881	Protein content	AX-89923683	LOC110502382	40S ribosomal protein S27-like
0.134968	1	15688953	Protein content	AX-171607890	LOC110502382	40S ribosomal protein S27-like
0.1382	1	15689005	Protein content	AX-171607889	LOC110502382	40S ribosomal protein S27-like
0.137938	1	15689084	Protein content	AX-171607888	LOC110502382	40S ribosomal protein S27-like
0.142242	1	15699706	Protein content	AX-171607887	LOC110502309	ras-related protein Rab-8A-like
0.133515	1	15699890	Protein content	AX-171607886	LOC110502309	ras-related protein Rab-8A-like
0.131949	1	15726623	Protein content	AX-171607884	LOC110502506	tax1-binding protein 3
0.13195	1	15784845	Protein content	AX-171632541	LOC110502937	C-C motif chemokine 25-like
0.131951	1	15792937	Protein content	AX-171607882	LOC110503198	cystinosin-like
0.131459	1	15793163	Protein content	AX-171607881	LOC110503198	cystinosin-like
0.12592	1	15796017	Protein content	AX-89921011	LOC110503198	cystinosin-like
0.125937	1	15988453	Protein content	AX-171632539	LOC110503571	vimentin-type intermediate filament-associated coiled-coil protein-like
0.130207	1	15989741	Protein content	AX-172561742	#N/A	#N/A
0.135526	1	16011301	Protein content	AX-171607880	LOC110503939	mitochondrial import inner membrane translocase subunit Tim13
0.135501	1	16051820	Protein content	AX-171620829	LOC110504002	kelch-like protein 23
0.135291	1	16483572	Protein content	AX-171630315	LOC110532027	mitochondrial import receptor subunit TOM70-like
0.135286	1	16603679	Protein content	AX-172552566	#N/A	#N/A
0.0960404	1	16624918	Protein content	AX-172552567	LOC110504681	vesicle transport protein SFT2B-like
0.105514	1	16624966	Protein content	AX-171627685	LOC110504681	vesicle transport protein SFT2B-like
0.105757	1	16852432	Protein content	AX-171631121	chst7	carbohydrate sulfotransferase 7
0.105956	1	17000192	Protein content	AX-171620154	LOC110505227	heterogeneous nuclear ribonucleoprotein M-like
0.0886083	1	17002068	Protein content	AX-171603578	LOC110505227	heterogeneous nuclear ribonucleoprotein M-like
0.0331344	1	17032465	Protein content	AX-171603579	#N/A	#N/A
0.0329127	1	17139797	Protein content	AX-171620155	LOC110506115	phospholipid hydroperoxide glutathione peroxidase, mitochondrial-like
0.0328983	1	17140753	Protein content	AX-89925103	LOC110506115	phospholipid hydroperoxide glutathione peroxidase, mitochondrial-like
0.032892	1	17141109	Protein content	AX-171620156	LOC110506115	phospholipid hydroperoxide glutathione peroxidase, mitochondrial-like
0.0328956	1	17143655	Protein content	AX-171628795	LOC110506010	DNA-directed RNA polymerases I, II, and III subunit RPABC1-like
0.0329535	1	17151266	Protein content	AX-171628797	LOC110505853	tight junction protein ZO-3-like
0.0107719	1	17157379	Protein content	AX-171628799	LOC110505853	tight junction protein ZO-3-like
0.0108774	1	17188412	Protein content	AX-172554029	#N/A	#N/A
0.0108826	1	17188807	Protein content	AX-171603580	#N/A	#N/A
0.00916545	1	17212069	Protein content	AX-89920049	LOC110506262	protein strawberry notch homolog 2-like
0.00846288	1	17733391	Protein content	AX-172561492	borcs8	BLOC-1 related complex subunit 8
0.00853817	1	17735774	Protein content	AX-172547190	borcs8	BLOC-1 related complex subunit 8
0.00853798	1	17781505	Protein content	AX-172559404	LOC110532071	transmembrane protein 161A-like
0.00853587	1	17782513	Protein content	AX-172546907	LOC110532071	transmembrane protein 161A-like
0.00954531	1	17798635	Protein content	AX-171632618	LOC110532071	transmembrane protein 161A-like
0.00980907	1	17913813	Protein content	AX-171632619	LOC110507137	MAU2 chromatid cohesion factor homolog
0.00911803	1	17960801	Protein content	AX-89962127	gatad2a	GATA zinc finger domain containing 2A
0.00899265	1	17960919	Protein content	AX-171607923	gatad2a	GATA zinc finger domain containing 2A
0.00997856	1	17961257	Protein content	AX-89957200	gatad2a	GATA zinc finger domain containing 2A
0.00997907	1	18074585	Protein content	AX-172560049	#N/A	#N/A
0.00997936	1	18122960	Protein content	AX-171614935	LOC110507674	cold-inducible RNA-binding protein B-like
0.00993663	1	18123411	Protein content	AX-89945857	LOC110507674	cold-inducible RNA-binding protein B-like
0.00999117	1	18126354	Protein content	AX-171641085	LOC110507674	cold-inducible RNA-binding protein B-like
0.0153542	1	18130981	Protein content	AX-171614934	cirbp	cold inducible RNA binding protein
0.0154463	1	18133017	Protein content	AX-172560855	cirbp	cold inducible RNA binding protein
0.0154624	1	18300407	Protein content	AX-171641082	LOC110507736	midnolin-like
0.0149222	1	18316365	Protein content	AX-172560726	LOC110507736	midnolin-like
0.0157223	1	18356122	Protein content	AX-171614933	LOC110508066	ATP synthase subunit delta, mitochondrial-like
0.0158174	1	18357324	Protein content	AX-171614932	LOC110508066	ATP synthase subunit delta, mitochondrial-like
0.0176108	1	18455202	Protein content	AX-172560224	LOC110508215	follistatin-related protein 3-like
0.0217434	1	18488317	Protein content	AX-171641081	LOC110508358	E3 ubiquitin-protein ligase RNF126-like
0.0218857	1	19172082	Protein content	AX-171596769	LOC110509312	serine/threonine-protein phosphatase 6 regulatory subunit 3-like
0.0204101	1	19181584	Protein content	AX-171643027	LOC110509312	serine/threonine-protein phosphatase 6 regulatory subunit 3-like
0.0203056	1	19280677	Protein content	AX-171643026	LOC110509695	uncharacterized protein C11orf24-like
0.0206039	1	19573902	Protein content	AX-171622535	LOC110510174	A-kinase anchor protein 13-like
0.0211642	1	20519125	Protein content	AX-171643024	LOC110511247	microtubule-associated proteins 1A/1B light chain 3B
0.0211596	1	20535658	Protein content	AX-89957293	LOC110511247	microtubule-associated proteins 1A/1B light chain 3B
0.021788	1	20536292	Protein content	AX-171596768	LOC110511247	microtubule-associated proteins 1A/1B light chain 3B
0.0218067	1	20536768	Protein content	AX-171596765	LOC110511247	microtubule-associated proteins 1A/1B light chain 3B
0.0218447	1	20656296	Protein content	AX-89956389	LOC110511707	zinc finger protein 708-like
0.0205077	1	20659360	Protein content	AX-171643022	LOC110511707	zinc finger protein 708-like
0.0331467	1	20699089	Protein content	AX-171643021	LOC110511826	large neutral amino acids transporter small subunit 1-like
0.0332343	1	20754459	Protein content	AX-89940214	LOC110512077	carbonic anhydrase 5B, mitochondrial-like
0.0332494	1	20788204	Protein content	AX-171622530	LOC110511950	SUMO-activating enzyme subunit 2
0.0337122	1	20817331	Protein content	AX-171596763	LOC110512398	group XV phospholipase A2-like
0.0332583	1	20818203	Protein content	AX-171596762	LOC110512398	group XV phospholipase A2-like
0.0269007	1	20818275	Protein content	AX-171643019	LOC110512398	group XV phospholipase A2-like
0.0387853	1	20838369	Protein content	AX-171643018	LOC110512529	zinc finger protein 319-like
0.0381755	1	21108453	Protein content	AX-171644248	LOC110517791	protein NDRG4-like
0.0381849	1	21116042	Protein content	AX-171622526	LOC110513914	olfactomedin-4-like
0.0381853	1	21118113	Protein content	AX-171643016	LOC110513914	olfactomedin-4-like
0.0381011	1	21289474	Protein content	AX-172549805	prmt7	protein arginine methyltransferase 7
0.0401559	1	21290443	Protein content	AX-171625842	prmt7	protein arginine methyltransferase 7
0.0402083	1	21296811	Protein content	AX-171600297	cpin1	Anamorsin
0.0407963	1	21296871	Protein content	AX-89948971	cpin1	Anamorsin
0.0864658	1	21302139	Protein content	AX-171616980	LOC110515869	ubiquinone biosynthesis protein COQ9-B, mitochondrial-like
0.0944694	1	21302249	Protein content	AX-171600298	LOC110515869	ubiquinone biosynthesis protein COQ9-B, mitochondrial-like
0.0942674	1	21302271	Protein content	AX-171616981	LOC110515869	ubiquinone biosynthesis protein COQ9-B, mitochondrial-like
0.0942729	1	21307404	Protein content	AX-171600300	LOC110515869	ubiquinone biosynthesis protein COQ9-B, mitochondrial-like
0.0954797	1	21312897	Protein content	AX-171625845	LOC110515744	DNA-directed RNA polymerase II subunit RPB3
0.0954781	1	21347801	Protein content	AX-171623891	LOC110515971	NEDD4-like E3 ubiquitin-protein ligase WWP2
0.0995443	1	21366562	Protein content	AX-171606041	LOC110515971	NEDD4-like E3 ubiquitin-protein ligase WWP2
0.0996096	1	21491322	Protein content	AX-172555112	sntb2	syntrophin beta 2
0.0996102	1	21493745	Protein content	AX-171629528	LOC110516636	vacuolar protein sorting-associated protein 4A
0.0960273	1	21507023	Protein content	AX-171598889	cdk10	cyclin dependent kinase 10
0.0953255	1	21527814	Protein content	AX-171596761	LOC110516970	charged multivesicular body protein 1a
0.0951439	1	21528083	Protein content	AX-171596760	LOC110516970	charged multivesicular body protein 1a
0.0947206	1	21528556	Protein content	AX-171596759	LOC110516970	charged multivesicular body protein 1a
0.0945004	1	21606251	Protein content	AX-171622521	spata2l	spermatogenesis associated 2 like
0.0937927	1	21606652	Protein content	AX-171643014	spata2l	spermatogenesis associated 2 like
0.0937929	1	21623053	Protein content	AX-89931107	LOC110518121	tyrosine aminotransferase-like
0.0936998	1	21661785	Protein content	AX-171596757	LOC110518777	coactosin-like protein
0.0954139	1	21724427	Protein content	AX-172556230	plcg2	phospholipase C gamma 2
0.0883384	1	21729678	Protein content	AX-171622517	plcg2	phospholipase C gamma 2
0.0880841	1	21730219	Protein content	AX-172547384	#N/A	#N/A
0.0882758	1	21730593	Protein content	AX-171643011	#N/A	#N/A
0.0883065	1	21841817	Protein content	AX-171622516	kiaa0513	KIAA0513 ortholog
0.0884508	1	22087938	Protein content	AX-171622515	LOC110519959	zinc finger CCCH domain-containing protein 18-like
0.0883522	1	22142229	Protein content	AX-171622514	LOC110519996	U3 small nucleolar RNA-associated protein 4 homolog
0.0835939	1	22152783	Protein content	AX-171625475	wfdc1	WAP four-disulfide core domain 1
0.0622096	1	22443871	Protein content	AX-171596756	LOC110520022	heat shock factor-binding protein 1-like
0.0625877	1	22443932	Protein content	AX-171643008	LOC110520022	heat shock factor-binding protein 1-like
0.0625744	1	23401436	Protein content	AX-171632458	LOC110520050	nuclear receptor coactivator 5-like
0.0625689	1	23827446	Protein content	AX-171632634	LOC110520073	NEDD4-binding protein 1-like
0.067798	1	23930149	Protein content	AX-172561870	#N/A	#N/A
0.0697877	1	24021615	Protein content	AX-172559954	#N/A	#N/A
0.0697532	1	24058648	Protein content	AX-172563207	pllp	plasmolipin
0.0682526	1	24075837	Protein content	AX-171607926	LOC110520144	RING finger and SPRY domain-containing protein 1-like
0.0681572	1	24076101	Protein content	AX-172561281	LOC110520144	RING finger and SPRY domain-containing protein 1-like
0.068645	1	24100133	Protein content	AX-171620844	LOC110520156	protein FAM192A-like
0.0683311	1	24201206	Protein content	AX-171632627	LOC110520206	homocysteine-responsive endoplasmic reticulum-resident ubiquitin-like domain member 1 protein
0.0489964	1	24212706	Protein content	AX-171632626	LOC110520211	nuclear pore complex protein Nup93-like
0.0489014	1	24215343	Protein content	AX-172560118	LOC110520211	nuclear pore complex protein Nup93-like
0.0488111	1	24263698	Protein content	AX-89941074	bbs2	Bardet-Biedl syndrome 2
0.0489311	1	24264197	Protein content	AX-172562198	bbs2	Bardet-Biedl syndrome 2
0.0501909	1	24274442	Protein content	AX-171632623	LOC110520267	UPF0183 protein C16orf70 homolog
0.0503425	1	24282073	Protein content	AX-171607925	LOC110520275	core-binding factor subunit beta
0.0488784	1	24322011	Protein content	AX-172546875	LOC110520292	guanine nucleotide-binding protein G(o) subunit alpha-like
0.0692555	1	24538927	Protein content	AX-171624779	LOC110520323	breast cancer anti-estrogen resistance protein 1-like
0.114068	1	24650265	Protein content	AX-89934854	LOC110520340	craniofacial development protein 1-like
0.114104	1	24693852	Protein content	AX-171629033	LOC110520340	craniofacial development protein 1-like
0.114148	1	24699778	Protein content	AX-172547192	#N/A	#N/A
0.118128	1	24700078	Protein content	AX-172549394	#N/A	#N/A
0.117885	1	24749972	Protein content	AX-171607548	#N/A	#N/A
0.144938	1	24766001	Protein content	AX-171632260	LOC110520365	protein FAM65A-like
0.0797292	1	24977678	Protein content	AX-172559352	LOC110520440	ran-binding protein 10
0.0696791	1	24993847	Protein content	AX-172561884	nutf2	nuclear transport factor 2
0.0882713	1	25029571	Protein content	AX-172563490	#N/A	#N/A
0.0882475	1	25084036	Protein content	AX-171632254	LOC110520494	neuritin-like
0.0873578	1	25143406	Protein content	AX-172562980	mbtps1	membrane bound transcription factor peptidase, site 1
0.0873577	1	25161134	Protein content	AX-171607547	mbtps1	membrane bound transcription factor peptidase, site 1
0.0792461	1	25165148	Protein content	AX-171607545	mbtps1	membrane bound transcription factor peptidase, site 1
0.0791149	1	25165394	Protein content	AX-172561203	mbtps1	membrane bound transcription factor peptidase, site 1
0.0903295	1	25379760	Protein content	AX-171632253	LOC110520537	purine nucleoside phosphorylase-like
0.116446	1	25406091	Protein content	AX-171632251	LOC110520547	calretinin-like
0.156334	1	25414665	Protein content	AX-171607541	LOC110520559	aspartate aminotransferase, mitochondrial-like
0.261023	1	25419671	Protein content	AX-89925177	LOC110520559	aspartate aminotransferase, mitochondrial-like
0.645651	1	25420358	Protein content	AX-171607539	LOC110520559	aspartate aminotransferase, mitochondrial-like
1.30969	1	25420414	Protein content	AX-171607537	LOC110520559	aspartate aminotransferase, mitochondrial-like
2.21538	1	25420470	Protein content	AX-171607536	LOC110520559	aspartate aminotransferase, mitochondrial-like
3.30396	1	25422333	Protein content	AX-171607530	#N/A	#N/A
3.94963	1	25422563	Protein content	AX-171607528	#N/A	#N/A
3.93868	1	25422699	Protein content	AX-171607527	#N/A	#N/A
3.9617	1	25422711	Protein content	AX-171607526	#N/A	#N/A
3.9596	1	25429520	Protein content	AX-171632250	LOC110520570	synaptotagmin 1-like
3.96765	1	25480866	Protein content	AX-171632247	LOC110520608	histone-lysine N-methyltransferase KMT5B-like
3.96807	1	25713933	Protein content	AX-172546862	LOC110520684	uncharacterized LOC110520684
4.00185	1	25716441	Protein content	AX-171620792	LOC110520673	synemin-like
4.05802	1	25716676	Protein content	AX-171617756	LOC110520673	synemin-like
4.05637	1	25723730	Protein content	AX-171620791	LOC110520673	synemin-like
4.06216	1	25723974	Protein content	AX-171617755	LOC110520673	synemin-like
4.15119	1	25725281	Protein content	AX-171617754	LOC110520673	synemin-like
4.36658	1	25729754	Protein content	AX-171607518	#N/A	#N/A
4.36704	1	25729948	Protein content	AX-171607517	#N/A	#N/A
4.33149	1	25730043	Protein content	AX-171607516	#N/A	#N/A
4.32929	1	25730171	Protein content	AX-171607515	#N/A	#N/A
4.33822	1	25730191	Protein content	AX-171607514	#N/A	#N/A
4.3609	1	25730419	Protein content	AX-171607513	#N/A	#N/A
4.36869	1	25730912	Protein content	AX-171607512	#N/A	#N/A
4.36616	1	25731012	Protein content	AX-171607511	#N/A	#N/A
4.36556	1	25731090	Protein content	AX-171607510	#N/A	#N/A
4.39827	1	25731152	Protein content	AX-171607509	#N/A	#N/A
4.42517	1	25731200	Protein content	AX-171607508	#N/A	#N/A
4.43073	1	25731278	Protein content	AX-172561666	#N/A	#N/A
4.42799	1	25956429	Protein content	AX-171607550	LOC110520691	myocyte-specific enhancer factor 2A-like
4.42124	1	25956638	Protein content	AX-172546818	LOC110520691	myocyte-specific enhancer factor 2A-like
4.42144	1	26965656	Protein content	AX-172547375	#N/A	#N/A
4.42466	1	26996561	Protein content	AX-171607507	LOC110520827	chromodomain-helicase-DNA-binding protein 2-like
4.2997	1	26998485	Protein content	AX-171607506	LOC110520827	chromodomain-helicase-DNA-binding protein 2-like
4.13515	1	27191151	Protein content	AX-171607505	plin1	perilipin 1
4.13456	1	27191275	Protein content	AX-171607504	plin1	perilipin 1
4.13477	1	27191515	Protein content	AX-171607503	plin1	perilipin 1
4.1326	1	27191656	Protein content	AX-171607502	plin1	perilipin 1
4.25321	1	27191802	Protein content	AX-171607501	plin1	perilipin 1
4.18558	1	27212160	Protein content	AX-171617752	plin1	perilipin 1
4.18616	1	27216955	Protein content	AX-172563335	plin1	perilipin 1
4.18025	1	27412822	Protein content	AX-172562936	LOC110520931	nuclear receptor ROR-alpha
4.14624	1	28000749	Protein content	AX-172559382	LOC110520933	talin-2-like
4.14626	1	28050607	Protein content	AX-171607919	LOC110520934	tropomyosin alpha-1 chain-like
4.14616	1	28051131	Protein content	AX-89961775	LOC110520934	tropomyosin alpha-1 chain-like
4.19698	1	28051731	Protein content	AX-172561146	LOC110520934	tropomyosin alpha-1 chain-like
4.2	1	28282718	Protein content	AX-171632599	rcn2	reticulocalbin 2
4.24476	1	28284966	Protein content	AX-171607917	LOC110521117	proline-serine-threonine phosphatase-interacting protein 1-like
4.15137	1	28285369	Protein content	AX-172546922	LOC110521117	proline-serine-threonine phosphatase-interacting protein 1-like
3.85746	1	28301062	Protein content	AX-171620842	tspan3	tetraspanin 3
3.59626	1	28348064	Protein content	AX-171617802	LOC110521169	titin-like
3.08356	1	28351179	Protein content	AX-171620841	LOC110521169	titin-like
2.1023	1	28351472	Protein content	AX-171617801	LOC110521169	titin-like
1.27991	1	28352494	Protein content	AX-171617800	LOC110521169	titin-like
0.736441	1	28352873	Protein content	AX-171620840	LOC110521169	titin-like
0.445778	1	28360919	Protein content	AX-171632598	LOC110521169	titin-like
0.373202	1	28523828	Protein content	AX-171607913	LOC110521218	FERM domain-containing protein 5
0.373458	1	28523934	Protein content	AX-171607912	LOC110521218	FERM domain-containing protein 5
0.373014	1	28524226	Protein content	AX-172560212	LOC110521218	FERM domain-containing protein 5
0.379977	1	28716838	Protein content	AX-171596781	LOC110521263	isocitrate dehydrogenase [NADP], mitochondrial-like
0.376911	1	28716895	Protein content	AX-171616563	LOC110521263	isocitrate dehydrogenase [NADP], mitochondrial-like
0.370706	1	28721330	Protein content	AX-171596780	LOC110521263	isocitrate dehydrogenase [NADP], mitochondrial-like
0.368404	1	28726071	Protein content	AX-171596779	LOC110521263	isocitrate dehydrogenase [NADP], mitochondrial-like
0.364653	1	28943392	Protein content	AX-171643031	LOC110521304	semaphorin-4B-like
0.429026	1	28956316	Protein content	AX-171596778	LOC110521435	small EDRK-rich factor 2-like
0.429182	1	28956372	Protein content	AX-171596777	LOC110521435	small EDRK-rich factor 2-like
0.41023	1	28956380	Protein content	AX-171596776	LOC110521435	small EDRK-rich factor 2-like
0.326298	1	29072874	Protein content	AX-171622546	LOC110521442	uncharacterized LOC110521442
0.364856	1	29075644	Protein content	AX-171603639	LOC110521442	uncharacterized LOC110521442
0.450336	1	29086864	Protein content	AX-171596775	LOC110521431	ADP-ribosylation factor 4-like
0.462452	1	29086891	Protein content	AX-171596774	LOC110521431	ADP-ribosylation factor 4-like
0.46259	1	29086975	Protein content	AX-171596773	LOC110521431	ADP-ribosylation factor 4-like
0.461171	1	29087307	Protein content	AX-171596772	LOC110521431	ADP-ribosylation factor 4-like
0.462591	1	29087313	Protein content	AX-171596771	LOC110521431	ADP-ribosylation factor 4-like
0.462651	1	29094760	Protein content	AX-171643030	LOC110521431	ADP-ribosylation factor 4-like
0.462577	1	29195686	Protein content	AX-171643028	LOC110521397	protein TsetseEP-like
0.433476	1	29196351	Protein content	AX-172554774	LOC110521397	protein TsetseEP-like
0.420523	1	29227125	Protein content	AX-171596770	LOC110521422	transmembrane protein 253-like
0.418144	1	29230026	Protein content	AX-171622540	LOC110521272	NACHT, LRR and PYD domains-containing protein 12-like
0.42509	1	29235546	Protein content	AX-171622538	LOC110521272	NACHT, LRR and PYD domains-containing protein 12-like
0.424791	1	29486635	Protein content	AX-171632611	LOC110521454	receptor-interacting serine/threonine-protein kinase 3-like
0.424433	1	29496269	Protein content	AX-172548210	LOC110521454	receptor-interacting serine/threonine-protein kinase 3-like
0.424344	1	29499224	Protein content	AX-171607922	LOC110521475	uncharacterized LOC110521475
0.424198	1	29507041	Protein content	AX-171607921	#N/A	#N/A
0.424382	1	30738495	Protein content	AX-171629507	rbm28	RNA binding motif protein 28
0.424488	1	30745205	Protein content	AX-172553114	rbm28	RNA binding motif protein 28
0.424416	1	30791529	Protein content	AX-172553113	LOC110521627	glycine cleavage system H protein, mitochondrial-like
0.424618	1	30840772	Protein content	AX-172553112	LOC110521655	NACHT, LRR and PYD domains-containing protein 12-like
0.370818	1	30851345	Protein content	AX-171602944	LOC110521736	calumenin-B
0.370589	1	30851623	Protein content	AX-171602943	LOC110521736	calumenin-B
0.37467	1	30851983	Protein content	AX-172553111	LOC110521736	calumenin-B
0.376471	1	31101011	Protein content	AX-171607553	LOC110521734	peptidyl-prolyl cis-trans isomerase FKBP4-like
0.362585	1	31101465	Protein content	AX-171607552	LOC110521734	peptidyl-prolyl cis-trans isomerase FKBP4-like
0.361165	1	31492903	Protein content	AX-171607500	LOC110521911	selenide, water dikinase 1
0.361137	1	31498674	Protein content	AX-171620789	cpt1	carnitine palmitoyl transferase I
0.317444	1	31505776	Protein content	AX-171620787	#N/A	#N/A
0.315926	1	31507045	Protein content	AX-171620786	LOC110521923	uncharacterized LOC110521923
0.306063	1	31508923	Protein content	AX-172559344	LOC110521923	uncharacterized LOC110521923
0.277951	1	32523335	Protein content	AX-171620546	LOC110521997	26S proteasome non-ATPase regulatory subunit 7-like
0.278009	1	32524174	Protein content	AX-89932893	LOC110521997	26S proteasome non-ATPase regulatory subunit 7-like
0.272849	1	32526206	Protein content	AX-171630859	LOC110522032	dynein light chain roadblock-type 2
0.279937	1	32639252	Protein content	AX-171602345	LOC110522154	ubiquitin-conjugating enzyme E2 H-like
0.218602	1	32639325	Protein content	AX-171602344	LOC110522154	ubiquitin-conjugating enzyme E2 H-like
0.178783	1	32639367	Protein content	AX-171602343	LOC110522154	ubiquitin-conjugating enzyme E2 H-like
0.134791	1	32639769	Protein content	AX-171602342	LOC110522154	ubiquitin-conjugating enzyme E2 H-like
0.103554	1	32641305	Protein content	AX-171626616	LOC110522154	ubiquitin-conjugating enzyme E2 H-like
0.0726284	1	32686339	Protein content	AX-171629381	LOC110522081	low affinity vacuolar monovalent cation/H(+) antiporter-like
0.0721295	1	32719472	Protein content	AX-172559863	armc10	armadillo repeat containing 10
0.0712054	1	32766923	Protein content	AX-172561923	LOC110522092	leucine-rich repeat-containing protein 17-like
0.0652077	1	32801143	Protein content	AX-171607854	#N/A	#N/A
0.0735674	1	32801453	Protein content	AX-171607853	#N/A	#N/A
0.0738163	1	32804053	Protein content	AX-171632512	fam185a	family with sequence similarity 185 member A
0.089951	1	32874332	Protein content	AX-171632511	LOC110522157	transmembrane protein 60-like
0.0855451	1	32895021	Protein content	AX-171644418	rad52	RAD52 homolog, DNA repair protein
0.0589115	1	32895976	Protein content	AX-171598233	LOC110522050	serine/threonine-protein kinase WNK1-like
0.0589181	1	32899571	Protein content	AX-171624176	LOC110522050	serine/threonine-protein kinase WNK1-like
0.067647	1	33128276	Protein content	AX-172561905	LOC110522187	GTPase HRas-like
0.0669884	1	33267402	Protein content	AX-171632508	LOC110522193	ras association domain-containing protein 7-like
0.0522467	1	33289339	Protein content	AX-89919463	LOC110522242	PHD and RING finger domain-containing protein 1-like
0.0294984	1	33307580	Protein content	AX-89949795	LOC100750228	interferon regulatory factor 7
0.031918	1	33625577	Protein content	AX-172562087	LOC110522286	tripartite motif-containing protein 44-like
0.0317379	1	33657870	Protein content	AX-171625377	LOC110522286	tripartite motif-containing protein 44-like
0.0308349	1	33919925	Protein content	AX-171632501	LOC110522323	excitatory amino acid transporter 2-like
0.0354482	1	33926438	Protein content	AX-171607852	LOC110522323	excitatory amino acid transporter 2-like
0.041822	1	33926499	Protein content	AX-171607851	LOC110522323	excitatory amino acid transporter 2-like
0.0422973	1	33927827	Protein content	AX-171607849	LOC110522323	excitatory amino acid transporter 2-like
0.0485341	1	33928112	Protein content	AX-171607848	LOC110522323	excitatory amino acid transporter 2-like
0.0484281	1	33928199	Protein content	AX-171607847	LOC110522323	excitatory amino acid transporter 2-like
0.0485284	1	33962064	Protein content	AX-172561011	LOC110522333	CD44 antigen-like
0.0467053	1	34017725	Protein content	AX-171620845	pdhx	pyruvate dehydrogenase complex component X
0.0467841	1	34035173	Protein content	AX-172563702	pdhx	pyruvate dehydrogenase complex component X
0.0553912	1	34052300	Protein content	AX-171620847	pdhx	pyruvate dehydrogenase complex component X
0.0553827	1	36047026	Protein content	AX-172562192	man2a2	mannosidase alpha class 2A member 2
0.055452	1	36090712	Protein content	AX-89931656	kip1	Calcium and integrin-binding protein 1
0.0613218	1	36169987	Protein content	AX-171632480	LOC110522465	casein kinase I-like
0.0624706	1	36198954	Protein content	AX-171632477	LOC110522473	40S ribosomal protein S17
0.0624655	1	36209893	Protein content	AX-171632475	c1h15orf40	chromosome 1 C15orf40 homolog
0.0757464	1	36241130	Protein content	AX-171632474	LOC110522487	protein NEDD1-like
0.0758104	1	36283227	Protein content	AX-172546888	LOC110522519	uncharacterized LOC110522519
0.0763723	1	36284768	Protein content	AX-172562259	LOC110522519	uncharacterized LOC110522519
0.0753131	1	36324032	Protein content	AX-171607834	#N/A	#N/A
0.075141	1	36345513	Protein content	AX-172559569	LOC110522551	guanine nucleotide-binding protein G(i) subunit alpha-1-like
0.0763776	1	36522552	Protein content	AX-89942739	#N/A	#N/A
0.0770932	1	37219883	Protein content	AX-87076118	LOC100170208	GTPase KRas
0.0770917	1	37286464	Protein content	AX-171602033	#N/A	#N/A
0.0983398	1	37298490	Protein content	AX-171602032	sspn	sarcospan
0.100433	1	37299204	Protein content	AX-171602031	sspn	sarcospan
0.0949952	1	37299315	Protein content	AX-171602030	sspn	sarcospan
0.0971628	1	37299488	Protein content	AX-171602029	sspn	sarcospan
0.0971552	1	37299997	Protein content	AX-171602028	sspn	sarcospan
0.097608	1	37300064	Protein content	AX-171602027	sspn	sarcospan
0.0897894	1	37304026	Protein content	AX-172551938	LOC110522681	inositol 1,4,5-trisphosphate receptor type 2-like
0.0901971	1	37487755	Protein content	AX-172560163	LOC110522730	pleckstrin homology domain-containing family G member 7-like
0.0898009	1	37512967	Protein content	AX-171632574	LOC110522699	early endosome antigen 1-like
0.0932378	1	37562962	Protein content	AX-171607908	LOC110522747	diphosphoinositol polyphosphate phosphohydrolase 3-beta-like
0.0933763	1	37563181	Protein content	AX-171607907	LOC110522747	diphosphoinositol polyphosphate phosphohydrolase 3-beta-like
0.0936643	1	37563467	Protein content	AX-171607906	LOC110522747	diphosphoinositol polyphosphate phosphohydrolase 3-beta-like
0.0922093	1	37563491	Protein content	AX-171607905	LOC110522747	diphosphoinositol polyphosphate phosphohydrolase 3-beta-like
0.091783	1	37591476	Protein content	AX-171620835	LOC110522747	diphosphoinositol polyphosphate phosphohydrolase 3-beta-like
0.0916763	1	37634835	Protein content	AX-171607904	LOC110522782	bile acid receptor-like
0.0849252	1	37642835	Protein content	AX-171632570	LOC110522782	bile acid receptor-like
0.0937037	1	37801420	Protein content	AX-172562526	LOC110522807	guanine nucleotide-binding protein G(s) subunit alpha-like
0.0719759	1	38007908	Protein content	AX-171626915	LOC110522826	transmembrane protein 263
0.0719805	1	38150872	Protein content	AX-172548405	#N/A	#N/A
0.0718539	1	38164055	Protein content	AX-171632613	LOC110522864	dihydrofolate reductase-like
0.0730979	1	38176191	Protein content	AX-172559585	LOC110522881	cryptochrome-1-like
0.114264	1	38403077	Protein content	AX-172563200	LOC110522951	mitogen-activated protein kinase 12-like
0.114213	1	38428734	Protein content	AX-171632616	LOC110522951	mitogen-activated protein kinase 12-like
0.114213	1	38794753	Protein content	AX-171607846	LOC110523010	unconventional prefoldin RPB5 interactor 1-like
0.11341	1	38795008	Protein content	AX-171607845	LOC110523010	unconventional prefoldin RPB5 interactor 1-like
0.110547	1	38810829	Protein content	AX-172559867	LOC110523021	protein C19orf12 homolog
0.113122	1	38989710	Protein content	AX-172562489	LOC110523048	SLIT-ROBO Rho GTPase-activating protein 1-like
0.122529	1	39019436	Protein content	AX-171632497	LOC110523059	poly [ADP-ribose] polymerase 12-like
0.119468	1	39414732	Protein content	AX-171632496	LOC110523110	protein-methionine sulfoxide oxidase mical3a-like
0.112197	1	39473759	Protein content	AX-171632494	LOC110523110	protein-methionine sulfoxide oxidase mical3a-like
0.110146	1	39475569	Protein content	AX-172559184	LOC110523110	protein-methionine sulfoxide oxidase mical3a-like
0.0970131	1	39515922	Protein content	AX-172561545	LOC110523250	tetraspanin-9-like
0.0968751	1	39516587	Protein content	AX-172548309	LOC110523250	tetraspanin-9-like
0.0968595	1	39937978	Protein content	AX-171625055	LOC110523274	ras and EF-hand domain-containing protein homolog
0.0968604	1	39956216	Protein content	AX-171632489	LOC110523274	ras and EF-hand domain-containing protein homolog
0.0968666	1	40448759	Protein content	AX-171630669	LOC110520672	pituitary homeobox 2-like
0.0877201	1	40449838	Protein content	AX-172556844	LOC110520672	pituitary homeobox 2-like
0.0877244	1	40677733	Protein content	AX-171622551	nup205	nucleoporin 205
0.0876905	1	40684733	Protein content	AX-171596782	LOC110523376	acylglycerol kinase, mitochondrial-like
0.0757361	1	40773379	Protein content	AX-171622553	LOC110523386	mitochondrial glutamate carrier 1-like
0.0732774	1	40882964	Protein content	AX-171596783	LOC110523440	NADH dehydrogenase [ubiquinone] 1 alpha subcomplex subunit 9, mitochondrial-like
0.0732551	1	40883836	Protein content	AX-171596784	LOC110523440	NADH dehydrogenase [ubiquinone] 1 alpha subcomplex subunit 9, mitochondrial-like
0.0534452	1	41011626	Protein content	AX-171643035	LOC110523481	fibroblast growth factor 23-like
0.0534203	1	41011698	Protein content	AX-171622556	LOC110523481	fibroblast growth factor 23-like
0.0525059	1	41031266	Protein content	AX-171643036	#N/A	#N/A
0.0538273	1	41031386	Protein content	AX-171596785	#N/A	#N/A
0.0533767	1	41035571	Protein content	AX-171622558	LOC110523486	G1/S-specific cyclin-D2
0.0522944	1	41055578	Protein content	AX-171596786	LOC110523486	G1/S-specific cyclin-D2
0.0507187	1	41295205	Protein content	AX-171622561	LOC110523495	lysine-specific demethylase 7B-like
0.0506724	1	41318680	Protein content	AX-89975741	LOC110523512	CCR4-NOT transcription complex subunit 1
0.0419329	1	41320108	Protein content	AX-171619035	LOC110523512	CCR4-NOT transcription complex subunit 1
0.0407654	1	41362016	Protein content	AX-172559940	LOC110523596	cytochrome P450 2F2-like
0.0407833	1	41373524	Protein content	AX-171632273	LOC110523599	transcription factor E2F4-like
0.0396738	1	41397910	Protein content	AX-171622563	LOC110523599	transcription factor E2F4-like
0.0454662	1	41438050	Protein content	AX-171622565	LOC110523618	F-box/LRR-repeat protein 14-like
0.0454447	1	41471917	Protein content	AX-172554799	#N/A	#N/A
0.0455166	1	41474073	Protein content	AX-171620246	LOC110523639	matrix metalloproteinase-15-like
0.0454931	1	41478470	Protein content	AX-171627890	LOC110523639	matrix metalloproteinase-15-like
0.04557	1	41532771	Protein content	AX-171643040	vac14	Vac14, PIKFYVE complex component
0.045533	1	41725506	Protein content	AX-171623889	LOC110523657	phosphatidylinositol N-acetylglucosaminyltransferase subunit Y-like
0.0443561	1	41770315	Protein content	AX-172547514	LOC110523687	BTB/POZ domain-containing protein 10-like
0.0402296	1	41774070	Protein content	AX-171622573	LOC110523666	aryl hydrocarbon receptor nuclear translocator-like protein 1
0.0401989	1	41779374	Protein content	AX-171622574	LOC110523666	aryl hydrocarbon receptor nuclear translocator-like protein 1
0.0391266	1	41908109	Protein content	AX-171622576	LOC110523718	ras association domain-containing protein 10-like
0.0393391	1	41955324	Protein content	AX-171643042	LOC110523743	alpha-parvin-like
0.03396	1	41955739	Protein content	AX-171596788	LOC110523743	alpha-parvin-like
0.03056	1	41955943	Protein content	AX-171596789	LOC110523743	alpha-parvin-like
0.0305749	1	41956038	Protein content	AX-171596790	LOC110523743	alpha-parvin-like
0.0311621	1	41957345	Protein content	AX-171596791	LOC110523743	alpha-parvin-like
0.0341816	1	41957514	Protein content	AX-171596792	LOC110523743	alpha-parvin-like
0.0344708	1	41993341	Protein content	AX-171644107	LOC110523755	protein-methionine sulfoxide oxidase mical2b-like
0.0191627	1	41998845	Protein content	AX-171643043	LOC110523755	protein-methionine sulfoxide oxidase mical2b-like
0.0270209	1	42003485	Protein content	AX-171619037	LOC110523755	protein-methionine sulfoxide oxidase mical2b-like
0.0267489	1	42006939	Protein content	AX-171619038	LOC110523755	protein-methionine sulfoxide oxidase mical2b-like
0.0262128	1	42017102	Protein content	AX-171643044	LOC110523755	protein-methionine sulfoxide oxidase mical2b-like
0.0252646	1	42039186	Protein content	AX-171622580	LOC110523755	protein-methionine sulfoxide oxidase mical2b-like
0.0245759	1	42088684	Protein content	AX-171643045	LOC110523812	fatty acyl-CoA reductase 1-like
0.0220121	1	42099711	Protein content	AX-171643046	LOC110523812	fatty acyl-CoA reductase 1-like
0.0220396	1	42100440	Protein content	AX-171619040	LOC110523812	fatty acyl-CoA reductase 1-like
0.0207597	1	42101921	Protein content	AX-171596794	LOC110523812	fatty acyl-CoA reductase 1-like
0.0207653	1	42122723	Protein content	AX-171643047	LOC110523825	NADH-cytochrome b5 reductase 2-like
0.02076	1	42410195	Protein content	AX-171596797	LOC110523903	spondin-1-like
0.0207588	1	42410289	Protein content	AX-171596798	LOC110523903	spondin-1-like
0.0207547	1	42495579	Protein content	AX-171622584	LOC110523903	spondin-1-like
0.0207446	1	42721561	Protein content	AX-171596799	LOC110523921	homeodomain-interacting protein kinase 3-like
0.0199598	1	42722293	Protein content	AX-171596800	LOC110523921	homeodomain-interacting protein kinase 3-like
0.0199323	1	42722295	Protein content	AX-171596801	LOC110523921	homeodomain-interacting protein kinase 3-like
0.0199301	1	42778383	Protein content	AX-171643050	#N/A	#N/A
0.0205899	1	43424914	Protein content	AX-171622585	LOC110524008	neuron navigator 2-like
0.0205756	1	43497598	Protein content	AX-171643052	LOC110524021	RING finger protein 141
0.0207266	1	43500686	Protein content	AX-171596804	#N/A	#N/A
0.0204353	1	43505166	Protein content	AX-171596806	LOC110524028	AMP deaminase 3-like
0.0204396	1	43505173	Protein content	AX-171596807	LOC110524028	AMP deaminase 3-like
0.0204478	1	43513758	Protein content	AX-171616564	LOC110524028	AMP deaminase 3-like
0.0202519	1	43516445	Protein content	AX-171643053	LOC110524028	AMP deaminase 3-like
0.0202887	1	43516677	Protein content	AX-171616565	LOC110524028	AMP deaminase 3-like
0.0195926	1	43729419	Protein content	AX-171631429	LOC110524080	laminin subunit beta-4-like
0.0195292	1	43734100	Protein content	AX-171643054	LOC110524080	laminin subunit beta-4-like
0.0195259	1	43734250	Protein content	AX-171622588	LOC110524080	laminin subunit beta-4-like
0.0197352	1	43735767	Protein content	AX-171622590	LOC110524080	laminin subunit beta-4-like
0.0192453	1	43772604	Protein content	AX-171643055	LOC110524092	laminin subunit beta-1-like
0.0192462	1	43774445	Protein content	AX-171622592	LOC110524092	laminin subunit beta-1-like
0.0192427	1	43953803	Protein content	AX-171643056	LOC110524112	mitochondrial inner membrane protease subunit 2-like
0.0183966	1	43963806	Protein content	AX-171622593	LOC110524112	mitochondrial inner membrane protease subunit 2-like
0.0182112	1	44026917	Protein content	AX-171643057	LOC110524125	nuclear factor of activated T-cells, cytoplasmic 3-like
0.0181939	1	44036552	Protein content	AX-171619041	LOC110524125	nuclear factor of activated T-cells, cytoplasmic 3-like
0.0182558	1	44152095	Protein content	AX-171643058	LOC110524160	ankyrin repeat domain-containing protein 27-like
0.0184852	1	44152591	Protein content	AX-172546652	LOC110524160	ankyrin repeat domain-containing protein 27-like
0.0183372	1	44153329	Protein content	AX-171596808	LOC110524160	ankyrin repeat domain-containing protein 27-like
0.0183431	1	44444685	Protein content	AX-171643059	LOC110524212	non-canonical poly(A) RNA polymerase PAPD5-like
0.0176687	1	44836984	Protein content	AX-171622598	LOC110524285	TBC1 domain family member 15-like
0.0175397	1	44901280	Protein content	AX-172548342	LOC110524291	zinc finger C3H1 domain-containing protein-like
0.0175304	1	45079790	Protein content	AX-171643062	cttnbp2	cortactin binding protein 2
0.0160051	1	45084200	Protein content	AX-171619042	cttnbp2	cortactin binding protein 2
0.0140939	1	45099302	Protein content	AX-174104342	cttnbp2	cortactin binding protein 2
0.0135904	1	45102285	Protein content	AX-171616566	cttnbp2	cortactin binding protein 2
0.0135531	1	45103777	Protein content	AX-171616567	cttnbp2	cortactin binding protein 2
0.0129428	1	45104057	Protein content	AX-171619043	cttnbp2	cortactin binding protein 2
0.0100343	1	45307493	Protein content	AX-171607828	LOC110524359	F-actin-capping protein subunit alpha-2-like
0.00644329	1	45308038	Protein content	AX-171607829	LOC110524359	F-actin-capping protein subunit alpha-2-like
0.00586374	1	45315774	Protein content	AX-171607830	LOC110524359	F-actin-capping protein subunit alpha-2-like
0.00490431	1	45315792	Protein content	AX-171607831	LOC110524359	F-actin-capping protein subunit alpha-2-like
0.00562964	1	45358570	Protein content	AX-171607832	#N/A	#N/A
0.00755096	1	45463789	Protein content	AX-171612798	#N/A	#N/A
0.0206006	1	45463878	Protein content	AX-171612797	#N/A	#N/A
0.0205099	1	45463925	Protein content	AX-171612796	#N/A	#N/A
0.0197614	1	45465735	Protein content	AX-171612793	#N/A	#N/A
0.019788	1	45465936	Protein content	AX-171612792	#N/A	#N/A
0.0220126	1	45466227	Protein content	AX-89949608	#N/A	#N/A
0.0267267	1	45467893	Protein content	AX-171621783	cav1	caveolin 1
0.028912	1	45467983	Protein content	AX-172557527	cav1	caveolin 1
0.0307467	1	45478333	Protein content	AX-171612790	cav1	caveolin 1
0.0342176	1	45505801	Protein content	AX-171638408	cav2	caveolin 2
0.0341978	1	45506538	Protein content	AX-172557724	cav2	caveolin 2
0.0343112	1	45633896	Protein content	AX-171612749	cbpa1	Carboxypeptidase A1
0.0374676	1	46259214	Protein content	AX-172559557	LOC110524413	eukaryotic translation initiation factor 4 gamma 2-like
0.037443	1	46259726	Protein content	AX-171607597	LOC110524413	eukaryotic translation initiation factor 4 gamma 2-like
0.0420336	1	46260114	Protein content	AX-171607598	LOC110524413	eukaryotic translation initiation factor 4 gamma 2-like
0.0420376	1	46263415	Protein content	AX-171620798	LOC110524413	eukaryotic translation initiation factor 4 gamma 2-like
0.0420048	1	46264817	Protein content	AX-171620799	LOC110524413	eukaryotic translation initiation factor 4 gamma 2-like
0.0495946	1	46275420	Protein content	AX-172560892	LOC110524413	eukaryotic translation initiation factor 4 gamma 2-like
0.0523788	1	46275442	Protein content	AX-171607599	LOC110524413	eukaryotic translation initiation factor 4 gamma 2-like
0.0523817	1	46275462	Protein content	AX-171607600	LOC110524413	eukaryotic translation initiation factor 4 gamma 2-like
0.0525218	1	46275850	Protein content	AX-171607601	LOC110524413	eukaryotic translation initiation factor 4 gamma 2-like
0.0525102	1	46275892	Protein content	AX-171607602	LOC110524413	eukaryotic translation initiation factor 4 gamma 2-like
0.0697493	1	47222178	Protein content	AX-171632297	LOC110524514	BLOC-1-related complex subunit 5-like
0.0680327	1	47243345	Protein content	AX-172562179	#N/A	#N/A
0.0937606	1	47256340	Protein content	AX-172558903	LOC110532393	cytoskeleton-associated protein 5-A-like
0.10054	1	47624337	Protein content	AX-171620800	LOC110524558	actin, alpha cardiac muscle 1-like
0.101935	1	47630433	Protein content	AX-171620801	LOC110524558	actin, alpha cardiac muscle 1-like
0.0985797	1	47870807	Protein content	AX-172561008	LOC110524569	anoctamin-1-like
0.108467	1	47890727	Protein content	AX-171607603	LOC110524569	anoctamin-1-like
0.108482	1	47954769	Protein content	AX-172561244	LOC110524590	G1/S-specific cyclin-D1-like
0.133736	1	48157845	Protein content	AX-171607604	LOC110524599	cytochrome c oxidase subunit 8B, mitochondrial
0.142265	1	48158607	Protein content	AX-171607605	LOC110524599	cytochrome c oxidase subunit 8B, mitochondrial
0.142269	1	48158718	Protein content	AX-171607606	LOC110524599	cytochrome c oxidase subunit 8B, mitochondrial
0.152448	1	48158748	Protein content	AX-171607607	LOC110524599	cytochrome c oxidase subunit 8B, mitochondrial
0.152713	1	48336418	Protein content	AX-172556093	LOC110524618	periphilin-1-like
0.153372	1	48352121	Protein content	AX-171632300	LOC110524618	periphilin-1-like
0.153469	1	48399712	Protein content	AX-171632304	LOC110524629	glucoside xylosyltransferase 1-like
0.133564	1	48689250	Protein content	AX-172546914	#N/A	#N/A
0.131604	1	49018891	Protein content	AX-172563265	LOC110524698	dynamin-1-like protein
0.13161	1	49018945	Protein content	AX-171620802	LOC110524698	dynamin-1-like protein
0.131612	1	49023467	Protein content	AX-171620803	LOC110524698	dynamin-1-like protein
0.125023	1	49032100	Protein content	AX-89958000	LOC110524698	dynamin-1-like protein
0.131084	1	49032112	Protein content	AX-172553688	LOC110524698	dynamin-1-like protein
0.130685	1	49046430	Protein content	AX-171607628	LOC110524730	non-muscle caldesmon-like
0.131508	1	49046581	Protein content	AX-171607627	LOC110524730	non-muscle caldesmon-like
0.13159	1	49047717	Protein content	AX-171607625	LOC110524730	non-muscle caldesmon-like
0.127165	1	49106742	Protein content	AX-171607608	LOC110524766	bisphosphoglycerate mutase-like
0.256112	1	49106856	Protein content	AX-171607611	LOC110524766	bisphosphoglycerate mutase-like
0.2591	1	49106898	Protein content	AX-171607612	LOC110524766	bisphosphoglycerate mutase-like
0.266216	1	49106901	Protein content	AX-171607613	LOC110524766	bisphosphoglycerate mutase-like
0.262417	1	49108438	Protein content	AX-171607614	LOC110524766	bisphosphoglycerate mutase-like
0.217657	1	49112294	Protein content	AX-171607616	LOC110524766	bisphosphoglycerate mutase-like
0.222954	1	49112327	Protein content	AX-171607617	LOC110524766	bisphosphoglycerate mutase-like
0.212088	1	49112808	Protein content	AX-171607618	LOC110524766	bisphosphoglycerate mutase-like
0.21148	1	49114224	Protein content	AX-171607621	LOC110524766	bisphosphoglycerate mutase-like
0.204467	1	49128158	Protein content	AX-172563074	LOC110524780	troponin I, slow skeletal muscle-like
0.189167	1	49128394	Protein content	AX-171620804	LOC110524780	troponin I, slow skeletal muscle-like
0.185663	1	49128896	Protein content	AX-171620805	LOC110524780	troponin I, slow skeletal muscle-like
0.18165	1	49201239	Protein content	AX-172560342	LOC110524813	CCR4-NOT transcription complex subunit 4-like
0.174746	1	49241984	Protein content	AX-172562434	LOC110524843	shaker-related potassium channel tsha2-like
0.1747	1	49243596	Protein content	AX-171620806	LOC110524843	shaker-related potassium channel tsha2-like
0.182689	1	49244681	Protein content	AX-171620807	LOC110524843	shaker-related potassium channel tsha2-like
0.179099	1	49256487	Protein content	AX-172559736	LOC110521037	uncharacterized LOC110521037
0.186207	1	49381805	Protein content	AX-171599716	LOC110524847	phosphate carrier protein, mitochondrial
0.181705	1	49381872	Protein content	AX-89961972	LOC110524847	phosphate carrier protein, mitochondrial
0.189785	1	49391812	Protein content	AX-171607622	LOC110524847	phosphate carrier protein, mitochondrial
0.189905	1	49401368	Protein content	AX-89945625	LOC110524847	phosphate carrier protein, mitochondrial
0.175176	1	49401525	Protein content	AX-171607623	LOC110524847	phosphate carrier protein, mitochondrial
0.174355	1	49421643	Protein content	AX-171632310	LOC110524896	vesicle transport protein GOT1B
0.174718	1	49438131	Protein content	AX-172561408	LOC110524905	UDP-xylose and UDP-N-acetylglucosamine transporter-like
0.175217	1	49518779	Protein content	AX-171632311	LOC110524916	uncharacterized LOC110524916
0.175006	1	49520794	Protein content	AX-171607624	LOC110524937	rab GDP dissociation inhibitor beta-like
0.150742	1	49526322	Protein content	AX-171620808	LOC110524937	rab GDP dissociation inhibitor beta-like
0.150742	1	49539877	Protein content	AX-172546915	LOC110524927	transcription initiation factor TFIID subunit 3-like
0.126307	1	49614182	Protein content	AX-172563841	LOC110524948	CUGBP Elav-like family member 2
0.11861	1	49654047	Protein content	AX-171632319	LOC110524999	probable 2-oxoglutarate dehydrogenase E1 component DHKTD1, mitochondrial
0.11668	1	49776354	Protein content	AX-171632321	LOC110525034	ETS domain-containing protein Elk-3-like
0.118726	1	49821363	Protein content	AX-171632328	LOC110525078	small nuclear ribonucleoprotein F-like
0.111936	1	49979272	Protein content	AX-172556910	LOC110525170	coiled-coil domain-containing protein 136-like
0.112213	1	50028112	Protein content	AX-172562070	LOC110525170	coiled-coil domain-containing protein 136-like
0.0848484	1	50692144	Protein content	AX-172555800	#N/A	#N/A
0.0856627	1	51041822	Protein content	AX-89939921	LOC110525344	midkine-A-like
0.0856606	1	51055316	Protein content	AX-172546841	LOC110525355	activating molecule in BECN1-regulated autophagy protein 1-like
0.0708215	1	51164345	Protein content	AX-172555801	LOC110525380	tyrosine-protein kinase CSK-like
0.0776759	1	51187156	Protein content	AX-171604943	LOC110525380	tyrosine-protein kinase CSK-like
0.0767764	1	51208054	Protein content	AX-171630009	adal	adenosine deaminase like
0.0767481	1	51210131	Protein content	AX-171630011	nat10	N-acetyltransferase 10
0.076747	1	51251053	Protein content	AX-172555803	LOC110525425	caprin-1-like
0.0767465	1	52548227	Protein content	AX-171601886	LOC110525514	L-lactate dehydrogenase A chain-like
0.086127	1	53006287	Protein content	AX-171599533	LOC110525546	eukaryotic translation initiation factor 3 subunit L
0.0903456	1	53007995	Protein content	AX-171619512	LOC110525546	eukaryotic translation initiation factor 3 subunit L
0.118075	1	53970934	Protein content	AX-89976809	wdr11	WD repeat domain 11
0.137602	1	54034978	Protein content	AX-172547481	#N/A	#N/A
0.141971	1	54342322	Protein content	AX-171629242	fgfr2	fibroblast growth factor receptor 2
0.142118	1	54449733	Protein content	AX-172554698	#N/A	#N/A
0.145735	1	54673238	Protein content	AX-172561730	LOC110525605	beta-crystallin S-1-like
0.173351	1	54700147	Protein content	AX-171632275	habp2	hyaluronan binding protein 2
0.0911973	1	54948051	Protein content	AX-89924960	fam160b1	family with sequence similarity 160 member B1
0.0858645	1	54958459	Protein content	AX-171620793	LOC110525667	serum response factor-like
0.0873937	1	55007664	Protein content	AX-172563818	LOC110525667	serum response factor-like
0.109711	1	55028693	Protein content	AX-171607557	LOC110525667	serum response factor-like
0.115148	1	55040413	Protein content	AX-172562399	LOC110525690	inactive tyrosine-protein kinase 7-like
0.113105	1	55246979	Protein content	AX-172559714	#N/A	#N/A
0.115912	1	55247126	Protein content	AX-171607558	#N/A	#N/A
0.12404	1	55248632	Protein content	AX-171607560	#N/A	#N/A
0.126432	1	55252582	Protein content	AX-171607561	LOC110525695	kinesin light chain 1-like
0.132428	1	55259493	Protein content	AX-171607562	LOC110525695	kinesin light chain 1-like
0.139116	1	55267234	Protein content	AX-171617761	LOC110525695	kinesin light chain 1-like
0.141148	1	55270784	Protein content	AX-172559806	LOC110525695	kinesin light chain 1-like
0.143082	1	55283741	Protein content	AX-172561339	LOC110525695	kinesin light chain 1-like
0.14427	1	55315306	Protein content	AX-172559369	#N/A	#N/A
0.135681	1	55315615	Protein content	AX-171607563	LOC110525737	adenosine kinase-like
0.126583	1	55315806	Protein content	AX-171607564	LOC110525737	adenosine kinase-like
0.118925	1	55316068	Protein content	AX-171607565	LOC110525737	adenosine kinase-like
0.11662	1	55318448	Protein content	AX-171607566	LOC110525737	adenosine kinase-like
0.108866	1	55319321	Protein content	AX-171620794	LOC110525737	adenosine kinase-like
0.108761	1	55392273	Protein content	AX-89954236	LOC110525761	erlin-1
0.10834	1	55397295	Protein content	AX-171607567	LOC110525761	erlin-1
0.108328	1	55398236	Protein content	AX-171607569	#N/A	#N/A
0.108338	1	55398305	Protein content	AX-171607570	#N/A	#N/A
0.108158	1	55398546	Protein content	AX-171607571	#N/A	#N/A
0.108712	1	55441707	Protein content	AX-171607573	LOC110525786	uncharacterized LOC110525786
0.133994	1	55441738	Protein content	AX-171607572	LOC110525786	uncharacterized LOC110525786
0.134004	1	55442617	Protein content	AX-171632277	fuom	fucose mutarotase
0.164187	1	55443368	Protein content	AX-172558923	fuom	fucose mutarotase
0.164404	1	55457919	Protein content	AX-171620796	echs1	enoyl-CoA hydratase, short chain 1
0.164424	1	55458566	Protein content	AX-171620795	echs1	enoyl-CoA hydratase, short chain 1
0.20698	1	55463694	Protein content	AX-171617762	echs1	enoyl-CoA hydratase, short chain 1
0.203049	1	55463802	Protein content	AX-172560589	echs1	enoyl-CoA hydratase, short chain 1
0.206554	1	55476042	Protein content	AX-174104252	echs1	enoyl-CoA hydratase, short chain 1
0.22897	1	55585731	Protein content	AX-172561865	cxcf1a	chemokine CXCF1a
0.21651	1	55586549	Protein content	AX-171607575	cxcf1a	chemokine CXCF1a
0.241873	1	55588814	Protein content	AX-171607576	rassf4	Ras association domain family member 4
0.273273	1	55723708	Protein content	AX-172563117	#N/A	#N/A
0.296442	1	55724346	Protein content	AX-171607583	#N/A	#N/A
0.296648	1	55725113	Protein content	AX-171607585	#N/A	#N/A
0.296658	1	55725938	Protein content	AX-171607586	#N/A	#N/A
0.296658	1	55725941	Protein content	AX-171607587	#N/A	#N/A
0.315925	1	55875918	Protein content	AX-171632281	ercc6	ERCC excision repair 6, chromatin remodeling factor
0.308456	1	55903368	Protein content	AX-171617764	LOC110525889	actin cytoskeleton-regulatory complex protein pan1-like
0.308447	1	55903395	Protein content	AX-171617765	LOC110525889	actin cytoskeleton-regulatory complex protein pan1-like
0.269293	1	55903477	Protein content	AX-171607577	LOC110525889	actin cytoskeleton-regulatory complex protein pan1-like
0.252186	1	55904520	Protein content	AX-171607578	LOC110525889	actin cytoskeleton-regulatory complex protein pan1-like
0.250967	1	55904527	Protein content	AX-171617768	LOC110525889	actin cytoskeleton-regulatory complex protein pan1-like
0.251011	1	55904546	Protein content	AX-171607579	LOC110525889	actin cytoskeleton-regulatory complex protein pan1-like
0.244216	1	55904783	Protein content	AX-171607580	LOC110525889	actin cytoskeleton-regulatory complex protein pan1-like
0.276976	1	55904949	Protein content	AX-171617769	LOC110525889	actin cytoskeleton-regulatory complex protein pan1-like
0.355875	1	55905077	Protein content	AX-171617771	LOC110525889	actin cytoskeleton-regulatory complex protein pan1-like
0.355969	1	55908036	Protein content	AX-171617774	#N/A	#N/A
0.344143	1	55908056	Protein content	AX-171617775	#N/A	#N/A
0.316814	1	55911030	Protein content	AX-171617777	#N/A	#N/A
0.308098	1	55911034	Protein content	AX-171617778	#N/A	#N/A
0.308119	1	55912345	Protein content	AX-171617779	#N/A	#N/A
0.335046	1	55914705	Protein content	AX-172559093	LOC110525896	uncharacterized LOC110525896
0.325567	1	56215867	Protein content	AX-171607629	LOC110525977	LIM domain-binding protein 1-A-like
0.323242	1	56216154	Protein content	AX-171607630	LOC110525977	LIM domain-binding protein 1-A-like
0.319983	1	56216186	Protein content	AX-171607631	LOC110525977	LIM domain-binding protein 1-A-like
0.314017	1	56216534	Protein content	AX-171607633	LOC110525977	LIM domain-binding protein 1-A-like
0.318816	1	56216568	Protein content	AX-172547403	LOC110525977	LIM domain-binding protein 1-A-like
0.314479	1	56216833	Protein content	AX-171607636	LOC110525977	LIM domain-binding protein 1-A-like
0.313651	1	56217054	Protein content	AX-171607637	LOC110525977	LIM domain-binding protein 1-A-like
0.312235	1	56217441	Protein content	AX-171607638	LOC110525977	LIM domain-binding protein 1-A-like
0.310155	1	56307800	Protein content	AX-172546916	LOC110526033	peroxisome proliferator-activated receptor gamma coactivator-related protein 1-like
0.310309	1	56346543	Protein content	AX-172546917	LOC110526041	protein O-GlcNAcase-like
0.392342	1	56369139	Protein content	AX-171607642	LOC110526047	suppressor of fused homolog
0.392966	1	56474893	Protein content	AX-171631234	LOC110526060	probable palmitoyltransferase ZDHHC16
0.393637	1	56520151	Protein content	AX-172559712	rrp12	ribosomal RNA processing 12 homolog
0.393676	1	56531971	Protein content	AX-172559335	rrp12	ribosomal RNA processing 12 homolog
0.393433	1	56532328	Protein content	AX-171632334	rrp12	ribosomal RNA processing 12 homolog
0.409999	1	57378652	Protein content	AX-171607693	abcc2	ATP binding cassette subfamily C member 2
0.409698	1	57381616	Protein content	AX-171607692	abcc2	ATP binding cassette subfamily C member 2
0.407871	1	57384204	Protein content	AX-89956978	abcc2	ATP binding cassette subfamily C member 2
0.349641	1	57408418	Protein content	AX-171630488	abcc2	ATP binding cassette subfamily C member 2
0.351614	1	57464776	Protein content	AX-172547875	lrrfip2	LRR binding FLII interacting protein 2
0.301494	1	57470055	Protein content	AX-172547503	lrrfip2	LRR binding FLII interacting protein 2
0.301755	1	57476199	Protein content	AX-171607691	lrrfip2	LRR binding FLII interacting protein 2
0.302048	1	57490330	Protein content	AX-171607690	lrrfip2	LRR binding FLII interacting protein 2
0.267555	1	57490743	Protein content	AX-171607689	lrrfip2	LRR binding FLII interacting protein 2
0.267609	1	57493249	Protein content	AX-172560218	mlh1	mutL homolog 1
0.263971	1	57627572	Protein content	AX-171620811	herc4	HECT and RLD domain containing E3 ubiquitin protein ligase 4
0.236583	1	57628800	Protein content	AX-171620810	LOC110526243	cytochrome c oxidase subunit 5B, mitochondrial-like
0.236584	1	57632214	Protein content	AX-171632368	dnajc12	DnaJ heat shock protein family (Hsp40) member C12
0.296904	1	57635570	Protein content	AX-172561637	dnajc12	DnaJ heat shock protein family (Hsp40) member C12
0.407736	1	57646328	Protein content	AX-171632366	#N/A	#N/A
0.381288	1	57661773	Protein content	AX-171617790	LOC110526264	myopalladin-like
0.461327	1	57662597	Protein content	AX-172563105	LOC110526264	myopalladin-like
0.580594	1	57696860	Protein content	AX-171617787	LOC110526264	myopalladin-like
0.900932	1	57697002	Protein content	AX-171607687	LOC110526264	myopalladin-like
1.1295	1	57697044	Protein content	AX-171617786	LOC110526264	myopalladin-like
1.1139	1	57700536	Protein content	AX-171607686	LOC110526264	myopalladin-like
1.11276	1	57700731	Protein content	AX-171607685	LOC110526264	myopalladin-like
1.11965	1	57701795	Protein content	AX-171607684	LOC110526264	myopalladin-like
1.09083	1	57702660	Protein content	AX-171607683	LOC110526264	myopalladin-like
1.37762	1	57710708	Protein content	AX-171607682	LOC110526264	myopalladin-like
1.37405	1	57710757	Protein content	AX-171607681	LOC110526264	myopalladin-like
1.37431	1	57710827	Protein content	AX-171607680	LOC110526264	myopalladin-like
1.29975	1	57710992	Protein content	AX-171607679	LOC110526264	myopalladin-like
1.27145	1	57713144	Protein content	AX-171607670	#N/A	#N/A
1.27139	1	57713249	Protein content	AX-171607669	#N/A	#N/A
1.27132	1	57713324	Protein content	AX-171607666	#N/A	#N/A
1.27141	1	57713487	Protein content	AX-171607665	#N/A	#N/A
1.27482	1	57713512	Protein content	AX-171607664	#N/A	#N/A
1.27481	1	57713825	Protein content	AX-171607663	#N/A	#N/A
1.18321	1	57713831	Protein content	AX-172562170	#N/A	#N/A
1.18298	1	57757039	Protein content	AX-171632361	tial1	TIA1 cytotoxic granule associated RNA binding protein like 1
1.18305	1	57757258	Protein content	AX-172559439	tial1	TIA1 cytotoxic granule associated RNA binding protein like 1
1.23704	1	57770867	Protein content	AX-171617783	LOC110526301	BAG family molecular chaperone regulator 3-like
1.21265	1	57771080	Protein content	AX-171620809	LOC110526301	BAG family molecular chaperone regulator 3-like
1.20088	1	57774073	Protein content	AX-172562167	#N/A	#N/A
1.20093	1	57820812	Protein content	AX-171632358	mcmbp	minichromosome maintenance complex binding protein
1.20093	1	57904500	Protein content	AX-171632354	LOC110532528	heparan-alpha-glucosaminide N-acetyltransferase-like
1.23336	1	57937871	Protein content	AX-171607659	LOC110526362	sphingosine-1-phosphate lyase 1-like
1.29758	1	57945707	Protein content	AX-171632352	LOC110526362	sphingosine-1-phosphate lyase 1-like
1.29831	1	57953497	Protein content	AX-89931373	LOC110526362	sphingosine-1-phosphate lyase 1-like
1.14069	1	57986917	Protein content	AX-171607658	LOC110526371	PDZ and LIM domain protein 1-like
1.13821	1	57987060	Protein content	AX-89940997	LOC110526371	PDZ and LIM domain protein 1-like
1.14493	1	58000219	Protein content	AX-172559533	LOC110526371	PDZ and LIM domain protein 1-like
1.14447	1	58010732	Protein content	AX-171632350	LOC110526377	sorbin and SH3 domain-containing protein 1-like
1.1533	1	58015731	Protein content	AX-171632349	LOC110526377	sorbin and SH3 domain-containing protein 1-like
1.11176	1	58419567	Protein content	AX-171607653	LOC110526460	eukaryotic translation initiation factor 3 subunit A-like
1.11579	1	58422122	Protein content	AX-171607652	LOC110526460	eukaryotic translation initiation factor 3 subunit A-like
1.1135	1	58432454	Protein content	AX-172562392	LOC110526460	eukaryotic translation initiation factor 3 subunit A-like
1.11769	1	58455694	Protein content	AX-171607651	LOC110526492	protein FAM45A-like
1.12559	1	58455827	Protein content	AX-172560616	LOC110526492	protein FAM45A-like
1.12221	1	58479484	Protein content	AX-89933002	LOC110526511	thioredoxin-dependent peroxide reductase, mitochondrial-like
1.12755	1	58479814	Protein content	AX-89931015	LOC110526511	thioredoxin-dependent peroxide reductase, mitochondrial-like
1.13789	1	58485348	Protein content	AX-171607650	LOC110526503	transmembrane 9 superfamily member 3
1.13788	1	58485360	Protein content	AX-171607649	LOC110526503	transmembrane 9 superfamily member 3
1.14727	1	58497178	Protein content	AX-171632344	LOC110526516	monoacylglycerol lipase ABHD12-like
1.14695	1	58511444	Protein content	AX-172562984	LOC110526516	monoacylglycerol lipase ABHD12-like
1.14696	1	58696901	Protein content	AX-172560152	#N/A	#N/A
1.14694	1	58852801	Protein content	AX-171607647	LOC110526605	regulator of microtubule dynamics protein 2-like
0.933785	1	58852999	Protein content	AX-172562978	LOC110526605	regulator of microtubule dynamics protein 2-like
0.768318	1	58919269	Protein content	AX-172559515	LOC110526605	regulator of microtubule dynamics protein 2-like
0.761474	1	58973098	Protein content	AX-171607646	LOC110526628	cdc42 effector protein 3-like
0.634931	1	58973171	Protein content	AX-172561263	LOC110526628	cdc42 effector protein 3-like
0.495577	1	59107108	Protein content	AX-171632339	LOC110526671	insulin-degrading enzyme
0.194727	1	59112820	Protein content	AX-172562748	LOC110526671	insulin-degrading enzyme
0.0943192	1	59125385	Protein content	AX-171607645	LOC110526671	insulin-degrading enzyme
0.0983361	1	59125454	Protein content	AX-171607644	LOC110526671	insulin-degrading enzyme
0.0958866	1	59125651	Protein content	AX-171607643	LOC110526671	insulin-degrading enzyme
0.0956676	1	59128470	Protein content	AX-171632338	march5b	membrane-associated ring finger (C3HC4) 5b
0.0954531	1	59236300	Protein content	AX-171626916	LOC110526655	TATA-binding protein-associated factor 172-like
0.0410593	1	59388518	Protein content	AX-171632335	LOC110526728	B-cell linker protein-like
0.0410437	1	60866881	Protein content	AX-172560295	LOC110526912	cysteine sulfinic acid decarboxylase-like
0.0410288	1	60874630	Protein content	AX-172546820	LOC110526912	cysteine sulfinic acid decarboxylase-like
0.0483153	1	60885296	Protein content	AX-172561017	#N/A	#N/A
0.0564053	1	61048792	Protein content	AX-171598968	LOC110526980	placenta-specific protein 9-like
0.0562355	1	61085697	Protein content	AX-172561069	LOC110526991	serine racemase-like
0.0633047	1	61121906	Protein content	AX-172560052	LOC110527002	rho-related GTP-binding protein RhoQ-like
0.0632653	1	61141247	Protein content	AX-171632385	LOC110527002	rho-related GTP-binding protein RhoQ-like
0.0678864	1	61274136	Protein content	AX-172563856	LOC110527034	multiple coagulation factor deficiency protein 2 homolog
0.0678956	1	61343977	Protein content	AX-171607696	calm2	calmodulin 2
0.0679083	1	61348505	Protein content	AX-171620814	calm2	calmodulin 2
0.0716303	1	61393894	Protein content	AX-171628497	epcam	epithelial cell adhesion molecule
0.0880515	1	61398910	Protein content	AX-172563471	#N/A	#N/A
0.0791339	1	61539868	Protein content	AX-171643064	thada	THADA, armadillo repeat containing
0.0807767	1	61578760	Protein content	AX-171622603	thada	THADA, armadillo repeat containing
0.0847537	1	61582428	Protein content	AX-171596809	zfp36l2	ZFP36 ring finger protein like 2
0.0847489	1	61584750	Protein content	AX-89964350	zfp36l2	ZFP36 ring finger protein like 2
0.0847489	1	61803400	Protein content	AX-171632376	LOC110527114	alpha-2,8-sialyltransferase 8F-like
0.0782389	1	61915927	Protein content	AX-172561873	#N/A	#N/A
0.0699222	1	62151012	Protein content	AX-171632380	LOC110527186	echinoderm microtubule-associated protein-like 4
0.0735552	1	62472832	Protein content	AX-172554867	LOC110527212	E3 ubiquitin-protein ligase UBR2-like
0.0868653	1	62473332	Protein content	AX-171604189	LOC110527212	E3 ubiquitin-protein ligase UBR2-like
0.11492	1	62490575	Protein content	AX-171629345	LOC110527212	E3 ubiquitin-protein ligase UBR2-like
0.11467	1	62823360	Protein content	AX-172563699	qki	QKI, KH domain containing RNA binding
0.147183	1	62833762	Protein content	AX-172546918	LOC110527294	zinc finger protein 883-like
0.14806	1	62848828	Protein content	AX-171607802	LOC110527306	uncharacterized LOC110527306
0.175005	1	62849157	Protein content	AX-171607801	#N/A	#N/A
0.174716	1	62851021	Protein content	AX-171607799	LOC110527319	nuclear receptor coactivator 4-like
0.219766	1	62851233	Protein content	AX-171607798	LOC110527319	nuclear receptor coactivator 4-like
0.302791	1	62852892	Protein content	AX-171607797	LOC110527319	nuclear receptor coactivator 4-like
0.351477	1	62853179	Protein content	AX-171607796	LOC110527319	nuclear receptor coactivator 4-like
0.419955	1	62867203	Protein content	AX-171607795	LOC110527333	protein YIPF3
0.406697	1	62867215	Protein content	AX-171607794	LOC110527333	protein YIPF3
0.395361	1	62902569	Protein content	AX-172556171	#N/A	#N/A
0.439813	1	63046813	Protein content	AX-171624557	dnph1	2'-deoxynucleoside 5'-phosphate N-hydrolase 1
0.424344	1	63048439	Protein content	AX-171598765	mea1	male-enhanced antigen 1
0.425559	1	63106490	Protein content	AX-172563516	znf318	zinc finger protein 318
0.42564	1	63136229	Protein content	AX-171632413	LOC110527465	uncharacterized LOC110527465
0.425629	1	63160196	Protein content	AX-171632411	LOC110527477	cullin-9-like
0.425653	1	63161371	Protein content	AX-172561229	LOC110527477	cullin-9-like
0.432677	1	63340663	Protein content	AX-171607790	apmap	adipocyte plasma membrane associated protein
0.431609	1	63348743	Protein content	AX-172562740	apmap	adipocyte plasma membrane associated protein
0.433346	1	63360166	Protein content	AX-171607788	acss1	acyl-CoA synthetase short chain family member 1
0.433003	1	63360705	Protein content	AX-171607787	acss1	acyl-CoA synthetase short chain family member 1
0.433274	1	63360818	Protein content	AX-171607786	acss1	acyl-CoA synthetase short chain family member 1
0.443523	1	63362331	Protein content	AX-172562985	acss1	acyl-CoA synthetase short chain family member 1
0.445567	1	63396368	Protein content	AX-171632406	vsx1	visual system homeobox 1
0.445466	1	63487109	Protein content	AX-171623908	pygb	glycogen phosphorylase B
0.449283	1	63492933	Protein content	AX-171631987	pygb	glycogen phosphorylase B
0.447442	1	63503422	Protein content	AX-171632405	pygb	glycogen phosphorylase B
0.446995	1	63511151	Protein content	AX-171632403	LOC110527554	monoacylglycerol lipase ABHD12-like
0.447045	1	63542090	Protein content	AX-171632400	ninl	ninein like
0.446789	1	63542311	Protein content	AX-172560883	ninl	ninein like
0.437212	1	63601427	Protein content	AX-89933640	aifm2	apoptosis inducing factor, mitochondria associated 2
0.420552	1	63675877	Protein content	AX-171607793	LOC110527634	nuclear factor NF-kappa-B p100 subunit-like
0.42115	1	63697089	Protein content	AX-172560709	glud1	glutamate dehydrogenase 1
0.4292	1	63712118	Protein content	AX-172559795	glud1	glutamate dehydrogenase 1
0.429323	1	63723413	Protein content	AX-172561752	glud1	glutamate dehydrogenase 1
0.423752	1	63740059	Protein content	AX-171607783	LOC110527672	uncharacterized LOC110527672
0.423784	1	63740682	Protein content	AX-171607782	LOC110527672	uncharacterized LOC110527672
0.424299	1	63740692	Protein content	AX-171607781	LOC110527672	uncharacterized LOC110527672
0.4152	1	63742936	Protein content	AX-172560336	LOC110527672	uncharacterized LOC110527672
0.422215	1	63771297	Protein content	AX-171598532	sncg	synuclein gamma
0.422153	1	63771506	Protein content	AX-171598531	sncg	synuclein gamma
0.420733	1	63771516	Protein content	AX-171598530	sncg	synuclein gamma
0.419123	1	63771846	Protein content	AX-171598529	sncg	synuclein gamma
0.419211	1	63772327	Protein content	AX-171598528	sncg	synuclein gamma
0.433138	1	63772695	Protein content	AX-171644727	sncg	synuclein gamma
0.434133	1	63822933	Protein content	AX-172562762	#N/A	#N/A
0.416448	1	63890284	Protein content	AX-89942633	#N/A	#N/A
0.369515	1	63890498	Protein content	AX-171607780	#N/A	#N/A
0.298456	1	63890508	Protein content	AX-171607779	#N/A	#N/A
0.229528	1	63890580	Protein content	AX-171607778	#N/A	#N/A
0.229662	1	63890620	Protein content	AX-171607777	#N/A	#N/A
0.174936	1	63890760	Protein content	AX-171607776	#N/A	#N/A
0.262632	1	63893302	Protein content	AX-171607773	LOC110527725	LIM domain-binding protein 3-like
0.298736	1	63893674	Protein content	AX-171607772	LOC110527725	LIM domain-binding protein 3-like
0.350486	1	63894439	Protein content	AX-89920851	LOC110527725	LIM domain-binding protein 3-like
0.274445	1	63896101	Protein content	AX-171617793	LOC110527725	LIM domain-binding protein 3-like
0.189665	1	63896232	Protein content	AX-172559319	LOC110527725	LIM domain-binding protein 3-like
0.168111	1	63910043	Protein content	AX-89932802	LOC110527725	LIM domain-binding protein 3-like
0.132091	1	63910280	Protein content	AX-89972893	LOC110527725	LIM domain-binding protein 3-like
0.130929	1	63910302	Protein content	AX-89929416	LOC110527725	LIM domain-binding protein 3-like
0.12848	1	63934010	Protein content	AX-171607771	LOC110527725	LIM domain-binding protein 3-like
0.115483	1	63934083	Protein content	AX-172560033	LOC110527725	LIM domain-binding protein 3-like
0.115461	1	63953091	Protein content	AX-171598108	LOC110527725	LIM domain-binding protein 3-like
0.115715	1	63953220	Protein content	AX-171598109	LOC110527725	LIM domain-binding protein 3-like
0.115752	1	64186467	Protein content	AX-171607770	LOC110527765	myozenin-1-like
0.11904	1	64186752	Protein content	AX-171607769	LOC110527765	myozenin-1-like
0.118909	1	64187055	Protein content	AX-171607768	LOC110527765	myozenin-1-like
0.117974	1	64210125	Protein content	AX-171607767	#N/A	#N/A
0.118512	1	64210160	Protein content	AX-171607765	#N/A	#N/A
0.132193	1	64210399	Protein content	AX-171607764	#N/A	#N/A
0.139554	1	64210522	Protein content	AX-171607763	#N/A	#N/A
0.139535	1	64210754	Protein content	AX-171607762	#N/A	#N/A
0.131063	1	64210991	Protein content	AX-171607761	#N/A	#N/A
0.130411	1	64210993	Protein content	AX-171607760	#N/A	#N/A
0.129722	1	64211004	Protein content	AX-171607759	#N/A	#N/A
0.129493	1	64211060	Protein content	AX-171607758	#N/A	#N/A
0.129626	1	64211199	Protein content	AX-171607757	#N/A	#N/A
0.129015	1	64211513	Protein content	AX-171607756	#N/A	#N/A
0.129472	1	64211764	Protein content	AX-171607755	#N/A	#N/A
0.129411	1	64211799	Protein content	AX-171607754	#N/A	#N/A
0.129409	1	64211891	Protein content	AX-171607753	#N/A	#N/A
0.12922	1	64211960	Protein content	AX-171607752	#N/A	#N/A
0.127343	1	64212004	Protein content	AX-171607751	#N/A	#N/A
0.120719	1	64214642	Protein content	AX-171607750	#N/A	#N/A
0.12063	1	64215463	Protein content	AX-171607737	LOC110527775	synaptopodin 2-like protein
0.119145	1	64215799	Protein content	AX-171607735	LOC110527775	synaptopodin 2-like protein
0.118917	1	64215850	Protein content	AX-171607734	LOC110527775	synaptopodin 2-like protein
0.118297	1	64216041	Protein content	AX-171617792	LOC110527775	synaptopodin 2-like protein
0.118297	1	64216139	Protein content	AX-171607733	LOC110527775	synaptopodin 2-like protein
0.117945	1	64216633	Protein content	AX-171607732	LOC110527775	synaptopodin 2-like protein
0.126401	1	64216661	Protein content	AX-171607731	LOC110527775	synaptopodin 2-like protein
0.129895	1	64216824	Protein content	AX-171607730	LOC110527775	synaptopodin 2-like protein
0.163848	1	64216881	Protein content	AX-171607729	LOC110527775	synaptopodin 2-like protein
0.163796	1	64216911	Protein content	AX-171607728	LOC110527775	synaptopodin 2-like protein
0.161086	1	64217026	Protein content	AX-171607727	LOC110527775	synaptopodin 2-like protein
0.160412	1	64217068	Protein content	AX-171607726	LOC110527775	synaptopodin 2-like protein
0.164016	1	64217149	Protein content	AX-171607725	LOC110527775	synaptopodin 2-like protein
0.164063	1	64217173	Protein content	AX-171607724	LOC110527775	synaptopodin 2-like protein
0.164455	1	64217515	Protein content	AX-171607723	LOC110527775	synaptopodin 2-like protein
0.152209	1	64217639	Protein content	AX-171607722	LOC110527775	synaptopodin 2-like protein
0.152452	1	64217890	Protein content	AX-171607721	LOC110527775	synaptopodin 2-like protein
0.152127	1	64225788	Protein content	AX-171607720	LOC110527775	synaptopodin 2-like protein
0.0881538	1	64226133	Protein content	AX-171607719	LOC110527775	synaptopodin 2-like protein
0.0641958	1	64226181	Protein content	AX-171607718	LOC110527775	synaptopodin 2-like protein
0.0599485	1	64250329	Protein content	AX-171607717	LOC110527784	ras-related protein ORAB-1
0.0608376	1	64250747	Protein content	AX-171607716	#N/A	#N/A
0.0665393	1	64257832	Protein content	AX-171632396	LOC110527795	centrosomal protein of 68 kDa-like
0.0662395	1	64495286	Protein content	AX-89959096	LOC110527862	WW domain binding protein 1-like
0.0654848	1	64501905	Protein content	AX-171607714	LOC110527862	WW domain binding protein 1-like
0.0858476	1	64502066	Protein content	AX-171607713	LOC110527862	WW domain binding protein 1-like
0.204222	1	64502148	Protein content	AX-171607712	LOC110527862	WW domain binding protein 1-like
0.202655	1	64502207	Protein content	AX-171607711	LOC110527862	WW domain binding protein 1-like
0.202843	1	64502264	Protein content	AX-171607710	LOC110527862	WW domain binding protein 1-like
0.202947	1	64502276	Protein content	AX-171607709	LOC110527862	WW domain binding protein 1-like
0.204354	1	64502349	Protein content	AX-171607708	LOC110527862	WW domain binding protein 1-like
0.199642	1	64502740	Protein content	AX-171607706	LOC110527862	WW domain binding protein 1-like
0.199645	1	64502741	Protein content	AX-171607705	LOC110527862	WW domain binding protein 1-like
0.200485	1	64502829	Protein content	AX-171607704	LOC110527862	WW domain binding protein 1-like
0.200485	1	64502867	Protein content	AX-171607703	LOC110527862	WW domain binding protein 1-like
0.191632	1	64502939	Protein content	AX-171607702	LOC110527862	WW domain binding protein 1-like
0.188397	1	64504825	Protein content	AX-172552456	#N/A	#N/A
0.218898	1	64515358	Protein content	AX-171620815	#N/A	#N/A
0.219057	1	64518902	Protein content	AX-171607700	LOC110527870	cytosolic purine 5'-nucleotidase
0.220318	1	64519008	Protein content	AX-171607699	LOC110527870	cytosolic purine 5'-nucleotidase
0.219786	1	64521565	Protein content	AX-172561050	LOC110527870	cytosolic purine 5'-nucleotidase
0.225133	1	64531903	Protein content	AX-172560339	LOC110527870	cytosolic purine 5'-nucleotidase
0.225763	1	64567789	Protein content	AX-171607697	LOC110527905	RING finger protein 122-like
0.235573	1	64575247	Protein content	AX-171632392	LOC110527916	lymphocyte-specific helicase-like
0.242799	1	64575288	Protein content	AX-172561422	LOC110527916	lymphocyte-specific helicase-like
0.24241	1	64649664	Protein content	AX-172559101	LOC110527930	uncharacterized LOC110527930
0.242418	1	64683273	Protein content	AX-172561353	LOC110527951	collagen alpha-1(XIII) chain-like
0.243036	1	64867925	Protein content	AX-171632391	LOC110528049	core histone macro-H2A.2-like
0.243033	1	64872758	Protein content	AX-172547509	LOC110528038	Golgi-specific brefeldin A-resistance guanine nucleotide exchange factor 1-like
0.240762	1	65034616	Protein content	AX-171632415	LOC110528078	heat shock 70 kDa protein 12A-like
0.240793	1	65151667	Protein content	AX-172561445	shtn1	shootin 1
0.239593	1	65162341	Protein content	AX-172559183	shtn1	shootin 1
0.239567	1	65199291	Protein content	AX-171632416	shtn1	shootin 1
0.23976	1	65392072	Protein content	AX-172559765	#N/A	#N/A
0.242125	1	65493125	Protein content	AX-172547846	LOC110528173	neuroblast differentiation-associated protein AHNAK-like
0.243069	1	65542133	Protein content	AX-172561081	exo1	exonuclease 1
0.238419	1	65544102	Protein content	AX-171632421	exo1	exonuclease 1
0.231753	1	65553196	Protein content	AX-171607803	LOC110528200	protein YIPF4-like
0.150332	1	65723128	Protein content	AX-171632423	LOC110528213	baculoviral IAP repeat-containing protein 6-like
0.150308	1	65874429	Protein content	AX-171632425	ttc27	tetratricopeptide repeat domain 27
0.14559	1	66008357	Protein content	AX-172546814	LOC110528297	latent-transforming growth factor beta-binding protein 1-like
0.145552	1	66104085	Protein content	AX-171632433	nvl	nuclear VCP-like
0.139182	1	66105809	Protein content	AX-171607804	LOC110528376	sphingolipid delta(4)-desaturase DES1-like
0.179911	1	66107569	Protein content	AX-171632434	LOC110528376	sphingolipid delta(4)-desaturase DES1-like
0.179995	1	66127069	Protein content	AX-172560763	LOC110528376	sphingolipid delta(4)-desaturase DES1-like
0.180147	1	66136536	Protein content	AX-171607805	LOC110528384	F-box only protein 28-like
0.179853	1	66160978	Protein content	AX-171620817	LOC110528391	dual specificity protein phosphatase 13-like
0.190655	1	66192494	Protein content	AX-89926355	LOC110528401	rap1 GTPase-GDP dissociation stimulator 1-like
0.190484	1	66235659	Protein content	AX-171607806	chchd1	coiled-coil-helix-coiled-coil-helix domain containing 1
0.185233	1	66235700	Protein content	AX-171607807	chchd1	coiled-coil-helix-coiled-coil-helix domain containing 1
0.185158	1	66241230	Protein content	AX-171607808	chchd1	coiled-coil-helix-coiled-coil-helix domain containing 1
0.188847	1	66312628	Protein content	AX-89968292	LOC110528425	zinc finger SWIM domain-containing protein 8-like
0.17993	1	66322134	Protein content	AX-171632439	LOC110528425	zinc finger SWIM domain-containing protein 8-like
0.179862	1	66497101	Protein content	AX-171607809	camk2g	calcium/calmodulin dependent protein kinase II gamma
0.178681	1	66801605	Protein content	AX-171626219	LOC110528533	cyclic GMP-AMP synthase-like
0.14042	1	66803623	Protein content	AX-171626218	LOC110528542	elongation factor 1-alpha, somatic form
0.0731639	1	66823203	Protein content	AX-171626215	slc17a5	solute carrier family 17 member 5
0.0731443	1	66862498	Protein content	AX-89958023	LOC110528559	ras and Rab interactor 2-like
0.0732533	1	66874503	Protein content	AX-174104491	LOC110528559	ras and Rab interactor 2-like
0.0732835	1	67101186	Protein content	AX-171600758	LOC110528594	heme-binding protein 2-like
0.0718771	1	67101520	Protein content	AX-171600757	LOC110528594	heme-binding protein 2-like
0.0709798	1	67104259	Protein content	AX-172550354	LOC110528594	heme-binding protein 2-like
0.0726068	1	67336284	Protein content	AX-172547629	LOC110528611	serine/threonine-protein kinase VRK1-like
0.0729928	1	67337348	Protein content	AX-171600756	fancl	Fanconi anemia complementation group L
0.0730502	1	67338219	Protein content	AX-172550353	fancl	Fanconi anemia complementation group L
0.0729504	1	67861494	Protein content	AX-171644188	LOC110532635	uncharacterized LOC110532635
0.0729266	1	68031915	Protein content	AX-171627677	LOC110528682	opioid growth factor receptor-like protein 1
0.0647311	1	68190929	Protein content	AX-171627676	LOC110528719	apoptosis-stimulating of p53 protein 2-like
0.0649113	1	68191179	Protein content	AX-172552539	LOC110528719	apoptosis-stimulating of p53 protein 2-like
0.0655036	1	68345880	Protein content	AX-172552538	polh	DNA polymerase eta
0.0649873	1	68356470	Protein content	AX-171602478	polh	DNA polymerase eta
0.0696938	1	68363730	Protein content	AX-171602476	gtpbp2	GTP binding protein 2
0.0693991	1	68365709	Protein content	AX-171620003	gtpbp2	GTP binding protein 2
0.0664089	1	68378266	Protein content	AX-171620001	gtpbp2	GTP binding protein 2
0.0602207	1	68388168	Protein content	AX-171620000	gtpbp2	GTP binding protein 2
0.062096	1	68535634	Protein content	AX-172552534	LOC110532653	filensin-like
0.0625733	1	68636274	Protein content	AX-171630927	LOC110528879	pleckstrin-like
0.0624664	1	69332428	Protein content	AX-171643065	#N/A	#N/A
0.0639122	1	69398758	Protein content	AX-171643066	LOC110528965	multiple inositol polyphosphate phosphatase 1-like
0.0513828	1	69407466	Protein content	AX-171596810	LOC110528965	multiple inositol polyphosphate phosphatase 1-like
0.0601384	1	69410992	Protein content	AX-171596811	LOC110528965	multiple inositol polyphosphate phosphatase 1-like
0.0602006	1	69422904	Protein content	AX-171643067	LOC110528975	bifunctional 3'-phosphoadenosine 5'-phosphosulfate synthase 2-like
0.060611	1	69429854	Protein content	AX-171596813	LOC110528975	bifunctional 3'-phosphoadenosine 5'-phosphosulfate synthase 2-like
0.0604404	1	69460930	Protein content	AX-172548068	LOC110528986	phosphatidylinositol 3,4,5-trisphosphate 3-phosphatase and dual-specificity protein phosphatase PTEN-like
0.0645557	1	69637595	Protein content	AX-172547817	col17a1	collagen type XVII alpha 1 chain
0.063174	1	69790699	Protein content	AX-172547867	sh3pxd2a	SH3 and PX domains 2A
0.0716701	1	70137083	Protein content	AX-171643071	add3	adducin 3
0.0715146	1	70166087	Protein content	AX-89966479	spf30	Survival of motor neuron-related-splicing factor 30
0.0678854	1	70166482	Protein content	AX-171619044	spf30	Survival of motor neuron-related-splicing factor 30
0.0703095	1	70166806	Protein content	AX-171596816	spf30	Survival of motor neuron-related-splicing factor 30
0.0699111	1	70202097	Protein content	AX-171596817	bnip3	BCL2 interacting protein 3
0.0699221	1	70210033	Protein content	AX-171619045	bnip3	BCL2 interacting protein 3
0.0699218	1	70213795	Protein content	AX-171622619	LOC110529206	serine/threonine-protein phosphatase 2A 55 kDa regulatory subunit B delta isoform-like
0.0346176	1	70968840	Protein content	AX-171643072	LOC110529359	erythroid differentiation-related factor 1-like
0.0350914	1	70973228	Protein content	AX-171622621	LOC110529359	erythroid differentiation-related factor 1-like
0.0349649	1	71115287	Protein content	AX-171643074	LOC110529369	ubiquitin thioesterase Zranb1-like
0.0349684	1	71115674	Protein content	AX-171619046	LOC110529369	ubiquitin thioesterase Zranb1-like
0.0343178	1	71117981	Protein content	AX-171619047	LOC110529369	ubiquitin thioesterase Zranb1-like
0.0430294	1	71138889	Protein content	AX-172548757	#N/A	#N/A
0.0508046	1	71156140	Protein content	AX-172547505	LOC110529425	protein FAM53B-like
0.049268	1	71166109	Protein content	AX-172548756	LOC110529425	protein FAM53B-like
0.0491247	1	71289671	Protein content	AX-171625127	LOC110529439	carbohydrate sulfotransferase 15-like
0.0490884	1	71532092	Protein content	AX-89974415	LOC110529486	transmembrane protease serine 9-like
0.0509484	1	71534951	Protein content	AX-89963588	LOC110529486	transmembrane protease serine 9-like
0.0627112	1	71588631	Protein content	AX-171625125	LOC110529490	vitamin K epoxide reductase complex subunit 1-like protein 1
0.0712826	1	71591158	Protein content	AX-172548755	LOC110529490	vitamin K epoxide reductase complex subunit 1-like protein 1
0.0830082	1	71620480	Protein content	AX-172547112	LOC110529500	pleckstrin homology domain-containing family A member 1-like
0.0828493	1	71620535	Protein content	AX-172548754	LOC110529500	pleckstrin homology domain-containing family A member 1-like
0.100619	1	71670334	Protein content	AX-172546673	LOC110529506	serine protease HTRA1A-like
0.109575	1	72376535	Protein content	AX-171625121	LOC110522192	SPARC-like
0.125997	1	72383925	Protein content	AX-172548752	LOC110522192	SPARC-like
0.157609	1	72401532	Protein content	AX-171625120	LOC110529556	protein NDNF-like
0.153629	1	72459891	Protein content	AX-171616871	LOC110529637	prolyl 4-hydroxylase subunit alpha-1-like
0.153619	1	72467676	Protein content	AX-171599413	LOC110529637	prolyl 4-hydroxylase subunit alpha-1-like
0.157049	1	72468001	Protein content	AX-172548751	LOC110529637	prolyl 4-hydroxylase subunit alpha-1-like
0.160051	1	72914076	Protein content	AX-171632443	LOC110529711	ubiquitin-conjugating enzyme E2 D4-like
0.160066	1	73023335	Protein content	AX-171632524	LOC110529780	phytanoyl-CoA hydroxylase-interacting protein-like
0.165095	1	73024577	Protein content	AX-89969613	LOC110529780	phytanoyl-CoA hydroxylase-interacting protein-like
0.183839	1	73103962	Protein content	AX-172561825	LOC110529822	coiled-coil domain-containing protein 6-like
0.180833	1	73104660	Protein content	AX-171607874	LOC110529822	coiled-coil domain-containing protein 6-like
0.18449	1	73310675	Protein content	AX-171632528	LOC100136692	Cdc2 kinase
0.181155	1	73421296	Protein content	AX-171632530	LOC110529906	AT-rich interactive domain-containing protein 5B-like
0.268753	1	73454101	Protein content	AX-171607875	LOC110529936	2-aminoethanethiol dioxygenase-like
0.266983	1	73467936	Protein content	AX-172560569	LOC110529943	kinesin-like protein KIF11-B
0.32041	1	73471712	Protein content	AX-171632534	LOC110529943	kinesin-like protein KIF11-B
0.316783	1	73584197	Protein content	AX-171632535	LOC110529964	TBC1 domain family member 12-like
0.316568	1	73732892	Protein content	AX-172561035	LOC110529992	tetraspanin-14-like
0.31657	1	73737230	Protein content	AX-171607876	LOC110529992	tetraspanin-14-like
0.31142	1	73737639	Protein content	AX-171607877	LOC110529992	tetraspanin-14-like
0.319801	1	73737686	Protein content	AX-171607878	LOC110529992	tetraspanin-14-like
0.303419	1	74617695	Protein content	AX-171644388	LOC110532724	attractin-like protein 1
0.315742	1	75008625	Protein content	AX-171607810	LOC110530025	60S ribosomal protein L19-like
0.315679	1	75038139	Protein content	AX-171632449	cfap36	cilia and flagella associated protein 36
0.31589	1	75047532	Protein content	AX-171632447	ppp4r3b	protein phosphatase 4 regulatory subunit 3B
0.280915	1	75058599	Protein content	AX-171632445	LOC110530078	polyribonucleotide nucleotidyltransferase 1, mitochondrial-like
0.280753	1	75199945	Protein content	AX-171620819	rtn4	reticulon 4
0.266376	1	75200095	Protein content	AX-171617798	rtn4	reticulon 4
0.266411	1	75322851	Protein content	AX-172548112	LOC110530138	spectrin beta chain, non-erythrocytic 1-like
0.264174	1	75323124	Protein content	AX-171607855	LOC110530138	spectrin beta chain, non-erythrocytic 1-like
0.260442	1	75323940	Protein content	AX-171607857	LOC110530138	spectrin beta chain, non-erythrocytic 1-like
0.261449	1	75342772	Protein content	AX-172562834	LOC110530138	spectrin beta chain, non-erythrocytic 1-like
0.261863	1	75363942	Protein content	AX-171620825	LOC110530138	spectrin beta chain, non-erythrocytic 1-like
0.267133	1	75364365	Protein content	AX-89976514	LOC110530138	spectrin beta chain, non-erythrocytic 1-like
0.267147	1	75723520	Protein content	AX-172559858	acoxl	acyl-CoA oxidase like
0.295456	1	75739426	Protein content	AX-172559567	LOC110530180	bcl-2-like protein 11
0.294851	1	75870957	Protein content	AX-171632517	LOC110530219	VIP peptides-like
0.29931	1	75882600	Protein content	AX-171632519	LOC110530236	F-box only protein 5-like
0.295982	1	75968518	Protein content	AX-171607858	LOC110530243	equilibrative nucleoside transporter 1-like
0.270932	1	75970618	Protein content	AX-171607859	LOC110530243	equilibrative nucleoside transporter 1-like
0.241928	1	75976636	Protein content	AX-171607860	LOC110530243	equilibrative nucleoside transporter 1-like
0.233975	1	75977144	Protein content	AX-171607862	LOC110530243	equilibrative nucleoside transporter 1-like
0.235171	1	75977450	Protein content	AX-171607863	LOC110530243	equilibrative nucleoside transporter 1-like
0.237415	1	75977501	Protein content	AX-171607864	LOC110530243	equilibrative nucleoside transporter 1-like
0.233299	1	75977530	Protein content	AX-171607865	LOC110530243	equilibrative nucleoside transporter 1-like
0.206844	1	75977750	Protein content	AX-171607866	LOC110530243	equilibrative nucleoside transporter 1-like
0.195264	1	75979798	Protein content	AX-171607868	LOC110530250	atlastin-2-like
0.174123	1	75979927	Protein content	AX-171607869	LOC110530250	atlastin-2-like
0.174635	1	75979990	Protein content	AX-171607870	LOC110530250	atlastin-2-like
0.160258	1	75980823	Protein content	AX-171607871	LOC110530250	atlastin-2-like
0.151077	1	75980888	Protein content	AX-171607872	LOC110530250	atlastin-2-like
0.137204	1	75982799	Protein content	AX-171607873	LOC110530250	atlastin-2-like
0.111717	1	75996529	Protein content	AX-172561402	LOC110532732	atlastin-2-like
0.111726	1	76001810	Protein content	AX-171620826	LOC110532732	atlastin-2-like
0.111807	1	76205209	Protein content	AX-172549227	LOC110530274	rho guanine nucleotide exchange factor 33-like
0.108764	1	76299597	Protein content	AX-171632520	thumpd2	THUMP domain containing 2
0.107124	1	76317337	Protein content	AX-172561148	LOC110530352	uncharacterized LOC110530352
0.10682	1	76317343	Protein content	AX-171632521	LOC110530352	uncharacterized LOC110530352
0.0982565	1	76788571	Protein content	AX-171645001	mal	mal, T-cell differentiation protein
0.0840769	1	76926488	Protein content	AX-172549476	LOC110530417	solute carrier family 22 member 7-like
0.0857163	1	76950361	Protein content	AX-171625638	LOC110530417	solute carrier family 22 member 7-like
0.0823913	1	76950363	Protein content	AX-172549475	LOC110530417	solute carrier family 22 member 7-like
0.0799221	1	77028255	Protein content	AX-171644493	#N/A	#N/A
0.0390561	1	77039861	Protein content	AX-171624214	LOC110532756	zinc finger MIZ domain-containing protein 1-like
0.0390694	1	77266508	Protein content	AX-172774532	LOC110530429	uncharacterized LOC110530429
0.0262984	1	77344779	Protein content	AX-171607842	LOC100136101	40S ribosomal protein S24
0.0262889	1	77347418	Protein content	AX-171620822	LOC100136101	40S ribosomal protein S24
0.0262841	1	77408518	Protein content	AX-171607841	eif4ebp2	eukaryotic translation initiation factor 4E binding protein 2
0.0262847	1	77409374	Protein content	AX-171607840	eif4ebp2	eukaryotic translation initiation factor 4E binding protein 2
0.0262728	1	77409758	Protein content	AX-171607839	eif4ebp2	eukaryotic translation initiation factor 4E binding protein 2
0.0261808	1	77410058	Protein content	AX-171607838	eif4ebp2	eukaryotic translation initiation factor 4E binding protein 2
0.0267699	1	77410170	Protein content	AX-171607837	eif4ebp2	eukaryotic translation initiation factor 4E binding protein 2
0.0229668	1	77418051	Protein content	AX-172561554	eif4ebp2	eukaryotic translation initiation factor 4E binding protein 2
0.0229563	1	77431012	Protein content	AX-171632485	ipyr	Inorganic pyrophosphatase
0.0229093	1	77433987	Protein content	AX-171604401	ipyr	Inorganic pyrophosphatase
0.0228905	1	77441958	Protein content	AX-171607836	LOC110530473	GTP-binding protein SAR1b-like
0.0230236	1	77442068	Protein content	AX-171607835	LOC110530473	GTP-binding protein SAR1b-like
0.0236825	1	77442799	Protein content	AX-172562644	LOC110530473	GTP-binding protein SAR1b-like
0.0236813	1	77550100	Protein content	AX-171628700	LOC110530482	DNA damage-inducible transcript 4 protein-like
0.0236409	1	77574156	Protein content	AX-171628698	LOC110530485	acyl-CoA desaturase-like
0.0236132	1	77582172	Protein content	AX-89975559	LOC110530485	acyl-CoA desaturase-like
0.0234183	1	77623215	Protein content	AX-171617325	fih1	factor inhibiting hypoxia-inducible factor 1 alpha
0.023369	1	77630588	Protein content	AX-171603474	fih1	factor inhibiting hypoxia-inducible factor 1 alpha
0.0194069	1	77630597	Protein content	AX-171603473	fih1	factor inhibiting hypoxia-inducible factor 1 alpha
0.0194087	1	77631013	Protein content	AX-171603471	fih1	factor inhibiting hypoxia-inducible factor 1 alpha
0.0104799	1	77631311	Protein content	AX-89928323	fih1	factor inhibiting hypoxia-inducible factor 1 alpha
0.0104818	1	77631527	Protein content	AX-171603470	#N/A	#N/A
0.0109129	1	77631658	Protein content	AX-171603469	#N/A	#N/A
0.0110888	1	77672228	Protein content	AX-171628696	LOC110530526	ribosomal protein 63, mitochondrial-like
0.0102338	1	77944201	Protein content	AX-87545918	LOC110530588	voltage-dependent anion-selective channel protein 2-like
0.010177	1	77946304	Protein content	AX-89957392	LOC110530588	voltage-dependent anion-selective channel protein 2-like
0.0101822	1	77946549	Protein content	AX-171598768	#N/A	#N/A
0.00881962	1	77946554	Protein content	AX-171598769	#N/A	#N/A
0.00852355	1	77947518	Protein content	AX-171598771	#N/A	#N/A
0.00852268	1	77947584	Protein content	AX-89930311	#N/A	#N/A
0.0123037	1	77947704	Protein content	AX-171598772	#N/A	#N/A
0.0586774	1	77960321	Protein content	AX-171604620	LOC110530609	catechol O-methyltransferase domain-containing protein 1-like
0.0588789	1	77962344	Protein content	AX-172547630	LOC110530609	catechol O-methyltransferase domain-containing protein 1-like
0.059123	1	78163358	Protein content	AX-171620970	LOC110530617	zinc finger protein 503-like
0.0586665	1	79035913	Protein content	AX-171598322	LOC110530724	annexin A11-like
0.0573975	1	79047041	Protein content	AX-171619353	LOC110530724	annexin A11-like
0.0573924	1	79049312	Protein content	AX-171619352	LOC110530724	annexin A11-like
0.057067	1	79049355	Protein content	AX-171616770	LOC110530724	annexin A11-like
0.0570684	1	79343617	Protein content	AX-172555947	LOC110530770	graves disease carrier protein homolog
0.0568891	1	79344145	Protein content	AX-172550443	LOC110530770	graves disease carrier protein homolog
0.0544922	1	79347310	Protein content	AX-171626273	LOC110530770	graves disease carrier protein homolog
0.0544867	1	79411424	Protein content	AX-172555070	LOC110530841	methylcytosine dioxygenase TET1-like
0.0534814	1	79431244	Protein content	AX-171607824	LOC110530850	eukaryotic translation initiation factor 4E-like
0.0534169	1	79431264	Protein content	AX-171607823	LOC110530850	eukaryotic translation initiation factor 4E-like
0.0523483	1	79431297	Protein content	AX-171607822	LOC110530850	eukaryotic translation initiation factor 4E-like
0.0437041	1	79441212	Protein content	AX-171607821	LOC110530866	transmembrane protein 150A-like
0.0427211	1	79441354	Protein content	AX-172563440	LOC110530866	transmembrane protein 150A-like
0.0408498	1	79463960	Protein content	AX-171607820	LOC110530886	NFU1 iron-sulfur cluster scaffold homolog, mitochondrial-like
0.0408045	1	79464057	Protein content	AX-171607818	LOC110530886	NFU1 iron-sulfur cluster scaffold homolog, mitochondrial-like
0.0408519	1	79464424	Protein content	AX-171607816	LOC110530886	NFU1 iron-sulfur cluster scaffold homolog, mitochondrial-like
0.0408322	1	79464708	Protein content	AX-171607815	LOC110530886	NFU1 iron-sulfur cluster scaffold homolog, mitochondrial-like
0.0408424	1	79464811	Protein content	AX-171607814	LOC110530886	NFU1 iron-sulfur cluster scaffold homolog, mitochondrial-like
0.0408272	1	79465105	Protein content	AX-171607813	LOC110530886	NFU1 iron-sulfur cluster scaffold homolog, mitochondrial-like
0.0408356	1	79465121	Protein content	AX-172561119	LOC110530886	NFU1 iron-sulfur cluster scaffold homolog, mitochondrial-like
0.0407238	1	79500239	Protein content	AX-172547253	LOC110530876	cell division cycle and apoptosis regulator protein 1-like
0.035952	1	79562238	Protein content	AX-171631992	LOC110530900	zinc finger protein 883-like
0.0343176	1	79641666	Protein content	AX-171614576	LOC110530927	S-adenosylmethionine synthase
0.0362185	1	79642834	Protein content	AX-171614575	LOC110530927	S-adenosylmethionine synthase
0.0362743	1	79643384	Protein content	AX-171614574	LOC110530927	S-adenosylmethionine synthase
0.036317	1	79682720	Protein content	AX-171618821	LOC110530965	redox-regulatory protein FAM213A-like
0.0362434	1	79686703	Protein content	AX-171614572	LOC110530965	redox-regulatory protein FAM213A-like
0.0362007	1	79688895	Protein content	AX-89950527	LOC110530947	sideroflexin-1-like
0.0357984	1	79688976	Protein content	AX-171614570	LOC110530947	sideroflexin-1-like
0.0357989	1	79689715	Protein content	AX-171614569	LOC110530947	sideroflexin-1-like
0.0357821	1	79691044	Protein content	AX-171614567	LOC110530947	sideroflexin-1-like
0.0357925	1	79692809	Protein content	AX-171640565	LOC110530947	sideroflexin-1-like
0.0358039	1	79747715	Protein content	AX-172560182	LOC110531033	leucine zipper putative tumor suppressor 2 homolog
0.0358287	1	80166518	Protein content	AX-171626317	LOC110531174	stress-induced-phosphoprotein 1-like
0.0358255	1	80187218	Protein content	AX-172555886	LOC110531174	stress-induced-phosphoprotein 1-like
0.0358227	1	80245718	Protein content	AX-172548767	LOC110531216	uncharacterized LOC110531216
0.0357242	1	80484946	Protein content	AX-172555143	LOC110531234	E3 ubiquitin-protein ligase pellino homolog 1 pseudogene
0.0357168	1	80775434	Protein content	AX-171599480	LOC110531292	ubiquitin-conjugating enzyme E2 D4-like
0.0356813	1	80851910	Protein content	AX-171599816	#N/A	#N/A
0.0356815	1	80899545	Protein content	AX-171605012	LOC110531346	ankyrin-1-like
0.0358255	1	80899843	Protein content	AX-171605009	LOC110531346	ankyrin-1-like
0.0358117	1	80913121	Protein content	AX-171607136	LOC110531346	ankyrin-1-like
0.0358233	1	80913553	Protein content	AX-171607135	LOC110531346	ankyrin-1-like
0.035822	1	80947992	Protein content	AX-174104553	LOC110532884	ankyrin-3-like
0.0357723	1	81837991	Protein content	AX-171602812	LOC110531428	glutaredoxin 3-like
0.0357339	1	81950661	Protein content	AX-172547992	LOC110531439	proto-oncogene c-Rel-like
0.0307855	1	81953506	Protein content	AX-172551680	LOC110531439	proto-oncogene c-Rel-like
0.0156172	1	81985141	Protein content	AX-172554939	LOC100136344	serum albumin 1
0.0156633	1	81993290	Protein content	AX-171604282	LOC100499622	serum albumin 1
0.0158712	1	81997509	Protein content	AX-171605276	LOC100499622	serum albumin 1
0.0158711	1	82408665	Protein content	AX-171624183	LOC110531565	glutathione peroxidase 6-like
0.0134433	1	82410259	Protein content	AX-171598236	ndufb8	NADH:ubiquinone oxidoreductase subunit B8
0.0134115	1	82410266	Protein content	AX-171598235	ndufb8	NADH:ubiquinone oxidoreductase subunit B8
0.0120884	1	82410798	Protein content	AX-171598234	ndufb8	NADH:ubiquinone oxidoreductase subunit B8
0.0120877	1	82417649	Protein content	AX-171616751	ndufb8	NADH:ubiquinone oxidoreductase subunit B8
0.011964	1	82432964	Protein content	AX-171644423	LOC110531576	protein transport protein Sec31A-like
0.0108244	1	82435429	Protein content	AX-171631721	LOC110531576	protein transport protein Sec31A-like
0.0107997	1	82451190	Protein content	AX-172550095	#N/A	#N/A
0.00708355	1	82552589	Protein content	AX-171620487	LOC110532948	BCL2/adenovirus E1B 19 kDa protein-interacting protein 3-like
0.00708338	1	82615507	Protein content	AX-171601795	LOC110531605	peroxisomal membrane protein PEX13-like
0.00699323	1	82616185	Protein content	AX-171601792	LOC110531605	peroxisomal membrane protein PEX13-like
0.00105277	1	82616492	Protein content	AX-171601791	LOC110531605	peroxisomal membrane protein PEX13-like
0.000439109	1	82616762	Protein content	AX-171617156	LOC110531605	peroxisomal membrane protein PEX13-like
0.000217343	1	82624653	Protein content	AX-171601789	LOC110531605	peroxisomal membrane protein PEX13-like
0.000217156	1	82624806	Protein content	AX-171601788	LOC110531605	peroxisomal membrane protein PEX13-like
0.000201814	1	82625270	Protein content	AX-171601786	LOC110531605	peroxisomal membrane protein PEX13-like
0.000201703	1	82909270	Protein content	AX-171604306	#N/A	#N/A
0.000201625	1	83088242	Protein content	AX-172550391	LOC110532978	alpha-2-macroglobulin receptor-associated protein-like
0.000201909	1	83093694	Protein content	AX-172549640	LOC110531698	uncharacterized LOC110531698
0.000200674	1	83210657	Protein content	AX-171605312	LOC110531721	myosin heavy chain, fast skeletal muscle
0.000200659	1	83495261	Protein content	AX-171617492	LOC110531764	malate dehydrogenase, cytoplasmic-like
0.000200655	1	83499969	Protein content	AX-171605132	LOC110531764	malate dehydrogenase, cytoplasmic-like
0.000142994	1	83584378	Protein content	AX-171605800	#N/A	#N/A
2.76986e-05	1	83844005	Protein content	AX-171600981	ddit4	DNA damage inducible transcript 4
4.5751e-06	1	83876923	Protein content	AX-172550096	#N/A	#N/A
4.4883e-06	1	83952321	Protein content	AX-172552191	LOC110531814	clarin-3-like
3e-10	1	84067432	Protein content	AX-171619319	acadsb	acyl-CoA dehydrogenase short/branched chain
0.0120209	2	663686	Protein content	AX-172564187	#N/A	#N/A
0.0072393	2	686778	Protein content	AX-171606763	ctnnb1	catenin beta 1
0.00720814	2	687097	Protein content	AX-89963804	ctnnb1	catenin beta 1
0.00723168	2	712084	Protein content	AX-172550601	LOC110534053	pleckstrin homology domain-containing family O member 1-like
0.00629962	2	1101896	Protein content	AX-172554250	#N/A	#N/A
0.00263777	2	1181215	Protein content	AX-171602505	LOC110535350	ectonucleotide pyrophosphatase/phosphodiesterase family member 7-like
0.0026279	2	1276585	Protein content	AX-171625978	atp2c1	ATPase secretory pathway Ca2+ transporting 1
0.00281693	2	1446177	Protein content	AX-172555577	#N/A	#N/A
0.00568358	2	1818799	Protein content	AX-171598335	LOC110534121	sodium bicarbonate cotransporter 3-like
0.00568839	2	1819040	Protein content	AX-171606233	LOC110534121	sodium bicarbonate cotransporter 3-like
0.00561216	2	1838203	Protein content	AX-171645103	#N/A	#N/A
0.00567407	2	1953453	Protein content	AX-172551563	LOC110535605	INO80 complex subunit C-like
0.00596257	2	2031037	Protein content	AX-171628178	LOC110535663	cadherin-17-like
0.0060308	2	2044319	Protein content	AX-171598759	LOC110535663	cadherin-17-like
0.0057942	2	2054218	Protein content	AX-172554332	#N/A	#N/A
0.00579282	2	2086488	Protein content	AX-171624146	LOC110535707	uncharacterized LOC110535707
0.00624587	2	2171618	Protein content	AX-174104396	LOC110535756	syntaxin-17-like
0.00644155	2	2180253	Protein content	AX-171629508	LOC110535756	syntaxin-17-like
0.00694072	2	2193335	Protein content	AX-172553812	LOC110535756	syntaxin-17-like
0.011863	2	2317441	Protein content	AX-171600164	LOC110534175	cadherin-17-like
0.0115323	2	2321856	Protein content	AX-171601893	LOC110534175	cadherin-17-like
0.0115367	2	2341769	Protein content	AX-172553629	LOC110535729	pyruvate dehydrogenase [acetyl-transferring]-phosphatase 1, mitochondrial-like
0.0114023	2	2367421	Protein content	AX-172547651	#N/A	#N/A
0.0113202	2	2368406	Protein content	AX-172555133	LOC110535723	uncharacterized LOC110535723
0.0109106	2	2392276	Protein content	AX-172549943	invs	inversin
0.0108988	2	2439882	Protein content	AX-171629083	LOC110535698	endoplasmic reticulum resident protein 44-like
0.0109697	2	2445381	Protein content	AX-171603931	LOC110535698	endoplasmic reticulum resident protein 44-like
0.0112912	2	2611521	Protein content	AX-171621525	LOC110534183	peroxisomal carnitine O-octanoyltransferase-like
0.0113107	2	2611579	Protein content	AX-172561070	LOC110534183	peroxisomal carnitine O-octanoyltransferase-like
0.0114868	2	2622878	Protein content	AX-171611711	LOC110534183	peroxisomal carnitine O-octanoyltransferase-like
0.0328071	2	2623192	Protein content	AX-171611710	#N/A	#N/A
0.032859	2	2639407	Protein content	AX-172553184	LOC100136278	multidrug resistance protein 1
0.0328938	2	2798452	Protein content	AX-171625983	LOC110535882	claudin-12-like
0.0328554	2	2821373	Protein content	AX-174104194	LOC110535873	GTP-binding protein 10-like
0.0329099	2	2823227	Protein content	AX-89922862	LOC110535873	GTP-binding protein 10-like
0.0327723	2	2840770	Protein content	AX-171645314	nbn	nibrin
0.0327677	2	2845442	Protein content	AX-171624309	nbn	nibrin
0.0327723	2	2879465	Protein content	AX-172551431	LOC110535935	restin homolog
0.0327471	2	2939008	Protein content	AX-171597646	LOC110535961	extracellular matrix protein 1-like
0.0330088	2	2940757	Protein content	AX-171597647	LOC110535961	extracellular matrix protein 1-like
0.0330093	2	2949577	Protein content	AX-171643686	LOC110535961	extracellular matrix protein 1-like
0.0315041	2	2951420	Protein content	AX-171616689	LOC110535961	extracellular matrix protein 1-like
0.0314732	2	2977420	Protein content	AX-171643687	LOC110535970	phosphatidylinositol 4-phosphate 5-kinase type-1 alpha-like
0.0313911	2	2997732	Protein content	AX-171643688	LOC110536000	zinc finger protein 687a-like
0.0315777	2	3164850	Protein content	AX-171628547	LOC110536044	uncharacterized protein C1orf43-like
0.0315865	2	3165099	Protein content	AX-172553771	LOC110536044	uncharacterized protein C1orf43-like
0.0315804	2	3205063	Protein content	AX-171602144	LOC110536037	aquaporin-10-like
0.0309507	2	3205100	Protein content	AX-171602145	LOC110536037	aquaporin-10-like
0.0305972	2	3207603	Protein content	AX-171627469	LOC110536037	aquaporin-10-like
0.0300786	2	3214959	Protein content	AX-172550386	LOC110536037	aquaporin-10-like
0.0300882	2	3254275	Protein content	AX-172555062	LOC110536075	tuftelin-like
0.0281137	2	3294893	Protein content	AX-171626528	LOC110534219	cingulin-like
0.0281083	2	3413906	Protein content	AX-171600227	LOC110536140	uncharacterized LOC110536140
0.0280978	2	3415448	Protein content	AX-172548986	LOC110536146	pre-B-cell leukemia transcription factor-interacting protein 1-like
0.0280964	2	3419117	Protein content	AX-174104684	LOC110536154	pre-B-cell leukemia transcription factor-interacting protein 1-like
0.0281614	2	3443589	Protein content	AX-172550465	shc1	SHC adaptor protein 1
0.0281919	2	3444071	Protein content	AX-171600829	shc1	SHC adaptor protein 1
0.0275657	2	3446369	Protein content	AX-171599536	shc1	SHC adaptor protein 1
0.022028	2	3489702	Protein content	AX-171623784	LOC110536177	FAD synthase-like
0.0218994	2	3591297	Protein content	AX-171601361	LOC110536226	keratinocyte-associated protein 2-like
0.0229188	2	3591330	Protein content	AX-171601360	LOC110536226	keratinocyte-associated protein 2-like
0.0228722	2	3591386	Protein content	AX-171601359	LOC110536226	keratinocyte-associated protein 2-like
0.0224235	2	3699176	Protein content	AX-172549501	LOC110536275	ictacalcin-like
0.0223246	2	3839793	Protein content	AX-171644220	LOC110534250	double-stranded RNA-specific adenosine deaminase-like
0.0219041	2	3903521	Protein content	AX-172556276	#N/A	#N/A
0.0224741	2	3911022	Protein content	AX-172551555	arnt	aryl hydrocarbon receptor nuclear translocator
0.0213435	2	3923132	Protein content	AX-171601130	#N/A	#N/A
0.020693	2	3953630	Protein content	AX-172551619	LOC110536315	ceramide synthase 2-like
0.0209504	2	4113816	Protein content	AX-171630334	LOC110536337	threonine--tRNA ligase, cytoplasmic-like
0.0147339	2	4115109	Protein content	AX-87501810	LOC110536337	threonine--tRNA ligase, cytoplasmic-like
0.0150067	2	4153372	Protein content	AX-171638743	LOC110536367	U4/U6 small nuclear ribonucleoprotein Prp3-like
0.0148423	2	4153396	Protein content	AX-172557173	LOC110536367	U4/U6 small nuclear ribonucleoprotein Prp3-like
0.0138625	2	4256961	Protein content	AX-171645055	LOC110534267	nuclear factor 7, brain-like
0.014194	2	4357337	Protein content	AX-171603553	LOC110536519	pyruvate kinase PKM-like
0.0142339	2	4412578	Protein content	AX-172561936	cyp11b	11-beta-hydroxylase
0.0164324	2	4592583	Protein content	AX-174104233	LOC110536568	dual specificity protein kinase CLK2-like
0.0163951	2	4597430	Protein content	AX-171600190	kiaa0907	#N/A
0.0166761	2	4597444	Protein content	AX-171600191	kiaa0907	#N/A
0.0166743	2	4597599	Protein content	AX-171600192	kiaa0907	#N/A
0.016664	2	4769256	Protein content	AX-171599076	LOC110536674	60S ribosomal protein L18
0.00294876	2	4791771	Protein content	AX-171645371	LOC110536658	sphingosine kinase 2-like
0.00497578	2	4805248	Protein content	AX-171628922	LOC110536690	cytohesin-2
0.0047567	2	4854041	Protein content	AX-171619440	LOC110536756	NADH dehydrogenase [ubiquinone] 1 alpha subcomplex subunit 3-like
0.00468288	2	4856367	Protein content	AX-171624833	LOC110536755	TCF3 fusion partner homolog
0.00802115	2	4868607	Protein content	AX-171625388	LOC110536748	CCR4-NOT transcription complex subunit 3-like
0.00910292	2	4871947	Protein content	AX-172549815	LOC110536748	CCR4-NOT transcription complex subunit 3-like
0.00910516	2	4878048	Protein content	AX-172552221	LOC110536762	U4/U6 small nuclear ribonucleoprotein Prp31
0.00965178	2	4905570	Protein content	AX-172550272	LOC110536773	leukocyte receptor cluster member 1 homolog
0.00963566	2	4906112	Protein content	AX-171626169	LOC110536773	leukocyte receptor cluster member 1 homolog
0.0105777	2	4924719	Protein content	AX-171600694	LOC110536796	40S ribosomal protein S9
0.0108072	2	4946802	Protein content	AX-171600696	LOC110534340	leukocyte receptor cluster member 8 homolog
0.0108073	2	4948502	Protein content	AX-171600697	LOC110534340	leukocyte receptor cluster member 8 homolog
0.0110549	2	4953028	Protein content	AX-171624849	LOC110534340	leukocyte receptor cluster member 8 homolog
0.0114468	2	4974973	Protein content	AX-171630785	LOC110536887	uncharacterized LOC110536887
0.0114292	2	5071860	Protein content	AX-172562042	jos2	Josephin-2
0.0114286	2	5114300	Protein content	AX-171627231	LOC110534346	uncharacterized LOC110534346
0.011432	2	5129946	Protein content	AX-171644141	LOC110536998	hepatic leukemia factor-like
0.0118362	2	5131648	Protein content	AX-171606486	LOC110536998	hepatic leukemia factor-like
0.0117671	2	5284284	Protein content	AX-171604654	LOC110537034	voltage-dependent calcium channel gamma-6 subunit-like
0.011766	2	5294635	Protein content	AX-171636912	LOC110537034	voltage-dependent calcium channel gamma-6 subunit-like
0.0117641	2	5306502	Protein content	AX-171611560	LOC110537045	uncharacterized LOC110537045
0.013336	2	5316891	Protein content	AX-172547216	LOC110534365	coiled-coil domain-containing protein 106-like
0.0133451	2	5332892	Protein content	AX-171636908	LOC110537080	C-Jun-amino-terminal kinase-interacting protein 4-like
0.0133472	2	5343919	Protein content	AX-171636907	LOC110537080	C-Jun-amino-terminal kinase-interacting protein 4-like
0.0133549	2	5378890	Protein content	AX-171598564	LOC110537107	recoverin-like
0.0133261	2	5404095	Protein content	AX-171606573	isoc2	isochorismatase domain containing 2
0.0131807	2	5410604	Protein content	AX-171631399	LOC110537197	forkhead box protein J3-like
0.0122107	2	5412428	Protein content	AX-174104514	#N/A	#N/A
0.0122104	2	5448664	Protein content	AX-171619490	LOC110537149	serine/threonine-protein kinase SBK2-like
0.0122048	2	5448928	Protein content	AX-171619491	LOC110537149	serine/threonine-protein kinase SBK2-like
0.0105932	2	5459821	Protein content	AX-171628605	#N/A	#N/A
0.0107241	2	5462479	Protein content	AX-172553842	LOC110537165	forkhead box protein J2-like
0.011035	2	5466583	Protein content	AX-172552944	#N/A	#N/A
0.0110469	2	5501967	Protein content	AX-171611555	LOC110537142	serine/threonine-protein kinase SBK2-like
0.011032	2	5505732	Protein content	AX-171611554	LOC110537142	serine/threonine-protein kinase SBK2-like
0.010611	2	5525785	Protein content	AX-172563890	#N/A	#N/A
0.0104316	2	5528777	Protein content	AX-172551496	#N/A	#N/A
0.010458	2	5546708	Protein content	AX-172548848	#N/A	#N/A
0.00970144	2	5550338	Protein content	AX-171621452	#N/A	#N/A
0.0096829	2	5554320	Protein content	AX-171611357	LOC110537226	uncharacterized LOC110537226
0.00938428	2	5554348	Protein content	AX-171611356	LOC110537226	uncharacterized LOC110537226
0.00954328	2	5625289	Protein content	AX-172550774	#N/A	#N/A
0.00954998	2	5641359	Protein content	AX-172549977	LOC110537243	cytochrome c oxidase subunit 6B1-like
0.00929598	2	5641371	Protein content	AX-171600424	LOC110537243	cytochrome c oxidase subunit 6B1-like
0.0094923	2	5641473	Protein content	AX-171619685	LOC110537243	cytochrome c oxidase subunit 6B1-like
0.00823063	2	5764070	Protein content	AX-171611695	LOC110537275	gamma-aminobutyric acid receptor-associated protein-like 1
0.00823056	2	5764821	Protein content	AX-171611694	LOC110537275	gamma-aminobutyric acid receptor-associated protein-like 1
0.00830899	2	5770016	Protein content	AX-172559549	LOC110534373	rho guanine nucleotide exchange factor 5-like
0.00831474	2	5821321	Protein content	AX-171636956	LOC110537299	polyhomeotic-like protein 1
0.00831817	2	5843006	Protein content	AX-172547392	gstk1	Glutathione S-transferase kappa 1
0.00697674	2	5885876	Protein content	AX-171628117	LOC110537322	caspase-2-like
0.00582801	2	5916532	Protein content	AX-171636953	LOC110534391	chloride channel protein 1-like
0.00574022	2	6003795	Protein content	AX-171644341	LOC110537340	zyxin-like
0.00578777	2	6004485	Protein content	AX-171598174	LOC110537340	zyxin-like
0.00247387	2	6005321	Protein content	AX-171598176	LOC110537340	zyxin-like
0.00216179	2	6036846	Protein content	AX-171603135	LOC110537356	probable 28S rRNA (cytosine(4447)-C(5))-methyltransferase
0.00216108	2	6040140	Protein content	AX-89932148	LOC110537365	inhibitor of growth protein 4-like
0.00198991	2	6071709	Protein content	AX-172553458	cnp-1-2	C-type natriuretic peptide variant 2
0.00199064	2	6082838	Protein content	AX-171600709	LOC100329212	glyceraldehyde phosphate dehydrogenase-like
0.000774763	2	6084555	Protein content	AX-171603133	LOC100329212	glyceraldehyde phosphate dehydrogenase-like
0.000698608	2	6084684	Protein content	AX-89946074	LOC100329212	glyceraldehyde phosphate dehydrogenase-like
0.000712924	2	6084755	Protein content	AX-171603131	LOC100329212	glyceraldehyde phosphate dehydrogenase-like
0.000654397	2	6084976	Protein content	AX-171603130	#N/A	#N/A
0.000580647	2	6085284	Protein content	AX-172553457	#N/A	#N/A
0.000605862	2	6125913	Protein content	AX-171606306	LOC110537383	tuftelin-like
0.000636829	2	6146230	Protein content	AX-171606532	#N/A	#N/A
0.000637286	2	6147121	Protein content	AX-171606530	#N/A	#N/A
0.000548233	2	6147161	Protein content	AX-171606529	#N/A	#N/A
0.000548426	2	6182878	Protein content	AX-171611693	#N/A	#N/A
0.000663408	2	6185173	Protein content	AX-171645424	LOC110537414	chromodomain-helicase-DNA-binding protein 4-like
0.000662727	2	6240678	Protein content	AX-171623953	LOC110537428	myeloid leukemia factor 2-like
0.000572905	2	6319166	Protein content	AX-171644146	LOC110537501	uncharacterized LOC110537501
0.000566855	2	6787563	Protein content	AX-171598320	LOC110537588	carcinoembryonic antigen-related cell adhesion molecule 1-like
0.000566691	2	6787768	Protein content	AX-171598319	LOC110537588	carcinoembryonic antigen-related cell adhesion molecule 1-like
0.000564144	2	6787798	Protein content	AX-171598318	LOC110537588	carcinoembryonic antigen-related cell adhesion molecule 1-like
0.000558691	2	6792095	Protein content	AX-171598317	LOC110537588	carcinoembryonic antigen-related cell adhesion molecule 1-like
0.000560387	2	6792426	Protein content	AX-171598316	LOC110537588	carcinoembryonic antigen-related cell adhesion molecule 1-like
0.000552153	2	6792680	Protein content	AX-171598315	LOC110537588	carcinoembryonic antigen-related cell adhesion molecule 1-like
0.000553382	2	6792777	Protein content	AX-171598314	LOC110537588	carcinoembryonic antigen-related cell adhesion molecule 1-like
0.000558778	2	6793163	Protein content	AX-171598313	LOC110537588	carcinoembryonic antigen-related cell adhesion molecule 1-like
0.00134235	2	6793481	Protein content	AX-171598312	LOC110537588	carcinoembryonic antigen-related cell adhesion molecule 1-like
0.0015636	2	6793541	Protein content	AX-171598311	LOC110537588	carcinoembryonic antigen-related cell adhesion molecule 1-like
0.00146262	2	6793830	Protein content	AX-171598310	LOC110537588	carcinoembryonic antigen-related cell adhesion molecule 1-like
0.00146488	2	6793860	Protein content	AX-171598309	LOC110537588	carcinoembryonic antigen-related cell adhesion molecule 1-like
0.00173158	2	6793902	Protein content	AX-171644537	LOC110537588	carcinoembryonic antigen-related cell adhesion molecule 1-like
0.00187546	2	6842008	Protein content	AX-171624249	LOC110537581	hemicentin-1-like
0.00199058	2	6843442	Protein content	AX-172548861	LOC110537581	hemicentin-1-like
0.00226237	2	6846062	Protein content	AX-171624247	LOC110537581	hemicentin-1-like
0.0025186	2	6918237	Protein content	AX-171630529	LOC110537595	platelet-activating factor acetylhydrolase IB subunit gamma-like
0.00272129	2	7007341	Protein content	AX-171606205	LOC110537615	cornifelin homolog
0.00320759	2	7007462	Protein content	AX-171606203	LOC110537615	cornifelin homolog
0.00309851	2	7008563	Protein content	AX-171606202	LOC110537615	cornifelin homolog
0.00393983	2	7009139	Protein content	AX-172564027	LOC110537615	cornifelin homolog
0.00393869	2	7112526	Protein content	AX-171629114	LOC110537775	zinc-binding protein A33-like
0.00393878	2	7364871	Protein content	AX-172550915	LOC110537658	rho guanine nucleotide exchange factor 1-like
0.0039448	2	7386337	Protein content	AX-171604748	#N/A	#N/A
0.00394583	2	7386919	Protein content	AX-172547138	#N/A	#N/A
0.00365906	2	7472068	Protein content	AX-171627581	LOC110537847	39S ribosomal protein L17, mitochondrial-like
0.00366846	2	7486876	Protein content	AX-171602320	LOC110537821	trypsin-2
0.00363545	2	7488726	Protein content	AX-171602317	LOC110537821	trypsin-2
0.00337723	2	7488955	Protein content	AX-172552353	LOC110537821	trypsin-2
0.00335971	2	7507262	Protein content	AX-172552352	LOC110537790	trypsin-1
0.00327254	2	7519054	Protein content	AX-172551338	#N/A	#N/A
0.00339255	2	7593608	Protein content	AX-171626132	LOC110537869	B-cell lymphoma 3 protein homolog
0.00341031	2	7597936	Protein content	AX-171626129	LOC110537877	mitochondrial import receptor subunit TOM40 homolog
0.00373304	2	7601397	Protein content	AX-171600663	LOC110537882	probable ATP-dependent RNA helicase ddx6
0.00374588	2	7602393	Protein content	AX-171600662	LOC110537882	probable ATP-dependent RNA helicase ddx6
0.00393683	2	7615486	Protein content	AX-172550240	LOC110537882	probable ATP-dependent RNA helicase ddx6
0.00393322	2	7665437	Protein content	AX-171600660	LOC110537898	apolipoprotein A-IV-like
0.00393489	2	7670882	Protein content	AX-171600659	LOC110537912	apolipoprotein A-IV-like
0.00392863	2	7671309	Protein content	AX-171600658	LOC110537912	apolipoprotein A-IV-like
0.00409935	2	7687695	Protein content	AX-171618196	LOC110537922	apolipoprotein Eb-like
0.00409954	2	7688223	Protein content	AX-171621453	LOC110537922	apolipoprotein Eb-like
0.00418798	2	7688230	Protein content	AX-171618197	LOC110537922	apolipoprotein Eb-like
0.00425527	2	7689053	Protein content	AX-172553892	#N/A	#N/A
0.00431523	2	7708041	Protein content	AX-171604468	LOC110537948	uncharacterized LOC110537948
0.00552171	2	7723995	Protein content	AX-171631278	LOC100135886	apolipoprotein CII
0.00565413	2	7728448	Protein content	AX-171630329	LOC110537956	trypsinogen-like protein 3
0.00565529	2	7728472	Protein content	AX-172556239	LOC110537956	trypsinogen-like protein 3
0.00509865	2	7739237	Protein content	AX-172551990	#N/A	#N/A
0.00502033	2	7741001	Protein content	AX-171606600	LOC110537964	basal cell adhesion molecule-like
0.0051547	2	7749327	Protein content	AX-171604560	LOC110537964	basal cell adhesion molecule-like
0.0051428	2	7749363	Protein content	AX-172555306	LOC110537964	basal cell adhesion molecule-like
0.00520122	2	7777548	Protein content	AX-172555663	LOC110537964	basal cell adhesion molecule-like
0.00508571	2	7870768	Protein content	AX-172553232	LOC110537987	40S ribosomal protein S19
0.00534844	2	7870779	Protein content	AX-171620092	LOC110537987	40S ribosomal protein S19
0.00534244	2	7923340	Protein content	AX-172552189	LOC110537995	cell adhesion molecule 4-like
0.00525364	2	8071287	Protein content	AX-171611759	LOC110538019	zinc finger protein 572-like
0.0056787	2	8073059	Protein content	AX-171611762	LOC110538019	zinc finger protein 572-like
0.00614047	2	8140671	Protein content	AX-171621539	LOC110538314	trypsin-3
0.00532533	2	8193148	Protein content	AX-172560633	LOC110538037	uncharacterized LOC110538037
0.00495461	2	8193979	Protein content	AX-172547528	LOC110538037	uncharacterized LOC110538037
0.00497122	2	8250973	Protein content	AX-172559245	LOC110538268	chemokine-like receptor 1
0.00512334	2	8546392	Protein content	AX-171611763	LOC110538181	heat shock cognate 71 kDa protein-like
0.00489205	2	8549483	Protein content	AX-171611764	LOC110538181	heat shock cognate 71 kDa protein-like
0.00479263	2	8549587	Protein content	AX-171611765	LOC110538181	heat shock cognate 71 kDa protein-like
0.00546382	2	8549716	Protein content	AX-171611766	LOC110538181	heat shock cognate 71 kDa protein-like
0.00496249	2	8550871	Protein content	AX-171611767	LOC110538181	heat shock cognate 71 kDa protein-like
0.00456149	2	8551456	Protein content	AX-171611770	LOC110538181	heat shock cognate 71 kDa protein-like
0.00432446	2	8555427	Protein content	AX-171611771	LOC110538364	chymotrypsin-like protease CTRL-1
0.0038243	2	8576554	Protein content	AX-172558910	LOC110538339	alpha-crystallin B chain-like
0.00382428	2	8577167	Protein content	AX-171621540	LOC110538339	alpha-crystallin B chain-like
0.00334693	2	8578523	Protein content	AX-171621541	LOC110538339	alpha-crystallin B chain-like
0.00334242	2	8581195	Protein content	AX-171621542	LOC110538355	gamma-secretase subunit PEN-2-like
0.00338815	2	8642486	Protein content	AX-172561855	kmt2b	lysine methyltransferase 2B
0.00343678	2	8760768	Protein content	AX-171611772	aplp1	amyloid beta precursor like protein 1
0.00347059	2	8760814	Protein content	AX-171611773	aplp1	amyloid beta precursor like protein 1
0.0035553	2	8780092	Protein content	AX-172551240	aplp1	amyloid beta precursor like protein 1
0.00362623	2	8834102	Protein content	AX-171637060	LOC110538136	suppressor of tumorigenicity 14 protein homolog
0.00393213	2	9086331	Protein content	AX-171605314	#N/A	#N/A
0.00385939	2	9086558	Protein content	AX-171605315	#N/A	#N/A
0.00373846	2	9086571	Protein content	AX-171605316	#N/A	#N/A
0.00364298	2	9087028	Protein content	AX-89937306	#N/A	#N/A
0.00342827	2	9087092	Protein content	AX-171605318	#N/A	#N/A
0.00343307	2	9088422	Protein content	AX-171605319	#N/A	#N/A
0.00297167	2	9088424	Protein content	AX-171605320	#N/A	#N/A
0.00296129	2	9088460	Protein content	AX-171605321	#N/A	#N/A
0.0027749	2	9173538	Protein content	AX-171605324	LOC110538497	FXYD domain-containing ion transport regulator 6-like
0.00279365	2	9173736	Protein content	AX-89945640	LOC110538497	FXYD domain-containing ion transport regulator 6-like
0.00279216	2	9259457	Protein content	AX-171630300	LOC110538612	FXYD domain-containing ion transport regulator 11-like
0.00280744	2	9270686	Protein content	AX-172556211	LOC110538612	FXYD domain-containing ion transport regulator 11-like
0.00279673	2	9270699	Protein content	AX-171614836	LOC110538612	FXYD domain-containing ion transport regulator 11-like
0.00269545	2	9284164	Protein content	AX-171620433	LOC110538573	phospholemman-like
0.00265002	2	9284307	Protein content	AX-171620434	LOC110538573	phospholemman-like
0.0026831	2	9303003	Protein content	AX-171605327	LOC110538629	transmembrane protein 91-like
0.00266952	2	9304058	Protein content	AX-171605328	#N/A	#N/A
0.00162078	2	9330645	Protein content	AX-171631890	LOC110538645	potassium-transporting ATPase alpha chain 1-like
0.00157433	2	9338268	Protein content	AX-171644473	LOC100136301	potassium-transporting ATPase alpha chain 1
0.00166649	2	9360866	Protein content	AX-171610463	gapdh	glyceraldehyde-3-phosphate dehydrogenase
0.0016641	2	9367125	Protein content	AX-171610462	LOC110538648	transmembrane protein 147
0.00222875	2	9367147	Protein content	AX-89961892	LOC110538648	transmembrane protein 147
0.00214653	2	9439928	Protein content	AX-171606402	#N/A	#N/A
0.00219359	2	9502160	Protein content	AX-171621303	LOC110538727	RNA-binding protein 42-like
0.0069992	2	9552099	Protein content	AX-171610461	#N/A	#N/A
0.00707704	2	9570939	Protein content	AX-171635578	LOC110538776	protoporphyrinogen oxidase-like
0.00671147	2	9643885	Protein content	AX-171610457	LOC110538837	rRNA 2'-O-methyltransferase fibrillarin-like
0.00740162	2	9644367	Protein content	AX-171610456	LOC110538837	rRNA 2'-O-methyltransferase fibrillarin-like
0.00757991	2	9688306	Protein content	AX-172559967	LOC110538803	dual specificity tyrosine-phosphorylation-regulated kinase 1B-like
0.00713568	2	9867040	Protein content	AX-172559340	LOC110538803	dual specificity tyrosine-phosphorylation-regulated kinase 1B-like
0.00673653	2	9881496	Protein content	AX-172556883	LOC110538859	aldehyde dehydrogenase, mitochondrial-like
0.00688557	2	9884988	Protein content	AX-171620513	LOC110538859	aldehyde dehydrogenase, mitochondrial-like
0.0167561	2	9885000	Protein content	AX-171617566	LOC110538859	aldehyde dehydrogenase, mitochondrial-like
0.0166473	2	9903396	Protein content	AX-171610453	#N/A	#N/A
0.0165322	2	9903406	Protein content	AX-171610452	#N/A	#N/A
0.0181313	2	9903770	Protein content	AX-171610451	LOC100301652	titin-cap
0.0188714	2	9903944	Protein content	AX-171610450	LOC100301652	titin-cap
0.0204401	2	9904417	Protein content	AX-172563568	#N/A	#N/A
0.0204726	2	9930859	Protein content	AX-171610449	LOC110538900	collagen triple helix repeat-containing protein 1-like
0.020476	2	9930992	Protein content	AX-171610448	LOC110538887	mitochondrial folate transporter/carrier-like
0.0236344	2	9931853	Protein content	AX-171635576	LOC110538887	mitochondrial folate transporter/carrier-like
0.023582	2	9942814	Protein content	AX-172560922	LOC110538915	tRNA selenocysteine 1-associated protein 1-like
0.0235944	2	9967481	Protein content	AX-171621301	LOC110538956	popeye domain-containing protein 3-like
0.0235817	2	9973123	Protein content	AX-171621299	LOC110538967	blood vessel epicardial substance-like
0.0235634	2	9974368	Protein content	AX-171621298	LOC110538967	blood vessel epicardial substance-like
0.023489	2	10489229	Protein content	AX-171636639	LOC110539034	activating signal cointegrator 1 complex subunit 3-like
0.0234181	2	10489702	Protein content	AX-172561731	LOC110539034	activating signal cointegrator 1 complex subunit 3-like
0.0233982	2	11677762	Protein content	AX-171626100	LOC110539173	E3 ubiquitin-protein ligase znrf2-like
0.0233561	2	11785304	Protein content	AX-171645458	LOC110539301	uncharacterized LOC110539301
0.0238668	2	11910795	Protein content	AX-171619712	rwdd1	RWD domain containing 1
0.0234451	2	11952404	Protein content	AX-171626098	LOC110485096	importin subunit alpha-6
0.0233319	2	11954088	Protein content	AX-172550226	LOC110485096	importin subunit alpha-6
0.0232469	2	11981694	Protein content	AX-171600641	LOC110485118	beta-Ala-His dipeptidase-like
0.0234912	2	11983115	Protein content	AX-171600640	LOC110485118	beta-Ala-His dipeptidase-like
0.0234794	2	11987241	Protein content	AX-171644904	LOC110485118	beta-Ala-His dipeptidase-like
0.0239995	2	11992562	Protein content	AX-89923344	LOC110485134	cytosolic non-specific dipeptidase-like
0.0239795	2	12288932	Protein content	AX-89942865	LOC110485224	E3 ubiquitin-protein ligase rnf146
0.0240354	2	12289321	Protein content	AX-171611708	LOC110485224	E3 ubiquitin-protein ligase rnf146
0.0246301	2	12289405	Protein content	AX-172560338	LOC110485224	E3 ubiquitin-protein ligase rnf146
0.0262105	2	12317224	Protein content	AX-171621524	LOC110485403	protein LYRIC-like
0.0262127	2	12317498	Protein content	AX-172559277	LOC110485403	protein LYRIC-like
0.0264573	2	12325154	Protein content	AX-171618273	LOC110485403	protein LYRIC-like
0.0271967	2	12325194	Protein content	AX-171618272	LOC110485403	protein LYRIC-like
0.0270185	2	12331293	Protein content	AX-171618271	LOC110485403	protein LYRIC-like
0.0270585	2	12331528	Protein content	AX-171611707	LOC110485403	protein LYRIC-like
0.027008	2	12340104	Protein content	AX-171636977	LOC110485245	E3 ubiquitin-protein ligase UBR5
0.0269469	2	12403552	Protein content	AX-171611722	LOC110485483	antizyme inhibitor 1-like
0.0269327	2	12424975	Protein content	AX-171611721	LOC110485500	V-type proton ATPase subunit C 1-A
0.0269541	2	12425422	Protein content	AX-172562308	LOC110485500	V-type proton ATPase subunit C 1-A
0.0268349	2	12485053	Protein content	AX-171630225	LOC110485543	E3 ubiquitin-protein ligase RNF144B-like
0.0270427	2	12502965	Protein content	AX-171620496	LOC110485528	xylose isomerase-like
0.0244246	2	12513832	Protein content	AX-171605738	LOC110485571	oxidation resistance protein 1-like
0.024416	2	12513959	Protein content	AX-171605737	LOC110485571	oxidation resistance protein 1-like
0.0242542	2	12516178	Protein content	AX-171605736	LOC110485571	oxidation resistance protein 1-like
0.0176114	2	12516262	Protein content	AX-172556779	LOC110485571	oxidation resistance protein 1-like
0.0178206	2	12528812	Protein content	AX-171644760	LOC110485571	oxidation resistance protein 1-like
0.017968	2	13228057	Protein content	AX-171623078	LOC110485705	DDB1- and CUL4-associated factor 13-like
0.0147683	2	13241433	Protein content	AX-171623077	LOC110485682	zinc finger protein 384-like
0.0146911	2	13254926	Protein content	AX-171643395	LOC110485672	guanine nucleotide-binding protein-like 1
0.01466	2	13333057	Protein content	AX-174104757	LOC110485712	flotillin-1-like
0.0146372	2	13337898	Protein content	AX-171603756	LOC110485712	flotillin-1-like
0.0146867	2	13413465	Protein content	AX-171623074	LOC110485772	INO80 complex subunit E-like
0.00338687	2	13417301	Protein content	AX-171643389	LOC110485753	uncharacterized LOC110485753
0.00335384	2	13427592	Protein content	AX-171644043	LOC110534606	valine--tRNA ligase-like
0.00335372	2	13432184	Protein content	AX-171597224	LOC110534606	valine--tRNA ligase-like
0.00258037	2	13432978	Protein content	AX-171597221	LOC110534606	valine--tRNA ligase-like
0.00267461	2	13436416	Protein content	AX-171623071	LOC110485762	protein ABHD16A-like
0.00156517	2	13508508	Protein content	AX-172556615	LOC110485821	nectin-2-like
0.00155485	2	13508531	Protein content	AX-171630521	LOC110485821	nectin-2-like
0.00155529	2	13513501	Protein content	AX-171644658	LOC110485821	nectin-2-like
0.000812952	2	13748703	Protein content	AX-171623069	LOC110485836	triple functional domain protein-like
0.00150792	2	13826199	Protein content	AX-171643387	LOC110485894	protein cordon-bleu-like
0.00149195	2	13833028	Protein content	AX-172546768	LOC110485894	protein cordon-bleu-like
0.00154222	2	13842451	Protein content	AX-171643386	LOC110485894	protein cordon-bleu-like
0.00153288	2	13932449	Protein content	AX-171643385	LOC110485935	growth factor receptor-bound protein 10-like
0.00157085	2	13972068	Protein content	AX-171643383	LOC110485968	aromatic-L-amino-acid decarboxylase-like
0.00160038	2	14119342	Protein content	AX-172546767	LOC110486009	protein TBRG4-like
0.00158586	2	14119344	Protein content	AX-171643382	LOC110486009	protein TBRG4-like
0.00180689	2	14223874	Protein content	AX-171597219	LOC110486049	metalloreductase STEAP4-like
0.00168291	2	14224227	Protein content	AX-171597217	#N/A	#N/A
0.0019833	2	14529234	Protein content	AX-171636966	LOC110486163	hemojuvelin-like
0.00282716	2	14544902	Protein content	AX-89933844	LOC110486192	thrombospondin-3a-like
0.0028298	2	14548350	Protein content	AX-171621516	LOC110486192	thrombospondin-3a-like
0.00276742	2	14571513	Protein content	AX-171636965	LOC110486201	metaxin-1-like
0.00276605	2	14577706	Protein content	AX-172559864	LOC110486201	metaxin-1-like
0.00262474	2	14627734	Protein content	AX-171636961	LOC110486243	semaphorin-4A-like
0.00262682	2	14627847	Protein content	AX-172560496	LOC110486243	semaphorin-4A-like
0.00259974	2	14728481	Protein content	AX-171601403	LOC110486269	uncharacterized LOC110486269
0.00285166	2	14728589	Protein content	AX-171601402	LOC110486269	uncharacterized LOC110486269
0.00247082	2	14729935	Protein content	AX-171601401	LOC110486269	uncharacterized LOC110486269
0.00246146	2	14806228	Protein content	AX-171606341	LOC110486333	thioredoxin-interacting protein-like
0.00241342	2	14806799	Protein content	AX-171606340	LOC110486333	thioredoxin-interacting protein-like
0.00209464	2	14807101	Protein content	AX-171606339	LOC110486333	thioredoxin-interacting protein-like
0.0020948	2	14807501	Protein content	AX-171606338	LOC110486333	thioredoxin-interacting protein-like
0.0020631	2	14808189	Protein content	AX-171617618	LOC110486333	thioredoxin-interacting protein-like
0.00514168	2	14810432	Protein content	AX-171606335	#N/A	#N/A
0.005628	2	14810681	Protein content	AX-174104191	#N/A	#N/A
0.00578011	2	14852997	Protein content	AX-171636656	LOC110486341	DNA-directed RNA polymerase III subunit RPC7-like
0.00648422	2	14930611	Protein content	AX-171636653	iqgap3	IQ motif containing GTPase activating protein 3
0.00651499	2	15097008	Protein content	AX-171611376	slc39a1	solute carrier family 39 member 1
0.00642775	2	15097430	Protein content	AX-171611375	slc39a1	solute carrier family 39 member 1
0.00641703	2	15122202	Protein content	AX-171636649	LOC110486448	cyclic AMP-responsive element-binding protein 3-like protein 4
0.00639129	2	15239921	Protein content	AX-171636647	LOC110486481	GON-4-like protein
0.00633038	2	15248254	Protein content	AX-171618201	LOC110486492	T-complex protein 1 subunit gamma-like
0.0063312	2	15248680	Protein content	AX-171621454	LOC110486492	T-complex protein 1 subunit gamma-like
0.0225471	2	15249050	Protein content	AX-171618200	LOC110486492	T-complex protein 1 subunit gamma-like
0.0223395	2	15249056	Protein content	AX-171618199	LOC110486492	T-complex protein 1 subunit gamma-like
0.0220842	2	15261590	Protein content	AX-171611374	LOC110486508	transmembrane protein 79-like
0.0229095	2	15335297	Protein content	AX-172554132	#N/A	#N/A
0.0222886	2	15342093	Protein content	AX-171628877	LOC110486559	annexin A2-like
0.0224374	2	15353947	Protein content	AX-171603661	LOC110486570	tropomyosin alpha-3 chain-like
0.0226866	2	15371278	Protein content	AX-171611373	LOC110486577	phosphomevalonate kinase-like
0.0226659	2	15371644	Protein content	AX-171611372	LOC110486577	phosphomevalonate kinase-like
0.0229681	2	15375379	Protein content	AX-171618198	LOC110486585	2,4-dienoyl-CoA reductase, mitochondrial-like
0.0233072	2	15381774	Protein content	AX-171611370	LOC110486585	2,4-dienoyl-CoA reductase, mitochondrial-like
0.0234399	2	15381985	Protein content	AX-171611369	LOC110486585	2,4-dienoyl-CoA reductase, mitochondrial-like
0.0235238	2	15382196	Protein content	AX-171611368	LOC110486585	2,4-dienoyl-CoA reductase, mitochondrial-like
0.0236252	2	15382318	Protein content	AX-171611367	LOC110486585	2,4-dienoyl-CoA reductase, mitochondrial-like
0.0237071	2	15417427	Protein content	AX-171611366	#N/A	#N/A
0.0237553	2	15418155	Protein content	AX-171611365	#N/A	#N/A
0.0227911	2	15517339	Protein content	AX-172547855	LOC110534660	dyslexia-associated protein KIAA0319 homolog
0.020501	2	15517583	Protein content	AX-171611364	LOC110534660	dyslexia-associated protein KIAA0319 homolog
0.0205559	2	15518647	Protein content	AX-171611363	#N/A	#N/A
0.0392289	2	15520888	Protein content	AX-171611362	aldh5a1	aldehyde dehydrogenase 5 family member A1
0.040429	2	15572637	Protein content	AX-171611361	LOC110486689	GSK-3-binding protein-like
0.040261	2	15572768	Protein content	AX-171611360	LOC110486689	GSK-3-binding protein-like
0.041545	2	15753216	Protein content	AX-171600276	tp53inp1	tumor protein p53 inducible nuclear protein 1
0.0415476	2	15753450	Protein content	AX-171600275	tp53inp1	tumor protein p53 inducible nuclear protein 1
0.0413247	2	15753603	Protein content	AX-172548212	tp53inp1	tumor protein p53 inducible nuclear protein 1
0.0417774	2	15755099	Protein content	AX-171619651	tp53inp1	tumor protein p53 inducible nuclear protein 1
0.0426704	2	15755235	Protein content	AX-171619650	tp53inp1	tumor protein p53 inducible nuclear protein 1
0.0435498	2	15757244	Protein content	AX-172549781	tp53inp1	tumor protein p53 inducible nuclear protein 1
0.0818169	2	15771408	Protein content	AX-171600274	LOC110486709	N-acetylglucosamine-1-phosphodiester alpha-N-acetylglucosaminidase-like
0.0823241	2	15771734	Protein content	AX-171600273	LOC110486709	N-acetylglucosamine-1-phosphodiester alpha-N-acetylglucosaminidase-like
0.0828406	2	15773563	Protein content	AX-171625822	LOC110486709	N-acetylglucosamine-1-phosphodiester alpha-N-acetylglucosaminidase-like
0.0840533	2	15799334	Protein content	AX-171625821	LOC110486724	NADH dehydrogenase (ubiquinone) complex I, assembly factor 6-like
0.0841045	2	15835561	Protein content	AX-172548352	plekhf2	pleckstrin homology and FYVE domain containing 2
0.084107	2	15836446	Protein content	AX-172549778	plekhf2	pleckstrin homology and FYVE domain containing 2
0.0824685	2	15993809	Protein content	AX-172563485	LOC110486775	CD83 antigen-like
0.082296	2	16006550	Protein content	AX-172559391	LOC110486784	uncharacterized LOC110486784
0.0839834	2	16035832	Protein content	AX-171636915	LOC110486852	U11/U12 small nuclear ribonucleoprotein 48 kDa protein-like
0.0836369	2	16043744	Protein content	AX-171644020	sri	sorcin
0.106594	2	16043790	Protein content	AX-171623863	sri	sorcin
0.106589	2	16053391	Protein content	AX-171618250	LOC110486889	uncharacterized LOC110486889
0.111001	2	16054163	Protein content	AX-172559955	LOC110486889	uncharacterized LOC110486889
0.103069	2	16065426	Protein content	AX-171621504	LOC110486889	uncharacterized LOC110486889
0.0968967	2	16075188	Protein content	AX-171611562	LOC110486899	homocysteine-responsive endoplasmic reticulum-resident ubiquitin-like domain member 2 protein
0.0943039	2	16075594	Protein content	AX-171621503	LOC110486899	homocysteine-responsive endoplasmic reticulum-resident ubiquitin-like domain member 2 protein
0.0928081	2	16081166	Protein content	AX-171611561	LOC110486899	homocysteine-responsive endoplasmic reticulum-resident ubiquitin-like domain member 2 protein
[truncated: 33,625 more rows]
