# Supplementary material for: Genome-Wide Association Study Identifies Genomic Loci Affecting Filet Firmness and Protein Content in Rainbow Trout
Source: Front Genet. 2019 May 3;10:386. doi: 10.3389/fgene.2019.00386 (PMC6509548; doi:10.3389/fgene.2019.00386)
Supplement: DATA SHEET S1 — The genotypes (ped and map files) and phenotypes files used in GWA analysis. [file Data_Sheet_1.ZIP]

Archive with 6 entries (6 files):
- S10-Shear.ped
- S11-Shear_pheno.txt
- S12-protein_clean.map
- S13-protein.ped
- S14-protein_pheno.txt
- S9-Shear_clean.map
