# Supplementary material for: Genome-Wide Association Study Identifies Genomic Loci Affecting Filet Firmness and Protein Content in Rainbow Trout
Source: Front Genet. 2019 May 3;10:386. doi: 10.3389/fgene.2019.00386 (PMC6509548; doi:10.3389/fgene.2019.00386)
Supplement: DATA SHEET S1 — The genotypes (ped and map files) and phenotypes files used in GWA analysis. [file Data_Sheet_1.ZIP › S10-Shear.ped]

Animal Sir Dam #unknown_parents #birth_year #known_parent #records #progeny_of_sir #progeny_of-dam original_animal_ID	
23259 13811 12969 2000 0 2 0 0 0 24139
41260 34391 34480 2048 0 2 0 0 0 2012011909
54880 1076 1060 2165 0 2 0 0 0 2015012031
18128 11267 10820 2000 0 2 0 0 0 18524
37225 32247 30114 2032 0 2 0 0 0 2011062023
12840 8593 8229 2000 0 2 0 0 0 12909
51248 42651 45001 2063 0 2 0 0 32 2014038006
8037 4066 3387 2000 0 2 0 0 0 7294
33431 20630 25472 2032 0 2 0 0 0 2010100907
27010 14858 13740 2133 0 2 0 0 0 28075
3226 1873 1872 2000 0 2 0 0 0 1679
6741 5155 5154 2000 0 2 0 0 0 5615
46358 38992 39918 2094 0 2 0 0 0 2013142013
24935 13882 14527 2000 0 2 0 0 0 25818
19617 15143 12677 2000 0 2 0 0 0 20203
30065 16980 16772 2000 0 2 0 0 0 2009149905
14454 14084 12120 2000 0 2 0 0 0 14588
63137 54349 51420 2102 0 2 0 0 0 2016525001
9735 3855 9316 2000 0 2 0 0 0 8973
9 34458 35269 2048 0 12 1 0 0 2012607004
4727 4724 4723 2000 0 2 0 0 0 3358
32195 17241 16274 2133 0 2 0 0 0 2009352005
53968 41389 44906 2078 0 2 0 32 0 2014338904
54997 1071 1040 2129 0 2 0 0 0 2015021004
26432 14639 13347 2000 0 2 0 0 0 27497
21007 13663 12763 2000 0 2 0 0 0 21882
51031 42678 43698 2063 0 2 0 0 0 2014029033
42686 1457 1432 2098 0 2 0 0 0 2012287004
16090 11119 10433 2000 0 2 0 0 0 16267
11288 3855 10351 2000 0 2 0 0 0 10652
38444 27738 27491 2667 0 2 0 0 0 2011190012
6205 4716 4715 2000 0 2 0 0 0 5037
51793 44579 42534 2078 0 2 0 0 0 2014111001
30143 17762 15870 2000 0 2 0 0 0 2009151006
46040 40999 40083 2109 0 2 0 0 0 2013114516
22683 13536 14017 2000 0 2 0 0 0 23561
62942 53976 51978 2093 0 2 0 0 0 2016452006
17550 11241 11085 2000 0 2 0 0 0 17946
46597 40598 37701 2103 0 2 0 0 0 2013155500
40531 30136 29672 2040 0 2 0 0 0 2011478001
12285 12186 12185 2000 0 2 0 0 0 12331
44162 1457 1220 2098 0 2 0 0 0 2012473400
31947 16539 31941 2000 0 2 0 0 0 2009311006
7459 4060 2572 2000 0 2 0 0 0 6716
44464 35781 36144 2036 0 2 0 0 0 2012479015
63310 53071 52343 2092 0 2 0 0 0 2016530038
52820 44744 44913 2063 0 2 0 0 0 2014212016
2648 2030 2029 2000 0 2 0 0 0 1101
31170 17756 15697 2000 0 2 0 0 0 2009238011
24357 14803 12703 2000 0 2 0 0 0 25240
19041 13574 14875 2000 0 2 0 0 0 19625
13944 8001 1592 2000 0 2 0 0 0 14010
41856 34014 35298 2040 0 2 0 0 0 2012066903
56286 1091 1084 2132 0 2 0 0 0 2015227025
37576 30471 31049 2000 0 2 0 76 0 2011101906
9146 2025 9133 2000 0 2 0 0 0 8395
4329 1752 1751 2000 0 2 0 0 0 2780
1037 40311 37648 2092 0 12 0 61 0 2013300912
26035 13685 14663 2000 0 2 0 0 0 26919
51233 44776 44801 2094 0 2 0 0 0 2014036905
29230 1484 1545 2000 0 2 0 0 0 2009044321
59198 52162 54164 2093 0 2 0 0 0 2016022018
54706 954 961 2116 0 2 0 0 0 2015001902
20711 14858 13740 2133 0 2 0 0 0 21304
15517 15515 15514 2000 0 2 0 0 0 15689
59807 51680 53237 2099 0 2 0 0 0 2016063002
46337 38320 40093 2092 0 2 0 0 0 2013140912
10805 2798 2315 2000 0 2 0 0 0 10074
57093 1242 1164 2149 0 2 0 0 0 2015286025
33801 1367 1271 2032 0 2 0 0 0 2010193004
39072 29560 31230 2008 0 2 0 0 0 2011245006
5697 5291 4746 2000 0 2 0 0 0 4459
32556 16653 18170 2000 0 2 0 20 0 2009510904
27389 18690 15560 2000 0 2 0 0 56 28598
48013 40023 38072 2094 0 2 0 0 0 2013288003
22105 14885 13242 2000 0 2 0 0 0 22983
49991 37576 37173 2092 0 2 0 0 0 2013403028
1310 1388 1446 2133 0 12 0 0 0 2009070139
17131 11894 11553 2000 0 2 0 0 0 17368
12044 4225 2332 2000 0 2 0 0 0 11753
41002 31410 32054 2098 0 2 0 0 36 2011537001
2066 2030 2029 2000 0 2 0 0 0 523
39804 27395 27386 2667 0 2 0 0 0 2011405006
51663 41313 42594 2078 0 2 0 0 0 2014056007
23781 13552 13654 2000 0 2 0 0 0 24662
28324 10466 5241 2000 0 2 0 0 0 2005115149
37882 32045 30434 2116 0 2 0 0 0 2011121008
45654 40059 37174 2069 0 2 0 0 0 2013053907
18469 1330 11172 2000 0 2 0 0 0 19047
919 38319 40099 2092 0 12 0 0 29 2013412001
28503 10493 5672 2000 0 2 0 0 0 2005156133
13363 7556 7391 2000 0 2 0 0 0 13432
62095 53103 51214 2095 0 2 0 0 0 2016416059
36121 20663 25987 2016 0 2 0 0 0 2010596018
20 1328 1348 2016 0 12 1 0 0 2010065015
43065 1363 1432 2133 0 2 0 0 0 2012288160
3749 1713 1712 2000 0 2 0 0 0 2202
60226 53941 52119 2093 0 2 0 0 0 2016095013
25458 13882 15049 2000 0 2 0 0 0 26341
57750 1058 941 2132 0 2 0 0 0 2015400004
8559 2376 3506 2000 0 2 0 0 0 7817
59565 52661 53260 2099 0 2 0 0 0 2016054029
14941 14650 8316 2000 0 2 0 0 0 15111
41061 32562 32419 2040 0 2 0 0 0 2011908004
10264 2588 10260 2000 0 2 0 0 0 9496
5137 5131 5123 2000 0 2 0 0 0 3881
20138 14502 13691 2000 0 2 0 0 0 20726
30969 15710 16897 2000 0 2 0 0 0 2009211037
26955 14858 13740 2133 0 2 0 0 0 28020
45530 39119 37160 2077 0 2 0 0 0 2013050549
21527 13510 14137 2000 0 2 0 0 0 22405
59798 53286 52448 2090 0 2 0 0 0 2016061901
36611 27727 27457 2667 0 2 0 0 0 2011034003
37724 31923 30963 2032 0 2 0 0 0 2011112035
11750 2798 2315 2000 0 2 0 0 0 11175
33761 1103 1464 2032 0 2 0 0 0 2010191903
6686 5086 5085 2000 0 2 0 0 0 5560
23204 15143 12677 2000 0 2 0 0 0 24084
56925 980 1075 2160 0 2 0 0 0 2015272015
52399 42645 41932 2063 0 2 0 0 0 2014160903
28 35850 35178 2036 0 12 1 0 0 2012497016
18073 10718 11621 2000 0 2 0 0 0 18469
12785 8593 8409 2000 0 2 0 0 0 12854
31081 16321 17156 2000 0 2 0 0 0 2009220010
7982 3592 1989 2000 0 2 0 0 0 7239
40912 30356 31283 2040 0 2 0 48 0 2011535900
42223 34463 34006 2048 0 2 0 0 0 2012155009
3171 1846 1845 2000 0 2 0 0 0 1624
41743 33704 34950 2036 0 2 0 0 0 2012048902
24880 14968 14268 2000 0 2 0 0 0 25763
19562 13435 13424 2000 0 2 0 0 0 20148
14409 1125 8312 2000 0 2 0 0 0 14533
37329 31932 31606 2032 0 2 0 0 0 2011066014
9680 9237 3788 2000 0 2 0 0 0 8918
33551 27395 27385 2667 0 2 0 0 0 2010129037
5168 0 0 1000 0 0 0 0 60 3303
26377 13811 14503 2000 0 2 0 0 0 27442
46467 40318 37634 2092 0 2 0 0 0 2013146004
58705 1037 1065 2139 0 2 0 0 0 2015558903
879 19411 22772 2065 0 12 0 0 0 2010371005
51614 41943 42656 2063 0 2 0 0 0 2014054906
38889 31389 30458 2000 0 2 0 0 0 2011227005
45281 36145 30526 2052 0 2 0 0 0 2012727066
16035 11661 11814 2000 0 2 0 0 0 16212
54620 43369 41925 2063 0 2 0 0 0 2014502910
6150 5312 5365 2000 0 2 0 0 0 4982
20952 13536 14219 2000 0 2 0 0 0 21827
46095 40999 40083 2109 0 2 0 0 0 2013114571
22628 13783 14954 2000 0 2 0 0 0 23506
17495 10890 11088 2000 0 2 0 0 0 17891
32759 27388 27474 2667 0 2 0 0 0 2010043008
46652 40598 37701 2103 0 2 0 0 0 2013155555
12230 12083 12082 2000 0 2 0 0 0 12276
7398 2645 2846 2000 0 2 0 0 0 6661
38136 32240 30321 2032 0 2 0 0 0 2011139009
45938 39336 36719 2116 0 2 0 0 0 2013071908
2593 1710 1709 2000 0 2 0 0 0 1046
60616 52102 51248 2096 0 2 0 0 0 2016113014
24304 14995 13752 2000 0 2 0 0 0 25185
36 20171 24627 2000 0 12 1 0 0 2010403016
18986 13595 14790 2000 0 2 0 0 0 19570
13889 8246 7490 2000 0 2 0 0 0 13955
61156 54545 52744 2087 0 2 0 0 0 2016273014
9090 2936 9042 2000 0 2 0 0 0 8340
53369 42672 43700 2063 0 2 0 0 0 2014249009
35815 20776 26863 2016 0 2 0 0 0 2010578017
58059 1001 916 2127 0 2 0 0 0 2015418005
4274 1779 1778 2000 0 2 0 0 0 2725
40778 31558 29958 2032 0 2 0 0 0 2011527903
31491 17248 16971 2133 0 2 0 0 0 2009275004
42586 33278 34278 2040 0 2 0 0 0 2012210003
25980 13891 13755 2000 0 2 0 0 0 26864
1467 1484 1545 2000 0 12 0 0 0 2009044266
20657 14695 13195 2000 0 2 0 0 0 21249
15458 15451 15450 2000 0 2 0 0 0 15634
59862 51680 53237 2099 0 2 0 0 0 2016063057
10756 10441 5192 2000 0 2 0 0 0 10019
57438 963 926 2139 0 2 0 0 0 2015377021
5656 5245 5237 2000 0 2 0 0 0 4404
60015 52092 51901 2093 0 2 0 0 0 2016079902
27334 18690 15560 2000 0 2 0 0 0 28543
22050 14034 15071 2000 0 2 0 0 0 22928
62040 53103 51214 2095 0 2 0 0 0 2016416004
17076 10481 15415 2000 0 2 0 0 0 17313
57956 1063 890 2139 0 2 0 0 0 2015409032
28576 15192 15191 2000 0 2 0 0 0 2006020005
7178 7075 5385 2000 0 2 0 0 0 6083
35033 20781 26888 2016 0 2 0 0 0 2010369904
39732 27287 27335 2667 0 2 0 0 0 2011401015
2005 1850 1849 2000 0 2 0 0 0 468
23726 13526 14708 2000 0 2 0 0 0 24607
30787 17259 17758 2133 0 2 0 0 0 2009202009
18416 10987 10771 2000 0 2 0 0 0 18992
13308 12176 9241 2000 0 2 0 0 0 13377
8504 7526 2406 2000 0 2 0 0 0 7762
38101 30474 31044 2000 0 2 0 0 0 2011137908
43097 1363 1432 2133 0 2 0 0 0 2012288215
33122 27286 27432 2667 0 2 0 0 0 2010083016
3694 1873 1872 2000 0 2 0 0 0 2147
58984 51924 52072 2093 0 2 0 0 0 2016017036
37354 27581 27291 2667 0 2 0 0 0 2011084015
25403 14928 14323 2000 0 2 0 0 0 26286
20083 14995 13752 2000 0 2 0 0 0 20671
47802 40912 40084 2088 0 2 0 0 0 2013283021
14891 8618 6539 2000 0 2 0 0 0 15056
60309 52374 52538 2094 0 2 0 0 0 2016099004
10208 10199 10198 2000 0 2 0 0 0 9441
56705 1061 998 2105 0 2 0 0 0 2015256904
5068 5063 4699 2000 0 2 0 0 0 3826
38684 31474 29669 2024 0 2 0 0 0 2011209004
52141 41286 41818 2074 0 2 0 0 0 2014144003
55753 1047 974 2141 0 2 0 0 0 2015104018
26900 14136 13481 2000 0 2 0 0 0 27965
46 34468 35145 2040 0 12 1 0 0 2012588012
21472 13140 15122 2000 0 2 0 0 0 22350
16558 11020 15367 2000 0 2 0 0 0 16735
11695 2798 10351 2000 0 2 0 0 0 11120
58450 996 1068 2132 0 2 0 0 0 2015523011
6631 5012 5011 2000 0 2 0 0 0 5505
37822 32154 31228 2040 0 2 0 0 0 2011116026
23149 15143 12677 2000 0 2 0 0 0 24029
59276 54041 54287 2098 0 2 0 0 0 2016024908
18018 15454 15398 2000 0 2 0 0 0 18414
47946 39373 39938 2094 0 2 0 0 0 2013285278
12730 12673 8026 2000 0 2 0 0 0 12799
7927 2376 3506 2000 0 2 0 0 0 7184
58876 0 0 1000 0 0 0 0 0 2015735005
34512 20067 21876 2000 0 2 0 0 0 2010261017
3116 1761 1760 2000 0 2 0 0 0 1569
24825 14760 13734 2133 0 2 0 0 0 25708
40328 29566 30053 2016 0 2 0 0 0 2011456009
19507 13407 14005 2000 0 2 0 0 0 20093
57000 903 983 2128 0 2 0 0 0 2015276006
14359 8615 8392 2000 0 2 0 0 0 14478
56 33706 33261 2040 0 12 1 0 0 2012192002
9625 2357 9316 2000 0 2 0 0 0 8863
49729 40257 36499 2096 0 2 0 0 0 2013388908
42705 1457 1432 2098 0 2 0 0 0 2012287114
5050 0 0 1000 0 0 0 30 0 3248
46839 37753 38274 2107 0 2 0 0 0 2013196016
26322 13435 13424 2000 0 2 0 0 0 27387
20897 13671 15080 2000 0 2 0 0 0 21772
47698 40594 39230 2060 0 2 0 0 0 2013246551
56057 1032 1062 2160 0 2 0 0 0 2015127001
45226 36145 30526 2052 0 2 0 0 0 2012727011
15980 11241 11482 2000 0 2 0 0 0 16157
11216 5274 5672 2000 0 2 0 0 0 10542
36386 20469 24087 2032 0 2 0 0 0 2010910005
1097 37678 40292 2092 0 12 0 14 0 2013322904
45870 37491 36731 2107 0 2 0 0 0 2013068027
50332 37623 40864 2090 0 2 0 0 0 2013463004
61352 51270 52546 2093 0 2 0 0 0 2016282042
27857 18686 18721 2000 0 2 0 0 0 29066
58268 991 1035 2141 0 2 0 0 0 2015427033
49314 37493 37695 2107 0 2 0 0 0 2013369503
22573 13783 14954 2000 0 2 0 0 0 23451
38306 32244 31771 2032 0 2 0 0 0 2011148037
63687 52630 52786 2095 0 2 0 0 0 2016636035
12169 12167 12166 2000 0 2 0 0 0 12221
58318 942 1081 2136 0 2 0 0 0 2015509001
7343 2025 2209 2000 0 2 0 0 0 6606
54140 42670 42617 2078 0 2 0 0 0 2014371906
2538 1594 1593 2000 0 2 0 0 0 991
24249 12855 13731 2000 0 2 0 0 0 25130
18931 13510 14137 2000 0 2 0 0 0 19515
13834 1579 12505 2000 0 2 0 0 0 13900
32655 27395 27389 2667 0 2 0 0 0 2010039017
28162 5594 5654 2000 0 2 0 0 0 2005096157
9034 3905 9011 2000 0 2 0 0 0 8285
52321 41938 42655 2063 0 2 0 0 0 2014158013
4219 4044 4043 2000 0 2 0 0 0 2670
25925 13783 13999 2000 0 2 0 0 0 26809
1463 1484 1545 2000 0 12 0 0 0 2009044211
20603 13508 12816 2000 0 2 0 0 0 21194
56984 924 955 2134 0 2 0 0 0 2015274905
34253 19415 22735 2065 0 2 0 0 0 2010247007
15401 4679 4678 2000 0 2 0 0 0 15579
51930 44739 42209 2072 0 2 0 0 0 2014126002
10709 5247 5976 2000 0 2 0 0 0 9964
49962 37497 37691 2107 0 2 0 0 0 2013402918
60707 53938 51013 2093 0 2 0 0 0 2016117005
5601 4716 5181 2000 0 2 0 0 0 4349
32187 15710 16763 2000 0 2 0 0 0 2009351014
48867 39282 40149 2081 0 2 0 0 0 2013342006
35497 20172 22221 2000 0 2 0 0 0 2010407007
27279 18690 15560 2000 0 2 0 0 0 28488
53595 41316 43392 2078 0 2 0 0 0 2014298911
21995 15145 13148 2000 0 2 0 0 0 22873
45447 33933 29276 2133 0 2 0 0 0 2012728112
61803 54040 52737 2098 0 2 0 0 0 2016403040
17021 11512 10500 2000 0 2 0 0 0 17258
50662 37752 40876 2103 0 2 0 0 0 2013475335
36291 18890 23838 2032 0 2 0 0 0 2010908904
27970 2798 10351 2000 0 2 0 0 0 2005059109
7123 7052 7051 2000 0 2 0 0 0 6028
51768 43710 42663 2063 0 2 0 0 0 2014110010
1944 1710 1709 2000 0 2 0 0 0 413
30476 15971 18497 2000 0 2 0 0 0 2009164906
54438 42669 41368 2078 0 2 0 0 0 2014405018
23671 14857 14019 2000 0 2 0 0 0 24552
55258 923 883 2116 0 2 0 0 0 2015034904
38455 27581 27327 2667 0 2 0 0 0 2011191003
18361 10711 15413 2000 0 2 0 0 0 18937
57495 905 935 2127 0 2 0 0 0 2015381012
13253 7485 8057 2000 0 2 0 0 0 13322
36100 20663 22417 2016 0 2 0 0 0 2010595908
58002 1009 1082 2138 0 2 0 0 0 2015413023
8449 3107 2042 2000 0 2 0 0 0 7707
43152 1363 1432 2133 0 2 0 0 0 2012288270
3639 1719 1718 2000 0 2 0 0 0 2092
39689 31746 29162 2098 0 2 0 0 0 2011397024
25348 13659 13622 2000 0 2 0 0 0 26231
41265 34101 34449 2048 0 2 0 0 34 2012014001
20030 13539 12832 2000 0 2 0 0 0 20616
51208 44776 42659 2063 0 2 0 0 0 2014035914
28758 15201 15200 2000 0 2 0 0 0 2006062035
10150 2357 2920 2000 0 2 0 0 0 9386
5001 4999 4998 2000 0 2 0 0 0 3771
40695 32216 1432 2032 0 2 0 0 0 2011516040
26845 14695 13195 2000 0 2 0 0 0 27910
60698 51336 53512 2095 0 2 0 0 0 2016115904
21417 13541 13858 2000 0 2 0 0 0 22295
35458 20079 21994 2000 0 2 0 0 0 2010405906
16503 11325 10527 2000 0 2 0 0 0 16680
56012 964 947 2116 0 2 0 0 0 2015121909
1078 37126 38792 2092 0 12 0 0 35 2013127012
11640 6845 5703 2000 0 2 0 0 0 11065
33779 1103 23465 2032 0 2 0 0 0 2010192013
61231 53940 52746 2098 0 2 0 0 0 2016275904
6576 5409 5408 2000 0 2 0 0 0 5450
32155 15710 17223 2000 0 2 0 88 0 2009349913
40716 30066 31532 2016 0 2 0 0 0 2011525013
52082 44777 42375 2094 0 2 0 0 0 2014140012
23094 15120 12945 2000 0 2 0 0 0 23974
48768 36578 40390 2136 0 2 0 0 0 2013335290
39214 30976 30082 2032 0 2 0 0 0 2011258906
17963 10768 11726 2000 0 2 0 0 0 18359
52489 43506 45193 2094 0 2 0 0 0 2014193905
47989 39373 39938 2094 0 2 0 0 0 2013285333
12671 8235 7917 2000 0 2 0 0 0 12744
7872 4134 3499 2000 0 2 0 0 0 7129
40942 30356 31896 2065 0 2 0 0 0 2011536010
50055 40153 37007 2111 0 2 0 0 0 2013404019
3061 1779 1778 2000 0 2 0 0 0 1514
62158 53487 51000 2086 0 2 0 0 0 2016417050
30512 18511 16355 2000 0 2 0 0 0 2009166007
50843 41158 41063 2054 0 2 0 0 0 2013907925
24770 14929 13360 2000 0 2 0 0 0 25653
45621 38315 36778 2107 0 2 0 0 0 2013052916
19452 13407 13465 2000 0 2 0 0 0 20038
49402 37760 40880 2103 0 2 0 0 0 2013378531
14314 7734 7663 2000 0 2 0 0 0 14423
36145 20661 22477 2016 0 2 0 120 0 2010597009
9570 3978 9251 2000 0 2 0 0 0 8808
51638 41943 44907 2063 0 2 0 0 0 2014055016
61537 51646 52499 2086 0 2 0 0 0 2016295006
42760 1457 1432 2098 0 2 0 0 0 2012287169
47030 40317 37631 2092 0 2 0 0 0 2013200007
57205 1285 1420 2160 0 2 0 0 0 2015292906
34577 20174 23500 2032 0 2 0 0 0 2010265008
43544 34569 34909 2065 0 2 0 0 0 2012357907
26267 13407 14005 2000 0 2 0 0 0 27332
56430 1002 936 2141 0 2 0 0 0 2015239013
20842 13671 15080 2000 0 2 0 0 0 21717
52997 45011 41785 2075 0 2 0 0 0 2014227017
15925 11241 11275 2000 0 2 0 0 0 16102
11161 10464 6463 2000 0 2 0 0 0 10487
77 34492 35140 2032 0 12 1 0 0 2012188011
6077 4732 4731 2000 0 2 0 0 0 4872
51455 41284 45133 2089 0 2 0 0 0 2014046043
56022 892 1005 2127 0 2 0 0 0 2015123010
29996 16319 17753 2000 0 2 0 24 0 2009146905
27802 18686 18721 2000 0 2 0 0 0 29011
42054 34566 34482 2048 0 2 0 0 0 2012081904
22518 13006 12694 2000 0 2 0 0 0 23396
47010 40928 39185 2088 0 2 0 0 0 2013198328
48004 39373 39938 2094 0 2 0 0 0 2013285911
12104 12096 12095 2000 0 2 0 0 0 12166
33740 18840 26172 2000 0 2 0 0 0 2010190912
7287 3269 2697 2000 0 2 0 0 0 6551
2483 1752 1751 2000 0 2 0 0 0 936
50240 37458 39300 2124 0 2 0 0 0 2013459013
24194 13539 12832 2000 0 2 0 0 0 25075
45007 33964 33687 2048 0 2 0 108 0 2012590902
39825 32245 30029 2016 0 2 0 0 0 2011420007
18876 14832 13856 2000 0 2 0 0 0 19460
62825 54316 51177 2089 0 2 0 0 0 2016447905
52504 41314 45196 2078 0 2 0 0 0 2014195006
13779 8233 7774 2000 0 2 0 0 0 13845
28891 15194 15209 2000 0 2 0 0 0 2006126002
8978 8951 8950 2000 0 2 0 0 0 8230
46800 38015 37010 2103 0 2 0 0 0 2013191034
4164 1758 1757 2000 0 2 0 0 0 2615
25870 13883 13732 2000 0 2 0 0 0 26754
1196 1484 1545 2000 0 12 0 0 0 2009044156
20548 14139 13657 2000 0 2 0 0 0 21139
42431 34023 34037 2040 0 2 0 0 0 2012168909
15346 4906 4905 2000 0 2 0 0 0 15524
37314 31932 31453 2048 0 2 0 0 0 2011065023
47474 39665 36828 2071 0 2 0 0 0 2013223045
10660 10659 5619 2000 0 2 0 0 0 9909
51316 41948 44804 2094 0 2 0 0 0 2014041006
61003 52203 54563 2093 0 2 0 0 0 2016133905
37632 32149 31512 2032 0 2 0 0 0 2011106007
5546 5116 5115 2000 0 2 0 0 0 4294
49697 40123 38935 2092 0 2 0 0 0 2013384339
27224 18690 15560 2000 0 2 0 0 0 28433
87 19411 21230 2000 0 12 1 0 0 2010370014
45392 33933 29276 2133 0 2 0 0 0 2012728057
16966 15394 10423 2000 0 2 0 0 0 17203
50637 37752 40876 2103 0 2 0 0 0 2013475280
38384 27361 27577 2667 0 2 0 0 0 2011187012
44238 1478 1220 2098 0 2 0 0 0 2012474143
28025 2798 10351 2000 0 2 0 0 0 2005059164
7066 5291 7064 2000 0 2 0 0 0 5973
21940 13916 13662 2000 0 2 0 0 0 22818
1869 1868 1867 2000 0 2 0 0 0 358
32280 16258 18285 2000 0 2 0 0 0 2009355005
39950 30237 29751 2040 0 2 0 0 0 2011425044
23616 14929 14874 2000 0 2 0 0 0 24497
55734 894 1074 2132 0 2 0 0 0 2015103908
57556 50370 47844 2137 0 2 0 0 0 2015385003
30718 1166 1270 2000 0 2 0 0 0 2009196284
13198 7556 7818 2000 0 2 0 0 0 13267
29090 1392 1287 2000 0 2 0 0 0 2008132281
8395 2306 2421 2000 0 2 0 50 0 7652
54933 913 912 2141 0 2 0 0 0 2015018004
38121 32240 30317 2032 0 2 0 0 0 2011138018
43207 1363 1432 2133 0 2 0 0 0 2012288325
3584 1797 1796 2000 0 2 0 0 0 2037
51895 42642 44727 2063 0 2 0 0 32 2014114001
60552 54452 54299 2100 0 2 0 0 0 2016112023
36493 31393 30453 2000 0 2 0 0 0 2011019002
25293 14873 14360 2000 0 2 0 0 0 26176
19975 12850 13747 2000 0 2 0 0 0 20561
62838 52057 51221 2095 0 2 0 0 0 2016449006
49365 37760 40880 2103 0 2 0 0 0 2013378008
41505 35301 29271 2116 0 2 0 0 0 2012038085
14786 8584 12522 2000 0 2 0 0 0 14946
50525 37287 36563 2145 0 2 0 0 0 2013473023
43713 33961 33721 2048 0 2 0 0 0 2012375908
40472 31475 29981 2048 0 2 0 0 0 2011475001
10095 2357 3086 2000 0 2 0 0 0 9331
4943 4747 4746 2000 0 2 0 0 0 3716
39445 29997 31350 2032 0 2 0 0 0 2011274017
52752 42671 42539 2078 0 2 0 0 0 2014209016
26790 14929 13361 2000 0 2 0 0 0 27855
31137 16333 16279 2000 0 2 0 0 0 2009235011
21362 14832 13856 2000 0 2 0 0 0 22240
53559 45006 41784 2075 0 2 0 0 0 2014262909
16448 11020 15367 2000 0 2 0 0 0 16625
40013 30804 32041 2107 0 2 0 0 0 2011434017
29696 17773 18287 2000 0 2 0 0 0 2009128904
11621 10493 5672 2000 0 2 0 0 30 11010
51301 41940 42632 2063 0 2 0 0 0 2014039905
6521 5071 5340 2000 0 2 0 0 0 5395
49245 37493 37695 2107 0 2 0 0 0 2013369035
23039 13659 14609 2000 0 2 0 0 0 23919
59298 52373 52751 2094 0 2 0 0 0 2016025018
17908 10829 11780 2000 0 2 0 0 0 18304
12639 12577 12576 2000 0 2 0 0 0 12689
59903 53079 51255 2091 0 2 0 0 0 2016066002
46193 40596 39248 2060 0 2 0 0 0 2013131003
7817 3855 3782 2000 0 2 0 0 0 7074
103 20080 23472 2032 0 12 1 0 0 2010196004
45149 33843 33722 2032 0 2 0 0 0 2012608903
39743 27388 27386 2667 0 2 0 0 0 2011402006
3006 1785 1784 2000 0 2 0 0 0 1459
53915 41389 43720 2094 0 2 0 0 0 2014337005
24715 13625 14738 2000 0 2 0 0 0 25598
19399 13811 15172 2000 0 2 0 0 0 19983
34845 1153 25487 2032 0 2 0 0 0 2010356004
49457 37760 40880 2103 0 2 0 0 0 2013378586
14264 8615 8466 2000 0 2 0 0 0 14368
9515 2095 9303 2000 0 2 0 0 0 8753
55179 986 1053 2139 0 2 0 0 0 2015032014
42795 1457 1432 2098 0 2 0 0 0 2012287224
4673 0 0 1000 0 0 0 20 0 3138
57540 921 1101 2134 0 2 0 0 0 2015383902
55509 1059 1015 2141 0 2 0 0 0 2015085907
26212 13407 13465 2000 0 2 0 0 0 27277
59665 54581 51691 2095 0 2 0 0 0 2016057029
37974 30236 29798 2032 0 2 0 0 58 2011124008
15870 10436 11018 2000 0 2 0 0 15 16047
50112 40922 37715 2103 0 2 0 0 0 2013409001
11106 5679 6094 2000 0 2 0 0 0 10432
36032 19526 26855 2016 0 2 0 0 0 2010593018
6027 5222 5221 2000 0 2 0 0 0 4817
27747 18686 18721 2000 0 2 0 0 0 28956
58554 1055 1369 2124 0 2 0 0 0 2015543902
22463 13621 14067 2000 0 2 0 0 0 23341
58755 0 0 1000 0 0 0 0 0 2015563004
17429 10718 11334 2000 0 2 0 0 0 17726
29726 16322 18591 2000 0 2 0 0 0 2009130005
110 34014 35149 2040 0 12 1 0 0 2012065004
48577 36549 38794 2096 0 2 0 0 0 2013321335
7232 7196 2400 2000 0 2 0 0 0 6496
2428 1879 1878 2000 0 2 0 0 0 881
55954 997 915 2141 0 2 0 0 0 2015119019
30900 15770 15863 2000 0 2 0 0 0 2009208037
31811 15763 16902 2000 0 2 0 0 0 2009290005
24139 15078 13975 2000 0 2 0 0 0 25020
54897 1076 1060 2165 0 2 0 0 0 2015012912
18822 13636 13615 2000 0 2 0 0 0 19405
13724 8593 7924 2000 0 2 0 0 0 13790
59894 53251 51806 2108 0 2 0 0 0 2016064901
8921 1979 3822 2000 0 2 0 0 0 8175
33846 1367 24338 2000 0 2 0 33 0 2010194903
33423 20630 25472 2032 0 2 0 0 0 2010100026
48088 38321 37969 2107 0 2 0 0 0 2013295517
4109 1597 1596 2000 0 2 0 0 0 2560
62401 51271 52614 2099 0 2 0 0 0 2016431005
25815 13883 13732 2000 0 2 0 0 0 26699
1433 1484 1545 2000 0 12 0 0 0 2009044101
20493 13882 15049 2000 0 2 0 0 0 21084
15291 15249 15248 2000 0 2 0 0 0 15469
10616 10431 3782 2000 0 2 0 0 0 9854
5491 5042 5041 2000 0 2 0 0 0 4239
53354 44775 41303 2063 0 2 0 0 0 2014244908
49657 40123 38935 2092 0 2 0 0 0 2013384284
27169 20804 20803 2000 0 2 0 0 0 28378
51716 41313 41929 2063 0 2 0 0 0 2014057906
21885 13610 13597 2000 0 2 0 0 0 22763
45337 33933 29276 2133 0 2 0 0 0 2012728002
16911 11618 11388 2000 0 2 0 0 0 17148
41206 32451 32483 2024 0 2 0 0 0 2011910041
36323 20469 24087 2032 0 2 0 0 0 2010909014
7003 6983 6982 2000 0 2 0 0 0 5918
1772 1749 1748 2000 0 2 0 0 0 303
49139 37493 36710 2107 0 2 0 0 0 2013368512
60060 53075 54288 2092 0 2 0 0 0 2016084003
23561 13528 13431 2000 0 2 0 0 0 24442
56495 1087 900 2152 0 2 0 0 0 2015241903
30663 1166 1270 2000 0 2 0 0 0 2009196229
61922 52091 52743 2098 0 2 0 0 0 2016411903
13143 7556 7818 2000 0 2 0 0 0 13212
29130 1392 1287 2000 0 2 0 0 0 2008132336
8340 2025 2572 2000 0 2 0 0 0 7597
43262 1363 1432 2133 0 2 0 0 0 2012288380
3529 1850 1849 2000 0 2 0 0 0 1982
25238 13528 14412 2000 0 2 0 0 0 26121
19920 13585 13920 2000 0 2 0 0 0 20506
41450 35301 29271 2116 0 2 0 0 0 2012038030
14736 7560 7512 2000 0 2 0 0 0 14891
56305 1091 1084 2132 0 2 0 0 0 2015227906
10040 10016 3731 2000 0 2 0 0 0 9276
52346 41938 45049 2086 0 2 0 0 20 2014159004
12204 0 0 1000 0 0 0 0 23 3661
38196 31926 31580 2032 0 2 0 0 0 2011142009
48282 40311 37648 2092 0 2 0 0 0 2013300031
26735 13528 14436 2000 0 2 0 0 0 27800
21307 13606 13623 2000 0 2 0 0 0 22185
35475 20172 26611 2000 0 2 0 0 0 2010406016
16393 11419 11389 2000 0 2 0 0 0 16570
11566 6824 2678 2000 0 2 0 0 0 10955
50035 37576 37173 2092 0 2 0 0 0 2013403909
6484 5305 5304 2000 0 2 0 0 0 5340
48801 38911 40783 2096 0 2 0 0 0 2013341015
58137 988 885 2138 0 2 0 0 0 2015421005
43331 34094 33979 2040 0 2 0 0 0 2012326006
27900 3855 10351 2000 0 2 0 0 0 2005058118
49300 37493 37695 2107 0 2 0 0 0 2013369090
123 33846 34546 2048 0 12 1 0 0 2012047003
22984 13528 15092 2000 0 2 0 0 0 23864
54670 41385 42664 2078 0 2 0 0 0 2014525012
17853 10886 10992 2000 0 2 0 0 0 18249
42407 34494 35839 2036 0 2 0 0 0 2012166019
50879 41235 41126 2065 0 2 0 0 0 2013908035
12598 12594 12593 2000 0 2 0 0 0 12634
36228 19900 21162 2016 0 2 0 0 0 2010907913
7762 7421 7420 2000 0 2 0 0 0 7019
42653 34091 33831 2040 0 2 0 0 0 2012219912
51743 43710 41297 2063 0 2 0 0 0 2014109019
60464 54544 54672 2092 0 2 0 0 0 2016107041
2951 1797 1796 2000 0 2 0 0 0 1404
33010 27395 27356 2667 0 2 0 0 0 2010077043
60047 52134 54019 2093 0 2 0 0 0 2016082902
24660 13816 14439 2000 0 2 0 0 0 25543
37002 32155 31299 2040 0 2 0 0 0 2011055004
19344 13783 14954 2000 0 2 0 0 0 19928
50699 39212 40866 2088 0 2 0 0 0 2013478005
59353 54347 52542 2109 0 2 0 0 0 2016029009
61935 52127 53916 2093 0 2 0 0 0 2016413004
14219 7734 7663 2000 0 2 0 0 73 14313
9460 2588 9244 2000 0 2 0 0 0 8698
55704 977 899 2137 0 2 0 0 0 2015101018
42850 1457 1432 2098 0 2 0 0 0 2012287279
4632 1916 1915 2000 0 2 0 0 0 3083
57224 934 1004 2124 0 2 0 0 0 2015293016
38932 32233 30108 2032 0 2 0 0 104 2011238015
26158 14033 13620 2065 0 2 0 0 0 27222
30754 17259 16252 2133 0 2 0 0 0 2009199009
15815 10718 11280 2000 0 2 0 0 0 15992
28789 15203 15202 2000 0 2 0 0 0 2006063026
43562 34569 35770 2048 0 2 0 0 0 2012358017
5972 4708 4707 2000 0 2 0 0 0 4762
55128 1045 1073 2130 0 2 0 0 0 2015028023
30989 15710 16897 2000 0 2 0 0 0 2009211918
27692 18686 18721 2000 0 2 0 0 0 28901
44806 34487 33781 2048 0 2 0 0 0 2012518017
22408 13574 13050 2000 0 2 0 0 0 23286
17374 10627 11328 2000 0 2 0 0 0 17671
59757 53286 52448 2090 0 2 0 0 0 2016061020
63364 51916 52084 2093 0 2 0 0 0 2016532020
50093 40984 37025 2111 0 2 0 0 0 2013405010
9042 0 0 1000 0 0 0 0 60 6441
32457 17754 17262 2133 0 2 0 0 0 2009508922
56750 1030 995 2139 0 2 0 0 0 2015259904
2373 1723 1722 2000 0 2 0 0 0 826
52107 44777 42660 2063 0 2 0 0 32 2014141003
24084 12850 13747 2000 0 2 0 0 0 24965
18767 13671 15080 2000 0 2 0 0 0 19350
58113 956 1556 2174 0 2 0 0 0 2015419904
13670 13395 8412 2000 0 2 0 0 0 13735
40189 31940 30957 2032 0 2 0 0 0 2011444036
29639 17773 15682 2000 0 2 0 0 0 2009126014
8866 8769 3010 2000 0 2 0 0 0 8120
40882 30356 31283 2040 0 2 0 0 0 2011535019
29193 0 0 1000 0 0 0 0 0 2008600020
4054 4044 4043 2000 0 2 0 0 0 2505
25760 14411 13390 2000 0 2 0 0 0 26644
36972 30450 30493 2116 0 2 0 0 0 2011053903
20438 14873 14360 2000 0 2 0 0 0 21029
59340 53936 52043 2095 0 2 0 0 0 2016027908
48143 38321 37969 2107 0 2 0 0 0 2013295572
15234 15217 15216 2000 0 2 0 0 0 15414
10564 10563 2678 2000 0 2 0 0 0 9799
35201 20783 23914 2016 0 2 0 0 0 2010392006
5436 4976 4715 2000 0 2 0 0 0 4184
52306 43714 43360 2063 0 2 0 0 0 2014153912
34556 20174 26114 2000 0 2 0 0 0 2010264017
27114 20804 20803 2000 0 2 0 0 0 28323
58682 1037 1065 2139 0 2 0 0 0 2015558022
21830 13536 13940 2000 0 2 0 0 0 22708
61514 51925 54026 2093 0 2 0 0 0 2016294015
53022 45011 44559 2063 0 2 0 0 0 2014228008
16856 15425 11779 2000 0 2 0 0 0 17093
57015 1088 1052 2114 0 2 0 0 0 2015279006
53601 42674 41369 2078 0 2 0 0 0 2014301003
140 34704 33316 2032 0 12 1 0 0 2012344007
1395 1478 1220 2098 0 12 0 0 0 2012474253
41323 35858 33893 2052 0 2 0 0 0 2012029002
6947 5230 5385 2000 0 2 0 0 0 5863
38769 31474 29974 2048 0 2 0 0 0 2011211041
1677 1597 1596 2000 0 2 0 0 0 248
49194 37493 36710 2107 0 2 0 0 0 2013368567
44755 33957 34277 2048 0 2 0 0 34 2012504007
23506 13587 13519 2000 0 2 0 0 0 24387
31377 1388 16532 2133 0 2 0 0 0 2009254003
42584 34533 33252 2040 0 2 0 0 0 2012201911
30608 1166 1270 2000 0 2 0 0 0 2009196174
13088 8372 1591 2000 0 2 0 0 0 13157
29134 1392 1287 2000 0 2 0 0 0 2008132391
8285 7421 7420 2000 0 2 0 0 0 7542
45919 39336 36719 2116 0 2 0 0 0 2013071027
3474 1920 1919 2000 0 2 0 0 0 1927
50264 39334 39937 2103 0 2 0 0 0 2013460004
25183 14955 12722 2000 0 2 0 0 0 26066
19865 14832 13604 2000 0 2 0 0 0 20451
14680 8402 8314 2000 0 2 0 0 0 14836
9984 2095 2305 2000 0 2 0 0 0 9221
12075 0 0 1000 0 0 0 13 0 3606
26680 13508 12816 2000 0 2 0 0 0 27745
21252 14898 13633 2000 0 2 0 0 0 22130
16338 10876 10683 2000 0 2 0 0 0 16515
11511 10517 5647 2000 0 2 0 0 0 10900
35158 1141 1574 2000 0 2 0 0 0 2010390905
37605 32149 31240 2040 0 2 0 0 0 2011105016
6453 5272 4723 2000 0 2 0 0 0 5285
27955 3855 10351 2000 0 2 0 0 0 2005058173
22929 13587 13668 2065 0 2 0 0 0 23809
61264 52658 53118 2103 0 2 0 0 0 2016280005
17798 10914 11620 2000 0 2 0 0 0 18194
34339 20667 22992 2016 0 2 0 0 0 2010250007
44743 35159 35466 2048 0 2 0 0 0 2012502906
12537 12495 12494 2000 0 2 0 0 0 12579
43974 1457 1220 2098 0 2 0 0 0 2012473152
7707 2798 2315 2000 0 2 0 0 0 6964
35025 20781 26888 2016 0 2 0 0 0 2010369023
2896 1893 1892 2000 0 2 0 0 0 1349
53276 44924 42100 2078 0 2 0 0 0 2014242018
48886 40985 38941 2116 0 2 0 0 0 2013345006
24605 14969 14677 2000 0 2 0 0 0 25488
156 35777 34338 2036 0 12 1 0 0 2012043012
19289 13574 13050 2000 0 2 0 0 0 19873
49906 39208 40147 2109 0 2 0 0 0 2013399918
14169 8615 8466 2000 0 2 0 0 0 14258
9405 9237 9296 2000 0 2 0 0 0 8643
38395 27287 27577 2667 0 2 0 0 0 2011188003
42905 1457 1432 2098 0 2 0 0 0 2012287334
4577 1767 1766 2000 0 2 0 0 0 3028
51870 42642 41758 2078 0 2 0 0 0 2014113010
26103 13430 14781 2000 0 2 0 0 0 27167
33092 27286 27491 2667 0 2 0 0 0 2010081034
47274 40124 40933 2109 0 2 0 0 0 2013217017
41617 35301 30531 2048 0 2 0 0 0 2012039076
15760 10559 10910 2000 0 2 0 0 58 15937
50550 37488 37654 2092 0 2 0 0 0 2013474014
11007 6819 6454 2000 0 2 0 0 0 10322
30423 18526 30397 2133 0 2 0 0 0 2009161906
56686 1061 998 2105 0 2 0 0 0 2015256023
5917 5093 5085 2000 0 2 0 0 0 4707
52777 42671 44758 2063 0 2 0 0 0 2014210007
27637 18686 18721 2000 0 2 0 0 0 28846
31139 17756 15695 2000 0 2 0 0 0 2009236002
22353 14887 13760 2000 0 2 0 0 0 23231
41237 34391 34480 2048 0 2 0 0 0 2012011001
17319 11529 11586 2000 0 2 0 0 0 17616
62777 51542 54256 2101 0 2 0 0 0 2016446061
52001 44577 42376 2089 0 2 0 0 0 2014128039
51276 42651 45001 2063 0 2 0 0 0 2014038914
28678 15190 15195 2000 0 2 0 0 0 2006059035
30214 15766 16987 2000 0 2 0 0 0 2009154034
2318 1873 1872 2000 0 2 0 0 0 771
61738 53833 52840 2107 0 2 0 0 0 2016303043
24029 12855 13523 2000 0 2 0 0 0 24910
18711 15188 15187 2000 0 2 0 0 0 19295
34298 19415 21204 2000 0 2 0 0 0 2010248906
13615 7221 7709 2000 0 2 0 0 72 13680
8811 2936 8768 2000 0 2 0 0 0 8065
33865 20080 21899 2000 0 2 0 0 0 2010195013
45130 34458 35269 2048 0 2 0 0 0 2012607912
3997 1971 1970 2000 0 2 0 0 0 2450
32242 17241 16274 2133 0 2 0 0 0 2009352913
35543 20180 22213 2000 0 2 0 0 0 2010408906
25705 13915 13802 2000 0 2 0 0 0 26589
20383 12721 14762 2000 0 2 0 0 0 20974
45021 33218 35166 2032 0 2 0 0 0 2012595003
15179 8618 6539 2000 0 2 0 0 0 15359
31975 17259 17764 2133 0 2 0 0 0 2009340004
42180 34389 34032 2048 0 2 0 0 0 2012098006
50993 41046 41012 2075 0 2 0 0 0 2013910925
38653 27361 27552 2667 0 2 0 0 0 2011202013
31685 16978 17228 2000 0 2 0 0 0 2009282023
31055 18515 31040 2000 0 2 0 30 0 2009216900
5373 4732 5365 2000 0 2 0 0 0 4129
51821 44579 42534 2078 0 2 0 0 0 2014111909
30439 18515 16350 2000 0 2 0 0 30 2009163007
21775 13574 14875 2000 0 2 0 0 0 22653
37951 30236 29749 2040 0 2 0 0 0 2011123017
16801 15370 10977 2000 0 2 0 0 0 17038
11969 5682 4899 2000 0 2 0 0 0 11423
44343 1478 1220 2098 0 2 0 0 0 2012474308
36054 19526 26839 2016 0 2 0 0 0 2010594009
6892 5063 5327 2000 0 2 0 0 0 5808
1620 1597 1596 2000 0 2 0 0 0 193
23452 13587 13519 2000 0 2 0 0 0 24332
48612 37678 40292 2092 0 2 0 0 0 2013322023
56524 922 949 2129 0 2 0 0 0 2015242013
18291 11289 15419 2000 0 2 0 0 0 18717
40251 30852 32076 2098 0 2 0 0 0 2011449018
30553 1166 1270 2000 0 2 0 0 0 2009196119
52923 44740 44704 2084 0 2 0 0 0 2014224017
13033 7485 8057 2000 0 2 0 0 0 13102
29148 1392 1287 2000 0 2 0 0 0 2008132446
8230 3855 2846 2000 0 2 0 25 0 7487
176 33734 35262 2040 0 12 1 0 0 2012185011
3419 1797 1796 2000 0 2 0 0 0 1872
49572 38029 37655 2101 0 2 0 0 0 2013381917
54233 41291 44527 2089 0 2 0 0 0 2014384017
25128 13526 14229 2000 0 2 0 0 0 26011
55401 937 993 2141 0 2 0 0 0 2015079026
19810 14857 14019 2000 0 2 0 0 0 20396
14628 8585 8676 2000 0 2 0 0 0 14781
36660 27727 27389 2667 0 2 0 0 0 2011036012
48043 40023 38072 2094 0 2 0 0 0 2013288911
9929 2025 2305 2000 0 2 0 0 0 9166
33827 1367 1271 2032 0 2 0 0 0 2010193912
4872 4716 4715 2000 0 2 0 0 0 3551
26625 15047 13805 2133 0 2 0 0 0 27690
59481 54173 54117 2098 0 2 0 0 0 2016051001
46116 38877 37066 2092 0 2 0 0 0 2013116002
21199 14898 13633 2000 0 2 0 0 0 22075
56963 924 955 2134 0 2 0 0 0 2015274024
48966 39966 38938 2094 0 2 0 0 0 2013363007
16283 11311 11019 2000 0 2 0 0 0 16460
62709 52559 51008 2090 0 2 0 0 0 2016444905
11456 10553 5655 2000 0 2 0 0 0 10845
180 33274 35240 2048 0 12 1 0 0 2012380009
31061 17252 16115 2133 0 2 0 0 0 2009218001
6398 5019 5201 2000 0 2 0 0 0 5230
22874 13743 13744 2000 0 2 0 0 0 23754
57788 1031 1083 2130 0 2 0 0 0 2015402013
17743 15407 15520 2000 0 2 0 0 0 18139
42389 34494 33746 2048 0 2 0 0 0 2012165909
54799 911 940 2129 0 2 0 0 0 2015006031
12480 12465 12464 2000 0 2 0 0 0 12524
1414 1457 1220 2098 0 12 0 0 0 2012473207
7652 3119 2433 2000 0 2 0 0 0 6909
61624 52764 54286 2094 0 2 0 0 0 2016296905
58734 0 0 1000 0 0 0 0 0 2015562013
2841 1861 1860 2000 0 2 0 0 0 1294
34629 20662 23008 2016 0 2 0 0 0 2010266907
28462 10563 2678 2000 0 2 0 0 0 2005144132
24550 14502 14491 2000 0 2 0 0 0 25433
36260 18890 23838 2032 0 2 0 0 0 2010908023
19234 13610 13586 2000 0 2 0 0 0 19818
14124 7734 7664 2000 0 2 0 0 0 14203
9350 9237 9236 2000 0 2 0 0 0 8588
42960 1457 1432 2098 0 2 0 0 0 2012287389
4522 1716 1715 2000 0 2 0 0 0 2973
29941 17252 16986 2133 0 2 0 0 0 2009145006
32319 16996 17224 2000 0 2 0 0 0 2009358005
39266 29554 30042 2016 0 2 0 0 0 2011262044
47329 40124 40933 2109 0 2 0 0 0 2013217072
41562 35301 30531 2048 0 2 0 0 0 2012039021
15705 10881 10873 2000 0 2 0 0 0 15882
59463 52028 51186 2091 0 2 0 0 0 2016033055
37536 32154 31534 2032 0 2 0 0 0 2011100034
10965 6480 5859 2000 0 2 0 0 0 10267
5862 5027 5026 2000 0 2 0 0 0 4652
54904 971 1089 2138 0 2 0 0 0 2015015004
27582 18686 18721 2000 0 2 0 0 0 28791
60657 51336 53512 2095 0 2 0 0 0 2016115023
46114 40999 40083 2109 0 2 0 0 0 2013114901
22298 15119 14804 2000 0 2 0 0 0 23176
35450 20079 21994 2000 0 2 0 0 0 2010405025
1537 1388 1446 2133 0 12 0 0 0 2009070332
17264 10881 11290 2000 0 2 0 0 11 17561
62722 51542 54256 2101 0 2 0 0 0 2016446006
49539 38029 37655 2101 0 2 0 0 0 2013381008
12060 4225 2332 2000 0 2 0 0 0 11946
43742 33850 34780 2056 0 2 0 0 0 2012378908
28206 6458 5953 2000 0 2 0 0 0 2005098111
32135 15710 17223 2000 0 2 0 0 0 2009349032
58132 967 960 2139 0 2 0 0 0 2015420014
2261 1893 1892 2000 0 2 0 0 0 716
39417 32142 31276 2040 0 2 0 0 0 2011271017
52718 42673 43387 2078 0 2 0 0 0 2014206016
23974 13585 13920 2000 0 2 0 0 0 24855
58564 1324 1184 2143 0 2 0 0 0 2015548003
31104 16280 17264 2133 0 2 0 0 0 2009232011
18658 15547 15467 2000 0 2 0 0 0 19240
32484 15849 16990 2000 0 2 0 0 0 2009509032
13560 8610 7443 2000 0 2 0 0 0 13625
43308 35187 35230 2040 0 2 0 0 0 2012325015
8754 2248 8737 2000 0 2 0 0 0 8010
42672 34091 35167 2040 0 2 0 34 0 2012220903
3942 1597 1596 2000 0 2 0 0 0 2395
25650 15089 15023 2000 0 2 0 0 0 26534
36988 32155 29782 2040 0 2 0 0 0 2011054013
20328 13882 14527 2000 0 2 0 0 0 20919
51369 41948 41298 2063 0 2 0 0 0 2014042905
10458 2357 3086 2000 0 2 0 0 0 9689
63387 53966 52603 2098 0 2 0 0 0 2016533011
44534 35191 34664 2032 0 2 0 0 0 2012485015
48047 38321 36769 2107 0 2 0 0 0 2013294003
57198 1285 1420 2160 0 2 0 0 0 2015292025
33968 20213 24334 2000 0 2 0 0 0 2010199004
62336 53074 51243 2091 0 2 0 0 0 2016426904
57367 0 0 1000 0 0 0 0 0 2015333009
21720 13812 14707 2000 0 2 0 0 0 22598
16746 11810 10424 2000 0 2 0 0 0 16983
28820 15205 15204 2000 0 2 0 0 0 2006064017
11917 6732 6013 2000 0 2 0 0 0 11368
44398 1478 1220 2098 0 2 0 0 0 2012474363
6862 5291 4746 2000 0 2 0 0 0 5753
31603 16336 17251 2133 0 2 0 0 28 2009278032
1812 0 0 1000 0 0 0 0 41 138
34922 20066 26610 2000 0 2 0 0 0 2010359004
36549 31393 30455 2000 0 2 0 83 0 2011020901
23397 14665 13712 2133 0 2 0 0 0 24277
18236 11413 15393 2000 0 2 0 0 0 18662
1025 39373 39938 2094 0 12 0 0 15 2013285030
12978 8593 7609 2000 0 2 0 0 0 13047
50098 40984 40092 2109 0 2 0 0 0 2013406001
45780 37761 38932 2107 0 2 0 0 0 2013065522
60350 54314 52738 2094 0 2 0 0 0 2016101013
8175 2758 2332 2000 0 2 0 0 0 7432
3364 1971 1970 2000 0 2 0 0 0 1817
63048 51611 54321 2103 0 2 0 0 0 2016460016
25073 12721 14762 2000 0 2 0 0 0 25956
19755 13528 13431 2000 0 2 0 0 0 20341
53506 44928 44784 2078 0 2 0 0 0 2014261010
56558 945 1043 2147 0 2 0 0 0 2015246004
35178 19534 24625 2000 0 2 0 0 33 2010391015
29647 15709 17212 2000 0 2 0 0 0 2009127005
9874 9330 3684 2000 0 2 0 0 0 9111
4835 4732 4731 2000 0 2 0 0 0 3496
59093 53011 51151 2096 0 2 0 0 0 2016019045
26570 14228 14585 2000 0 2 0 0 0 27635
31775 16340 15749 2000 0 2 0 0 0 2009287005
21144 13621 12865 2000 0 2 0 0 0 22020
16228 10557 10444 2000 0 2 0 0 0 16405
11414 6458 5953 2000 0 2 0 0 30 10790
55925 928 1029 2116 0 2 0 0 0 2015116019
36711 30234 29803 2032 0 2 0 0 0 2011040003
46271 40596 40068 2088 0 2 0 0 0 2013132902
6343 5139 5138 2000 0 2 0 0 0 5175
34895 1153 1233 2032 0 2 0 0 0 2010357903
62349 52800 53958 2086 0 2 0 0 0 2016428005
22819 13811 15172 2000 0 2 0 0 0 23699
60962 52203 54563 2093 0 2 0 0 0 2016133024
17688 10768 11622 2000 0 2 0 0 0 18084
12423 12130 12129 2000 0 2 0 0 0 12469
44024 1457 1220 2098 0 2 0 0 0 2012473262
7598 3858 2657 2000 0 2 0 0 0 6854
31027 16335 16275 2000 0 2 0 0 0 2009214010
2786 1797 1796 2000 0 2 0 0 0 1239
53252 41994 45082 2084 0 2 0 0 0 2014241908
46970 40928 39185 2088 0 2 0 0 0 2013198025
24495 14502 13691 2000 0 2 0 0 0 25378
19179 14034 15071 2000 0 2 0 0 0 19763
41031 32392 32469 2024 0 2 0 0 8 2011907041
54753 1024 884 2141 0 2 0 0 0 2015002040
9290 1979 9289 2000 0 2 0 0 0 8533
4467 1739 1738 2000 0 2 0 0 0 2918
54414 43706 42210 2072 0 2 0 0 0 2014401908
60124 52628 52105 2095 0 2 0 0 0 2016087003
46515 37748 40881 2103 0 2 0 0 0 2013152004
57853 948 962 2152 0 2 0 0 0 2015404903
15650 15259 15426 2000 0 2 0 0 0 15827
50530 37287 36563 2145 0 2 0 0 0 2013473904
61890 52299 54425 2095 0 2 0 0 0 2016408903
10910 5247 5976 2000 0 2 0 0 30 10212
5807 4956 4955 2000 0 2 0 0 0 4597
60337 52374 52538 2094 0 2 0 0 0 2016099912
49832 39343 40290 2107 0 2 0 0 0 2013397551
48421 38993 40066 2092 0 2 0 0 0 2013312004
27527 18690 15560 2000 0 2 0 0 0 28736
22243 13610 13586 2000 0 2 0 0 0 23121
29418 1388 1446 2133 0 2 0 0 0 2009070277
54557 44571 41764 2078 0 2 0 0 0 2014496001
32880 19417 21236 2000 0 2 0 0 0 2010057005
28261 6458 5953 2000 0 2 0 0 0 2005098166
53875 41771 42067 2078 0 2 0 0 0 2014328913
2206 1758 1757 2000 0 2 0 0 0 661
54847 1038 914 2128 0 2 0 0 0 2015011013
62470 52270 53750 2090 0 2 0 0 0 2016433042
23919 14696 13082 2000 0 2 0 0 0 24800
61253 52632 51181 2095 0 2 0 0 0 2016279014
18603 15408 15503 2000 0 2 0 0 0 19185
223 20667 22404 2016 0 12 1 0 0 2010249016
13505 8593 7924 2000 0 2 0 0 0 13570
8697 7510 2042 2000 0 2 0 0 25 7955
39582 27286 27751 2667 0 2 0 0 0 2011308010
3887 1764 1763 2000 0 2 0 0 0 2340
53301 44924 44587 2058 0 2 0 0 68 2014243009
35799 19524 26864 2016 0 2 0 0 0 2010572017
25595 14139 13657 2000 0 2 0 0 0 26479
41686 35183 34286 2032 0 2 0 0 0 2012044003
20273 14760 13734 2133 0 2 0 0 0 20864
56169 1050 1078 2124 0 2 0 0 0 2015139002
15074 8584 12522 2000 0 2 0 0 0 15249
10403 3855 10351 2000 0 2 0 0 0 9634
36440 19340 25681 2000 0 2 0 0 0 2010910913
51845 44579 45140 2081 0 2 0 0 0 2014112019
48752 36578 40390 2136 0 2 0 0 0 2013335042
21665 13595 14790 2000 0 2 0 0 0 22543
37134 30975 30100 2032 0 2 0 0 0 2011058004
47142 40124 37785 2092 0 2 0 0 0 2013216026
16691 10813 11286 2000 0 2 0 0 0 16928
32746 27646 27327 2667 0 2 0 0 0 2010042045
57519 921 1101 2134 0 2 0 0 0 2015383021
59385 52095 52547 2099 0 2 0 0 0 2016032009
11862 10431 3782 2000 0 2 0 0 0 11313
44453 1478 1220 2098 0 2 0 0 0 2012474418
58364 942 1081 2136 0 2 0 0 0 2015509909
6824 5245 5237 2000 0 2 0 45 0 5698
28404 2588 10260 2000 0 2 0 0 0 2005134113
55647 1012 1098 2145 0 2 0 0 0 2015098018
1719 0 0 1000 0 0 0 30 0 83
57259 929 1028 2120 0 2 0 0 0 2015296016
50588 37752 40876 2103 0 2 0 0 0 2013475005
58547 1055 1369 2124 0 2 0 0 0 2015543021
23342 13407 13777 2000 0 2 0 0 0 24222
18181 10987 10771 2000 0 2 0 0 0 18607
63260 51268 53053 2091 0 2 0 0 0 2016529020
12923 8593 7609 2000 0 2 0 0 0 12992
28709 15199 15198 2000 0 2 0 0 0 2006060026
45835 37761 38932 2107 0 2 0 0 0 2013065577
8120 5027 5026 2000 0 2 0 0 0 7377
53890 41947 43355 2063 0 2 0 0 0 2014330014
42479 34390 33686 2048 0 2 0 0 0 2012184901
3309 1971 1970 2000 0 2 0 0 0 1762
46858 37753 40747 2101 0 2 0 0 0 2013197502
36932 31464 30183 2048 0 2 0 0 0 2011049031
30920 15770 15863 2000 0 2 0 0 0 2009208918
25018 14760 13612 2000 0 2 0 0 0 25901
32861 1115 1333 2032 0 2 0 0 0 2010051018
19700 14665 13712 2133 0 2 0 0 0 20286
14532 14066 8088 2000 0 2 0 0 0 14671
28392 10517 5647 2000 0 2 0 0 0 2005125140
9819 2454 9775 2000 0 2 0 0 0 9056
49918 37497 37691 2107 0 2 0 0 0 2013402010
60393 53942 51589 2093 0 2 0 0 0 2016105004
4792 4739 4731 2000 0 2 0 0 0 3441
30263 17235 18280 2000 0 2 0 0 0 2009155025
234 20668 22433 2016 0 12 1 0 0 2010395006
26515 13826 13008 2000 0 2 0 0 0 27580
59893 53251 51806 2108 0 2 0 0 0 2016064020
53567 41316 43392 2078 0 2 0 0 0 2014298003
21090 13636 13615 2000 0 2 0 0 0 21965
40619 31265 30091 2040 0 2 0 0 0 2011482020
61030 51265 52044 2089 0 2 0 0 0 2016265004
16173 10994 10979 2000 0 2 0 0 0 16350
53481 41384 44915 2078 0 2 0 0 0 2014257019
48688 40128 40888 2088 0 2 0 0 0 2013330005
50939 41115 41017 2069 0 2 0 0 0 2013909934
40100 30987 30897 2032 0 2 0 0 0 2011441036
38664 27388 27550 2667 0 2 0 0 0 2011203004
29611 15708 17770 2000 0 2 0 0 0 2009123014
6288 5071 5070 2000 0 2 0 0 0 5120
58464 910 1373 2133 0 2 0 0 0 2015529011
62004 52726 51386 2083 0 2 0 0 0 2016415041
22764 13552 13818 2000 0 2 0 0 0 23644
37090 30473 31045 2000 0 2 0 0 0 2011056903
31733 1388 18508 2133 0 2 0 0 0 2009283014
17633 10918 10835 2000 0 2 0 0 0 18029
41230 32562 32357 2073 0 2 0 0 0 2011910922
12368 12157 12156 2000 0 2 0 0 0 12414
44079 1457 1220 2098 0 2 0 0 0 2012473317
48542 36549 38794 2096 0 2 0 0 0 2013321032
7544 3482 2303 2000 0 2 0 0 0 6799
55844 1039 1011 2138 0 2 0 0 0 2015112028
2731 1770 1769 2000 0 2 0 0 0 1184
58846 0 0 1000 0 0 0 0 0 2015729005
34646 20662 25972 2016 0 2 0 0 0 2010267017
46367 38992 39918 2094 0 2 0 0 0 2013142508
62293 54034 52120 2093 0 2 0 0 0 2016424014
24440 14860 13680 2000 0 2 0 0 0 25323
56468 1087 900 2152 0 2 0 0 0 2015241022
19124 15145 13148 2000 0 2 0 0 0 19708
40272 31612 29592 2032 0 2 0 0 0 2011450009
63751 54548 52039 2084 0 2 0 0 0 2016637907
54258 41291 44755 2071 0 2 0 0 0 2014385008
14027 7487 8066 2000 0 2 0 0 0 14093
43441 34537 35503 2040 0 2 0 0 0 2012347007
9229 1979 2153 2000 0 2 0 0 0 8478
31360 16978 17179 2000 0 2 0 0 0 2009251003
4412 1889 1888 2000 0 2 0 0 0 2863
55984 964 947 2116 0 2 0 0 0 2015121001
35673 20218 23594 2032 0 2 0 0 0 2010554016
20794 13685 14663 2000 0 2 0 0 0 21387
15595 15286 15427 2000 0 2 0 0 0 15772
60880 54417 53301 2102 0 2 0 0 0 2016128042
10855 6375 5024 2000 0 2 0 0 0 10157
48957 39966 37022 2090 0 2 0 0 0 2013362016
60380 54343 52351 2107 0 2 0 0 0 2016103903
5752 5272 4754 2000 0 2 0 0 0 4542
48669 40528 40135 2103 0 2 0 0 0 2013328904
50202 40930 37706 2103 0 2 0 0 0 2013457004
27472 18690 15560 2000 0 2 0 0 0 28681
22188 14594 13910 2000 0 2 0 0 0 23066
1139 1388 1446 2133 0 12 0 0 0 2009070222
17214 10577 11315 2000 0 2 0 0 0 17451
43760 33850 36112 2040 0 2 0 0 0 2012379018
40994 30356 31896 2065 0 2 0 0 0 2011536918
2151 1841 1840 2000 0 2 0 0 0 606
52694 42673 41961 2063 0 2 0 0 0 2014205906
23864 14832 13604 2000 0 2 0 0 0 24745
18548 10890 15543 2000 0 2 0 0 0 19130
13450 13406 8386 2000 0 2 0 0 0 13515
36199 19287 23319 2000 0 2 0 0 0 2010907032
28951 1392 1287 2000 0 2 0 0 0 2008132033
8642 2950 2341 2000 0 2 0 0 0 7900
3832 1971 1970 2000 0 2 0 0 0 2285
25540 13873 14871 2000 0 2 0 0 0 26424
20218 13816 14439 2000 0 2 0 33 0 20809
60771 54036 52346 2097 0 2 0 0 0 2016123005
63764 52629 53955 2098 0 2 0 0 0 2016639008
15024 7560 7512 2000 0 2 0 0 0 15194
34419 19533 24621 2000 0 2 0 0 0 2010253007
10347 10199 9133 2000 0 2 0 0 0 9579
63365 51916 52084 2093 0 2 0 0 0 2016532901
5235 5230 5229 2000 0 2 0 0 0 3964
49598 40123 38935 2092 0 2 0 0 0 2013384009
39531 27727 27220 2667 0 2 0 0 0 2011304019
61375 53801 53575 2092 0 2 0 0 0 2016283005
32311 15710 16896 2000 0 2 0 0 0 2009357014
27038 13792 14637 2000 0 2 0 0 0 28103
39321 31929 30966 2032 0 2 0 0 0 2011263035
21610 12764 12733 2000 0 2 0 0 0 22488
47197 40124 37785 2092 0 2 0 0 0 2013216081
16636 11386 10800 2000 0 2 0 0 0 16873
11820 10431 6065 2000 0 2 0 0 0 11258
53168 44596 43776 2063 0 2 0 0 0 2014239018
46740 37750 39218 2073 0 2 0 0 0 2013188006
6769 4716 5181 2000 0 2 0 0 0 5643
55139 1045 1073 2130 0 2 0 0 0 2015028904
28047 5247 5976 2000 0 2 0 0 0 2005065109
31570 15763 16907 2000 0 2 0 0 0 2009277922
1774 0 0 1000 0 0 0 40 0 28
57579 889 1093 2137 0 2 0 0 0 2015387012
36565 30502 30794 2107 0 2 0 0 0 2011021011
23287 14899 15068 2000 0 2 0 0 0 24167
33189 27741 27432 2667 0 2 0 0 0 2010084034
18156 10801 11872 2000 0 2 0 0 0 18552
38335 27286 27708 2667 0 2 0 0 0 2011185003
45676 40993 40096 2109 0 2 0 0 0 2013060017
12868 8593 8229 2000 0 2 0 0 0 12937
50472 40982 40077 2109 0 2 0 0 0 2013471014
8065 2376 2433 2000 0 2 0 0 0 7322
32429 17754 17262 2133 0 2 0 0 0 2009508041
56739 1030 995 2139 0 2 0 0 0 2015259023
3254 1846 1845 2000 0 2 0 0 0 1707
46913 37753 40747 2101 0 2 0 0 0 2013197557
63494 53931 51176 2093 0 2 0 0 0 2016619906
47411 36974 41002 2071 0 2 0 0 0 2013220017
24963 13882 14527 2000 0 2 0 0 0 25846
31106 16272 16332 2000 0 2 0 0 0 2009233002
19645 14899 15068 2000 0 2 0 0 0 20231
42408 34023 34037 2040 0 2 0 0 0 2012168001
58106 956 1556 2174 0 2 0 0 0 2015419023
14482 7403 8403 2000 0 2 0 0 0 14616
63165 54349 51420 2102 0 2 0 0 0 2016525029
9763 2095 9329 2000 0 2 0 0 0 9001
51344 41948 44804 2094 0 2 0 0 0 2014041914
52067 41318 43385 2078 0 2 0 0 0 2014132911
4748 4747 4746 2000 0 2 0 0 0 3386
53757 45007 41789 2075 0 2 0 0 0 2014326023
42460 35067 34452 2040 0 2 0 0 0 2012180910
26460 14639 13347 2000 0 2 0 0 0 27525
36967 30450 30493 2116 0 2 0 0 0 2011053022
21035 13637 15174 2000 0 2 0 0 0 21910
51003 42678 43698 2063 0 2 0 0 0 2014029005
60758 51238 52707 2095 0 2 0 0 0 2016121904
37409 31478 31916 2048 0 2 0 0 0 2011094006
16118 10462 11313 2000 0 2 0 0 0 16295
34393 20175 23572 2032 0 2 0 0 0 2010251906
11316 5247 5976 2000 0 2 0 0 0 10680
59944 54554 52812 2082 0 2 0 0 0 2016068011
55906 939 957 2127 0 2 0 0 0 2015115909
6233 5004 4998 2000 0 2 0 0 0 5065
263 20166 26616 2000 0 12 1 0 0 2010198013
61302 54310 52106 2089 0 2 0 0 0 2016281904
48926 40985 40081 2109 0 2 0 0 0 2013346905
22711 13536 14017 2000 0 2 0 0 0 23589
17578 11241 15497 2000 0 2 0 0 0 17974
34914 18850 25503 2000 0 2 0 0 0 2010358013
40559 30136 29672 2040 0 2 0 0 0 2011478029
12313 12157 12156 2000 0 2 0 0 0 12359
32008 15748 15883 2000 0 2 0 0 0 2009343004
7487 3855 3782 2000 0 2 0 75 0 6744
2676 1889 1888 2000 0 2 0 0 0 1129
51923 42642 44727 2063 0 2 0 0 0 2014114909
46422 38992 39918 2094 0 2 0 0 0 2013142563
24385 14803 12703 2000 0 2 0 0 0 25268
44134 1457 1220 2098 0 2 0 0 0 2012473372
19069 13610 13597 2000 0 2 0 0 0 19653
13972 13377 7995 2000 0 2 0 0 0 14038
58490 50454 50040 2134 0 2 0 0 0 2015533002
48845 38911 40783 2096 0 2 0 0 0 2013341290
9174 2306 3108 2000 0 2 0 0 0 8423
269 19528 26865 2016 0 12 1 0 0 2010591009
4357 1901 1900 2000 0 2 0 0 0 2808
61637 54341 54285 2108 0 2 0 0 0 2016301006
63507 53556 54494 2096 0 2 0 0 0 2016621007
875 19419 21203 2000 0 12 0 0 0 2010271008
29258 1484 1545 2000 0 2 0 0 0 2009044349
49495 37250 39306 2107 0 2 0 0 0 2013380017
20739 14411 13390 2000 0 2 0 0 0 21332
53531 45006 41784 2075 0 2 0 0 0 2014262001
58824 0 0 1000 0 0 0 0 0 2015565013
15546 4673 15536 2000 0 2 0 0 0 15717
10828 10651 5677 2000 0 2 0 0 0 10102
39100 29560 31230 2008 0 2 0 0 0 2011245034
5709 5305 5304 2000 0 2 0 0 0 4487
36472 27779 27421 2667 0 2 0 0 0 2011007001
27417 18690 15560 2000 0 2 0 0 0 28626
22133 14885 13242 2000 0 2 0 0 0 23011
55348 989 1041 2138 0 2 0 0 0 2015076026
1174 1388 1446 2133 0 12 0 0 0 2009070167
17159 10890 10585 2000 0 2 0 0 0 17396
59931 53079 51255 2091 0 2 0 0 0 2016066910
36700 27703 27474 2667 0 2 0 0 0 2011039012
46227 40596 39248 2060 0 2 0 0 0 2013131911
33913 20080 23472 2032 0 2 0 0 0 2010196912
2096 2087 2086 2000 0 2 0 0 0 551
43600 35463 35834 2032 0 2 0 0 0 2012363907
49076 37493 36710 2107 0 2 0 0 0 2013368264
23809 14832 13604 2000 0 2 0 0 0 24690
28296 10466 5241 2000 0 2 0 0 0 2005115121
1545 1323 1284 2000 0 12 0 0 262 19075
34876 1153 25487 2032 0 2 0 0 0 2010356912
28475 10493 5672 2000 0 2 0 0 0 2005156105
13393 8230 8322 2000 0 2 0 0 0 13460
44844 33849 34609 2036 0 2 0 0 0 2012523907
28988 1392 1287 2000 0 2 0 0 0 2008132088
8587 2025 2678 2000 0 2 0 0 0 7845
40862 29837 30203 2032 0 2 0 0 0 2011533023
43037 1363 1432 2133 0 2 0 0 0 2012288132
31029 15741 15890 2000 0 2 0 0 0 2009215001
3777 1889 1888 2000 0 2 0 0 0 2230
25485 13882 15049 2000 0 2 0 0 0 26369
62645 52366 52540 2094 0 2 0 0 0 2016441905
20166 13826 13008 2000 0 2 0 59 0 20754
38026 30236 29798 2032 0 2 0 0 0 2011124916
59537 52661 53260 2099 0 2 0 0 0 2016054001
14969 8402 8314 2000 0 2 0 84 0 15139
10292 2454 10260 2000 0 2 0 0 0 9524
5172 4963 5168 2000 0 2 0 0 0 3909
37696 31923 30963 2032 0 2 0 0 0 2011112007
26983 14858 13740 2133 0 2 0 0 0 28048
34679 18841 26121 2000 0 2 0 0 0 2010269907
45502 39119 37160 2077 0 2 0 0 0 2013050521
60101 54306 54421 2100 0 2 0 0 0 2016086012
21555 12764 12733 2000 0 2 0 0 0 22433
46495 37748 38276 2107 0 2 0 0 0 2013151013
16581 11020 15428 2000 0 2 0 0 0 16818
61430 53801 53575 2092 0 2 0 0 0 2016283060
11765 10419 5189 2000 0 2 0 0 0 11203
6714 5116 5115 2000 0 2 0 0 0 5588
28102 5247 5976 2000 0 2 0 0 0 2005065164
48379 38993 39924 2094 0 2 0 0 0 2013311013
57635 1013 1067 2138 0 2 0 0 0 2015391003
45162 34564 35841 2052 0 2 0 0 0 2012616004
32336 16334 17166 2000 0 2 0 0 0 2009361005
23232 13811 12969 2000 0 2 0 0 0 24112
54853 1076 1060 2165 0 2 0 0 0 2015012004
18101 10718 11674 2000 0 2 0 0 0 18497
54532 44571 43640 2056 0 2 0 0 0 2014495010
63238 54546 52706 2084 0 2 0 0 0 2016528910
12813 12684 12179 2000 0 2 0 0 0 12882
8010 3269 2697 2000 0 2 0 0 0 7267
3199 1804 1803 2000 0 2 0 0 0 1652
38233 30847 32075 2098 0 2 0 0 0 2011144018
24908 14968 14268 2000 0 2 0 0 0 25791
36586 31925 31448 2048 0 2 0 0 0 2011025002
19590 15120 12945 2000 0 2 0 0 0 20176
14437 14066 7812 2000 0 2 0 0 0 14561
62658 51408 54329 2100 0 2 0 0 0 2016443006
47516 39665 37270 2075 0 2 0 0 0 2013224008
9708 1979 9289 2000 0 2 0 0 0 8946
33523 27395 27385 2667 0 2 0 0 0 2010129009
39593 27361 27751 2667 0 2 0 0 0 2011309001
32222 17241 16274 2133 0 2 0 0 0 2009352032
30234 15766 16987 2000 0 2 0 115 0 2009154915
56775 1022 1023 2139 0 2 0 0 0 2015263014
43364 34094 33834 2040 0 2 0 0 0 2012328015
26405 13811 14503 2000 0 2 0 0 0 27470
54096 42680 43391 2078 0 2 0 0 0 2014363016
20980 13663 12763 2000 0 2 0 0 0 21855
50393 37900 37064 2096 0 2 0 0 0 2013467023
45309 36145 30526 2052 0 2 0 0 0 2012727094
16063 11119 11317 2000 0 2 0 0 0 16240
292 35462 35845 2032 0 12 1 0 0 2012164010
58201 1377 1259 2165 0 2 0 0 0 2015423014
50967 41166 41130 2060 0 2 0 0 0 2013910044
11261 10414 6972 2000 0 2 0 0 0 10625
36379 20049 22276 2000 0 2 0 0 0 2010909922
31704 16978 17228 2000 0 2 0 0 0 2009282904
6178 5393 5392 2000 0 2 0 0 0 5010
51403 41284 42495 2074 0 2 0 0 0 2014045905
51058 42678 43698 2063 0 2 0 0 0 2014029060
46067 40999 40083 2109 0 2 0 0 0 2013114543
22656 14994 13380 2000 0 2 0 0 0 23534
37110 30473 31048 2000 0 2 0 0 0 2011057013
17523 11267 11374 2000 0 2 0 0 0 17919
32787 27388 27474 2667 0 2 0 0 0 2010043036
46624 40598 37701 2103 0 2 0 0 0 2013155527
12258 12087 12086 2000 0 2 0 0 0 12304
7432 7430 7429 2000 0 2 0 0 0 6689
60088 53075 54288 2092 0 2 0 0 0 2016084911
55666 1044 931 2132 0 2 0 0 0 2015099009
48164 38027 40565 2103 0 2 0 0 0 2013297003
2621 1719 1718 2000 0 2 0 0 0 1074
34043 1571 22762 2065 0 2 0 0 0 2010202004
62271 52761 53914 2098 0 2 0 0 0 2016423904
24331 14995 13752 2000 0 2 0 0 0 25213
19014 13812 14707 2000 0 2 0 0 0 19598
63283 53071 52343 2092 0 2 0 0 0 2016530011
13917 8613 7247 2000 0 2 0 0 0 13983
9118 2306 3108 2000 0 2 0 0 0 8368
4302 1749 1748 2000 0 2 0 0 0 2753
55085 1546 1352 2151 0 2 0 0 0 2015026014
26008 13685 14663 2000 0 2 0 0 0 26892
1145 1484 1545 2000 0 12 0 0 0 2009044294
55422 937 993 2141 0 2 0 0 0 2015079907
20684 13915 13802 2000 0 2 0 0 0 21277
15487 4671 15472 2000 0 2 0 0 0 15662
59834 51680 53237 2099 0 2 0 0 0 2016063029
38041 30226 29727 2040 0 2 0 0 0 2011130008
45740 38849 38076 2092 0 2 0 0 0 2013062907
10782 5274 5672 2000 0 2 0 0 0 10047
49964 37576 37173 2092 0 2 0 0 0 2013403001
59225 52162 54164 2093 0 2 0 0 0 2016022045
30312 15766 16337 2000 0 2 0 0 0 2009156016
58185 988 885 2138 0 2 0 0 0 2015421913
27362 18690 15560 2000 0 2 0 0 0 28571
63452 53933 54524 2091 0 2 0 0 0 2016617016
22078 14034 15071 2000 0 2 0 0 0 22956
58618 953 952 2141 0 2 0 0 0 2015549902
29286 1388 1446 2133 0 2 0 0 0 2009070112
17104 10909 15196 2000 0 2 0 0 0 17341
35948 18852 25951 2000 0 2 0 0 0 2010587018
57928 1063 890 2139 0 2 0 0 0 2015409004
44184 1478 1220 2098 0 2 0 0 0 2012474005
28604 15192 15191 2000 0 2 0 0 0 2006020033
29619 17263 17770 2133 0 2 0 0 0 2009124005
52263 44774 41300 2063 0 2 0 0 0 2014151903
42627 34091 33831 2040 0 2 0 0 0 2012219004
2035 1729 1728 2000 0 2 0 0 0 496
31230 16996 18276 2000 0 2 0 0 65 2009243021
49107 37493 36710 2107 0 2 0 0 0 2013368319
23754 13552 13654 2000 0 2 0 0 0 24635
28351 10466 5241 2000 0 2 0 0 0 2005115176
31744 18527 18493 2133 0 2 0 0 0 2009284005
18443 1323 11689 2000 0 2 0 0 0 19020
41979 33959 34280 2048 0 2 0 0 0 2012071913
54816 911 940 2129 0 2 0 0 0 2015006912
13336 7485 8057 2000 0 2 0 0 0 13405
62068 53103 51214 2095 0 2 0 0 0 2016416032
29016 1392 1287 2000 0 2 0 0 0 2008132143
8532 2376 3506 2000 0 2 0 0 0 7790
36826 31755 30510 2116 0 2 0 0 0 2011043003
3722 1742 1741 2000 0 2 0 0 0 2175
34016 20213 26502 2000 0 2 0 0 0 2010200903
34621 20662 23008 2016 0 2 0 0 0 2010266026
58956 51924 52072 2093 0 2 0 0 0 2016017008
60253 53941 52119 2093 0 2 0 0 0 2016095040
25431 14928 14323 2000 0 2 0 0 0 26314
47615 40983 37019 2111 0 2 0 0 0 2013242009
20111 14860 13680 2000 0 2 0 0 0 20699
37059 32155 31299 2040 0 2 0 0 0 2011055912
14919 8585 8676 2000 0 2 0 0 0 15084
50746 39161 40396 2096 0 2 0 0 0 2013490006
10236 2095 10198 2000 0 2 0 0 0 9469
5104 5101 5100 2000 0 2 0 0 0 3854
30942 15710 16897 2000 0 2 0 0 0 2009211010
59592 52661 53260 2099 0 2 0 0 0 2016054056
53144 44596 41275 2066 0 2 0 0 0 2014238908
26928 14136 13481 2000 0 2 0 0 0 27993
45557 39119 37160 2077 0 2 0 0 0 2013050576
21500 13510 14137 2000 0 2 0 0 0 22378
11723 10651 5677 2000 0 2 0 0 0 11148
54380 44768 45081 2084 0 2 0 0 0 2014398908
6659 5050 5049 2000 0 2 0 0 0 5533
23177 15143 12677 2000 0 2 0 0 0 24057
60156 54348 51895 2103 0 2 0 0 0 2016090003
18046 15454 15544 2000 0 2 0 0 0 18442
46582 40598 37701 2103 0 2 0 0 0 2013155004
57908 908 992 2134 0 2 0 0 0 2015407903
12758 7487 8243 2000 0 2 0 0 0 12827
39639 32085 31403 2098 0 2 0 0 0 2011378005
61858 51919 51971 2091 0 2 0 0 0 2016405903
7955 3482 3403 2000 0 2 0 0 0 7212
3144 1868 1867 2000 0 2 0 0 0 1597
24853 14760 13734 2133 0 2 0 0 0 25736
19535 13528 15092 2000 0 2 0 0 0 20121
313 33210 33938 2048 0 12 1 0 0 2012073014
54832 985 888 2114 0 2 0 0 0 2015008013
14387 7403 8460 2000 0 2 0 0 0 14506
9653 3905 2153 2000 0 2 0 0 0 8891
34194 27581 27708 2667 0 2 0 0 0 2010220005
36813 30234 29821 2032 0 2 0 0 0 2011041902
52278 43714 43360 2063 0 2 0 0 0 2014153004
58943 52622 53946 2098 0 2 0 0 0 2016015907
26350 13435 13424 2000 0 2 0 0 0 27415
20925 13536 14219 2000 0 2 0 0 0 21800
47670 40594 39230 2060 0 2 0 0 0 2013246523
56085 1032 1062 2160 0 2 0 0 0 2015127029
45254 36145 30526 2052 0 2 0 0 0 2012727039
16008 11661 11327 2000 0 2 0 0 0 16185
57053 1088 1052 2114 0 2 0 0 0 2015279914
53733 41288 45135 2089 0 2 0 0 0 2014325913
33206 18846 26148 2000 0 2 0 0 0 2010092016
38278 32244 31771 2032 0 2 0 0 0 2011148009
6123 4700 5327 2000 0 2 0 0 0 4955
39542 27709 27220 2667 0 2 0 0 0 2011305010
61324 51270 52546 2093 0 2 0 0 0 2016282014
46730 37750 38939 2107 0 2 0 0 0 2013187015
56856 970 902 2152 0 2 0 0 0 2015267005
34410 19533 23484 2032 0 2 0 0 0 2010252016
44614 33271 34661 2040 0 2 0 0 0 2012492006
22601 13783 14954 2000 0 2 0 0 0 23479
42563 34533 33252 2040 0 2 0 0 0 2012201003
46679 40598 37701 2103 0 2 0 0 0 2013155582
12199 12186 12185 2000 0 2 0 0 0 12249
58240 991 1035 2141 0 2 0 0 0 2015427005
7371 2798 2315 2000 0 2 0 0 0 6634
31623 16336 17251 2133 0 2 0 0 0 2009278913
2566 1846 1845 2000 0 2 0 0 0 1019
36544 31393 30455 2000 0 2 0 0 0 2011020020
24277 12855 13731 2000 0 2 0 0 0 25158
33149 27286 27432 2667 0 2 0 0 0 2010083043
18959 12764 12733 2000 0 2 0 0 0 19543
13862 8233 7774 2000 0 2 0 0 0 13928
28145 5594 5654 2000 0 2 0 0 0 2005096129
9063 2910 9042 2000 0 2 0 0 0 8313
32375 17510 16644 2000 0 2 0 0 0 2009507050
4247 1850 1849 2000 0 2 0 0 0 2698
55598 1006 919 2139 0 2 0 0 0 2015095018
57294 1070 969 2128 0 2 0 0 0 2015299016
25953 13891 13755 2000 0 2 0 0 0 26837
1527 1484 1545 2000 0 12 0 0 0 2009044239
20631 14929 13361 2000 0 2 0 0 0 21222
45958 40925 40072 2088 0 2 0 0 0 2013100010
15429 4668 15410 2000 0 2 0 0 0 15607
10736 10685 6450 2000 0 2 0 0 0 9992
5629 5012 5201 2000 0 2 0 0 0 4377
53822 45007 44556 2063 0 2 0 0 0 2014327014
27307 18690 15560 2000 0 2 0 0 0 28516
22023 15145 13148 2000 0 2 0 0 0 22901
37394 31478 29959 2048 0 2 0 0 0 2011093015
17049 11512 11484 2000 0 2 0 0 0 17286
46254 40596 40068 2088 0 2 0 0 0 2013132021
7151 7054 7051 2000 0 2 0 0 0 6056
49880 39208 40147 2109 0 2 0 0 0 2013399010
60501 51266 53049 2091 0 2 0 0 0 2016108004
1978 1779 1778 2000 0 2 0 0 0 441
56836 1000 990 2141 0 2 0 0 0 2015265904
33019 27767 27356 2667 0 2 0 0 0 2010078006
44573 34396 34517 2048 0 2 0 34 0 2012490905
23699 13526 14708 2000 0 2 0 0 0 24580
18389 10718 11674 2000 0 2 0 0 0 18965
61062 52096 52045 2095 0 2 0 0 0 2016268004
13281 8233 7887 2000 0 2 0 0 0 13350
53447 42676 41933 2063 0 2 0 0 0 2014254019
29042 1392 1287 2000 0 2 0 0 0 2008132198
8477 2588 2406 2000 0 2 0 0 0 7735
38604 27738 27430 2667 0 2 0 0 0 2011200004
29525 17263 17229 2133 0 2 0 0 0 2009120014
3667 1883 1882 2000 0 2 0 0 0 2120
25376 13659 13622 2000 0 2 0 0 0 26259
20058 12855 13731 2000 0 2 0 0 0 20644
37172 30975 30102 2032 0 2 0 14 0 2011059903
29859 15708 16908 2000 0 2 0 0 0 2009132923
14864 8395 12523 2000 0 2 0 0 0 15029
59476 52028 51186 2091 0 2 0 0 0 2016033908
10179 10016 10167 2000 0 2 0 0 0 9414
5036 5034 5026 2000 0 2 0 0 0 3799
35298 18842 26122 2000 0 2 0 0 33 2010398006
43124 1363 1432 2133 0 2 0 0 0 2012288242
26873 14695 13195 2000 0 2 0 0 0 27938
34696 19419 21234 2000 0 2 0 0 0 2010270017
21445 13140 15122 2000 0 2 0 0 0 22323
58803 0 0 1000 0 0 0 0 0 2015564022
16531 7560 7512 2000 0 2 0 0 0 16708
40218 29845 30098 2032 0 2 0 0 0 2011447009
52880 41382 43491 2094 0 2 0 0 0 2014222008
11668 5247 6722 2000 0 2 0 0 0 11093
6604 4984 4983 2000 0 2 0 0 0 5478
36461 27724 27421 2667 0 2 0 0 0 2011006010
54190 41290 41827 2074 0 2 0 0 0 2014382008
23122 15120 12945 2000 0 2 0 0 0 24002
17991 15454 15398 2000 0 2 0 0 0 18387
41418 33847 34258 2060 0 2 0 0 0 2012035911
12701 8235 7917 2000 0 2 0 0 0 12772
7900 7196 2400 2000 0 2 0 0 0 7157
47068 40988 37026 2111 0 2 0 0 0 2013205016
3089 1742 1741 2000 0 2 0 0 0 1542
35285 20208 26526 2000 0 2 0 0 0 2010396905
47961 39373 39938 2094 0 2 0 0 0 2013285305
24798 14760 13734 2133 0 2 0 0 0 25681
46153 40309 37656 2092 0 2 0 0 0 2013118011
19480 13587 13668 2065 0 2 0 0 0 20066
49002 39375 39921 2094 0 2 0 0 0 2013365016
45045 33218 35166 2032 0 2 0 0 0 2012595911
14342 7556 8405 2000 0 2 0 0 0 14451
9598 2758 3090 2000 0 2 0 0 0 8836
38804 30825 30402 2098 0 2 0 0 0 2011214014
42732 1457 1432 2098 0 2 0 0 0 2012287141
53645 44573 41269 2066 0 2 0 0 0 2014309013
58405 979 1102 2139 0 2 0 0 0 2015518001
49374 37760 40880 2103 0 2 0 0 0 2013378503
26295 13435 13424 2000 0 2 0 0 0 27360
54072 42680 42595 2078 0 2 0 0 0 2014362906
20870 13671 15080 2000 0 2 0 0 0 21745
47725 40594 39230 2060 0 2 0 0 0 2013246578
15953 11241 11482 2000 0 2 0 0 0 16130
41134 32384 32548 2024 0 2 0 0 0 2011909023
11189 6433 6011 2000 0 2 0 0 0 10515
36412 20411 22303 2000 0 2 0 0 0 2010910032
51427 41284 45133 2089 0 2 0 0 0 2014046015
27830 18686 18721 2000 0 2 0 0 0 29039
49341 37493 37695 2107 0 2 0 0 0 2013369530
22546 13006 12694 2000 0 2 0 0 0 23424
35107 27361 27577 2667 0 2 0 0 0 2010375023
60791 54342 52286 2103 0 2 0 0 0 2016126005
63660 52630 52786 2095 0 2 0 0 0 2016636008
12136 12130 12129 2000 0 2 0 0 0 12194
58345 942 1081 2136 0 2 0 0 0 2015509028
33285 20207 22998 2000 0 2 0 0 0 2010096007
7315 3119 2433 2000 0 2 0 0 0 6579
63261 51268 53053 2091 0 2 0 0 0 2016529901
2511 1746 1745 2000 0 2 0 0 0 964
39491 27388 27714 2667 0 2 0 0 0 2011301019
61443 52132 54538 2082 0 2 0 0 0 2016286005
24222 13539 12832 2000 0 2 0 0 0 25103
18904 13140 15122 2000 0 2 0 0 0 19488
54507 44571 41270 2066 0 2 0 0 0 2014494019
13807 7607 7479 2000 0 2 0 0 0 13873
28919 15194 15209 2000 0 2 0 0 0 2006126030
56163 1007 1025 2128 0 2 0 0 0 2015132011
28189 5594 5654 2000 0 2 0 0 0 2005096184
9006 7198 8950 2000 0 2 0 0 0 8258
46775 38015 37010 2103 0 2 0 0 0 2013191006
42139 33700 33802 2048 0 2 0 0 0 2012090905
4192 1932 1931 2000 0 2 0 0 0 2643
55066 1094 918 2132 0 2 0 0 0 2015025904
31485 15693 16765 2000 0 2 0 0 0 2009274922
25898 13783 13999 2000 0 2 0 0 0 26782
1187 1484 1545 2000 0 12 0 0 0 2009044184
46141 38877 37066 2092 0 2 0 0 0 2013116910
20576 15089 15023 2000 0 2 0 0 0 21167
15374 4677 4676 2000 0 2 0 0 0 15552
47446 39665 36828 2071 0 2 0 0 0 2013223017
10687 10685 4875 2000 0 2 0 0 0 9937
33504 27773 27386 2667 0 2 0 0 0 2010128018
56326 1003 932 2132 0 2 0 0 0 2015230012
61776 54040 52737 2098 0 2 0 0 0 2016403013
5574 5147 5146 2000 0 2 0 0 0 4322
30283 17235 18280 2000 0 2 0 0 0 2009155906
27252 18690 15560 2000 0 2 0 0 0 28461
21968 13916 13662 2000 0 2 0 0 0 22846
50420 38330 37974 2107 0 2 0 0 0 2013468014
44882 34538 34002 2040 0 2 0 0 0 2012528008
40644 31265 30091 2040 0 2 0 0 0 2011482901
16994 10871 11766 2000 0 2 0 0 0 17231
42366 34494 33746 2048 0 2 0 0 0 2012165001
40130 30987 30897 2032 0 2 0 0 0 2011441917
27997 2798 10351 2000 0 2 0 0 0 2005059136
7096 7075 5385 2000 0 2 0 0 0 6001
57630 1097 973 2132 0 2 0 0 0 2015390012
1909 1732 1731 2000 0 2 0 0 0 386
23644 14857 14019 2000 0 2 0 0 0 24525
37085 30473 31045 2000 0 2 0 0 0 2011056022
18334 11267 11374 2000 0 2 0 0 0 18910
32828 27709 27474 2667 0 2 0 0 0 2010044027
13226 8372 1591 2000 0 2 0 0 0 13295
33245 19769 25973 2032 0 2 0 0 0 2010094906
8422 3981 2463 2000 0 2 0 0 0 7680
55867 1039 1011 2138 0 2 0 0 0 2015112909
43179 1363 1432 2133 0 2 0 0 0 2012288297
3612 1807 1806 2000 0 2 0 0 0 2065
34034 1571 1132 2000 0 2 0 0 0 2010201013
51111 41387 43755 2088 0 2 0 0 0 2014032005
25321 14873 14360 2000 0 2 0 0 0 26204
34464 19523 26617 2000 0 2 0 0 0 2010254906
20003 14639 13347 2000 0 2 0 0 0 20589
62866 52057 51221 2095 0 2 0 0 0 2016449034
44210 1478 1220 2098 0 2 0 0 0 2012474115
41533 35301 29271 2116 0 2 0 0 0 2012038113
14814 7486 8458 2000 0 2 0 0 0 14974
28731 15201 15200 2000 0 2 0 0 0 2006062008
40500 31475 29981 2048 0 2 0 0 0 2011475029
10123 3855 3086 2000 0 2 0 0 0 9359
32050 18521 18499 2000 0 2 0 0 0 2009346004
45420 33933 29276 2133 0 2 0 0 0 2012728085
42152 34488 33778 2048 0 2 0 0 0 2012092006
4968 4963 4955 2000 0 2 0 0 0 3744
38553 27287 27721 2667 0 2 0 0 0 2011196013
26818 14929 13361 2000 0 2 0 0 0 27883
21390 13541 13858 2000 0 2 0 0 0 22268
16476 11119 10433 2000 0 2 0 0 0 16653
40668 32216 1432 2032 0 2 0 0 0 2011516013
6549 5222 5378 2000 0 2 0 0 0 5423
30364 17247 16315 2133 0 2 0 0 0 2009157007
63007 51195 52349 2088 0 2 0 0 0 2016458007
45460 38982 40141 2116 0 2 0 0 0 2013049007
23067 13659 14609 2000 0 2 0 0 0 23947
43628 33701 33259 2040 0 2 0 0 0 2012366907
62131 53487 51000 2086 0 2 0 0 0 2016417023
17936 10711 15413 2000 0 2 0 0 0 18332
35969 20779 26858 2016 0 2 0 0 0 2010588009
56631 1096 1048 2112 0 2 0 0 0 2015248013
43918 1457 1220 2098 0 2 0 0 0 2012473014
7845 4134 2303 2000 0 2 0 0 0 7102
40969 30356 31896 2065 0 2 0 0 0 2011536037
3034 1846 1845 2000 0 2 0 0 0 1487
31278 16280 18289 2000 0 2 0 0 0 2009244012
48660 40528 40135 2103 0 2 0 0 0 2013328023
24743 14929 13360 2000 0 2 0 0 0 25626
19425 14033 13620 2065 0 2 0 20 0 20011
41998 33959 35139 2048 0 2 0 0 0 2012072904
49429 37760 40880 2103 0 2 0 0 0 2013378558
14292 7558 7657 2000 0 2 0 0 0 14396
9543 1979 2153 2000 0 2 0 0 0 8781
61564 51646 52499 2086 0 2 0 0 0 2016295033
4694 0 0 1000 0 0 0 0 0 3166
33997 20213 24334 2000 0 2 0 0 0 2010199912
55295 1099 927 2138 0 2 0 0 0 2015073026
26240 13407 14005 2000 0 2 0 0 0 27305
20815 20804 20803 2000 0 2 0 0 0 21690
59637 54581 51691 2095 0 2 0 0 0 2016057001
15898 10436 11414 2000 0 2 0 0 0 16075
34947 20066 26610 2000 0 2 0 0 0 2010359912
45064 33845 35793 2036 0 2 0 0 0 2012599902
11134 6845 5239 2000 0 2 0 0 0 10460
6055 5078 5252 2000 0 2 0 0 0 4845
878 35060 34853 2052 0 12 0 0 0 2012386009
30996 15741 16891 2000 0 2 0 0 0 2009212001
27775 18686 18721 2000 0 2 0 0 0 28984
49217 37493 37695 2107 0 2 0 0 0 2013369007
22491 13621 14067 2000 0 2 0 0 0 23369
17457 11267 10579 2000 0 2 0 0 0 17754
38727 31474 29962 2048 0 2 0 0 0 2011210023
29754 16322 18591 2000 0 2 0 0 0 2009130033
12069 12065 12064 2000 0 2 0 0 0 12139
7260 3858 2657 2000 0 2 0 0 0 6524
2456 1810 1809 2000 0 2 0 0 0 909
51492 44576 41265 2066 0 2 0 0 0 2014050006
61688 52725 51973 2093 0 2 0 0 0 2016302905
40832 31738 30797 2107 0 2 0 0 0 2011530023
31839 15763 16902 2000 0 2 0 0 0 2009290033
24167 13539 12832 2000 0 2 0 0 0 25048
18850 14898 13633 2000 0 2 0 20 0 19433
46577 40598 40091 2088 0 2 0 0 0 2013154013
56612 945 1043 2147 0 2 0 0 0 2015246912
13752 8246 7490 2000 0 2 0 0 82 13818
63649 51240 52049 2095 0 2 0 0 0 2016632017
8949 1979 3822 2000 0 2 0 0 0 8203
4137 1819 1818 2000 0 2 0 0 0 2588
63206 54349 51420 2102 0 2 0 0 0 2016525910
25843 13883 13732 2000 0 2 0 0 0 26727
40371 29566 31915 2032 0 2 0 0 0 2011457028
1442 1484 1545 2000 0 12 0 0 0 2009044129
29910 18522 18514 2000 0 2 0 0 0 2009139006
20521 13873 14871 2000 0 2 0 0 0 21112
15319 4906 4905 2000 0 2 0 0 0 15497
10637 6845 5239 2000 0 2 0 0 0 9882
32914 19532 22725 2032 0 2 0 0 0 2010059014
36763 30234 29803 2032 0 2 0 0 0 2011040911
37659 32149 31512 2032 0 2 0 0 0 2011106034
5519 5078 5070 2000 0 2 0 0 0 4267
49670 40123 38935 2092 0 2 0 0 0 2013384312
27197 15188 15208 2000 0 2 0 0 0 28406
21913 13916 13662 2000 0 2 0 0 0 22791
34175 27310 27708 2667 0 2 0 0 0 2010219014
45365 33933 29276 2133 0 2 0 0 0 2012728030
16939 11618 11388 2000 0 2 0 0 0 17176
53798 45007 41789 2075 0 2 0 0 0 2014326904
34385 20175 23572 2032 0 2 0 0 0 2010251025
44265 1478 1220 2098 0 2 0 0 0 2012474170
38263 32244 30881 2032 0 2 0 0 0 2011147018
7031 6983 6982 2000 0 2 0 0 0 5946
33650 27724 27722 2667 0 2 0 0 0 2010132009
39553 27581 27319 2667 0 2 0 0 0 2011306001
1826 1788 1787 2000 0 2 0 0 0 331
31971 16539 31941 2000 0 2 0 0 0 2009311915
39923 30237 29751 2040 0 2 0 0 0 2011425017
23589 14929 14874 2000 0 2 0 0 0 24470
62594 54553 53951 2084 0 2 0 0 0 2016440006
53994 43499 42622 2094 0 2 0 0 0 2014360016
30691 1166 1270 2000 0 2 0 0 0 2009196257
40442 30419 29913 2098 0 2 0 0 0 2011466001
13171 12717 8319 2000 0 2 0 0 0 13240
53423 44737 44795 2094 0 2 0 0 0 2014253909
48917 40985 40081 2109 0 2 0 0 0 2013346024
8368 3107 3565 2000 0 2 0 0 0 7625
44591 34396 34693 2048 0 2 0 0 0 2012491015
43234 1363 1432 2133 0 2 0 0 0 2012288352
3557 2030 2029 2000 0 2 0 0 0 2010
60579 54452 54299 2100 0 2 0 0 0 2016112050
40589 30136 29672 2040 0 2 0 0 0 2011478910
25266 13528 14412 2000 0 2 0 0 0 26149
60152 52628 52105 2095 0 2 0 0 0 2016087911
19948 12855 13523 2000 0 2 0 0 0 20534
37185 30420 29908 2098 0 2 0 0 0 2011060013
41478 35301 29271 2116 0 2 0 0 0 2012038058
14759 7560 12511 2000 0 2 0 0 0 14919
10068 2025 3108 2000 0 2 0 0 0 9304
4928 4724 4723 2000 0 2 0 0 0 3689
59967 53562 54062 2092 0 2 0 0 0 2016075002
46301 38320 40093 2092 0 2 0 0 0 2013140003
26763 13528 14436 2000 0 2 0 0 0 27828
45205 33277 34285 2040 0 2 0 0 0 2012617903
21335 14832 13856 2000 0 2 0 0 0 22213
16421 11419 11087 2000 0 2 0 0 0 16598
54585 44571 41764 2078 0 2 0 0 0 2014496909
48261 40311 37648 2092 0 2 0 0 0 2013300003
11594 10429 5676 2000 0 2 0 0 0 10983
28628 15194 15193 2000 0 2 0 0 0 2006058017
39130 29560 31230 2008 0 2 0 0 0 2011245915
6499 5321 5320 2000 0 2 0 0 0 5368
53847 41771 42067 2078 0 2 0 0 0 2014328005
55036 994 887 2139 0 2 0 0 0 2015023014
49272 37493 37695 2107 0 2 0 0 0 2013369062
23012 13528 15092 2000 0 2 0 0 0 23892
34135 20644 25510 2032 0 2 0 0 0 2010205004
55367 989 1041 2138 0 2 0 0 0 2015076907
17881 10829 11871 2000 0 2 0 0 0 18277
50862 41040 41083 2048 0 2 0 0 0 2013908007
12612 3774 12611 2000 0 2 0 0 0 12662
7790 4060 2572 2000 0 2 0 0 0 7047
60436 54544 54672 2092 0 2 0 0 0 2016107013
2979 1838 1837 2000 0 2 0 0 0 1432
35889 20215 26787 2032 0 2 0 0 0 2010584018
32982 27395 27356 2667 0 2 0 0 0 2010077015
24688 13625 14738 2000 0 2 0 0 0 25571
62984 53080 52741 2093 0 2 0 0 0 2016454016
19372 13552 13818 2000 0 2 0 0 0 19956
14247 8414 7303 2000 0 2 0 0 0 14341
9488 3978 3090 2000 0 2 0 0 0 8726
29574 17252 16973 2133 0 2 0 0 0 2009121005
4660 1932 1931 2000 0 2 0 0 0 3111
41812 34536 34009 2040 0 2 0 0 0 2012056004
38960 32233 30108 2032 0 2 0 0 0 2011238043
26185 13407 13465 2000 0 2 0 0 0 27250
59692 54581 51691 2095 0 2 0 0 0 2016057056
38001 30236 29798 2032 0 2 0 0 0 2011124035
31656 16278 18272 2000 0 2 0 0 0 2009281005
15843 11686 10988 2000 0 2 0 0 0 16020
11079 10466 5241 2000 0 2 0 0 0 10405
6000 4984 5188 2000 0 2 0 0 0 4790
36880 29564 30028 2016 0 2 0 0 0 2011046003
35635 20670 22403 2016 0 2 0 0 0 2010552007
27720 18686 18721 2000 0 2 0 0 0 28929
59124 54550 52046 2084 0 2 0 0 0 2016020008
62217 53939 52110 2093 0 2 0 0 0 2016422005
22436 13574 13050 2000 0 2 0 0 0 23314
35572 27395 27714 2667 0 2 0 0 0 2010511023
17402 10627 11485 2000 0 2 0 0 0 17699
42822 1457 1432 2098 0 2 0 0 0 2012287251
34094 20634 26273 2032 0 2 0 66 0 2010203903
7205 4134 2303 2000 0 2 0 0 0 6469
2401 2064 2063 2000 0 2 0 0 0 854
30873 15770 15863 2000 0 2 0 0 28 2009208010
53110 42646 42094 2078 0 2 0 0 0 2014235908
24112 15078 13975 2000 0 2 0 0 0 24993
18795 13663 12763 2000 0 2 0 0 0 19378
13698 13395 8412 2000 0 2 0 0 0 13763
8894 7197 3822 2000 0 2 0 0 0 8148
54312 44921 44554 2058 0 2 0 0 0 2014395908
63424 53316 54395 2102 0 2 0 0 0 2016614016
48115 38321 37969 2107 0 2 0 0 0 2013295544
4082 1846 1845 2000 0 2 0 0 0 2533
25788 14411 13390 2000 0 2 0 0 0 26672
59527 51172 53542 2096 0 2 0 0 0 2016052019
20466 14928 14323 2000 0 2 0 0 0 21057
47370 40124 40933 2109 0 2 0 0 0 2013217512
60423 53942 51589 2093 0 2 0 0 0 2016105912
15264 15249 15248 2000 0 2 0 0 0 15442
46705 37754 40554 2103 0 2 0 0 0 2013158004
10590 10493 5672 2000 0 2 0 0 0 9827
50398 37900 37064 2096 0 2 0 0 0 2013467904
38826 30849 32072 2098 0 2 0 0 0 2011215005
5464 5012 5011 2000 0 2 0 0 0 4212
58380 1434 1321 2136 0 2 0 0 0 2015517010
61058 51265 52044 2089 0 2 0 0 0 2016265912
27142 20804 20803 2000 0 2 0 0 0 28351
21858 13610 13597 2000 0 2 0 0 0 22736
31896 16974 17157 2000 0 2 0 0 69 2009295015
16884 11618 10699 2000 0 2 0 0 0 17121
41932 33963 34522 2048 0 2 0 0 34 2012070014
36350 20049 22276 2000 0 2 0 0 0 2010909041
6974 6967 5320 2000 0 2 0 0 0 5891
56228 984 1064 2116 0 2 0 0 0 2015218906
1705 1606 1605 2000 0 2 0 0 0 276
49166 37493 36710 2107 0 2 0 0 0 2013368539
23534 13528 13431 2000 0 2 0 0 0 24415
44286 1478 1220 2098 0 2 0 0 0 2012474225
30636 1166 1270 2000 0 2 0 0 0 2009196202
400 18845 22449 2000 0 12 1 0 0 2010566017
399 19523 21905 2000 0 12 1 0 0 2010255016
1133 1392 1287 2000 0 12 0 0 0 2008132363
8313 4062 3779 2000 0 2 0 0 0 7570
62543 52833 51009 2084 0 2 0 0 0 2016436015
43289 1363 1432 2133 0 2 0 0 0 2012288407
3502 2030 2029 2000 0 2 0 0 0 1955
39502 27709 27385 2667 0 2 0 0 0 2011302010
54327 43505 44667 2095 0 2 0 0 0 2014397009
13116 7556 7391 2000 0 2 0 0 0 13185
401 20081 26624 2000 0 12 1 0 0 2010095016
19893 14696 13082 2000 0 2 0 0 0 20479
54591 43369 41925 2063 0 2 0 0 0 2014502001
41423 35301 29271 2116 0 2 0 0 0 2012038003
14709 6375 5024 2000 0 2 0 0 0 14864
40397 31055 32043 2098 0 2 0 0 0 2011462010
10012 2798 3731 2000 0 2 0 0 0 9249
25211 14955 12722 2000 0 2 0 0 0 26094
15249 0 0 1000 0 0 0 50 0 3634
59047 54067 54400 2099 0 2 0 0 0 2016018907
42611 33278 34278 2040 0 2 0 0 0 2012210912
26708 13508 12816 2000 0 2 0 0 0 27773
21280 13606 13623 2000 0 2 0 0 0 22158
42260 34497 34714 2032 0 2 0 0 0 2012157019
16366 7560 7512 2000 0 2 0 0 0 16543
37265 29920 31378 2098 0 2 0 0 0 2011064004
11539 2454 10260 2000 0 2 0 0 0 10928
33463 27392 27386 2667 0 2 0 0 0 2010127027
32554 15961 16234 2000 0 2 0 0 0 2009510050
48828 38911 40783 2096 0 2 0 0 0 2013341042
58164 988 885 2138 0 2 0 0 0 2015421032
27927 3855 10351 2000 0 2 0 0 0 2005058145
22957 13587 13668 2065 0 2 0 0 0 23837
43646 34495 36147 2036 0 2 0 0 0 2012367017
17826 10886 10713 2000 0 2 0 0 0 18222
12567 12205 12204 2000 0 2 0 0 0 12607
43946 1457 1220 2098 0 2 0 0 0 2012473124
54175 42359 44999 2075 0 2 0 0 0 2014377907
7735 2645 2846 2000 0 2 0 0 0 6992
44862 34538 34139 2052 0 2 0 0 0 2012527017
2924 1758 1757 2000 0 2 0 0 0 1377
31250 16996 18276 2000 0 2 0 0 0 2009243902
53680 41288 44883 2074 0 2 0 0 0 2014324014
24633 13816 14439 2000 0 2 0 0 0 25516
37029 32155 31299 2040 0 2 0 0 0 2011055031
19317 13621 14067 2000 0 2 0 0 0 19901
51086 41387 43484 2094 0 2 0 0 0 2014031014
14197 7558 8193 2000 0 2 0 0 0 14286
9433 9330 9329 2000 0 2 0 0 0 8671
42877 1457 1432 2098 0 2 0 0 0 2012287306
4605 1873 1872 2000 0 2 0 0 0 3056
26131 14033 13620 2065 0 2 0 0 0 27195
33064 27286 27491 2667 0 2 0 0 0 2010081006
38564 27287 27829 2667 0 2 0 0 0 2011197004
52039 41318 43385 2078 0 2 0 0 32 2014132003
41645 35301 30531 2048 0 2 0 0 0 2012039104
15788 10718 10587 2000 0 2 0 0 0 15965
45083 33845 35838 2036 0 2 0 0 0 2012600012
11035 10431 6065 2000 0 2 0 0 0 10350
32039 18527 18502 2133 0 2 0 0 0 2009345013
30046 16980 16772 2000 0 2 0 0 0 2009149025
5945 5124 5123 2000 0 2 0 0 0 4735
31523 15763 16907 2000 0 2 0 0 0 2009277014
52170 41286 41818 2074 0 2 0 0 0 2014144912
416 35456 33803 2044 0 12 1 0 0 2012052013
27665 18686 18721 2000 0 2 0 0 0 28874
22381 14887 13760 2000 0 2 0 0 0 23259
17347 11529 11683 2000 0 2 0 0 0 17644
37249 32247 30114 2032 0 2 0 0 0 2011062903
57399 1014 891 2123 0 2 0 0 0 2015375011
2346 1729 1728 2000 0 2 0 0 0 799
34207 20780 25411 2032 0 2 0 0 0 2010241006
59784 53286 52448 2090 0 2 0 0 0 2016061047
49046 37493 36710 2107 0 2 0 0 0 2013368016
24057 12850 13747 2000 0 2 0 0 0 24938
18740 15188 15187 2000 0 2 0 0 0 19323
57881 908 992 2134 0 2 0 0 0 2015407022
13643 8230 8322 2000 0 2 0 0 0 13708
40162 31940 30957 2032 0 2 0 0 0 2011444009
61710 53833 52840 2107 0 2 0 0 0 2016303015
63627 53070 52604 2099 0 2 0 0 0 2016631907
8839 2936 3010 2000 0 2 0 0 0 8093
40909 30356 31283 2040 0 2 0 0 0 2011535046
43514 34460 34662 2040 0 2 0 0 0 2012353007
4025 1710 1709 2000 0 2 0 0 0 2478
31327 17248 16270 2133 0 2 0 0 0 2009245003
419 35067 34452 2040 0 12 1 0 0 2012180002
25733 13915 13802 2000 0 2 0 0 0 26617
20411 14955 12722 2000 0 2 0 21 0 21002
51071 42678 43698 2063 0 2 0 0 0 2014029913
15205 3269 2697 2000 0 2 0 39 0 15387
42559 33706 33261 2040 0 2 0 0 0 2012192911
10536 2454 9775 2000 0 2 0 0 0 9772
55878 939 957 2127 0 2 0 0 0 2015115001
36788 30234 29821 2032 0 2 0 0 0 2011041021
5407 5401 5400 2000 0 2 0 0 0 4157
57109 1188 1566 2149 0 2 0 0 0 2015288006
61101 51202 54293 2089 0 2 0 0 0 2016269903
27087 20804 20803 2000 0 2 0 0 0 28296
21803 13536 13940 2000 0 2 0 0 0 22681
59614 52029 52107 2091 0 2 0 0 0 2016056010
56096 1032 1062 2160 0 2 0 0 0 2015127910
16829 15370 11773 2000 0 2 0 0 0 17066
50145 40922 40094 2088 0 2 0 0 0 2013410020
11997 5274 5672 2000 0 2 0 0 0 11451
44315 1478 1220 2098 0 2 0 0 0 2012474280
6920 4724 4754 2000 0 2 0 0 0 5836
50365 37623 40864 2090 0 2 0 0 0 2013463913
38742 31474 29974 2048 0 2 0 0 0 2011211014
1650 1597 1596 2000 0 2 0 0 0 221
54645 41280 44529 2089 0 2 0 0 0 2014518901
23480 13587 13519 2000 0 2 0 0 0 24360
52626 44570 43613 2078 0 2 0 20 0 2014199906
18319 11289 15419 2000 0 2 0 0 0 18745
30581 1166 1270 2000 0 2 0 0 0 2009196147
52951 44740 44704 2084 0 2 0 0 0 2014224045
13061 7485 8183 2000 0 2 0 0 0 13130
1258 1392 1287 2000 0 12 0 0 0 2008132418
8258 7407 7406 2000 0 2 0 0 0 7515
3447 1792 1791 2000 0 2 0 0 0 1900
32591 27361 27319 2667 0 2 0 0 0 2010027017
43803 35060 34000 2040 0 2 0 0 0 2012385018
25156 14955 12722 2000 0 2 0 0 0 26039
54700 954 961 2116 0 2 0 0 0 2015001022
19838 13552 13654 2000 0 2 0 0 0 20424
46549 40598 39242 2060 0 2 0 0 0 2013153022
14653 14650 8316 2000 0 2 0 0 0 14809
61463 52364 54671 2099 0 2 0 0 0 2016289005
9957 2095 2305 2000 0 2 0 0 0 9194
57099 1242 1164 2149 0 2 0 0 0 2015286905
52219 41286 43483 2081 0 2 0 0 0 2014146013
33376 20212 24325 2000 0 2 0 0 0 2010099007
43473 35782 33888 2048 0 2 0 0 0 2012351906
56369 1019 898 2137 0 2 0 0 0 2015233012
26653 13508 12816 2000 0 2 0 0 0 27718
21225 14898 13633 2000 0 2 0 0 0 22103
16311 10876 10683 2000 0 2 0 0 0 16488
51959 44739 42209 2072 0 2 0 0 0 2014126911
11484 10466 5241 2000 0 2 0 0 30 10873
56112 1057 976 2139 0 2 0 0 0 2015129011
6426 5238 5237 2000 0 2 0 0 0 5258
42083 34092 35171 2040 0 2 0 0 0 2012087905
22902 13743 13744 2000 0 2 0 0 0 23782
17771 10914 10982 2000 0 2 0 11 0 18167
12510 1590 1589 2000 0 2 0 0 0 12552
44001 1457 1220 2098 0 2 0 0 0 2012473179
47570 38984 40074 2092 0 2 0 0 0 2013226017
7680 2025 2209 2000 0 2 0 0 0 6937
33623 27287 27722 2667 0 2 0 0 0 2010131018
2869 1767 1766 2000 0 2 0 0 0 1322
56813 1000 990 2141 0 2 0 0 0 2015265023
28434 10563 2678 2000 0 2 0 0 0 2005144104
24578 14969 14677 2000 0 2 0 0 0 25461
52641 45010 44669 2084 0 2 0 0 0 2014201007
19262 15119 14804 2000 0 2 0 0 0 19846
44910 33853 34076 2040 0 2 0 0 0 2012531008
14152 8414 7581 2000 0 2 0 0 0 14231
440 33854 36081 2040 0 12 1 0 0 2012162001
9378 9237 3788 2000 0 2 0 0 0 8616
39364 32237 30877 2032 0 2 0 0 0 2011266008
42932 1457 1432 2098 0 2 0 0 0 2012287361
54019 43499 41366 2094 0 2 0 0 32 2014361007
4550 1813 1812 2000 0 2 0 0 0 3001
37753 31923 30963 2032 0 2 0 122 0 2011112915
26076 13430 14781 2000 0 2 0 0 0 27140
41290 34101 34449 2048 0 2 0 34 0 2012014910
39985 30237 29820 2032 0 2 0 0 0 2011426008
47301 40124 40933 2109 0 2 0 0 0 2013217044
41590 35301 30531 2048 0 2 0 0 0 2012039049
15733 10899 11784 2000 0 2 0 0 0 15910
32701 27310 27327 2667 0 2 0 0 0 2010041027
60830 53968 52075 2095 0 2 0 0 0 2016127904
59435 52028 51186 2091 0 2 0 0 0 2016033027
37508 32154 31534 2032 0 2 0 0 0 2011100006
10980 10419 5189 2000 0 2 0 0 0 10295
33329 20207 24308 2000 0 2 0 0 0 2010097906
5890 4700 4699 2000 0 2 0 0 0 4680
63210 54546 52706 2084 0 2 0 0 0 2016528002
48237 37579 38855 2092 0 2 0 0 0 2013299012
27610 18686 18721 2000 0 2 0 0 0 28819
45186 34564 35841 2052 0 2 0 0 0 2012616912
22326 15119 14804 2000 0 2 0 0 0 23204
17292 11529 11822 2000 0 2 0 0 0 17589
62750 51542 54256 2101 0 2 0 0 0 2016446034
51974 44577 42376 2089 0 2 0 0 0 2014128012
57470 968 1027 2139 0 2 0 0 0 2015379002
28651 15190 15195 2000 0 2 0 0 0 2006059008
51179 44776 42659 2063 0 2 0 0 0 2014035005
30187 15766 16987 2000 0 2 0 0 0 2009154007
32107 15710 17223 2000 0 2 0 0 0 2009349004
42096 34465 34726 2040 0 2 0 0 0 2012089006
2291 1713 1712 2000 0 2 0 0 0 744
24002 12855 13523 2000 0 2 0 0 0 24883
34112 20634 25469 2032 0 2 0 0 0 2010204013
18686 15188 15208 2000 0 2 0 330 0 19268
32462 15849 18336 2000 0 2 0 0 0 2009509004
50807 41156 41090 2048 0 2 0 0 0 2013907016
13588 8610 7443 2000 0 2 0 0 0 13653
8784 8769 8768 2000 0 2 0 0 0 8038
58493 1273 1267 2129 0 2 0 0 0 2015539002
3970 1819 1818 2000 0 2 0 0 0 2423
35911 20215 26821 2032 0 2 0 0 0 2010585009
35277 20208 26526 2000 0 2 0 0 0 2010396024
25678 15089 15023 2000 0 2 0 0 0 26562
45596 38315 36778 2107 0 2 0 0 0 2013052007
20356 14760 13612 2000 0 2 0 0 0 20947
34785 1344 1325 2032 0 2 0 0 0 2010277008
15152 8601 8468 2000 0 2 0 0 0 15332
56646 972 1016 2136 0 2 0 0 0 2015251013
10487 5594 5654 2000 0 2 0 0 0 9717
5345 5078 5340 2000 0 2 0 0 0 4102
21748 13574 14875 2000 0 2 0 0 0 22626
16774 10924 11382 2000 0 2 0 0 0 17011
41914 33963 34686 2048 0 2 0 0 0 2012069904
37456 30128 29637 2065 0 2 0 0 0 2011098905
11944 10464 6463 2000 0 2 0 0 0 11396
44370 1478 1220 2098 0 2 0 0 0 2012474335
55797 1056 1049 2134 0 2 0 0 0 2015111010
36865 29564 29987 2032 0 2 0 0 0 2011045012
1058 38027 40565 2103 0 12 0 29 0 2013297911
1602 0 0 1000 0 0 0 0 29 166
34075 1571 22762 2065 0 2 0 0 0 2010202912
51164 44598 41273 2066 0 2 0 0 0 2014033904
59065 53011 51151 2096 0 2 0 0 0 2016019017
23425 14665 13712 2133 0 2 0 0 0 24305
35609 27709 27714 2667 0 2 0 0 0 2010512014
57815 1031 1083 2130 0 2 0 0 0 2015402040
18264 11289 11876 2000 0 2 0 0 0 18690
47865 39373 39938 2094 0 2 0 0 0 2013285002
13006 12705 7370 2000 0 2 0 79 0 13075
454 18840 26172 2000 0 12 1 0 0 2010190003
39138 31391 30462 2000 0 2 0 0 0 2011248007
8203 2025 2315 2000 0 2 0 0 0 7460
32084 18522 18503 2000 0 2 0 0 0 2009347903
3392 1868 1867 2000 0 2 0 0 0 1845
40754 31558 29958 2032 0 2 0 0 0 2011527023
63076 51611 54321 2103 0 2 0 0 0 2016460044
30922 17259 16326 2133 0 2 0 0 0 2009209001
25101 13526 14229 2000 0 2 0 0 0 25984
19783 14929 14874 2000 0 2 0 0 0 20369
32379 16191 18107 2000 0 2 0 19 0 2009507903
14600 5679 5705 2000 0 2 0 0 0 14754
43883 33733 33254 2040 0 2 0 0 0 2012389009
9902 2306 3684 2000 0 2 0 0 0 9139
57454 963 926 2139 0 2 0 0 0 2015377901
62521 52033 54325 2110 0 2 0 0 0 2016435905
51560 44766 42215 2072 0 2 0 0 0 2014053006
26598 15047 13805 2133 0 2 0 0 0 27663
37863 32154 31539 2032 0 2 0 0 0 2011118007
45576 39119 37160 2077 0 2 0 0 0 2013050906
21172 13621 12865 2000 0 2 0 0 0 22048
47238 40124 37785 2092 0 2 0 0 0 2013216521
60197 51544 54160 2098 0 2 0 0 0 2016092012
16256 11311 10515 2000 0 2 0 0 0 16433
48458 37756 39007 2092 0 2 0 0 0 2013317013
57976 1063 890 2139 0 2 0 0 0 2015409912
11442 10441 5192 2000 0 2 0 0 0 10818
6371 4956 5168 2000 0 2 0 0 0 5203
57714 1327 1311 2149 0 2 0 0 0 2015397003
22847 13811 15172 2000 0 2 0 0 0 23727
29893 17773 15703 2000 0 2 0 0 0 2009136006
17716 10768 10974 2000 0 2 0 0 0 18112
41955 33959 34280 2048 0 2 0 0 0 2012071005
54772 911 940 2129 0 2 0 0 0 2015006004
12451 12142 12141 2000 0 2 0 0 0 12497
36287 19267 25688 2000 0 2 0 0 0 2010908050
7625 4066 3387 2000 0 2 0 0 0 6882
2814 1804 1803 2000 0 2 0 0 0 1267
52434 42677 42590 2078 0 2 0 0 0 2014163904
24523 14502 14491 2000 0 2 0 0 0 25406
44016 1457 1220 2098 0 2 0 0 0 2012473234
19207 14594 13910 2000 0 2 0 0 0 19791
47818 40912 40084 2088 0 2 0 0 0 2013283901
14101 7558 8193 2000 0 2 0 0 0 14176
9321 2357 9316 2000 0 2 0 0 0 8561
62562 53972 51184 2086 0 2 0 0 0 2016437006
42987 1457 1432 2098 0 2 0 0 0 2012287416
4495 1951 1950 2000 0 2 0 0 0 2946
43870 33215 34481 2032 0 2 0 0 0 2012387908
40418 29996 31431 2048 0 2 0 0 0 2011463001
35763 18845 25960 2000 0 2 0 0 0 2010567008
58302 1066 886 2105 0 2 0 0 0 2015429014
39239 29554 30042 2016 0 2 0 0 0 2011262017
47356 40124 40933 2109 0 2 0 0 0 2013217099
15678 15259 10993 2000 0 2 0 0 0 15855
40525 31475 29981 2048 0 2 0 0 0 2011475910
10938 6845 4830 2000 0 2 0 0 0 10240
42283 35776 33750 2048 0 2 0 0 0 2012158010
5835 4991 4983 2000 0 2 0 0 0 4625
39859 32245 30105 2032 0 2 0 0 0 2011422017
49860 39343 40290 2107 0 2 0 0 0 2013397579
51545 44576 41787 2070 0 2 0 0 0 2014051905
27555 18686 18721 2000 0 2 0 0 0 28764
37846 32154 31228 2040 0 2 0 0 0 2011116906
22271 15119 14804 2000 0 2 0 0 0 23149
1483 1388 1446 2133 0 12 0 0 0 2009070305
43393 33275 34527 2040 0 2 0 0 0 2012334015
28233 6458 5953 2000 0 2 0 0 0 2005098138
60684 51336 53512 2095 0 2 0 0 0 2016115050
45977 40126 38937 2092 0 2 0 0 0 2013102019
2234 1968 1967 2000 0 2 0 0 0 689
60184 54348 51895 2103 0 2 0 0 0 2016090911
63115 54315 54659 2100 0 2 0 0 0 2016524011
46452 38992 40095 2092 0 2 0 0 0 2013143003
23947 13585 13920 2000 0 2 0 0 0 24828
62172 53487 51000 2086 0 2 0 0 0 2016417904
18631 15408 15521 2000 0 2 0 0 0 19213
13533 1579 1331 2000 0 2 0 0 0 13598
48307 37490 36728 2107 0 2 0 0 0 2013303003
8726 3905 8706 2000 0 2 0 0 0 7983
3915 1846 1845 2000 0 2 0 0 0 2368
52449 45008 44830 2086 0 2 0 0 0 2014165005
54972 925 1583 2163 0 2 0 0 0 2015020014
25623 14139 13657 2000 0 2 0 0 0 26507
20301 14968 14268 2000 0 2 0 0 0 20892
55314 1099 927 2138 0 2 0 0 0 2015073907
15102 14619 8697 2000 0 2 0 0 0 15277
53705 41288 45135 2089 0 2 0 0 0 2014325005
10428 6824 2678 2000 0 2 0 0 0 9662
38330 32244 31771 2032 0 2 0 58 0 2011148917
967 37491 36731 2107 0 12 0 14 0 2013068907
49768 39343 40290 2107 0 2 0 0 0 2013397001
61123 52023 51175 2091 0 2 0 0 0 2016270013
30095 16319 15760 2000 0 2 0 0 0 2009150016
58286 991 1035 2141 0 2 0 0 0 2015427913
53944 41389 43720 2094 0 2 0 0 0 2014337914
33056 27581 27291 2667 0 2 0 0 0 2010080015
21693 13812 14707 2000 0 2 0 0 0 22571
62920 52129 54533 2082 0 2 0 0 0 2016451016
16719 10813 10556 2000 0 2 0 0 0 16956
50616 37752 40876 2103 0 2 0 0 0 2013475033
11890 5679 6094 2000 0 2 0 0 0 11341
44425 1478 1220 2098 0 2 0 0 0 2012474390
48724 36578 40390 2136 0 2 0 0 0 2013335014
58044 1042 1026 2138 0 2 0 0 0 2015415004
6851 4732 4731 2000 0 2 0 0 0 5726
44486 34535 35925 2048 0 2 0 0 0 2012480005
40837 31738 30797 2107 0 2 0 0 0 2011530904
29488 16989 17171 2000 0 2 0 0 0 2009118005
1967 0 0 1000 0 0 0 0 39 111
23370 13407 13777 2000 0 2 0 0 0 24250
54464 44771 41304 2063 0 2 0 0 0 2014412010
18209 11906 15500 2000 0 2 0 0 0 18635
29774 16322 18591 2000 0 2 0 0 0 2009130914
47909 39373 39938 2094 0 2 0 0 0 2013285057
12951 12717 12529 2000 0 2 0 0 0 13020
45807 37761 38932 2107 0 2 0 0 0 2013065549
8148 4225 2209 2000 0 2 0 0 0 7405
3337 1901 1900 2000 0 2 0 0 0 1790
36904 31464 30183 2048 0 2 0 0 0 2011049003
31576 16336 17251 2133 0 2 0 0 0 2009278005
25046 12721 14762 2000 0 2 0 0 0 25929
50713 40470 40004 2136 0 2 0 0 0 2013484006
62185 52368 52713 2090 0 2 0 0 0 2016419005
19728 13587 13519 2000 0 2 0 0 0 20314
47758 40262 40815 2136 0 2 0 0 0 2013248009
56585 945 1043 2147 0 2 0 0 0 2015246031
14550 8584 7612 2000 0 2 0 0 0 14699
28364 10517 5647 2000 0 2 0 0 0 2005125112
9847 3855 3618 2000 0 2 0 0 0 9084
34997 1534 1410 2000 0 2 0 0 0 2010366903
39058 29560 30048 2016 0 2 0 0 0 2011244016
4808 4724 4754 2000 0 2 0 0 0 3469
26543 14228 14585 2000 0 2 0 0 0 27608
21118 13636 13615 2000 0 2 0 0 0 21993
49945 37497 37691 2107 0 2 0 0 0 2013402038
39793 27388 27356 2667 0 2 0 0 0 2011404016
16201 10557 10451 2000 0 2 0 0 0 16378
41381 34466 34658 2040 0 2 0 0 0 2012033902
11387 5594 5654 2000 0 2 0 0 0 10763
55240 923 883 2116 0 2 0 0 0 2015034024
60989 52203 54563 2093 0 2 0 0 0 2016133051
36738 30234 29803 2032 0 2 0 0 0 2011040030
6316 5108 5100 2000 0 2 0 0 0 5148
31859 15763 16902 2000 0 2 0 0 0 2009290914
52195 41286 42493 2074 0 2 0 0 0 2014145903
43491 34018 33753 2056 0 2 0 0 34 2012352016
50927 41169 41119 2092 0 2 0 0 0 2013909906
22792 13811 15172 2000 0 2 0 0 0 23672
17661 10768 11622 2000 0 2 0 0 0 18057
50165 38319 37967 2107 0 2 0 0 0 2013411011
60529 51266 53049 2091 0 2 0 0 0 2016108912
12396 12119 12118 2000 0 2 0 0 0 12442
44051 1457 1220 2098 0 2 0 0 0 2012473289
1184 36549 38794 2096 0 12 0 0 35 2013321004
58024 1009 1082 2138 0 2 0 0 0 2015413903
7572 3592 2400 2000 0 2 0 0 0 6827
2759 1785 1784 2000 0 2 0 0 0 1212
24468 14502 13691 2000 0 2 0 0 0 25351
19152 15145 13125 2000 0 2 0 0 0 19736
40300 31612 29592 2032 0 2 0 0 0 2011450037
29812 15708 16908 2000 0 2 0 0 0 2009132015
14055 8414 7581 2000 0 2 0 0 0 14121
477 34395 34656 2048 0 12 1 0 0 2012067014
54726 1024 884 2141 0 2 0 0 0 2015002013
9262 2798 9258 2000 0 2 0 0 0 8506
4440 1804 1803 2000 0 2 0 0 0 2891
32614 27738 27319 2667 0 2 0 0 0 2010028008
37793 31923 31603 2032 0 2 0 0 0 2011113025
52375 41938 45049 2086 0 2 0 0 0 2014159913
59175 51232 51002 2093 0 2 0 0 0 2016021907
15623 15259 15426 2000 0 2 0 0 0 15800
60852 54417 53301 2102 0 2 0 0 0 2016128014
10883 3855 10351 2000 0 2 0 0 0 10185
33346 20212 26476 2000 0 2 0 0 0 2010098016
5780 5230 5385 2000 0 2 0 0 0 4570
62443 52270 53750 2090 0 2 0 0 0 2016433015
49805 39343 40290 2107 0 2 0 0 0 2013397524
27500 18690 15560 2000 0 2 0 0 0 28709
22216 13610 13586 2000 0 2 0 0 0 23094
482 35850 34475 2036 0 12 1 0 0 2012498006
483 33847 34258 2060 0 12 1 0 0 2012035003
28863 15207 15206 2000 0 2 0 0 0 2006124021
2179 1861 1860 2000 0 2 0 0 0 634
29391 1388 1446 2133 0 2 0 0 0 2009070250
41724 33846 34546 2048 0 2 0 0 0 2012047912
23892 14696 13082 2000 0 2 0 0 0 24773
18576 10890 11089 2000 0 2 0 0 0 19158
13478 13386 8694 2000 0 2 0 0 0 13543
36172 20465 22560 2032 0 2 0 0 0 2010907004
28935 1392 1287 2000 0 2 0 0 0 2008132005
8670 2950 2341 2000 0 2 0 0 0 7928
33587 27709 27385 2667 0 2 0 0 0 2010130027
3860 1710 1709 2000 0 2 0 0 0 2313
58439 979 1102 2139 0 2 0 0 0 2015518909
25568 13873 14871 2000 0 2 0 0 0 26452
39190 30976 30082 2032 0 2 0 0 0 2011258026
20246 14929 13360 2000 0 2 0 0 0 20837
38866 30824 30401 2098 0 2 0 0 0 2011226015
15047 8395 7770 2000 0 2 0 70 0 15222
10376 2798 10351 2000 0 2 0 0 0 9607
40058 31735 31943 2098 0 2 0 0 0 2011439908
52865 41319 43879 2078 0 2 0 0 0 2014214907
5268 4724 4723 2000 0 2 0 0 0 3992
49626 40123 38935 2092 0 2 0 0 0 2013384037
38990 32233 30108 2032 0 2 0 0 0 2011238924
29977 16319 17753 2000 0 2 0 0 0 2009146025
53196 44596 43776 2063 0 2 0 0 0 2014239046
27066 13792 14637 2000 0 2 0 0 0 28131
41309 34101 35172 2040 0 2 0 0 0 2012015901
21638 13595 14790 2000 0 2 0 0 0 22516
47169 40124 37785 2092 0 2 0 0 0 2013216053
16664 11386 10887 2000 0 2 0 0 6 16901
32719 27646 27327 2667 0 2 0 0 0 2010042018
37478 30128 32220 2032 0 2 0 0 0 2011099015
6797 5034 5214 2000 0 2 0 0 0 5671
28431 2588 10260 2000 0 2 0 0 0 2005134140
2030 0 0 1000 0 0 0 27 0 56
49742 37928 39644 2071 0 2 0 0 0 2013393010
61178 53940 51005 2093 0 2 0 0 0 2016274004
23315 14899 15068 2000 0 2 0 0 0 24195
33161 27741 27432 2667 0 2 0 0 0 2010084006
44658 34022 34723 2040 0 2 0 0 0 2012496905
38504 27286 27722 2667 0 2 0 0 0 2011194004
12896 8372 1591 2000 0 2 0 0 0 12965
8093 4144 7317 2000 0 2 0 0 0 7350
32099 16336 17266 2133 0 2 0 0 0 2009348013
3282 1810 1809 2000 0 2 0 0 0 1735
39624 32232 30300 2032 0 2 0 0 0 2011354004
31438 15693 16765 2000 0 2 0 0 0 2009274014
52136 44777 42660 2063 0 2 0 0 0 2014141912
490 33270 33684 2040 0 12 1 0 0 2012049013
24991 14760 13612 2000 0 2 0 0 0 25874
19673 13407 13777 2000 0 2 0 0 0 20259
32404 17510 16644 2000 0 2 0 0 0 2009508013
14505 8615 7773 2000 0 2 0 0 0 14644
46885 37753 40747 2101 0 2 0 0 0 2013197529
9792 2025 9775 2000 0 2 0 0 0 9029
4771 4708 4707 2000 0 2 0 0 0 3414
53785 45007 41789 2075 0 2 0 0 0 2014326051
26488 13826 13008 2000 0 2 0 0 0 27553
63193 54349 51420 2102 0 2 0 0 0 2016525057
47086 40468 37103 2092 0 2 0 0 0 2013211016
21063 13637 15174 2000 0 2 0 0 0 21938
34756 1344 23624 2032 0 2 0 0 0 2010276017
61977 52726 51386 2083 0 2 0 0 0 2016415014
16146 11325 10527 2000 0 2 0 0 0 16323
11344 10575 6968 2000 0 2 0 0 0 10708
40073 30987 30897 2032 0 2 0 0 0 2011441009
28546 15190 15189 2000 0 2 0 0 0 2006019015
63595 51267 53926 2096 0 2 0 0 0 2016628907
6261 5034 5026 2000 0 2 0 0 0 5093
57144 1245 1180 2147 0 2 0 0 0 2015291006
53630 42674 41369 2078 0 2 0 0 0 2014301912
39019 32238 29723 2008 0 2 0 0 0 2011240025
31195 17754 17262 2133 0 2 0 0 0 2009242003
22737 13552 13818 2000 0 2 0 0 0 23617
35407 20079 26852 2016 0 2 0 0 0 2010404006
17606 10918 11418 2000 0 2 0 0 0 18002
51139 41387 43755 2088 0 2 0 0 0 2014032913
12341 12157 12156 2000 0 2 0 0 0 12387
44106 1457 1220 2098 0 2 0 0 0 2012473344
41347 35858 33893 2052 0 2 0 0 0 2012029911
7516 7510 2042 2000 0 2 0 0 0 6772
55817 1039 1011 2138 0 2 0 0 0 2015112001
2704 1713 1712 2000 0 2 0 0 0 1157
46394 38992 39918 2094 0 2 0 0 0 2013142535
37364 27575 27366 2667 0 2 0 0 0 2011085005
24413 14860 13680 2000 0 2 0 0 0 25296
35364 20171 23605 2032 0 2 0 0 0 2010402905
19097 13430 14781 2000 0 2 0 0 0 19681
59715 54039 51897 2093 0 2 0 0 0 2016059010
47837 39373 36727 2107 0 2 0 0 0 2013284011
14000 7607 7479 2000 0 2 0 0 0 14066
33690 18840 22396 2000 0 2 0 0 0 2010189012
60593 54452 54299 2100 0 2 0 0 0 2016112903
9202 2025 9133 2000 0 2 0 0 0 8451
4385 1968 1967 2000 0 2 0 0 0 2836
40793 31059 32033 2098 0 2 0 0 0 2011528014
63535 53556 54494 2096 0 2 0 0 0 2016621035
34816 19522 23467 2032 0 2 0 0 0 2010349012
20767 13783 13999 2000 0 2 0 0 0 21360
52558 44568 41272 2066 0 2 0 0 0 2014196906
15568 15286 15437 2000 0 2 0 0 0 15745
29677 17773 18287 2000 0 2 0 0 0 2009128024
42261 34497 34714 2032 0 2 0 0 0 2012157900
5725 5321 5320 2000 0 2 0 0 0 4515
27445 18690 15560 2000 0 2 0 0 0 28654
22161 14594 13910 2000 0 2 0 0 0 23039
29339 1388 1446 2133 0 2 0 0 0 2009070195
17187 10890 11088 2000 0 2 0 0 4 17424
60911 51264 54322 2106 0 2 0 0 0 2016132005
46848 37753 40747 2101 0 2 0 0 0 2013197006
504 1121 1165 2000 0 12 1 0 0 2010262007
2124 1951 1950 2000 0 2 0 0 0 579
57673 882 893 2139 0 2 0 0 0 2015396012
23837 14832 13604 2000 0 2 0 0 0 24718
61483 53973 51182 2086 0 2 0 0 0 2016292005
53066 41287 43528 2075 0 2 0 0 0 2014230018
18522 11956 11928 2000 0 2 0 40 0 19103
13423 13386 8694 2000 0 2 0 0 0 13488
31407 15970 17317 2000 0 2 0 0 0 2009256013
8615 3855 2846 2000 0 2 0 75 0 7873
43009 1363 1432 2133 0 2 0 0 0 2012288104
3805 2087 2086 2000 0 2 0 0 0 2258
55487 1059 1015 2141 0 2 0 0 0 2015085027
25513 13882 15049 2000 0 2 0 0 0 26397
20193 14969 14677 2000 0 2 0 0 0 20782
61402 53801 53575 2092 0 2 0 0 0 2016283032
14997 7730 7249 2000 0 2 0 0 0 15167
10320 2454 10260 2000 0 2 0 0 0 9552
5203 5019 5201 2000 0 2 0 0 0 3937
50293 40197 40289 2107 0 2 0 0 0 2013462014
58637 1034 1489 2151 0 2 0 0 0 2015556012
27011 14858 13740 2133 0 2 0 0 0 28076
44950 34468 34520 2040 0 2 0 0 0 2012587901
39294 31929 30966 2032 0 2 0 0 0 2011263008
21583 12764 12733 2000 0 2 0 0 0 22461
52573 44570 42538 2078 0 2 0 0 0 2014198007
16609 11020 15428 2000 0 2 0 0 0 16846
506 33961 34721 2048 0 12 1 0 0 2012374008
11793 6819 6454 2000 0 2 0 0 0 11231
30066 16980 16772 2000 0 2 0 28 0 2009149906
6742 5155 5154 2000 0 2 0 0 0 5616
39886 32245 30873 2032 0 2 0 0 0 2011423008
28074 5247 5976 2000 0 2 0 0 0 2005065136
1850 0 0 1000 0 0 0 80 0 1
51520 44576 41265 2066 0 2 0 0 0 2014050914
23260 13811 12969 2000 0 2 0 0 0 24140
35857 18843 26780 2032 0 2 0 0 0 2010580908
54881 1076 1060 2165 0 2 0 0 0 2015012032
18129 11267 10820 2000 0 2 0 0 0 18525
37224 32247 30114 2032 0 2 0 0 0 2011062022
12841 12705 7370 2000 0 2 0 0 0 12910
51247 42651 45001 2063 0 2 0 0 0 2014038005
8038 2095 3387 2000 0 2 0 0 0 7295
33430 20630 25472 2032 0 2 0 0 0 2010100906
41261 34391 34480 2048 0 2 0 0 0 2012011910
3227 1883 1882 2000 0 2 0 0 0 1680
46940 37753 40747 2101 0 2 0 0 0 2013197584
46357 38992 39918 2094 0 2 0 0 0 2013142012
24936 13882 14527 2000 0 2 0 0 0 25819
19618 15143 12677 2000 0 2 0 0 0 20204
42303 35776 34574 2056 0 2 0 0 0 2012159001
14455 14084 12120 2000 0 2 0 0 0 14589
63138 54349 51420 2102 0 2 0 0 0 2016525002
9736 3855 9316 2000 0 2 0 0 0 8974
42685 1457 1432 2098 0 2 0 0 0 2012287003
4728 4724 4723 2000 0 2 0 0 0 3359
32194 17241 16274 2133 0 2 0 0 0 2009352004
53969 41389 44906 2078 0 2 0 0 0 2014338905
46767 37750 39218 2073 0 2 0 0 0 2013188033
26433 14639 13347 2000 0 2 0 0 0 27498
30824 18511 18519 2000 0 2 0 33 0 2009204900
21008 13663 12763 2000 0 2 0 0 0 21883
51030 42678 43698 2063 0 2 0 0 0 2014029032
45106 34458 35269 2048 0 2 0 0 0 2012607003
16091 11119 10433 2000 0 2 0 0 0 16268
50948 41220 41074 2077 0 2 0 0 0 2013910016
11289 3855 10351 2000 0 2 0 60 0 10653
54998 1071 1040 2129 0 2 0 0 0 2015021005
38445 27738 27491 2667 0 2 0 0 0 2011190013
6206 4716 4715 2000 0 2 0 0 0 5038
30144 17762 15870 2000 0 2 0 0 0 2009151007
46039 40999 40083 2109 0 2 0 0 0 2013114515
22684 13536 14017 2000 0 2 0 0 0 23562
62943 53976 51978 2093 0 2 0 0 0 2016452007
17551 11241 11085 2000 0 2 0 0 0 17947
50154 40922 40094 2088 0 2 0 0 0 2013410901
40532 30136 29672 2040 0 2 0 0 0 2011478002
12286 12186 12185 2000 0 2 0 0 0 12332
44161 1457 1220 2098 0 2 0 0 0 2012473399
31948 16539 31941 2000 0 2 0 0 0 2009311007
7460 4060 2572 2000 0 2 0 0 0 6717
519 35781 36144 2036 0 12 1 0 0 2012479014
63311 53071 52343 2092 0 2 0 0 0 2016530039
52821 44744 44913 2063 0 2 0 0 0 2014212017
2649 2064 2063 2000 0 2 0 0 0 1102
54644 41280 44529 2089 0 2 0 0 0 2014518020
24358 14803 12703 2000 0 2 0 0 1 25241
53395 44737 44795 2094 0 2 0 0 0 2014253001
19042 13536 13940 2000 0 2 0 0 0 19626
13945 13386 8694 2000 0 2 0 0 0 14011
41857 34014 35298 2040 0 2 0 0 0 2012066904
56287 1091 1084 2132 0 2 0 0 0 2015227026
37575 30471 31049 2000 0 2 0 0 0 2011101905
9147 2025 9133 2000 0 2 0 0 0 8396
4330 1822 1821 2000 0 2 0 0 0 2781
1019 38320 40093 2092 0 12 0 45 0 2013140911
26036 13685 14663 2000 0 2 0 0 0 26920
51232 44776 44801 2094 0 2 0 32 0 2014036904
29231 1484 1545 2000 0 2 0 0 0 2009044322
59197 52162 54164 2093 0 2 0 0 0 2016022017
54707 954 961 2116 0 2 0 0 0 2015001903
20712 14858 13740 2133 0 2 0 0 0 21305
15518 15515 15514 2000 0 2 0 0 0 15690
59806 51680 53237 2099 0 2 0 0 0 2016063001
48012 40023 38072 2094 0 2 0 0 0 2013288002
57092 1242 1164 2149 0 2 0 0 0 2015286024
33800 1367 1271 2032 0 2 0 0 0 2010193003
39073 29560 31230 2008 0 2 0 0 0 2011245007
5698 5291 4746 2000 0 2 0 0 0 4460
27390 18690 15560 2000 0 2 0 0 0 28599
30830 18526 17302 2133 0 2 0 0 0 2009206001
48298 40311 37648 2092 0 2 0 0 0 2013300911
22106 14885 13242 2000 0 2 0 0 0 22984
34161 20644 25510 2032 0 2 0 0 0 2010205912
1406 1388 1446 2133 0 12 0 0 0 2009070140
17132 11894 11553 2000 0 2 0 0 0 17369
49992 37576 37173 2092 0 2 0 0 0 2013403029
2067 1916 1915 2000 0 2 0 0 0 524
39805 27395 27386 2667 0 2 0 0 0 2011405007
51662 41313 42594 2078 0 2 0 0 0 2014056006
23782 13552 13654 2000 0 2 0 0 0 24663
28323 10466 5241 2000 0 2 0 0 0 2005115148
37881 32045 30434 2116 0 2 0 0 0 2011121007
979 40059 37174 2069 0 12 0 35 0 2013053906
18470 1330 11172 2000 0 2 0 0 0 19048
50174 38319 40099 2092 0 2 0 0 0 2013412002
28502 10493 5672 2000 0 2 0 0 0 2005156132
13364 7485 8057 2000 0 2 0 0 0 13433
62096 53103 51214 2095 0 2 0 0 0 2016416060
36122 20663 25987 2016 0 2 0 0 0 2010596019
29003 1392 1287 2000 0 2 0 0 0 2008132115
530 1328 1348 2016 0 12 1 0 0 2010065014
43064 1363 1432 2133 0 2 0 0 0 2012288159
3750 1841 1840 2000 0 2 0 0 0 2203
60225 53941 52119 2093 0 2 0 0 0 2016095012
25459 13882 15049 2000 0 2 0 0 0 26342
48510 37762 40560 2103 0 2 0 0 0 2013320013
57749 1058 941 2132 0 2 0 0 0 2015400003
8560 2376 3506 2000 0 2 0 0 0 7818
59564 52661 53260 2099 0 2 0 0 0 2016054028
14942 14650 8316 2000 0 2 0 0 0 15112
41062 32392 32469 2024 0 2 0 0 0 2011908005
10265 2588 10260 2000 0 2 0 0 0 9497
5140 5139 5138 2000 0 2 0 0 0 3882
20139 14502 13691 2000 0 2 0 0 0 20727
30970 15710 16897 2000 0 2 0 0 0 2009211038
26956 14858 13740 2133 0 2 0 0 0 28021
45529 39119 37160 2077 0 2 0 0 0 2013050548
21528 13510 14137 2000 0 2 0 0 0 22406
36610 27727 27457 2667 0 2 0 0 0 2011034002
37723 31923 30963 2032 0 2 0 0 0 2011112034
11751 2798 2315 2000 0 2 0 0 0 11176
33760 1103 1464 2032 0 2 0 0 0 2010191902
6687 5086 5085 2000 0 2 0 0 0 5561
39453 27395 27714 2667 0 2 0 0 0 2011300001
23205 15143 12677 2000 0 2 0 0 0 24085
56924 980 1075 2160 0 2 0 0 0 2015272014
52400 42645 41932 2063 0 2 0 0 0 2014160904
533 35850 35178 2036 0 12 1 0 0 2012497015
18074 10718 11621 2000 0 2 0 0 0 18470
12786 7894 8596 2000 0 2 0 0 0 12855
31082 16321 17156 2000 0 2 0 0 0 2009220011
7983 3592 1989 2000 0 2 0 0 0 7240
42224 34463 34006 2048 0 2 0 0 0 2012155010
3172 1832 1831 2000 0 2 0 0 0 1625
41744 33704 34950 2036 0 2 0 0 0 2012048903
24881 14968 14268 2000 0 2 0 0 0 25764
19563 13435 13424 2000 0 2 0 0 0 20149
14410 1125 8312 2000 0 2 0 0 0 14534
37328 31932 31606 2032 0 2 0 0 0 2011066013
9681 9237 3788 2000 0 2 0 0 0 8919
33550 27395 27385 2667 0 2 0 0 0 2010129036
5237 0 0 1000 0 0 0 0 60 3304
26378 13811 14503 2000 0 2 0 0 0 27443
46466 40318 37634 2092 0 2 0 0 0 2013146003
58704 1037 1065 2139 0 2 0 0 0 2015558902
20953 13536 14219 2000 0 2 0 0 0 21828
51613 41943 42656 2063 0 2 0 0 0 2014054905
38890 31389 30458 2000 0 2 0 0 0 2011227006
45282 36145 30526 2052 0 2 0 0 0 2012727067
16036 11661 11814 2000 0 2 0 0 0 16213
54619 43369 41925 2063 0 2 0 0 0 2014502909
6151 5312 5365 2000 0 2 0 0 0 4983
35073 19411 22772 2065 0 2 0 0 0 2010371004
46094 40999 40083 2109 0 2 0 0 0 2013114570
22629 13783 14954 2000 0 2 0 0 0 23507
17496 10890 11088 2000 0 2 0 0 0 17892
32760 27388 27474 2667 0 2 0 0 0 2010043009
46651 40598 37701 2103 0 2 0 0 0 2013155554
12231 12083 12082 2000 0 2 0 0 0 12277
7399 2645 2846 2000 0 2 0 0 0 6662
38135 32240 30321 2032 0 2 0 0 0 2011139008
45937 39336 36719 2116 0 2 0 0 0 2013071907
2594 1804 1803 2000 0 2 0 0 0 1047
60615 52102 51248 2096 0 2 0 0 0 2016113013
24305 14995 13752 2000 0 2 0 0 0 25186
33121 27286 27432 2667 0 2 0 0 0 2010083015
18987 13595 14790 2000 0 2 0 0 0 19571
13890 8233 7774 2000 0 2 0 0 0 13956
61155 54545 52744 2087 0 2 0 0 0 2016273013
9091 2936 9042 2000 0 2 0 0 0 8341
53370 42672 43700 2063 0 2 0 0 0 2014249010
35816 20776 26863 2016 0 2 0 0 0 2010578018
58058 1001 916 2127 0 2 0 0 0 2015418004
4275 1779 1778 2000 0 2 0 0 0 2726
40779 31558 29958 2032 0 2 0 0 0 2011527904
31492 17248 16971 2133 0 2 0 0 0 2009275005
550 33278 34278 2040 0 12 1 0 0 2012210004
25981 13891 13755 2000 0 2 0 0 0 26865
1385 1484 1545 2000 0 12 0 0 0 2009044267
20658 14695 13195 2000 0 2 0 0 0 21250
15459 15451 15450 2000 0 2 0 0 0 15635
59861 51680 53237 2099 0 2 0 0 0 2016063056
10757 5274 5672 2000 0 2 0 0 0 10020
57437 963 926 2139 0 2 0 0 0 2015377020
5657 5245 5237 2000 0 2 0 0 0 4405
60014 52092 51901 2093 0 2 0 0 0 2016079901
27335 18690 15560 2000 0 2 0 0 40 28544
22051 14034 15071 2000 0 2 0 0 0 22929
62041 53103 51214 2095 0 2 0 0 0 2016416005
17077 10481 15415 2000 0 2 0 0 0 17314
57955 1063 890 2139 0 2 0 0 0 2015409031
28577 15192 15191 2000 0 2 0 0 0 2006020006
7179 7075 5385 2000 0 2 0 0 0 6084
35032 20781 26888 2016 0 2 0 0 0 2010369903
39733 27287 27335 2667 0 2 0 0 0 2011401016
2006 1779 1778 2000 0 2 0 0 0 469
23727 13526 14708 2000 0 2 0 0 0 24608
30788 17259 17758 2133 0 2 0 0 0 2009202010
18417 10987 10771 2000 0 2 0 0 0 18993
13309 7485 8057 2000 0 2 0 0 0 13378
8505 7526 2406 2000 0 2 0 0 0 7763
38100 30474 31044 2000 0 2 0 0 0 2011137907
43096 1363 1432 2133 0 2 0 0 0 2012288214
35384 20171 24627 2000 0 2 0 0 0 2010403015
3695 1822 1821 2000 0 2 0 0 0 2148
58983 51924 52072 2093 0 2 0 0 0 2016017035
37353 27581 27291 2667 0 2 0 0 0 2011084014
25404 14928 14323 2000 0 2 0 0 0 26287
20084 14995 13752 2000 0 2 0 20 0 20672
56056 1079 965 2136 0 2 0 0 0 2015125901
47801 40912 40084 2088 0 2 0 0 0 2013283020
14892 8618 6539 2000 0 2 0 0 0 15057
60308 52374 52538 2094 0 2 0 0 0 2016099003
10209 10199 10198 2000 0 2 0 0 0 9442
56704 1061 998 2105 0 2 0 0 0 2015256903
5069 5063 4699 2000 0 2 0 0 0 3827
38685 31474 29669 2024 0 2 0 0 0 2011209005
52142 41286 41818 2074 0 2 0 0 0 2014144004
55754 1047 974 2141 0 2 0 0 0 2015104019
26901 14136 13481 2000 0 2 0 0 0 27966
558 34468 35145 2040 0 12 1 0 0 2012588011
21473 13140 15122 2000 0 2 0 0 0 22351
16559 11020 15367 2000 0 2 0 0 0 16736
11696 6458 5987 2000 0 2 0 0 0 11121
58449 996 1068 2132 0 2 0 0 0 2015523010
6632 5019 5011 2000 0 2 0 0 0 5506
37821 32154 31228 2040 0 2 0 0 0 2011116025
23150 15143 12677 2000 0 2 0 0 0 24030
59275 54041 54287 2098 0 2 0 0 0 2016024907
18019 15454 15398 2000 0 2 0 0 0 18415
47945 39373 39938 2094 0 2 0 0 0 2013285277
12731 12673 8026 2000 0 2 0 0 0 12800
7928 2376 3506 2000 0 2 0 0 0 7185
58877 0 0 1000 0 0 0 0 0 2015735006
34511 20067 21876 2000 0 2 0 0 0 2010261016
3117 1767 1766 2000 0 2 0 0 0 1570
24826 14760 13734 2133 0 2 0 0 0 25709
40329 29566 30053 2016 0 2 0 0 0 2011456010
19508 13407 14005 2000 0 2 0 0 0 20094
56999 903 983 2128 0 2 0 0 0 2015276005
14360 8615 8392 2000 0 2 0 0 79 14479
42535 33706 33261 2040 0 2 0 0 0 2012192003
9626 2357 9316 2000 0 2 0 0 0 8864
49730 40257 36499 2096 0 2 0 0 0 2013388909
42704 1457 1432 2098 0 2 0 0 0 2012287113
7054 0 0 1000 0 0 0 31 0 3249
46838 37753 38274 2107 0 2 0 0 0 2013196015
26323 13435 13424 2000 0 2 0 0 0 27388
20898 13671 15080 2000 0 2 0 0 0 21773
47697 40594 39230 2060 0 2 0 0 0 2013246550
56058 1032 1062 2160 0 2 0 0 0 2015127002
45227 36145 30526 2052 0 2 0 0 0 2012727012
15981 11661 11327 2000 0 2 0 0 0 16158
11217 5274 5672 2000 0 2 0 0 0 10543
36385 20472 22520 2032 0 2 0 0 0 2010910004
994 37678 40292 2092 0 12 0 20 0 2013322903
888 37491 36731 2107 0 12 0 0 15 2013068026
50333 37623 40864 2090 0 2 0 0 0 2013463005
61351 51270 52546 2093 0 2 0 0 0 2016282041
27858 18686 18721 2000 0 2 0 0 0 29067
58267 991 1035 2141 0 2 0 0 0 2015427032
49313 37493 37695 2107 0 2 0 0 0 2013369502
22574 13783 14954 2000 0 2 0 0 0 23452
38305 32244 31771 2032 0 2 0 0 0 2011148036
63688 52630 52786 2095 0 2 0 0 0 2016636036
12170 12167 12166 2000 0 2 0 0 0 12222
7344 2025 2209 2000 0 2 0 0 0 6607
54141 42670 42617 2078 0 2 0 0 0 2014371907
2539 1942 1941 2000 0 2 0 0 0 992
24250 12855 13731 2000 0 2 0 0 0 25131
18932 13510 14137 2000 0 2 0 0 0 19516
13835 7561 8622 2000 0 2 0 0 0 13901
32656 27395 27389 2667 0 2 0 0 0 2010039018
28161 5594 5654 2000 0 2 0 0 0 2005096156
9035 3905 9011 2000 0 2 0 0 0 8286
52322 41938 42655 2063 0 2 0 0 0 2014158014
4220 1819 1818 2000 0 2 0 0 0 2671
25926 13783 13999 2000 0 2 0 0 0 26810
1374 1484 1545 2000 0 12 0 0 0 2009044212
20604 13508 12816 2000 0 2 0 0 0 21195
56983 924 955 2134 0 2 0 0 0 2015274904
571 19415 22735 2065 0 12 1 0 0 2010247006
15402 4679 4678 2000 0 2 0 0 0 15580
51931 44739 42209 2072 0 2 0 0 0 2014126003
10710 10661 6842 2000 0 2 0 0 0 9965
903 37497 37691 2107 0 12 0 15 0 2013402919
60706 53938 51013 2093 0 2 0 0 0 2016117004
5602 4716 5181 2000 0 2 0 0 0 4350
32186 15710 16763 2000 0 2 0 0 0 2009351013
48866 39282 40149 2081 0 2 0 0 0 2013342005
35496 20172 22221 2000 0 2 0 0 0 2010407006
27280 18690 15560 2000 0 2 0 0 0 28489
53596 41316 43392 2078 0 2 0 0 0 2014298912
21996 15145 13148 2000 0 2 0 0 0 22874
45448 33933 29276 2133 0 2 0 0 0 2012728113
61804 54040 52737 2098 0 2 0 0 0 2016403041
17022 11512 10500 2000 0 2 0 0 0 17259
50663 37752 40876 2103 0 2 0 0 0 2013475336
50909 41172 41029 2062 0 2 0 0 0 2013909025
55259 923 883 2116 0 2 0 0 0 2015034905
27969 2798 10351 2000 0 2 0 0 0 2005059108
7124 7052 7051 2000 0 2 0 0 0 6029
51767 43710 42663 2063 0 2 0 0 0 2014110009
1945 1838 1837 2000 0 2 0 0 0 414
30477 15971 18497 2000 0 2 0 0 0 2009164907
54439 42669 41368 2078 0 2 0 0 0 2014405019
23672 14857 14019 2000 0 2 0 0 0 24553
38456 27581 27327 2667 0 2 0 0 0 2011191004
18362 10711 15413 2000 0 2 0 0 0 18938
57494 905 935 2127 0 2 0 0 0 2015381011
13254 7485 8183 2000 0 2 0 0 0 13323
36101 20663 22417 2016 0 2 0 0 0 2010595909
58001 1009 1082 2138 0 2 0 0 0 2015413022
8450 3107 2042 2000 0 2 0 0 0 7708
43151 1363 1432 2133 0 2 0 0 0 2012288269
3640 1856 1855 2000 0 2 0 0 0 2093
39690 31746 29162 2098 0 2 0 0 0 2011397025
25349 13659 13622 2000 0 2 0 0 0 26232
41266 34101 34449 2048 0 2 0 0 0 2012014002
20031 13539 12832 2000 0 2 0 0 0 20617
51207 44776 42659 2063 0 2 0 0 0 2014035913
28759 15201 15200 2000 0 2 0 0 0 2006062036
10151 2357 2920 2000 0 2 0 0 0 9387
5002 4999 4998 2000 0 2 0 0 0 3772
40696 32216 1432 2032 0 2 0 0 0 2011516041
26846 14695 13195 2000 0 2 0 0 0 27911
60697 51336 53512 2095 0 2 0 0 0 2016115903
21418 13541 13858 2000 0 2 0 0 0 22296
35457 20079 21994 2000 0 2 0 0 0 2010405905
16504 11325 10527 2000 0 2 0 0 0 16681
55773 1017 1085 2129 0 2 0 0 0 2015109001
46166 37126 38792 2092 0 2 0 0 0 2013127011
11641 6845 5703 2000 0 2 0 0 0 11066
582 1103 23465 2032 0 12 1 0 0 2010192012
61230 53940 52746 2098 0 2 0 0 0 2016275903
6577 5409 5408 2000 0 2 0 0 0 5451
32154 15710 17223 2000 0 2 0 122 0 2009349912
40717 30066 31532 2016 0 2 0 0 0 2011525014
52083 44777 42375 2094 0 2 0 0 0 2014140013
23095 15120 12945 2000 0 2 0 0 0 23975
48767 36578 40390 2136 0 2 0 0 0 2013335289
39215 30976 30082 2032 0 2 0 0 0 2011258907
17964 10768 11726 2000 0 2 0 0 0 18360
32508 15849 18336 2000 0 2 0 0 0 2009509912
52490 43506 45193 2094 0 2 0 0 0 2014193906
47988 39373 39938 2094 0 2 0 0 0 2013285332
12672 8235 7917 2000 0 2 0 0 0 12745
7873 4134 3499 2000 0 2 0 0 0 7130
40941 30356 31896 2065 0 2 0 0 0 2011536009
50056 40153 37007 2111 0 2 0 0 0 2013404020
3062 1841 1840 2000 0 2 0 0 0 1515
62159 53487 51000 2086 0 2 0 0 0 2016417051
30513 18511 16355 2000 0 2 0 0 0 2009166008
50842 41040 41083 2048 0 2 0 0 0 2013907924
24771 14929 13360 2000 0 2 0 0 0 25654
45620 38315 36778 2107 0 2 0 0 0 2013052915
19453 13407 13465 2000 0 2 0 0 0 20039
49401 37760 40880 2103 0 2 0 0 0 2013378530
14315 1125 8312 2000 0 2 0 0 0 14424
36146 20661 22477 2016 0 2 0 0 0 2010597010
9571 2798 9258 2000 0 2 0 0 0 8809
51637 41943 44907 2063 0 2 0 0 0 2014055015
61536 51646 52499 2086 0 2 0 0 0 2016295005
42759 1457 1432 2098 0 2 0 0 0 2012287168
47029 40317 37631 2092 0 2 0 0 0 2013200006
57204 1285 1420 2160 0 2 0 0 0 2015292905
591 20174 23500 2032 0 12 1 0 0 2010265007
43543 34569 34909 2065 0 2 0 0 0 2012357906
26268 13407 14005 2000 0 2 0 0 0 27333
56429 1002 936 2141 0 2 0 0 0 2015239012
20843 13671 15080 2000 0 2 0 0 0 21718
52998 45011 41785 2075 0 2 0 0 0 2014227018
15926 11241 11275 2000 0 2 0 0 0 16103
11162 10464 6463 2000 0 2 0 0 0 10488
42513 34492 35140 2032 0 2 0 0 0 2012188012
47009 40928 39185 2088 0 2 0 0 0 2013198327
51454 41284 45133 2089 0 2 0 0 0 2014046042
56023 892 1005 2127 0 2 0 0 0 2015123011
29997 16319 17753 2000 0 2 0 24 0 2009146906
27803 18686 18721 2000 0 2 0 0 0 29012
42055 34566 34482 2048 0 2 0 0 0 2012081905
22519 13006 12694 2000 0 2 0 0 0 23397
48003 39373 39938 2094 0 2 0 0 0 2013285910
12105 12096 12095 2000 0 2 0 0 0 12167
33739 18840 26172 2000 0 2 0 0 0 2010190911
7288 4066 3387 2000 0 2 0 0 0 6552
2484 2064 2063 2000 0 2 0 0 0 937
24195 13539 12832 2000 0 2 0 0 0 25076
45006 33964 33687 2048 0 2 0 34 0 2012590901
39826 32245 30029 2016 0 2 0 0 0 2011420008
18877 14832 13856 2000 0 2 0 0 0 19461
62826 54316 51177 2089 0 2 0 0 0 2016447906
52505 41314 45196 2078 0 2 0 0 0 2014195007
13780 7727 8248 2000 0 2 0 0 0 13846
28892 15194 15209 2000 0 2 0 0 0 2006126003
8979 8951 8950 2000 0 2 0 0 0 8231
46799 38015 37010 2103 0 2 0 0 0 2013191033
4165 1758 1757 2000 0 2 0 0 0 2616
51588 44766 42215 2072 0 2 0 0 0 2014053914
25871 13883 13732 2000 0 2 0 0 0 26755
1586 1484 1545 2000 0 12 0 0 0 2009044157
20549 14139 13657 2000 0 2 0 0 0 21140
42432 34023 34037 2040 0 2 0 0 0 2012168910
15347 4906 4905 2000 0 2 0 0 0 15525
37313 31932 31453 2048 0 2 0 0 0 2011065022
47473 39665 36828 2071 0 2 0 0 0 2013223044
10662 10661 6842 2000 0 2 0 0 0 9910
51315 41948 44804 2094 0 2 0 0 0 2014041005
61002 52203 54563 2093 0 2 0 0 0 2016133904
37631 32149 31512 2032 0 2 0 0 29 2011106006
5547 5116 5115 2000 0 2 0 0 0 4295
49698 40123 38935 2092 0 2 0 0 0 2013384340
27225 18690 15560 2000 0 2 0 0 0 28434
21941 13916 13662 2000 0 2 0 0 0 22819
45393 33933 29276 2133 0 2 0 0 0 2012728058
16967 15394 10423 2000 0 2 0 0 0 17204
50638 37752 40876 2103 0 2 0 0 0 2013475281
38385 27361 27577 2667 0 2 0 0 0 2011187013
44237 1478 1220 2098 0 2 0 0 0 2012474142
28024 2798 10351 2000 0 2 0 0 0 2005059163
7068 4739 7067 2000 0 2 0 0 0 5974
35052 19411 21230 2000 0 2 0 0 0 2010370013
1870 1755 1754 2000 0 2 0 0 0 359
32279 16258 18285 2000 0 2 0 0 0 2009355004
39951 30237 29751 2040 0 2 0 0 0 2011425045
23617 14929 14874 2000 0 2 0 0 0 24498
55735 894 1074 2132 0 2 0 0 0 2015103909
57555 50370 47844 2137 0 2 0 0 0 2015385002
30719 1166 1270 2000 0 2 0 0 0 2009196285
13199 7222 7058 2000 0 2 0 0 0 13268
29089 1392 1287 2000 0 2 0 0 0 2008132280
8396 2306 2421 2000 0 2 0 0 0 7653
54934 913 912 2141 0 2 0 0 0 2015018005
38120 32240 30317 2032 0 2 0 0 0 2011138017
43206 1363 1432 2133 0 2 0 0 0 2012288324
3585 1807 1806 2000 0 2 0 0 0 2038
60551 54452 54299 2100 0 2 0 0 0 2016112022
36492 31393 30453 2000 0 2 0 0 0 2011019001
25294 14873 14360 2000 0 2 0 0 0 26177
19976 12850 13747 2000 0 2 0 0 0 20562
62839 52057 51221 2095 0 2 0 0 0 2016449007
49364 37760 40880 2103 0 2 0 0 0 2013378007
41506 35301 29271 2116 0 2 0 0 0 2012038086
14787 8584 12522 2000 0 2 0 0 0 14947
50526 37287 36563 2145 0 2 0 0 0 2013473024
43712 33961 33721 2048 0 2 0 0 0 2012375907
40473 31475 29981 2048 0 2 0 0 0 2011475002
10096 2357 3086 2000 0 2 0 0 0 9332
4944 4747 4746 2000 0 2 0 0 0 3717
39446 29997 31350 2032 0 2 0 0 0 2011274018
52753 42671 42539 2078 0 2 0 0 0 2014209017
26791 14929 13361 2000 0 2 0 0 0 27856
21363 14832 13856 2000 0 2 0 0 0 22241
53560 45006 41784 2075 0 2 0 0 0 2014262910
16449 11020 15367 2000 0 2 0 0 0 16626
40014 30804 32041 2107 0 2 0 0 0 2011434018
29697 17773 18287 2000 0 2 0 0 0 2009128905
11622 10493 5672 2000 0 2 0 0 30 11011
51300 41940 42632 2063 0 2 0 0 0 2014039904
6522 5071 5340 2000 0 2 0 0 0 5396
49244 37493 37695 2107 0 2 0 0 0 2013369034
23040 13659 14609 2000 0 2 0 0 0 23920
59297 52373 52751 2094 0 2 0 0 0 2016025017
17909 10829 11780 2000 0 2 0 0 0 18305
12640 12594 12593 2000 0 2 0 0 0 12690
59902 53079 51255 2091 0 2 0 0 0 2016066001
46192 40596 39248 2060 0 2 0 0 0 2013131002
7818 3855 3782 2000 0 2 0 0 25 7075
33887 20080 23472 2032 0 2 0 0 19 2010196003
45148 33843 33722 2032 0 2 0 0 0 2012608902
39744 27388 27386 2667 0 2 0 0 0 2011402007
3007 1713 1712 2000 0 2 0 0 0 1460
53916 41389 43720 2094 0 2 0 0 32 2014337006
24716 13625 14738 2000 0 2 0 0 0 25599
30790 15970 18489 2000 0 2 0 0 0 2009203001
19400 13811 15172 2000 0 2 0 0 0 19984
34844 1153 25487 2032 0 2 0 0 0 2010356003
49456 37760 40880 2103 0 2 0 0 0 2013378585
14265 8615 8392 2000 0 2 0 0 0 14369
9516 2095 9303 2000 0 2 0 0 0 8754
55180 986 1053 2139 0 2 0 0 0 2015032015
61591 51646 52499 2086 0 2 0 0 0 2016295060
42794 1457 1432 2098 0 2 0 0 0 2012287223
4674 0 0 1000 0 0 0 0 21 3139
57539 921 1101 2134 0 2 0 0 0 2015383901
55510 1059 1015 2141 0 2 0 0 0 2015085908
26213 13407 13465 2000 0 2 0 0 0 27278
59664 54581 51691 2095 0 2 0 0 0 2016057028
37973 30236 29798 2032 0 2 0 0 0 2011124007
15871 10436 11018 2000 0 2 0 0 0 16048
50113 40922 37715 2103 0 2 0 0 0 2013409002
11107 10448 3782 2000 0 2 0 0 0 10433
36033 19526 26855 2016 0 2 0 0 0 2010593019
6028 5222 5221 2000 0 2 0 0 0 4818
44510 34535 35925 2048 0 2 0 0 0 2012480913
27748 18686 18721 2000 0 2 0 0 0 28957
58553 1055 1369 2124 0 2 0 0 0 2015543901
22464 13621 14067 2000 0 2 0 0 0 23342
58754 0 0 1000 0 0 0 0 0 2015563003
17430 10718 11334 2000 0 2 0 0 0 17727
29727 16322 18591 2000 0 2 0 0 36 2009130006
609 34014 35149 2040 0 12 1 0 0 2012065005
48576 36549 38794 2096 0 2 0 0 0 2013321334
7233 7196 2400 2000 0 2 0 0 0 6497
2429 1764 1763 2000 0 2 0 0 0 882
55955 997 915 2141 0 2 0 0 0 2015119020
30901 15770 15863 2000 0 2 0 0 0 2009208038
31812 15763 16902 2000 0 2 0 0 0 2009290006
24140 15078 13975 2000 0 2 0 0 0 25021
54898 1076 1060 2165 0 2 0 0 0 2015012913
18823 13636 13615 2000 0 2 0 0 0 19406
13725 1579 12505 2000 0 2 0 0 0 13791
8922 1979 3822 2000 0 2 0 0 0 8176
33845 1367 24338 2000 0 2 0 66 0 2010194902
33422 20630 25472 2032 0 2 0 0 0 2010100025
48087 38321 37969 2107 0 2 0 0 0 2013295516
4110 1597 1596 2000 0 2 0 0 0 2561
62402 51271 52614 2099 0 2 0 0 0 2016431006
25816 13883 13732 2000 0 2 0 0 0 26700
40344 29566 31915 2032 0 2 0 0 0 2011457001
1163 1484 1545 2000 0 12 0 0 0 2009044102
20494 13882 15049 2000 0 2 0 0 0 21085
15292 15249 15248 2000 0 2 0 0 0 15470
10617 10429 5676 2000 0 2 0 0 0 9855
5492 5050 5049 2000 0 2 0 0 0 4240
53355 44775 41303 2063 0 2 0 0 0 2014244909
49658 40123 38935 2092 0 2 0 0 0 2013384285
27170 20804 20803 2000 0 2 0 0 0 28379
51715 41313 41929 2063 0 2 0 0 0 2014057905
21886 13610 13597 2000 0 2 0 0 0 22764
37934 32045 30439 2116 0 2 0 0 0 2011122906
45338 33933 29276 2133 0 2 0 0 0 2012728003
16912 11618 11388 2000 0 2 0 0 0 17149
41207 32562 32357 2073 0 2 0 0 0 2011910042
36322 19340 25681 2000 0 2 0 0 0 2010909013
48592 36549 38794 2096 0 2 0 0 0 2013321912
7004 6983 6982 2000 0 2 0 0 0 5919
1775 1774 1773 2000 0 2 0 0 0 304
49138 37493 36710 2107 0 2 0 0 0 2013368511
60059 53075 54288 2092 0 2 0 0 0 2016084002
23562 13528 13431 2000 0 2 0 0 0 24443
56494 1087 900 2152 0 2 0 0 0 2015241902
30664 1166 1270 2000 0 2 0 0 0 2009196230
61923 52091 52743 2098 0 2 0 0 0 2016411904
13144 7736 7816 2000 0 2 0 0 0 13213
29129 1392 1287 2000 0 2 0 0 0 2008132335
8341 4060 2572 2000 0 2 0 0 0 7598
43261 1363 1432 2133 0 2 0 0 0 2012288379
3530 1916 1915 2000 0 2 0 0 0 1983
25239 13528 14412 2000 0 2 0 0 0 26122
19921 13585 13920 2000 0 2 0 0 0 20507
41451 35301 29271 2116 0 2 0 0 0 2012038031
14737 7560 7512 2000 0 2 0 0 0 14892
56306 1091 1084 2132 0 2 0 0 0 2015227907
10041 10016 3731 2000 0 2 0 0 0 9277
52347 41938 45049 2086 0 2 0 0 0 2014159005
12205 0 0 1000 0 0 0 23 0 3662
38195 31926 31580 2032 0 2 0 0 0 2011142008
1027 40311 37648 2092 0 12 0 0 15 2013300030
26736 13528 14436 2000 0 2 0 0 0 27801
21308 13606 13623 2000 0 2 0 0 0 22186
35474 20172 26611 2000 0 2 0 0 0 2010406015
16394 11419 11389 2000 0 2 0 0 0 16571
11567 10563 2678 2000 0 2 0 0 0 10956
1273 37576 37173 2092 0 12 0 35 0 2013403910
48800 38911 40783 2096 0 2 0 0 0 2013341014
58136 988 885 2138 0 2 0 0 0 2015421004
632 34094 33979 2040 0 12 1 0 0 2012326005
27899 3855 10351 2000 0 2 0 0 0 2005058117
49299 37493 37695 2107 0 2 0 0 0 2013369089
41698 33846 34546 2048 0 2 0 0 0 2012047004
22985 13528 15092 2000 0 2 0 0 0 23865
54669 41385 42664 2078 0 2 0 0 0 2014525011
17854 10886 10992 2000 0 2 0 0 0 18250
50878 41168 41085 2088 0 2 0 0 0 2013908034
12599 12594 12593 2000 0 2 0 0 0 12635
36227 19267 25688 2000 0 2 0 0 0 2010907912
7763 7430 7429 2000 0 2 0 0 0 7020
42654 34091 33831 2040 0 2 0 0 0 2012219913
51742 43710 41297 2063 0 2 0 0 0 2014109018
60463 54544 54672 2092 0 2 0 0 0 2016107040
2952 1932 1931 2000 0 2 0 0 0 1405
33009 27395 27356 2667 0 2 0 0 0 2010077042
60046 52134 54019 2093 0 2 0 0 0 2016082901
24661 13816 14439 2000 0 2 0 0 0 25544
37001 32155 31299 2040 0 2 0 0 0 2011055003
19345 13783 14954 2000 0 2 0 0 0 19929
50700 39212 40866 2088 0 2 0 0 0 2013478006
59352 54347 52542 2109 0 2 0 0 0 2016029008
61936 52127 53916 2093 0 2 0 0 0 2016413005
14220 7734 7663 2000 0 2 0 0 0 14314
36124 20663 25987 2016 0 2 0 0 0 2010596900
9461 2588 9244 2000 0 2 0 0 0 8699
55705 977 899 2137 0 2 0 0 0 2015101019
42849 1457 1432 2098 0 2 0 0 0 2012287278
4633 1916 1915 2000 0 2 0 0 0 3084
57223 934 1004 2124 0 2 0 0 0 2015293015
38933 32233 30108 2032 0 2 0 0 0 2011238016
26159 14033 13620 2065 0 2 0 0 0 27223
30755 17259 16252 2133 0 2 0 0 0 2009199010
15816 10718 11280 2000 0 2 0 0 0 15993
28790 15203 15202 2000 0 2 0 0 0 2006063027
43561 34569 35770 2048 0 2 0 0 0 2012358016
5973 4708 4707 2000 0 2 0 0 0 4763
55129 1045 1073 2130 0 2 0 0 0 2015028024
30990 15710 16897 2000 0 2 0 0 0 2009211919
27693 18686 18721 2000 0 2 0 0 0 28902
61206 53940 51005 2093 0 2 0 0 0 2016274912
44805 34487 33781 2048 0 2 0 0 0 2012518016
22409 13574 13050 2000 0 2 0 0 0 23287
17375 10627 11328 2000 0 2 0 0 0 17672
59756 53286 52448 2090 0 2 0 0 0 2016061019
50094 40984 37025 2111 0 2 0 0 0 2013405011
10167 0 0 1000 0 0 0 0 30 6442
32456 17754 18138 2000 0 2 0 0 0 2009508921
56749 1030 995 2139 0 2 0 0 0 2015259903
2374 1889 1888 2000 0 2 0 0 0 827
52108 44777 42660 2063 0 2 0 0 0 2014141004
24085 12850 13747 2000 0 2 0 0 0 24966
18768 13671 15080 2000 0 2 0 0 0 19351
58112 956 1556 2174 0 2 0 0 0 2015419903
13671 8246 7490 2000 0 2 0 74 0 13736
40190 31940 30957 2032 0 2 0 0 0 2011444037
29640 17773 15682 2000 0 2 0 0 0 2009126015
8867 8769 3010 2000 0 2 0 0 0 8121
40881 30356 31283 2040 0 2 0 0 19 2011535018
29192 0 0 1000 0 0 0 0 0 2008600019
4055 4044 4043 2000 0 2 0 0 0 2506
25761 14411 13390 2000 0 2 0 0 0 26645
36971 30450 30493 2116 0 2 0 0 0 2011053902
20439 14873 14360 2000 0 2 0 0 0 21030
59339 53936 52043 2095 0 2 0 0 0 2016027907
48142 38321 37969 2107 0 2 0 0 0 2013295571
15235 15217 15216 2000 0 2 0 0 0 15415
35200 20783 23914 2016 0 2 0 0 0 2010392005
5437 4976 4715 2000 0 2 0 0 0 4185
52307 43714 43360 2063 0 2 0 0 0 2014153913
34555 20174 26114 2000 0 2 0 0 0 2010264016
27115 20804 20803 2000 0 2 0 0 0 28324
58681 1037 1065 2139 0 2 0 0 0 2015558021
21831 13536 13940 2000 0 2 0 0 0 22709
61513 51925 54026 2093 0 2 0 0 0 2016294014
53023 45011 44559 2063 0 2 0 0 0 2014228009
16857 15425 11779 2000 0 2 0 0 0 17094
57014 1088 1052 2114 0 2 0 0 0 2015279005
53602 42674 41369 2078 0 2 0 0 0 2014301004
645 33957 34277 2048 0 12 1 0 0 2012504006
1143 1478 1220 2098 0 12 0 0 0 2012474252
649 35858 33893 2052 0 12 1 0 0 2012029003
6948 5230 5385 2000 0 2 0 0 0 5864
38770 31474 29974 2048 0 2 0 0 0 2011211042
1678 1627 1626 2000 0 2 0 0 0 249
49193 37493 36710 2107 0 2 0 0 0 2013368566
43413 34704 33316 2032 0 2 0 0 0 2012344006
23507 13587 13519 2000 0 2 0 0 0 24388
31378 1388 16532 2133 0 2 0 0 30 2009254004
30609 1166 1270 2000 0 2 0 0 0 2009196175
13089 7556 7818 2000 0 2 0 0 0 13158
1569 1392 1287 2000 0 12 0 0 0 2008132390
8286 7421 7420 2000 0 2 0 0 0 7543
45918 39336 36719 2116 0 2 0 0 0 2013071026
3475 1782 1781 2000 0 2 0 0 0 1928
50265 39334 39937 2103 0 2 0 0 0 2013460005
25184 14955 12722 2000 0 2 0 0 0 26067
19866 14832 13604 2000 0 2 0 0 0 20452
14681 8402 8314 2000 0 2 0 0 0 14837
9985 2095 2305 2000 0 2 0 0 0 9222
12064 0 0 1000 0 0 0 0 14 3607
26681 13508 12816 2000 0 2 0 0 0 27746
21253 14898 13633 2000 0 2 0 0 0 22131
16339 10876 10683 2000 0 2 0 0 0 16516
11512 10517 5647 2000 0 2 0 60 0 10901
35157 1141 1574 2000 0 2 0 0 0 2010390904
37604 32149 31240 2040 0 2 0 0 0 2011105015
6454 5272 4723 2000 0 2 0 0 61 5286
60013 52092 51901 2093 0 2 0 0 0 2016079020
27954 3855 10351 2000 0 2 0 0 0 2005058172
22930 13587 13668 2065 0 2 0 0 0 23810
61263 52658 53118 2103 0 2 0 0 0 2016280004
17799 10914 11620 2000 0 2 0 0 0 18195
34338 20667 22992 2016 0 2 0 0 33 2010250006
44742 35159 35466 2048 0 2 0 0 0 2012502905
12538 12495 12494 2000 0 2 0 0 0 12580
43973 1457 1220 2098 0 2 0 0 0 2012473151
7708 2798 2315 2000 0 2 0 0 25 6965
35024 20781 26888 2016 0 2 0 0 0 2010369022
2897 1779 1778 2000 0 2 0 0 0 1350
53277 44924 42100 2078 0 2 0 0 0 2014242019
48885 40985 38941 2116 0 2 0 0 0 2013345005
24606 14969 14677 2000 0 2 0 0 0 25489
41663 35777 34338 2036 0 2 0 0 0 2012043013
19290 13574 13050 2000 0 2 0 0 0 19874
49907 39208 40147 2109 0 2 0 0 0 2013399919
14170 8615 8466 2000 0 2 0 0 0 14259
9406 9237 9296 2000 0 2 0 0 0 8644
38396 27287 27577 2667 0 2 0 0 0 2011188004
42904 1457 1432 2098 0 2 0 0 0 2012287333
4578 1767 1766 2000 0 2 0 0 0 3029
51869 42642 41758 2078 0 2 0 0 0 2014113009
26104 13430 14781 2000 0 2 0 0 0 27168
33091 27286 27491 2667 0 2 0 0 0 2010081033
47273 40124 40933 2109 0 2 0 0 0 2013217016
41618 35301 30531 2048 0 2 0 0 0 2012039077
15761 10559 10910 2000 0 2 0 0 0 15938
50551 37488 37654 2092 0 2 0 0 0 2013474015
11008 6819 6454 2000 0 2 0 0 0 10323
30424 18526 30397 2133 0 2 0 0 0 2009161907
56685 1061 998 2105 0 2 0 0 0 2015256022
5918 5093 5085 2000 0 2 0 0 0 4708
52778 42671 44758 2063 0 2 0 0 0 2014210008
27638 18686 18721 2000 0 2 0 0 0 28847
31140 17756 15695 2000 0 2 0 0 0 2009236003
22354 14887 13760 2000 0 2 0 0 0 23232
41238 34391 34480 2048 0 2 0 0 0 2012011002
17320 11529 11586 2000 0 2 0 0 0 17617
62778 51542 54256 2101 0 2 0 0 0 2016446062
52002 44577 42376 2089 0 2 0 0 0 2014128040
51275 42651 45001 2063 0 2 0 0 0 2014038913
28679 15190 15195 2000 0 2 0 0 0 2006059036
30215 15766 16987 2000 0 2 0 0 0 2009154035
2319 1774 1773 2000 0 2 0 0 0 772
61737 53833 52840 2107 0 2 0 0 0 2016303042
49073 37493 36710 2107 0 2 0 0 0 2013368043
24030 12855 13523 2000 0 2 0 0 0 24911
18712 15188 15187 2000 0 2 0 0 0 19296
34297 19415 21204 2000 0 2 0 0 0 2010248905
13616 7607 12544 2000 0 2 0 0 0 13681
8812 2936 8768 2000 0 2 0 0 0 8066
670 20080 21899 2000 0 12 1 0 0 2010195012
45129 34458 35269 2048 0 2 0 0 0 2012607911
3998 1758 1757 2000 0 2 0 0 0 2451
32241 17241 16274 2133 0 2 0 0 0 2009352912
35542 20180 22213 2000 0 2 0 0 0 2010408905
25706 13915 13802 2000 0 2 0 0 0 26590
20384 12721 14762 2000 0 2 0 0 0 20975
45020 33218 35166 2032 0 2 0 0 0 2012595002
15180 8618 4990 2000 0 2 0 0 0 15360
31974 17259 17764 2133 0 2 0 0 0 2009340003
672 34389 34032 2048 0 12 1 0 0 2012098007
50992 41115 41017 2069 0 2 0 0 0 2013910924
10509 5247 6722 2000 0 2 0 0 0 9745
38654 27361 27552 2667 0 2 0 0 0 2011202014
31686 16978 17228 2000 0 2 0 0 0 2009282024
31056 18515 31040 2000 0 2 0 0 0 2009216901
5374 4732 5365 2000 0 2 0 0 0 4130
51820 44579 42534 2078 0 2 0 0 0 2014111908
30440 18515 16350 2000 0 2 0 0 0 2009163008
21776 13574 14875 2000 0 2 0 0 0 22654
37950 30236 29749 2040 0 2 0 0 0 2011123016
16802 15370 10977 2000 0 2 0 0 0 17039
11970 5682 4899 2000 0 2 0 0 0 11424
44342 1478 1220 2098 0 2 0 0 0 2012474307
676 19526 26839 2016 0 12 1 0 0 2010594010
6893 5063 5327 2000 0 2 0 0 0 5809
1621 1594 1593 2000 0 2 0 0 0 194
23453 13587 13519 2000 0 2 0 0 0 24333
48611 37678 40292 2092 0 2 0 0 0 2013322022
56523 922 949 2129 0 2 0 0 0 2015242012
18292 11289 15419 2000 0 2 0 0 0 18718
40252 30852 32076 2098 0 2 0 0 0 2011449019
30554 1166 1270 2000 0 2 0 0 0 2009196120
52924 44740 44704 2084 0 2 0 0 0 2014224018
13034 8372 1591 2000 0 2 0 0 0 13103
29147 1392 1287 2000 0 2 0 0 0 2008132445
8231 3855 2846 2000 0 2 0 0 0 7488
42499 33734 35262 2040 0 2 0 0 0 2012185012
3420 1779 1778 2000 0 2 0 0 0 1873
49573 38029 37655 2101 0 2 0 0 0 2013381918
54234 41291 44527 2089 0 2 0 0 0 2014384018
25129 13526 14229 2000 0 2 0 0 0 26012
55402 937 993 2141 0 2 0 0 0 2015079027
19811 14857 14019 2000 0 2 0 0 0 20397
14629 8585 8676 2000 0 2 0 0 0 14782
36659 27727 27389 2667 0 2 0 0 0 2011036011
48042 40023 38072 2094 0 2 0 0 0 2013288910
9930 2025 2305 2000 0 2 0 0 0 9167
33826 1367 1271 2032 0 2 0 0 0 2010193911
4873 4716 4715 2000 0 2 0 0 0 3552
26626 15047 13805 2133 0 2 0 0 0 27691
46115 38877 37066 2092 0 2 0 0 0 2013116001
21200 14898 13633 2000 0 2 0 0 0 22076
56962 924 955 2134 0 2 0 0 0 2015274023
48965 39966 38938 2094 0 2 0 0 0 2013363006
16284 11311 11019 2000 0 2 0 0 0 16461
62710 52559 51008 2090 0 2 0 0 0 2016444906
11457 10659 5619 2000 0 2 0 0 0 10846
684 33274 35240 2048 0 12 1 0 0 2012380008
31062 17252 16115 2133 0 2 0 0 0 2009218002
6399 5019 5201 2000 0 2 0 0 0 5231
51690 41313 42594 2078 0 2 0 0 0 2014056914
22875 13743 13744 2000 0 2 0 0 0 23755
57787 1031 1083 2130 0 2 0 0 0 2015402012
17744 15407 15520 2000 0 2 0 0 0 18140
42390 34494 33746 2048 0 2 0 0 0 2012165910
54800 911 940 2129 0 2 0 0 0 2015006032
12481 12465 12464 2000 0 2 0 0 0 12525
1466 1457 1220 2098 0 12 0 0 0 2012473206
7653 4144 7317 2000 0 2 0 0 0 6910
61623 52764 54286 2094 0 2 0 0 0 2016296904
58733 0 0 1000 0 0 0 0 0 2015562012
2842 1627 1626 2000 0 2 0 0 0 1295
34628 20662 23008 2016 0 2 0 0 0 2010266906
28461 10563 2678 2000 0 2 0 0 0 2005144131
24551 14502 14491 2000 0 2 0 0 0 25434
36259 19892 21186 2016 0 2 0 0 0 2010908022
19235 13610 13586 2000 0 2 0 0 0 19819
14125 7734 7664 2000 0 2 0 0 0 14204
9351 9237 9236 2000 0 2 0 0 0 8589
42959 1457 1432 2098 0 2 0 0 0 2012287388
4523 1716 1715 2000 0 2 0 0 0 2974
29942 17252 16986 2133 0 2 0 0 0 2009145007
32318 16996 17224 2000 0 2 0 0 0 2009358004
39267 29554 30042 2016 0 2 0 0 0 2011262045
47328 40124 40933 2109 0 2 0 0 0 2013217071
41563 35301 30531 2048 0 2 0 0 0 2012039022
15706 10881 10873 2000 0 2 0 0 0 15883
59462 52028 51186 2091 0 2 0 0 0 2016033054
37535 32154 31534 2032 0 2 0 0 0 2011100033
10966 6480 5859 2000 0 2 0 0 0 10268
5863 5027 5026 2000 0 2 0 0 0 4653
54905 971 1089 2138 0 2 0 0 0 2015015005
27583 18686 18721 2000 0 2 0 0 0 28792
60656 51336 53512 2095 0 2 0 0 0 2016115022
22299 15119 14804 2000 0 2 0 0 0 23177
35449 20079 21994 2000 0 2 0 0 0 2010405024
1382 1388 1446 2133 0 12 0 0 0 2009070333
17265 10881 11290 2000 0 2 0 0 0 17562
62723 51542 54256 2101 0 2 0 0 0 2016446007
1098 38029 37655 2101 0 12 0 0 28 2013381007
43741 33850 34780 2056 0 2 0 0 0 2012378907
28205 6458 5953 2000 0 2 0 0 0 2005098110
32134 15710 17223 2000 0 2 0 0 0 2009349031
58131 967 960 2139 0 2 0 0 0 2015420013
2262 1797 1796 2000 0 2 0 0 0 717
691 35187 35230 2040 0 12 1 0 0 2012325014
52719 42673 43387 2078 0 2 0 0 0 2014206017
23975 13585 13920 2000 0 2 0 0 0 24856
50065 40153 37007 2111 0 2 0 0 0 2013404901
18659 15547 15467 2000 0 2 0 0 0 19241
50825 41224 41031 2058 0 2 0 0 0 2013907043
13561 13395 8412 2000 0 2 0 0 0 13626
39418 32142 31276 2040 0 2 0 0 0 2011271018
8755 2248 8737 2000 0 2 0 0 0 8011
42673 34091 35167 2040 0 2 0 68 0 2012220904
58563 1324 1184 2143 0 2 0 0 0 2015548002
3943 1597 1596 2000 0 2 0 0 0 2396
25651 15089 15023 2000 0 2 0 0 0 26535
36987 32155 29782 2040 0 2 0 0 0 2011054012
20329 13882 14527 2000 0 2 0 0 0 20920
51368 41948 41298 2063 0 2 0 0 0 2014042904
63388 53966 52603 2098 0 2 0 0 0 2016533012
44533 35191 34664 2032 0 2 0 0 0 2012485014
48046 38321 36769 2107 0 2 0 0 0 2013294002
57197 1285 1420 2160 0 2 0 0 0 2015292024
694 20213 24334 2000 0 12 1 0 0 2010199003
62337 53074 51243 2091 0 2 0 0 0 2016426905
57366 0 0 1000 0 0 0 0 0 2015333008
21721 13812 14707 2000 0 2 0 0 0 22599
30757 16989 16784 2000 0 2 0 0 0 2009200001
16747 11810 10424 2000 0 2 0 0 0 16984
28821 15205 15204 2000 0 2 0 0 0 2006064018
11918 6732 6013 2000 0 2 0 0 0 11369
44397 1478 1220 2098 0 2 0 0 0 2012474362
6863 5291 4746 2000 0 2 0 0 0 5754
31604 16336 17251 2133 0 2 0 0 0 2009278033
2086 0 0 1000 0 0 0 0 40 139
34921 20066 26610 2000 0 2 0 0 0 2010359003
36548 31393 30455 2000 0 2 0 0 0 2011020900
23398 14665 13712 2133 0 2 0 0 0 24278
18237 11413 15393 2000 0 2 0 0 0 18663
47882 39373 39938 2094 0 2 0 0 0 2013285029
12979 8593 8229 2000 0 2 0 0 0 13048
50099 40984 40092 2109 0 2 0 0 0 2013406002
45779 37761 38932 2107 0 2 0 0 0 2013065521
60349 54314 52738 2094 0 2 0 0 0 2016101012
8176 2758 2332 2000 0 2 0 0 0 7433
3365 1916 1915 2000 0 2 0 0 0 1818
63049 51611 54321 2103 0 2 0 0 0 2016460017
25074 12721 14762 2000 0 2 0 0 0 25957
19756 13528 13431 2000 0 2 0 0 0 20342
53507 44928 44784 2078 0 2 0 0 0 2014261011
56557 945 1043 2147 0 2 0 0 0 2015246003
35177 19534 24625 2000 0 2 0 0 0 2010391014
29648 15709 17212 2000 0 2 0 0 0 2009127006
9875 9330 3684 2000 0 2 0 0 0 9112
4836 4732 4731 2000 0 2 0 0 0 3497
59092 53011 51151 2096 0 2 0 0 0 2016019044
26571 14228 14585 2000 0 2 0 0 0 27636
31776 16340 15749 2000 0 2 0 0 0 2009287006
21145 13621 12865 2000 0 2 0 0 0 22021
16229 10557 10444 2000 0 2 0 0 0 16406
11415 6458 5953 2000 0 2 0 0 0 10791
55926 928 1029 2116 0 2 0 0 0 2015116020
36710 30234 29803 2032 0 2 0 0 180 2011040002
46270 40596 40068 2088 0 2 0 0 0 2013132901
6344 5139 5138 2000 0 2 0 0 0 5176
34894 1153 1233 2032 0 2 0 0 0 2010357902
62350 52800 53958 2086 0 2 0 0 0 2016428006
22820 13811 15172 2000 0 2 0 0 0 23700
60961 52203 54563 2093 0 2 0 0 0 2016133023
17689 10768 11622 2000 0 2 0 0 0 18085
12424 12130 12129 2000 0 2 0 0 0 12470
44023 1457 1220 2098 0 2 0 0 0 2012473261
7599 3858 2657 2000 0 2 0 0 0 6855
31028 16335 16275 2000 0 2 0 0 0 2009214011
2787 1774 1773 2000 0 2 0 0 0 1240
53253 41994 45082 2084 0 2 0 0 0 2014241909
46969 40928 39185 2088 0 2 0 0 0 2013198024
24496 14502 14491 2000 0 2 0 0 0 25379
19180 14034 15071 2000 0 2 0 0 0 19764
41032 32384 32471 2024 0 2 0 0 0 2011907042
60336 52374 52538 2094 0 2 0 0 0 2016099911
9291 1979 9289 2000 0 2 0 0 0 8534
4468 1736 1735 2000 0 2 0 0 0 2919
54415 43706 42210 2072 0 2 0 0 0 2014401909
60123 52628 52105 2095 0 2 0 0 0 2016087002
46514 37748 40881 2103 0 2 0 0 0 2013152003
57852 948 962 2152 0 2 0 0 0 2015404902
707 19417 21236 2000 0 12 1 0 0 2010057004
50531 37287 36563 2145 0 2 0 0 0 2013473905
61891 52299 54425 2095 0 2 0 0 0 2016408904
10911 5247 5976 2000 0 2 0 0 0 10213
5808 4956 4955 2000 0 2 0 0 0 4598
62471 52270 53750 2090 0 2 0 0 0 2016433043
49833 39343 40290 2107 0 2 0 0 0 2013397552
48420 38993 40066 2092 0 2 0 0 0 2013312003
15651 15259 10993 2000 0 2 0 0 0 15828
22244 13610 13586 2000 0 2 0 0 0 23122
29419 1388 1446 2133 0 2 0 0 0 2009070278
14650 0 0 1000 0 0 0 25 0 11892
27528 18690 15560 2000 0 2 0 0 0 28737
28260 6458 5953 2000 0 2 0 0 0 2005098165
53876 41771 42067 2078 0 2 0 0 0 2014328914
2207 1713 1712 2000 0 2 0 0 0 662
54848 1038 914 2128 0 2 0 0 0 2015011014
23920 14696 13082 2000 0 2 0 0 0 24801
61252 52632 51181 2095 0 2 0 0 0 2016279013
18604 15408 15503 2000 0 2 0 0 0 19186
34316 20667 22404 2016 0 2 0 0 0 2010249015
13506 13377 7995 2000 0 2 0 0 0 13571
8698 7510 2042 2000 0 2 0 0 0 7956
49700 40257 36499 2096 0 2 0 0 0 2013388001
39583 27286 27751 2667 0 2 0 0 0 2011308011
3888 1879 1878 2000 0 2 0 0 0 2341
53302 44924 44587 2058 0 2 0 0 0 2014243010
35800 19524 26864 2016 0 2 0 0 0 2010572018
25596 14139 13657 2000 0 2 0 0 0 26480
41687 35183 34286 2032 0 2 0 0 0 2012044004
20274 14760 13734 2133 0 2 0 0 0 20865
56170 1050 1078 2124 0 2 0 0 0 2015139003
15075 8584 12522 2000 0 2 0 0 0 15250
10404 3855 10351 2000 0 2 0 0 0 9635
36439 19340 25681 2000 0 2 0 0 0 2010910912
5289 4739 4731 2000 0 2 0 0 0 4020
51844 44579 45140 2081 0 2 0 0 0 2014112018
48751 36578 40390 2136 0 2 0 0 0 2013335041
21666 13595 14790 2000 0 2 0 0 0 22544
37133 30975 30100 2032 0 2 0 0 0 2011058003
47141 40124 37785 2092 0 2 0 0 0 2013216025
16692 10813 11286 2000 0 2 0 0 0 16929
32747 27646 27327 2667 0 2 0 0 0 2010042046
57518 921 1101 2134 0 2 0 0 0 2015383020
59384 52095 52547 2099 0 2 0 0 0 2016032008
11863 10431 3782 2000 0 2 0 0 0 11314
44452 1478 1220 2098 0 2 0 0 0 2012474417
36035 19526 26855 2016 0 2 0 0 0 2010593900
6825 5253 5252 2000 0 2 0 0 0 5699
28403 2588 10260 2000 0 2 0 0 0 2005134112
55648 1012 1098 2145 0 2 0 0 0 2015098019
1606 0 0 1000 0 0 0 29 0 84
57258 929 1028 2120 0 2 0 0 0 2015296015
50589 37752 40876 2103 0 2 0 0 0 2013475006
58546 1055 1369 2124 0 2 0 0 0 2015543020
23343 13407 13777 2000 0 2 0 0 0 24223
58363 942 1081 2136 0 2 0 0 0 2015509908
18182 10987 10771 2000 0 2 0 0 0 18608
12924 12684 7578 2000 0 2 0 0 0 12993
28710 15199 15198 2000 0 2 0 0 0 2006060027
45834 37761 38932 2107 0 2 0 0 0 2013065576
8121 2025 2209 2000 0 2 0 0 0 7378
53891 41947 43355 2063 0 2 0 0 0 2014330015
42480 34390 33686 2048 0 2 0 0 0 2012184902
3310 1968 1967 2000 0 2 0 0 0 1763
46857 37753 40747 2101 0 2 0 0 0 2013197501
36931 31464 30183 2048 0 2 0 0 0 2011049030
30921 15770 15863 2000 0 2 0 0 0 2009208919
25019 14760 13612 2000 0 2 0 0 0 25902
32862 1115 1333 2032 0 2 0 0 0 2010051019
60734 53938 51013 2093 0 2 0 0 0 2016117912
19701 14665 13712 2133 0 2 0 0 0 20287
14533 14066 8088 2000 0 2 0 0 0 14672
28391 10517 5647 2000 0 2 0 0 0 2005125139
55972 997 915 2141 0 2 0 0 0 2015119901
9820 2454 9775 2000 0 2 0 0 0 9057
49919 37497 37691 2107 0 2 0 0 0 2013402011
60392 53942 51589 2093 0 2 0 0 0 2016105003
4793 4739 4731 2000 0 2 0 0 0 3442
30264 17235 18280 2000 0 2 0 0 0 2009155026
35231 20668 22433 2016 0 2 0 0 0 2010395005
26516 13826 13008 2000 0 2 0 0 0 27581
59892 53251 51806 2108 0 2 0 0 0 2016064019
53568 41316 43392 2078 0 2 0 0 0 2014298004
21091 13636 13615 2000 0 2 0 0 0 21966
40620 31265 30091 2040 0 2 0 0 0 2011482021
61029 51265 52044 2089 0 2 0 0 0 2016265003
16174 10994 10979 2000 0 2 0 0 0 16351
53482 41384 44915 2078 0 2 0 0 0 2014257020
48687 40128 40888 2088 0 2 0 0 0 2013330004
50938 41039 41138 2071 0 2 0 0 0 2013909933
40101 30987 30897 2032 0 2 0 0 0 2011441037
38665 27388 27550 2667 0 2 0 0 0 2011203005
29612 15708 17770 2000 0 2 0 0 0 2009123015
6289 5071 5070 2000 0 2 0 0 0 5121
58463 910 1373 2133 0 2 0 0 0 2015529010
62005 52726 51386 2083 0 2 0 0 0 2016415042
22765 13552 13818 2000 0 2 0 0 0 23645
37089 30473 31045 2000 0 2 0 0 0 2011056902
17634 10918 10835 2000 0 2 0 0 0 18030
41231 32565 32359 2024 0 2 0 0 0 2011910923
12369 12157 12156 2000 0 2 0 0 0 12415
44078 1457 1220 2098 0 2 0 0 0 2012473316
725 20663 22417 2016 0 12 1 0 0 2010595001
7545 3482 2303 2000 0 2 0 0 0 6800
55845 1039 1011 2138 0 2 0 0 0 2015112029
2732 1742 1741 2000 0 2 0 0 0 1185
58847 0 0 1000 0 0 0 0 0 2015729006
34645 20662 25972 2016 0 2 0 0 0 2010267016
46366 38992 39918 2094 0 2 0 0 0 2013142507
62294 54034 52120 2093 0 2 0 0 0 2016424015
24441 14860 13680 2000 0 2 0 0 0 25324
48541 36549 38794 2096 0 2 0 0 0 2013321031
56467 1087 900 2152 0 2 0 0 0 2015241021
19125 15145 13148 2000 0 2 0 0 0 19709
40273 31612 29592 2032 0 2 0 0 19 2011450010
63752 54548 52039 2084 0 2 0 0 0 2016637908
54259 41291 44755 2071 0 2 0 0 0 2014385009
14028 1579 12505 2000 0 2 0 0 0 14094
43440 34537 35503 2040 0 2 0 0 0 2012347006
9230 3905 2153 2000 0 2 0 0 0 8479
31361 16978 17179 2000 0 2 0 0 0 2009251004
4413 1889 1888 2000 0 2 0 0 0 2864
55985 964 947 2116 0 2 0 0 0 2015121002
35674 20218 23594 2032 0 2 0 0 0 2010554017
20795 13685 14663 2000 0 2 0 0 0 21388
15596 15286 15427 2000 0 2 0 0 0 15773
60879 54417 53301 2102 0 2 0 0 0 2016128041
36648 27703 27457 2667 0 2 0 0 0 2011035020
10856 6375 5024 2000 0 2 0 0 0 10158
48956 39966 37022 2090 0 2 0 0 0 2013362015
60379 54343 52351 2107 0 2 0 0 0 2016103902
5753 5272 4754 2000 0 2 0 0 0 4543
48668 40528 40135 2103 0 2 0 0 0 2013328903
50203 40930 37706 2103 0 2 0 0 0 2013457005
27473 18690 15560 2000 0 2 0 0 0 28682
22189 14594 13910 2000 0 2 0 0 0 23067
1390 1388 1446 2133 0 12 0 0 0 2009070223
17215 10577 11315 2000 0 2 0 0 11 17452
43759 33850 36112 2040 0 2 0 0 0 2012379017
40993 30356 31896 2065 0 2 0 58 0 2011536917
2152 1932 1931 2000 0 2 0 0 0 607
52695 42673 41961 2063 0 2 0 0 0 2014205907
23865 14832 13604 2000 0 2 0 0 0 24746
18549 10890 15543 2000 0 2 0 0 0 19131
13451 13395 7658 2000 0 2 0 0 0 13516
36198 19576 22559 2065 0 2 0 0 0 2010907031
8643 2950 2341 2000 0 2 0 0 0 7901
3833 1968 1967 2000 0 2 0 0 0 2286
60045 52134 54019 2093 0 2 0 0 0 2016082020
25541 13873 14871 2000 0 2 0 0 0 26425
20219 13816 14439 2000 0 2 0 0 0 20810
60770 54036 52346 2097 0 2 0 0 0 2016123004
63765 52629 53955 2098 0 2 0 0 0 2016639009
15025 7560 7512 2000 0 2 0 0 0 15195
34418 19533 24621 2000 0 2 0 0 0 2010253006
10348 10199 9133 2000 0 2 0 0 0 9580
63366 51916 52084 2093 0 2 0 0 0 2016532902
5236 5230 5229 2000 0 2 0 0 0 3965
49599 40123 38935 2092 0 2 0 0 0 2013384010
39532 27727 27220 2667 0 2 0 0 0 2011304020
61374 53801 53575 2092 0 2 0 0 0 2016283004
32310 15710 16896 2000 0 2 0 0 0 2009357013
27039 13792 14637 2000 0 2 0 0 0 28104
39322 31929 30966 2032 0 2 0 0 0 2011263036
21611 12764 12733 2000 0 2 0 0 0 22489
47196 40124 37785 2092 0 2 0 0 0 2013216080
16637 11386 10800 2000 0 2 0 0 0 16874
11821 10431 6065 2000 0 2 0 0 0 11259
53169 44596 43776 2063 0 2 0 0 0 2014239019
46739 37750 39218 2073 0 2 0 0 0 2013188005
6770 4716 5181 2000 0 2 0 0 0 5644
55140 1045 1073 2130 0 2 0 0 0 2015028905
28046 5247 5976 2000 0 2 0 0 0 2005065108
31571 15763 16907 2000 0 2 0 0 0 2009277923
1889 0 0 1000 0 0 0 80 0 29
57578 889 1093 2137 0 2 0 0 0 2015387011
36564 30502 30794 2107 0 2 0 0 0 2011021010
23288 14899 15068 2000 0 2 0 0 0 24168
33188 27741 27432 2667 0 2 0 0 0 2010084033
18157 10801 11872 2000 0 2 0 0 0 18553
38336 27286 27708 2667 0 2 0 0 0 2011185004
45675 40993 40096 2109 0 2 0 0 0 2013060016
12869 12717 12529 2000 0 2 0 0 0 12938
50473 40982 40077 2109 0 2 0 0 0 2013471015
8066 2376 2433 2000 0 2 0 0 25 7323
32428 16266 15859 2000 0 2 0 0 17 2009508040
56738 1030 995 2139 0 2 0 0 0 2015259022
3255 1782 1781 2000 0 2 0 0 0 1708
46912 37753 40747 2101 0 2 0 0 0 2013197556
63495 53931 51176 2093 0 2 0 0 0 2016619907
47410 36974 41002 2071 0 2 0 0 0 2013220016
24964 13882 14527 2000 0 2 0 0 0 25847
31107 16272 16332 2000 0 2 0 0 0 2009233003
19646 14899 15068 2000 0 2 0 0 0 20232
42409 34023 34037 2040 0 2 0 0 0 2012168002
58105 956 1556 2174 0 2 0 0 0 2015419022
14483 7403 8403 2000 0 2 0 0 0 14617
63166 54349 51420 2102 0 2 0 0 0 2016525030
9764 2095 9329 2000 0 2 0 0 0 9002
51343 41948 44804 2094 0 2 0 0 0 2014041913
52068 41318 43385 2078 0 2 0 0 0 2014132912
4749 4747 4746 2000 0 2 0 0 0 3387
53758 45007 41789 2075 0 2 0 0 0 2014326024
42461 35067 34452 2040 0 2 0 0 0 2012180911
26461 14639 13347 2000 0 2 0 0 0 27526
36966 30450 30493 2116 0 2 0 0 0 2011053021
21036 13637 15174 2000 0 2 0 0 0 21911
51002 42678 43698 2063 0 2 0 0 32 2014029004
60757 51238 52707 2095 0 2 0 0 0 2016121903
37408 31478 31916 2048 0 2 0 0 0 2011094005
16119 10462 11313 2000 0 2 0 0 0 16296
34392 20175 23572 2032 0 2 0 0 0 2010251905
11317 5247 5976 2000 0 2 0 0 30 10681
59943 54554 52812 2082 0 2 0 0 0 2016068010
55707 894 1074 2132 0 2 0 0 0 2015103001
6234 5004 4998 2000 0 2 0 0 0 5066
33940 20166 26616 2000 0 2 0 0 0 2010198012
61301 54310 52106 2089 0 2 0 0 0 2016281903
48925 40985 40081 2109 0 2 0 0 0 2013346904
22712 13536 14017 2000 0 2 0 0 0 23590
17579 11241 15497 2000 0 2 0 0 0 17975
34913 18850 25503 2000 0 2 0 0 0 2010358012
40560 30136 29672 2040 0 2 0 0 14 2011478030
12314 12157 12156 2000 0 2 0 0 0 12360
32007 15748 15883 2000 0 2 0 0 0 2009343003
7488 3855 3782 2000 0 2 0 0 0 6745
2677 1889 1888 2000 0 2 0 0 0 1130
51922 42642 44727 2063 0 2 0 0 0 2014114908
46421 38992 39918 2094 0 2 0 0 0 2013142562
36524 31393 30453 2000 0 2 0 0 0 2011019909
24386 14803 12703 2000 0 2 0 0 0 25269
44133 1457 1220 2098 0 2 0 0 0 2012473371
19070 13610 13597 2000 0 2 0 0 0 19654
47863 39373 36727 2107 0 2 0 0 0 2013284038
13973 7221 7709 2000 0 2 0 0 0 14039
58489 50454 50040 2134 0 2 0 0 0 2015533001
48844 38911 40783 2096 0 2 0 0 0 2013341289
9175 2306 3108 2000 0 2 0 0 0 8424
753 19528 26865 2016 0 12 1 0 0 2010591010
4358 1901 1900 2000 0 2 0 0 0 2809
61636 54341 54285 2108 0 2 0 0 0 2016301005
63508 53556 54494 2096 0 2 0 0 0 2016621008
904 19419 21203 2000 0 12 0 0 0 2010271007
29259 1484 1545 2000 0 2 0 0 0 2009044350
49494 37250 39306 2107 0 2 0 0 0 2013380016
20740 14411 13390 2000 0 2 0 0 0 21333
53532 45006 41784 2075 0 2 0 0 0 2014262002
58823 0 0 1000 0 0 0 0 0 2015565012
15547 4673 15536 2000 0 2 0 30 0 15718
39101 29560 31230 2008 0 2 0 0 0 2011245035
5710 5305 5304 2000 0 2 0 0 0 4488
27418 18690 15560 2000 0 2 0 0 0 28627
22134 14885 13242 2000 0 2 0 0 0 23012
55349 989 1041 2138 0 2 0 0 0 2015076027
1195 1388 1446 2133 0 12 0 0 0 2009070168
17160 10890 10585 2000 0 2 0 0 0 17397
59930 53079 51255 2091 0 2 0 0 0 2016066909
36699 27703 27474 2667 0 2 0 0 0 2011039011
46226 40596 39248 2060 0 2 0 0 0 2013131910
33912 20080 23472 2032 0 2 0 0 0 2010196911
2097 1767 1766 2000 0 2 0 0 0 552
43599 35463 35834 2032 0 2 0 0 0 2012363906
49075 37493 36710 2107 0 2 0 0 0 2013368263
23810 14832 13604 2000 0 2 0 0 0 24691
28295 10466 5241 2000 0 2 0 0 0 2005115120
18495 1323 11960 2000 0 2 0 0 0 19076
34875 1153 25487 2032 0 2 0 0 0 2010356911
28474 10493 5672 2000 0 2 0 0 0 2005156104
13394 13377 7995 2000 0 2 0 0 0 13461
44843 33849 34609 2036 0 2 0 0 0 2012523906
28987 1392 1287 2000 0 2 0 0 0 2008132087
8588 2025 2678 2000 0 2 0 0 0 7846
43036 1363 1432 2133 0 2 0 0 0 2012288131
31030 15741 15890 2000 0 2 0 0 0 2009215002
3778 1822 1821 2000 0 2 0 0 0 2231
25486 13882 15049 2000 0 2 0 0 0 26370
62646 52366 52540 2094 0 2 0 0 0 2016441906
20167 13826 13008 2000 0 2 0 0 0 20755
38025 30236 29798 2032 0 2 0 0 0 2011124915
14970 8402 8314 2000 0 2 0 0 0 15140
41086 32451 32426 2024 0 2 0 0 0 2011908033
10293 2454 10260 2000 0 2 0 0 0 9525
5173 4963 5168 2000 0 2 0 0 0 3910
37695 31923 30963 2032 0 2 0 0 133 2011112006
26984 14858 13740 2133 0 2 0 0 0 28049
34678 18841 26121 2000 0 2 0 0 0 2010269906
45501 39119 37160 2077 0 2 0 0 0 2013050520
60100 54306 54421 2100 0 2 0 0 0 2016086011
21556 12764 12733 2000 0 2 0 0 0 22434
46494 37748 38276 2107 0 2 0 0 0 2013151012
16582 11020 15428 2000 0 2 0 0 0 16819
61429 53801 53575 2092 0 2 0 0 0 2016283059
11766 10419 5189 2000 0 2 0 0 30 11204
6715 5116 5115 2000 0 2 0 0 0 5589
28101 5247 5976 2000 0 2 0 0 0 2005065163
48378 38993 39924 2094 0 2 0 0 0 2013311012
57634 1013 1067 2138 0 2 0 0 0 2015391002
45161 34564 35841 2052 0 2 0 0 0 2012616003
32335 16334 17166 2000 0 2 0 0 0 2009361004
23233 13811 12969 2000 0 2 0 0 0 24113
54854 1076 1060 2165 0 2 0 0 0 2015012005
18102 10718 11674 2000 0 2 0 0 0 18498
54531 44571 43640 2056 0 2 0 0 0 2014495009
63239 54546 52706 2084 0 2 0 0 0 2016528911
12814 8228 7916 2000 0 2 0 0 0 12883
8011 3269 2697 2000 0 2 0 0 0 7268
3200 1774 1773 2000 0 2 0 0 0 1653
38232 30847 32075 2098 0 2 0 0 0 2011144017
24909 14968 14268 2000 0 2 0 0 0 25792
36585 31925 31448 2048 0 2 0 0 0 2011025001
19591 15120 12945 2000 0 2 0 0 0 20177
14438 14066 7812 2000 0 2 0 0 0 14562
62659 51408 54329 2100 0 2 0 0 0 2016443007
47515 39665 37270 2075 0 2 0 0 0 2013224007
9709 9237 9296 2000 0 2 0 0 0 8947
33522 27395 27385 2667 0 2 0 0 0 2010129008
39594 27361 27751 2667 0 2 0 0 0 2011309002
5320 0 0 1000 0 0 0 0 43 3332
32221 17241 16274 2133 0 2 0 0 0 2009352031
30235 15766 16987 2000 0 2 0 0 0 2009154916
56774 1022 1023 2139 0 2 0 0 0 2015263013
778 34094 33834 2040 0 12 1 0 0 2012328014
26406 13811 14503 2000 0 2 0 0 0 27471
54097 42680 43391 2078 0 2 0 0 0 2014363017
20981 13663 12763 2000 0 2 0 0 0 21856
50394 37900 37064 2096 0 2 0 0 0 2013467024
45310 36145 30526 2052 0 2 0 0 0 2012727095
16064 11119 11317 2000 0 2 0 0 0 16241
53327 44775 41303 2063 0 2 0 0 0 2014244001
42344 35462 35845 2032 0 2 0 0 0 2012164011
58200 1377 1259 2165 0 2 0 0 0 2015423013
50966 41220 41074 2077 0 2 0 0 0 2013910043
11262 10414 6972 2000 0 2 0 0 0 10626
36378 19340 25681 2000 0 2 0 0 0 2010909921
31705 16978 17228 2000 0 2 0 0 0 2009282905
6179 5393 5392 2000 0 2 0 0 0 5011
51402 41284 42495 2074 0 2 0 0 0 2014045904
51057 42678 43698 2063 0 2 0 0 0 2014029059
46066 40999 40083 2109 0 2 0 0 0 2013114542
22657 14994 13380 2000 0 2 0 0 0 23535
37109 30473 31048 2000 0 2 0 0 0 2011057012
17524 11267 11374 2000 0 2 0 0 0 17920
32788 27388 27474 2667 0 2 0 0 0 2010043037
46623 40598 37701 2103 0 2 0 0 0 2013155526
12259 12087 12086 2000 0 2 0 0 0 12305
7433 7430 7429 2000 0 2 0 0 0 6690
60087 53075 54288 2092 0 2 0 0 0 2016084910
55667 1044 931 2132 0 2 0 0 0 2015099010
48163 38027 40565 2103 0 2 0 0 0 2013297002
2622 2052 2051 2000 0 2 0 0 0 1075
34042 1571 22762 2065 0 2 0 0 0 2010202003
62272 52761 53914 2098 0 2 0 0 0 2016423905
24332 14995 13752 2000 0 2 0 0 0 25214
19015 13812 14707 2000 0 2 0 0 0 19599
40257 30852 32076 2098 0 2 0 36 0 2011449900
63284 53071 52343 2092 0 2 0 0 0 2016530012
13918 8233 7774 2000 0 2 0 0 0 13984
9119 2306 3108 2000 0 2 0 0 0 8369
4303 1749 1748 2000 0 2 0 0 0 2754
55086 1546 1352 2151 0 2 0 0 0 2015026015
26009 13685 14663 2000 0 2 0 0 0 26893
29208 1484 1545 2000 0 2 0 0 0 2009044295
55423 937 993 2141 0 2 0 0 0 2015079908
20685 13915 13802 2000 0 2 0 0 0 21278
15488 4671 15472 2000 0 2 0 0 0 15663
59833 51680 53237 2099 0 2 0 0 0 2016063028
38040 30226 29727 2040 0 2 0 0 0 2011130007
45739 38849 38076 2092 0 2 0 0 0 2013062906
10783 2095 3387 2000 0 2 0 0 0 10048
49965 37576 37173 2092 0 2 0 0 0 2013403002
5684 4732 4731 2000 0 2 0 0 0 4433
30313 15766 16337 2000 0 2 0 0 0 2009156017
58184 988 885 2138 0 2 0 0 0 2015421912
43354 34094 33979 2040 0 2 0 0 0 2012326913
27363 18690 15560 2000 0 2 0 0 0 28572
63453 53933 54524 2091 0 2 0 0 0 2016617017
22079 14034 15071 2000 0 2 0 0 0 22957
58617 953 952 2141 0 2 0 0 0 2015549901
29287 1388 1446 2133 0 2 0 0 0 2009070113
17105 10909 15196 2000 0 2 0 0 0 17342
35949 18852 25951 2000 0 2 0 0 0 2010587019
57927 1063 890 2139 0 2 0 0 0 2015409003
44183 1478 1220 2098 0 2 0 0 0 2012474004
28605 15192 15191 2000 0 2 0 0 0 2006020034
29620 17263 17770 2133 0 2 0 0 0 2009124006
7194 7075 5385 2000 0 2 0 0 0 6112
42628 34091 33831 2040 0 2 0 0 0 2012219005
2036 1785 1784 2000 0 2 0 0 0 497
31231 16996 18276 2000 0 2 0 0 0 2009243022
59224 52162 54164 2093 0 2 0 0 0 2016022044
49106 37493 36710 2107 0 2 0 0 0 2013368318
23755 13552 13654 2000 0 2 0 0 0 24636
28350 10466 5241 2000 0 2 0 0 0 2005115175
31745 18527 18493 2133 0 2 0 0 0 2009284006
18444 1323 11689 2000 0 2 0 0 0 19021
54817 911 940 2129 0 2 0 0 0 2015006913
13337 7736 7816 2000 0 2 0 0 0 13406
62069 53103 51214 2095 0 2 0 0 0 2016416033
8533 2376 3506 2000 0 2 0 0 0 7791
36825 31755 30510 2116 0 2 0 0 0 2011043002
48161 38321 37969 2107 0 2 0 0 0 2013295901
3723 1942 1941 2000 0 2 0 0 0 2176
34015 20213 26502 2000 0 2 0 0 0 2010200902
34620 20662 23008 2016 0 2 0 0 0 2010266025
58955 51924 52072 2093 0 2 0 0 0 2016017007
60252 53941 52119 2093 0 2 0 0 0 2016095039
25432 14928 14323 2000 0 2 0 0 0 26315
47614 40983 37019 2111 0 2 0 0 0 2013242008
20112 14860 13680 2000 0 2 0 0 0 20700
37058 32155 31299 2040 0 2 0 0 0 2011055911
14920 8585 8676 2000 0 2 0 0 0 15085
57068 906 895 2143 0 2 0 0 0 2015281014
52264 44774 41300 2063 0 2 0 0 0 2014151904
50747 39161 40396 2096 0 2 0 0 0 2013490007
10237 2095 10198 2000 0 2 0 0 0 9470
5105 5101 5100 2000 0 2 0 0 0 3855
30943 15710 16897 2000 0 2 0 0 0 2009211011
59591 52661 53260 2099 0 2 0 0 0 2016054055
53145 44596 41275 2066 0 2 0 0 0 2014238909
26929 14136 13481 2000 0 2 0 0 0 27994
45556 39119 37160 2077 0 2 0 0 0 2013050575
21501 13510 14137 2000 0 2 0 0 0 22379
11724 10651 5677 2000 0 2 0 0 0 11149
54381 44768 45081 2084 0 2 0 0 0 2014398909
6660 5050 5049 2000 0 2 0 0 0 5534
23178 15143 12677 2000 0 2 0 0 0 24058
60155 54348 51895 2103 0 2 0 0 0 2016090002
18047 15454 15544 2000 0 2 0 0 0 18443
46581 40598 37701 2103 0 2 0 0 0 2013155003
57907 908 992 2134 0 2 0 0 0 2015407902
12759 8593 8409 2000 0 2 0 0 0 12828
39640 32085 31403 2098 0 2 0 0 0 2011378006
61859 51919 51971 2091 0 2 0 0 0 2016405904
7956 3482 3403 2000 0 2 0 0 0 7213
3145 1785 1784 2000 0 2 0 0 0 1598
24854 14760 13734 2133 0 2 0 0 0 25737
19536 13528 15092 2000 0 2 0 0 0 20122
42018 33210 33938 2048 0 2 0 0 0 2012073015
54833 985 888 2114 0 2 0 0 0 2015008014
14388 7403 8460 2000 0 2 0 0 0 14507
9654 3905 2153 2000 0 2 0 0 0 8892
34193 27581 27708 2667 0 2 0 0 0 2010220004
36812 30234 29821 2032 0 2 0 0 0 2011041901
5321 0 0 1000 0 0 0 29 0 3277
52279 43714 43360 2063 0 2 0 0 0 2014153005
58942 52622 53946 2098 0 2 0 0 0 2016015906
26351 13435 13424 2000 0 2 0 0 0 27416
20926 13536 14219 2000 0 2 0 0 0 21801
47669 40594 39230 2060 0 2 0 0 0 2013246522
56086 1032 1062 2160 0 2 0 0 0 2015127030
45255 36145 30526 2052 0 2 0 0 0 2012727040
16009 11661 11327 2000 0 2 0 0 0 16186
57052 1088 1052 2114 0 2 0 0 0 2015279913
53734 41288 45135 2089 0 2 0 0 0 2014325914
806 19533 23484 2032 0 12 1 0 0 2010252015
38277 32244 31771 2032 0 2 0 0 0 2011148008
6124 4700 5327 2000 0 2 0 0 0 4956
39543 27709 27220 2667 0 2 0 0 0 2011305011
61323 51270 52546 2093 0 2 0 0 0 2016282013
46729 37750 38939 2107 0 2 0 0 0 2013187014
56855 970 902 2152 0 2 0 0 0 2015267004
33205 18846 26148 2000 0 2 0 0 0 2010092015
807 33271 34661 2040 0 12 1 0 0 2012492005
22602 13783 14954 2000 0 2 0 0 0 23480
42564 34533 33252 2040 0 2 0 0 0 2012201004
46678 40598 37701 2103 0 2 0 0 0 2013155581
12202 12201 12200 2000 0 2 0 0 0 12250
58239 991 1035 2141 0 2 0 0 0 2015427004
7372 2798 2315 2000 0 2 0 0 0 6635
31624 16336 17251 2133 0 2 0 0 0 2009278914
2567 1739 1738 2000 0 2 0 0 0 1020
36543 31393 30455 2000 0 2 0 0 0 2011020019
24278 12855 13731 2000 0 2 0 0 0 25159
33148 27286 27432 2667 0 2 0 0 0 2010083042
18960 12764 12733 2000 0 2 0 0 0 19544
13863 8230 8322 2000 0 2 0 0 0 13929
28144 5594 5654 2000 0 2 0 0 0 2005096128
9064 2910 9042 2000 0 2 0 0 0 8314
32374 17754 17262 2133 0 2 0 0 0 2009507049
4248 1850 1849 2000 0 2 0 0 0 2699
55599 1006 919 2139 0 2 0 0 0 2015095019
57293 1070 969 2128 0 2 0 0 0 2015299015
25954 13891 13755 2000 0 2 0 0 0 26838
1226 1484 1545 2000 0 12 0 0 0 2009044240
20632 14929 13361 2000 0 2 0 0 0 21223
45957 40925 40072 2088 0 2 0 0 0 2013100009
15430 4670 4669 2000 0 2 0 0 0 15608
10737 2588 10260 2000 0 2 0 0 0 9993
5630 5034 5214 2000 0 2 0 0 0 4378
53823 45007 44556 2063 0 2 0 0 0 2014327015
27308 18690 15560 2000 0 2 0 0 0 28517
22024 15145 13148 2000 0 2 0 0 0 22902
37393 31478 29959 2048 0 2 0 0 0 2011093014
17050 11512 11484 2000 0 2 0 0 0 17287
55927 928 1029 2116 0 2 0 0 0 2015116901
46253 40596 40068 2088 0 2 0 0 0 2013132020
7152 7054 7051 2000 0 2 0 0 0 6057
49881 39208 40147 2109 0 2 0 0 0 2013399011
60500 51266 53049 2091 0 2 0 0 0 2016108003
1979 1873 1872 2000 0 2 0 90 0 442
56835 1000 990 2141 0 2 0 0 0 2015265903
33018 27767 27356 2667 0 2 0 0 0 2010078005
44572 34396 34517 2048 0 2 0 0 0 2012490904
23700 13526 14708 2000 0 2 0 0 0 24581
18390 10718 11674 2000 0 2 0 0 0 18966
61061 52096 52045 2095 0 2 0 0 0 2016268003
13282 7607 8678 2000 0 2 0 0 0 13351
53448 42676 41933 2063 0 2 0 0 0 2014254020
29041 1392 1287 2000 0 2 0 0 0 2008132197
8478 2588 2406 2000 0 2 0 0 0 7736
38605 27738 27430 2667 0 2 0 0 0 2011200005
29526 17263 17229 2133 0 2 0 0 0 2009120015
3668 1770 1769 2000 0 2 0 0 0 2121
25377 13659 13622 2000 0 2 0 0 0 26260
20059 12855 13731 2000 0 2 0 0 0 20645
37171 30975 30102 2032 0 2 0 0 0 2011059902
43123 1363 1432 2133 0 2 0 0 0 2012288241
14865 8601 8468 2000 0 2 0 0 0 15030
41051 32511 32421 2073 0 2 0 4 0 2011907923
59475 52028 51186 2091 0 2 0 0 0 2016033907
10180 10016 10167 2000 0 2 0 0 0 9415
5037 5034 5026 2000 0 2 0 0 0 3800
35297 18842 26122 2000 0 2 0 0 0 2010398005
47067 40988 37026 2111 0 2 0 0 0 2013205015
26874 14695 13195 2000 0 2 0 0 0 27939
34695 19419 21234 2000 0 2 0 0 0 2010270016
21446 13140 15122 2000 0 2 0 0 0 22324
58802 0 0 1000 0 0 0 0 0 2015564021
16532 7560 7512 2000 0 2 0 0 20 16709
40219 29845 30098 2032 0 2 0 0 0 2011447010
52881 41382 43491 2094 0 2 0 0 0 2014222009
11669 5247 6722 2000 0 2 0 0 0 11094
6605 4984 4983 2000 0 2 0 0 0 5479
36460 27724 27421 2667 0 2 0 0 0 2011006009
54191 41290 41827 2074 0 2 0 0 0 2014382009
23123 15120 12945 2000 0 2 0 0 0 24003
17992 15454 15398 2000 0 2 0 0 0 18388
41419 33847 34258 2060 0 2 0 0 0 2012035912
12702 8593 8409 2000 0 2 0 0 0 12773
36688 27727 27474 2667 0 2 0 0 0 2011038020
7901 7196 2400 2000 0 2 0 0 0 7158
49001 39375 39921 2094 0 2 0 0 0 2013365015
3090 1726 1725 2000 0 2 0 0 60 1543
35284 20208 26526 2000 0 2 0 0 0 2010396904
47960 39373 39938 2094 0 2 0 0 0 2013285304
24799 14760 13734 2133 0 2 0 0 0 25682
46152 40309 37656 2092 0 2 0 0 0 2013118010
19481 13587 13668 2065 0 2 0 0 0 20067
45044 33218 35166 2032 0 2 0 0 0 2012595910
14343 7556 8405 2000 0 2 0 0 0 14452
9599 2758 3090 2000 0 2 0 0 0 8837
38805 30825 30402 2098 0 2 0 0 0 2011214015
42731 1457 1432 2098 0 2 0 0 0 2012287140
5131 0 0 1000 0 0 0 31 0 3222
49373 37760 40880 2103 0 2 0 0 0 2013378502
26296 13435 13424 2000 0 2 0 0 0 27361
54073 42680 42595 2078 0 2 0 0 0 2014362907
20871 13671 15080 2000 0 2 0 0 0 21746
47724 40594 39230 2060 0 2 0 0 0 2013246577
15954 11241 11482 2000 0 2 0 0 0 16131
11190 10661 6842 2000 0 2 0 0 0 10516
36411 19340 25681 2000 0 2 0 0 0 2010910031
6092 4747 4746 2000 0 2 0 0 0 4901
51426 41284 45133 2089 0 2 0 0 0 2014046014
27831 18686 18721 2000 0 2 0 0 0 29040
49340 37493 37695 2107 0 2 0 0 0 2013369529
22547 13006 12694 2000 0 2 0 0 0 23425
35106 27361 27577 2667 0 2 0 0 0 2010375022
60790 54342 52286 2103 0 2 0 0 0 2016126004
63661 52630 52786 2095 0 2 0 0 0 2016636009
12137 12130 12129 2000 0 2 0 0 0 12195
53646 44573 41269 2066 0 2 0 0 0 2014309014
829 20207 22998 2000 0 12 1 0 0 2010096006
7316 3119 2433 2000 0 2 0 0 0 6580
63262 51268 53053 2091 0 2 0 0 0 2016529902
2512 2052 2051 2000 0 2 0 0 0 965
39492 27388 27714 2667 0 2 0 0 0 2011301020
61442 52132 54538 2082 0 2 0 0 0 2016286004
24223 13539 12832 2000 0 2 0 0 0 25104
58344 942 1081 2136 0 2 0 0 0 2015509027
18905 13140 15122 2000 0 2 0 0 0 19489
54506 44571 41270 2066 0 2 0 0 0 2014494018
13808 1579 12505 2000 0 2 0 0 0 13874
28920 15194 15209 2000 0 2 0 0 0 2006126031
56164 1007 1025 2128 0 2 0 0 0 2015132012
28188 5594 5654 2000 0 2 0 0 0 2005096183
9007 7198 8950 2000 0 2 0 0 0 8259
46774 38015 37010 2103 0 2 0 0 0 2013191005
42140 33700 33802 2048 0 2 0 0 0 2012090906
4193 1932 1931 2000 0 2 0 0 0 2644
55067 1094 918 2132 0 2 0 0 0 2015025905
31486 15693 16765 2000 0 2 0 0 0 2009274923
25899 13783 13999 2000 0 2 0 0 0 26783
32864 1115 1333 2032 0 2 0 0 0 2010051900
1379 1484 1545 2000 0 12 0 0 0 2009044185
46140 38877 37066 2092 0 2 0 0 0 2013116909
20577 15089 15023 2000 0 2 0 0 0 21168
15375 4677 4676 2000 0 2 0 0 0 15553
47445 39665 36828 2071 0 2 0 0 0 2013223016
10688 10429 5676 2000 0 2 0 0 0 9938
33503 27773 27386 2667 0 2 0 0 0 2010128017
56325 1003 932 2132 0 2 0 0 0 2015230011
59508 54173 54117 2098 0 2 0 0 0 2016051908
61777 54040 52737 2098 0 2 0 0 0 2016403014
5575 5147 5146 2000 0 2 0 0 0 4323
30284 17235 18280 2000 0 2 0 0 0 2009155907
27253 18690 15560 2000 0 2 0 0 0 28462
21969 13916 13662 2000 0 2 0 0 0 22847
50421 38330 37974 2107 0 2 0 0 0 2013468015
838 34538 34002 2040 0 12 1 0 0 2012528007
40645 31265 30091 2040 0 2 0 0 0 2011482902
16995 10871 11766 2000 0 2 0 0 0 17232
53483 41384 44915 2078 0 2 0 0 0 2014257901
42367 34494 33746 2048 0 2 0 0 0 2012165002
40131 30987 30897 2032 0 2 0 0 0 2011441918
27996 2798 10351 2000 0 2 0 0 0 2005059135
7097 7075 5385 2000 0 2 0 0 0 6002
57629 1097 973 2132 0 2 0 0 0 2015390011
1910 1713 1712 2000 0 2 0 0 0 387
23645 14857 14019 2000 0 2 0 0 0 24526
37084 30473 31045 2000 0 2 0 0 0 2011056021
18335 11267 11374 2000 0 2 0 0 0 18911
32829 27709 27474 2667 0 2 0 0 0 2010044028
13227 12091 7883 2000 0 2 0 0 0 13296
33244 19769 25973 2032 0 2 0 0 0 2010094905
29072 1392 1287 2000 0 2 0 0 0 2008132252
8423 3981 2463 2000 0 2 0 0 0 7681
55868 1039 1011 2138 0 2 0 0 0 2015112910
43178 1363 1432 2133 0 2 0 0 0 2012288296
3613 1732 1731 2000 0 2 0 0 0 2066
34033 1571 1132 2000 0 2 0 0 0 2010201012
51110 41387 43755 2088 0 2 0 0 0 2014032004
25322 14873 14360 2000 0 2 0 0 0 26205
34463 19523 26617 2000 0 2 0 33 0 2010254905
20004 15078 13975 2000 0 2 0 0 0 20590
62867 52057 51221 2095 0 2 0 0 0 2016449035
44209 1478 1220 2098 0 2 0 0 0 2012474114
41534 35301 29271 2116 0 2 0 0 0 2012038114
14815 14619 8697 2000 0 2 0 0 0 14975
28732 15201 15200 2000 0 2 0 0 0 2006062009
40501 31475 29981 2048 0 2 0 0 0 2011475030
10124 3855 3086 2000 0 2 0 0 0 9360
32049 18521 18499 2000 0 2 0 0 0 2009346003
45421 33933 29276 2133 0 2 0 0 0 2012728086
844 34488 33778 2048 0 12 1 0 0 2012092007
4969 4963 4955 2000 0 2 0 0 0 3745
38554 27287 27721 2667 0 2 0 0 0 2011196014
26819 14929 13361 2000 0 2 0 0 0 27884
21391 13541 13858 2000 0 2 0 0 0 22269
16477 11119 10433 2000 0 2 0 0 0 16654
40669 32216 1432 2032 0 2 0 0 0 2011516014
6550 5222 5378 2000 0 2 0 0 0 5424
30365 17247 16315 2133 0 2 0 0 0 2009157008
63008 51195 52349 2088 0 2 0 0 0 2016458008
45459 38982 40141 2116 0 2 0 0 0 2013049006
23068 13659 14609 2000 0 2 0 0 0 23948
43627 33701 33259 2040 0 2 0 0 0 2012366906
62132 53487 51000 2086 0 2 0 0 0 2016417024
17937 10711 15413 2000 0 2 0 0 0 18333
35970 20779 26858 2016 0 2 0 0 0 2010588010
56630 1096 1048 2112 0 2 0 0 0 2015248012
43917 1457 1220 2098 0 2 0 0 0 2012473013
7846 4134 2303 2000 0 2 0 0 0 7103
40968 30356 31896 2065 0 2 0 0 0 2011536036
3035 1710 1709 2000 0 2 0 0 0 1488
31279 16280 18289 2000 0 2 0 0 0 2009244013
48659 40528 40135 2103 0 2 0 0 0 2013328022
24744 14929 13360 2000 0 2 0 0 0 25627
19426 14033 13620 2065 0 2 0 0 0 20012
41999 33959 35139 2048 0 2 0 0 0 2012072905
49428 37760 40880 2103 0 2 0 0 0 2013378557
14293 7558 7657 2000 0 2 0 0 0 14397
9544 1979 2153 2000 0 2 0 0 0 8782
61563 51646 52499 2086 0 2 0 0 0 2016295032
4695 0 0 1000 0 0 0 0 0 3167
33996 20213 24334 2000 0 2 0 0 0 2010199911
55296 1099 927 2138 0 2 0 0 0 2015073027
26241 13407 14005 2000 0 2 0 0 0 27306
20816 20804 20803 2000 0 2 0 0 0 21691
15899 10436 11414 2000 0 2 0 0 0 16076
34946 20066 26610 2000 0 2 0 0 0 2010359911
45063 33845 35793 2036 0 2 0 0 0 2012599901
11135 6845 5239 2000 0 2 0 0 0 10461
6056 5078 5252 2000 0 2 0 0 0 4846
43823 35060 34853 2052 0 2 0 0 0 2012386008
30997 15741 16891 2000 0 2 0 0 0 2009212002
27776 18686 18721 2000 0 2 0 0 0 28985
49216 37493 37695 2107 0 2 0 0 0 2013369006
22492 13621 14067 2000 0 2 0 0 0 23370
17458 11267 10579 2000 0 2 0 0 0 17755
29755 16322 18591 2000 0 2 0 0 0 2009130034
12070 12065 12064 2000 0 2 0 0 0 12140
7261 3858 2657 2000 0 2 0 0 0 6525
2457 1883 1882 2000 0 2 0 0 0 910
51491 44576 41265 2066 0 2 0 0 0 2014050005
61687 52725 51973 2093 0 2 0 0 0 2016302904
31840 15763 16902 2000 0 2 0 0 0 2009290034
24168 13539 12832 2000 0 2 0 0 0 25049
1121 14898 13633 2000 0 12 0 33 0 19434
46576 40598 40091 2088 0 2 0 0 0 2013154012
56611 945 1043 2147 0 2 0 0 0 2015246911
861 19532 22725 2032 0 12 1 0 0 2010059013
63650 51240 52049 2095 0 2 0 0 0 2016632018
8952 8951 8950 2000 0 2 0 0 0 8204
4138 1819 1818 2000 0 2 0 0 0 2589
63207 54349 51420 2102 0 2 0 0 0 2016525911
13753 8246 8410 2000 0 2 0 0 0 13819
40372 29566 31915 2032 0 2 0 0 0 2011457029
1526 1484 1545 2000 0 12 0 0 0 2009044130
29911 18522 18514 2000 0 2 0 0 0 2009139007
20522 13873 14871 2000 0 2 0 0 0 21113
15320 4906 4905 2000 0 2 0 0 0 15498
10638 10517 5647 2000 0 2 0 0 0 9883
25844 13883 13732 2000 0 2 0 0 0 26728
36762 30234 29803 2032 0 2 0 0 0 2011040910
37658 32149 31512 2032 0 2 0 0 0 2011106033
5520 5078 5070 2000 0 2 0 0 0 4268
49671 40123 38935 2092 0 2 0 0 0 2013384313
27198 15188 15208 2000 0 2 0 0 0 28407
21914 13916 13662 2000 0 2 0 0 0 22792
34174 27310 27708 2667 0 2 0 0 0 2010219013
45366 33933 29276 2133 0 2 0 0 0 2012728031
16940 11618 11388 2000 0 2 0 0 0 17177
53799 45007 41789 2075 0 2 0 0 0 2014326905
34384 20175 23572 2032 0 2 0 0 0 2010251024
44264 1478 1220 2098 0 2 0 0 0 2012474169
38262 32244 30881 2032 0 2 0 0 0 2011147017
7032 6983 6982 2000 0 2 0 0 0 5947
33649 27724 27722 2667 0 2 0 0 0 2010132008
39554 27581 27319 2667 0 2 0 0 0 2011306002
1827 1732 1731 2000 0 2 0 0 0 332
53225 41994 45082 2084 0 2 0 0 0 2014241001
48916 40985 40081 2109 0 2 0 0 0 2013346023
39924 30237 29751 2040 0 2 0 0 58 2011425018
23590 14929 14874 2000 0 2 0 0 0 24471
62595 54553 53951 2084 0 2 0 0 0 2016440007
53995 43499 42622 2094 0 2 0 0 0 2014360017
30692 1166 1270 2000 0 2 0 0 0 2009196258
40443 30419 29913 2098 0 2 0 0 0 2011466002
13172 8228 7584 2000 0 2 0 0 0 13241
53424 44737 44795 2094 0 2 0 0 0 2014253910
29109 1392 1287 2000 0 2 0 0 0 2008132307
8369 3107 3565 2000 0 2 0 0 0 7626
44590 34396 34693 2048 0 2 0 0 0 2012491014
43233 1363 1432 2133 0 2 0 0 0 2012288351
3558 1782 1781 2000 0 2 0 0 0 2011
60578 54452 54299 2100 0 2 0 0 0 2016112049
40590 30136 29672 2040 0 2 0 0 0 2011478911
25267 13528 14412 2000 0 2 0 0 0 26150
54387 43706 42210 2072 0 2 0 0 0 2014401001
60151 52628 52105 2095 0 2 0 0 0 2016087910
19949 12855 13523 2000 0 2 0 0 0 20535
37184 30420 29908 2098 0 2 0 0 0 2011060012
41479 35301 29271 2116 0 2 0 0 0 2012038059
14760 8395 7770 2000 0 2 0 165 0 14920
10069 2025 3108 2000 0 2 0 0 0 9305
4929 4724 4723 2000 0 2 0 0 0 3690
59966 53562 54062 2092 0 2 0 0 0 2016075001
1083 40311 37648 2092 0 12 0 0 55 2013300002
26764 13528 14436 2000 0 2 0 0 0 27829
45204 33277 34285 2040 0 2 0 0 0 2012617902
21336 14832 13856 2000 0 2 0 0 0 22214
16422 11419 11087 2000 0 2 0 0 0 16599
54584 44571 41764 2078 0 2 0 0 0 2014496908
46300 38320 40093 2092 0 2 0 0 0 2013140002
11595 10429 5676 2000 0 2 0 0 0 10984
28629 15194 15193 2000 0 2 0 0 0 2006058018
39131 29560 31230 2008 0 2 0 0 0 2011245916
53848 41771 42067 2078 0 2 0 0 0 2014328006
55037 994 887 2139 0 2 0 0 0 2015023015
49271 37493 37695 2107 0 2 0 0 0 2013369061
23013 13528 15092 2000 0 2 0 0 0 23893
32904 19417 21236 2000 0 2 0 0 0 2010057912
55368 989 1041 2138 0 2 0 0 0 2015076908
17882 10829 11871 2000 0 2 0 0 0 18278
12613 3774 12611 2000 0 2 0 0 0 12663
7791 4060 2572 2000 0 2 0 0 0 7048
34134 20644 25510 2032 0 2 0 0 0 2010205003
2980 1739 1738 2000 0 2 0 0 0 1433
35890 20215 26787 2032 0 2 0 0 0 2010584019
32981 27395 27356 2667 0 2 0 0 0 2010077014
24689 13625 14738 2000 0 2 0 0 0 25572
62985 53080 52741 2093 0 2 0 0 0 2016454017
19373 13552 13818 2000 0 2 0 0 0 19957
60435 54544 54672 2092 0 2 0 0 0 2016107012
14248 8414 7303 2000 0 2 0 0 0 14342
9489 3978 3090 2000 0 2 0 0 0 8727
29575 17252 16973 2133 0 2 0 0 0 2009121006
4661 1932 1931 2000 0 2 0 0 0 3112
41813 34536 34009 2040 0 2 0 0 0 2012056005
38961 32233 30108 2032 0 2 0 0 0 2011238044
26186 13407 13465 2000 0 2 0 0 0 27251
59691 54581 51691 2095 0 2 0 0 0 2016057055
38000 30236 29798 2032 0 2 0 0 0 2011124034
31657 16278 18272 2000 0 2 0 0 0 2009281006
15844 11686 10988 2000 0 2 0 0 0 16021
11080 10466 5241 2000 0 2 0 0 0 10406
6001 4984 5188 2000 0 2 0 0 0 4791
36879 29564 30028 2016 0 2 0 0 0 2011046002
46298 37172 39087 2077 0 2 0 0 0 2013138901
11 20670 22403 2016 0 12 1 0 0 2010552008
27721 18686 18721 2000 0 2 0 0 58 28930
59123 54550 52046 2084 0 2 0 0 0 2016020007
62218 53939 52110 2093 0 2 0 0 0 2016422006
22437 13574 13050 2000 0 2 0 0 0 23315
35573 27395 27714 2667 0 2 0 0 0 2010511024
58781 0 0 1000 0 0 0 0 0 2015563030
17403 10627 11485 2000 0 2 0 0 0 17700
48225 39340 40293 2107 0 2 0 0 0 2013298901
42821 1457 1432 2098 0 2 0 0 0 2012287250
34093 20634 26273 2032 0 2 0 0 0 2010203902
7206 3482 2303 2000 0 2 0 0 0 6470
2402 1726 1725 2000 0 2 0 0 0 855
30874 15770 15863 2000 0 2 0 0 0 2009208011
53111 42646 42094 2078 0 2 0 0 0 2014235909
24113 15078 13975 2000 0 2 0 0 0 24994
18796 13663 12763 2000 0 2 0 0 0 19379
13699 7727 8248 2000 0 2 0 0 0 13764
8895 7197 3822 2000 0 2 0 0 0 8149
54313 44921 44554 2058 0 2 0 0 0 2014395909
63425 53316 54395 2102 0 2 0 0 0 2016614017
48114 38321 37969 2107 0 2 0 0 0 2013295543
4083 1846 1845 2000 0 2 0 0 0 2534
25789 14411 13390 2000 0 2 0 0 0 26673
59526 51172 53542 2096 0 2 0 0 0 2016052018
20467 14928 14323 2000 0 2 0 0 0 21058
47369 40124 40933 2109 0 2 0 0 0 2013217511
60422 53942 51589 2093 0 2 0 0 0 2016105911
15265 15249 15248 2000 0 2 0 0 0 15443
46704 37754 40554 2103 0 2 0 0 0 2013158003
10591 10419 5189 2000 0 2 0 0 0 9828
50399 37900 37064 2096 0 2 0 0 0 2013467905
38827 30849 32072 2098 0 2 0 0 0 2011215006
5465 5012 5011 2000 0 2 0 0 0 4213
58379 1434 1321 2136 0 2 0 0 0 2015517009
61057 51265 52044 2089 0 2 0 0 0 2016265911
27143 20804 20803 2000 0 2 0 0 0 28352
21859 13610 13597 2000 0 2 0 0 0 22737
31897 16974 17157 2000 0 2 0 0 0 2009295016
16885 11618 10699 2000 0 2 0 0 0 17122
41188 32455 32492 2073 0 2 0 0 0 2011910015
1579 0 0 1000 0 10 0 50 0 11507
36349 19340 25681 2000 0 2 0 0 0 2010909040
6975 6967 5320 2000 0 2 0 0 0 5892
56229 984 1064 2116 0 2 0 0 0 2015218907
1706 1606 1605 2000 0 2 0 0 0 277
41933 33963 34522 2048 0 2 0 0 34 2012070015
49165 37493 36710 2107 0 2 0 0 0 2013368538
23535 13528 13431 2000 0 2 0 0 0 24416
44285 1478 1220 2098 0 2 0 0 0 2012474224
30637 1166 1270 2000 0 2 0 0 0 2009196203
13117 12717 8319 2000 0 2 0 0 0 13186
33262 20081 26624 2000 0 2 0 0 0 2010095015
1207 1392 1287 2000 0 12 0 0 0 2008132362
8314 4062 3779 2000 0 2 0 0 25 7571
62544 52833 51009 2084 0 2 0 0 0 2016436016
43288 1363 1432 2133 0 2 0 0 0 2012288406
3503 1889 1888 2000 0 2 0 0 0 1956
39503 27709 27385 2667 0 2 0 0 0 2011302011
54328 43505 44667 2095 0 2 0 0 0 2014397010
25212 14955 12722 2000 0 2 0 0 0 26095
34482 19523 21905 2000 0 2 0 0 33 2010255015
19894 14696 13082 2000 0 2 0 0 0 20480
41424 35301 29271 2116 0 2 0 0 0 2012038004
14710 7730 7249 2000 0 2 0 0 0 14865
40398 31055 32043 2098 0 2 0 0 0 2011462011
10013 2798 3731 2000 0 2 0 0 0 9250
35742 18845 22449 2000 0 2 0 0 0 2010566018
15450 0 0 1000 0 0 0 0 20 3635
59046 54067 54400 2099 0 2 0 0 0 2016018906
42612 33278 34278 2040 0 2 0 0 0 2012210913
26709 13508 12816 2000 0 2 0 0 0 27774
21281 13606 13623 2000 0 2 0 0 0 22159
16367 7560 7512 2000 0 2 0 0 0 16544
37264 29920 31378 2098 0 2 0 0 0 2011064003
11540 5559 5469 2000 0 2 0 0 0 10929
33462 27392 27386 2667 0 2 0 0 0 2010127026
58616 953 952 2141 0 2 0 0 0 2015549020
6470 4739 4731 2000 0 2 0 0 0 5314
32553 16161 17481 2000 0 2 0 0 0 2009510049
35951 18852 25951 2000 0 2 0 0 0 2010587900
58163 988 885 2138 0 2 0 0 0 2015421031
27926 3855 10351 2000 0 2 0 0 0 2005058144
22958 13587 13668 2065 0 2 0 0 0 23838
43645 34495 36147 2036 0 2 0 0 0 2012367016
17827 10886 10713 2000 0 2 0 0 0 18223
48827 38911 40783 2096 0 2 0 0 0 2013341041
12568 12205 12204 2000 0 2 0 0 0 12608
43945 1457 1220 2098 0 2 0 0 0 2012473123
54176 42359 44999 2075 0 2 0 0 0 2014377908
7736 2645 2846 2000 0 2 0 25 0 6993
44861 34538 34139 2052 0 2 0 0 0 2012527016
2925 1813 1812 2000 0 2 0 0 0 1378
31251 16996 18276 2000 0 2 0 0 0 2009243903
53681 41288 44883 2074 0 2 0 0 0 2014324015
24634 13816 14439 2000 0 2 0 0 0 25517
37028 32155 31299 2040 0 2 0 0 0 2011055030
19318 13621 14067 2000 0 2 0 0 0 19902
51085 41387 43484 2094 0 2 0 0 0 2014031013
14198 7558 7657 2000 0 2 0 0 0 14287
9434 9330 9329 2000 0 2 0 0 0 8672
42876 1457 1432 2098 0 2 0 0 0 2012287305
4606 1873 1872 2000 0 2 0 0 0 3057
26132 14033 13620 2065 0 2 0 0 0 27196
29 20780 25411 2032 0 12 1 0 0 2010241005
38565 27287 27829 2667 0 2 0 0 0 2011197005
52040 41318 43385 2078 0 2 0 0 0 2014132004
41646 35301 30531 2048 0 2 0 0 0 2012039105
15789 10718 10587 2000 0 2 0 0 0 15966
30 33845 35838 2036 0 12 1 0 0 2012600011
11036 10431 6065 2000 0 2 0 0 0 10351
32038 18527 18502 2133 0 2 0 0 0 2009345012
30047 16980 16772 2000 0 2 0 0 0 2009149026
5946 5131 5123 2000 0 2 0 0 0 4736
31524 15763 16907 2000 0 2 0 0 0 2009277015
52171 41286 41818 2074 0 2 0 0 0 2014144913
41793 35456 33803 2044 0 2 0 0 0 2012052014
27666 18686 18721 2000 0 2 0 0 0 28875
22382 14887 13760 2000 0 2 0 0 0 23260
17348 11529 11683 2000 0 2 0 0 0 17645
37248 32247 30114 2032 0 2 0 0 0 2011062902
57398 1014 891 2123 0 2 0 0 0 2015375010
10414 0 0 1000 0 0 0 15 0 6415
2347 1713 1712 2000 0 2 0 0 0 800
33063 27286 27491 2667 0 2 0 0 0 2010081005
59783 53286 52448 2090 0 2 0 0 0 2016061046
49045 37493 36710 2107 0 2 0 0 0 2013368015
24058 12850 13747 2000 0 2 0 0 0 24939
18741 15188 15208 2000 0 2 0 0 0 19324
57880 908 992 2134 0 2 0 0 0 2015407021
13644 13395 7658 2000 0 2 0 0 0 13709
40163 31940 30957 2032 0 2 0 0 0 2011444010
61709 53833 52840 2107 0 2 0 0 0 2016303014
63628 53070 52604 2099 0 2 0 0 0 2016631908
8840 2936 3010 2000 0 2 0 0 0 8094
40908 30356 31283 2040 0 2 0 0 0 2011535045
43513 34460 34662 2040 0 2 0 0 0 2012353006
4026 1710 1709 2000 0 2 0 0 0 2479
31328 17248 16270 2133 0 2 0 0 0 2009245004
42437 35067 34452 2040 0 2 0 0 0 2012180003
25734 13915 13802 2000 0 2 0 0 0 26618
20412 14955 12722 2000 0 2 0 0 0 21003
51070 42678 43698 2063 0 2 0 0 0 2014029912
15206 7196 2400 2000 0 2 0 0 40 15388
42560 33706 33261 2040 0 2 0 0 0 2012192912
10537 6458 5953 2000 0 2 0 0 0 9773
55879 939 957 2127 0 2 0 0 0 2015115002
36787 30234 29821 2032 0 2 0 0 0 2011041020
5410 5409 5408 2000 0 2 0 0 0 4158
57108 1188 1566 2149 0 2 0 0 0 2015288005
61100 51202 54293 2089 0 2 0 0 0 2016269902
27088 20804 20803 2000 0 2 0 0 0 28297
21804 13536 13940 2000 0 2 0 0 0 22682
59613 52029 52107 2091 0 2 0 0 0 2016056009
56097 1032 1062 2160 0 2 0 0 0 2015127911
16830 15370 11773 2000 0 2 0 0 0 17067
50146 40922 40094 2088 0 2 0 0 0 2013410021
11998 5274 5672 2000 0 2 0 0 0 11452
44314 1478 1220 2098 0 2 0 0 0 2012474279
6921 4724 4754 2000 0 2 0 0 0 5837
50366 37623 40864 2090 0 2 0 0 0 2013463914
38743 31474 29974 2048 0 2 0 0 0 2011211015
1651 1597 1596 2000 0 2 0 0 0 222
23481 13587 13519 2000 0 2 0 0 0 24361
52627 44570 43613 2078 0 2 0 0 0 2014199907
30582 1166 1270 2000 0 2 0 0 0 2009196148
52952 44740 44704 2084 0 2 0 0 0 2014224046
13062 12091 12512 2000 0 2 0 0 0 13131
1381 1392 1287 2000 0 12 0 0 0 2008132417
8259 7407 7406 2000 0 2 0 0 0 7516
3448 1742 1741 2000 0 2 0 0 0 1901
32592 27361 27319 2667 0 2 0 0 0 2010027018
43802 35060 34000 2040 0 2 0 0 0 2012385017
25157 14955 12722 2000 0 2 0 0 0 26040
54701 954 961 2116 0 2 0 0 0 2015001023
19839 13552 13654 2000 0 2 0 0 0 20425
46548 40598 39242 2060 0 2 0 0 0 2013153021
14654 14650 8316 2000 0 2 0 0 0 14810
61462 52364 54671 2099 0 2 0 0 0 2016289004
9958 2095 2305 2000 0 2 0 0 0 9195
57098 1242 1164 2149 0 2 0 0 0 2015286904
52220 41286 43483 2081 0 2 0 0 0 2014146014
33375 20212 24325 2000 0 2 0 0 0 2010099006
43472 35782 33888 2048 0 2 0 0 0 2012351905
56368 1019 898 2137 0 2 0 0 0 2015233011
26654 13508 12816 2000 0 2 0 0 0 27719
21226 14898 13633 2000 0 2 0 0 0 22104
16312 10876 10683 2000 0 2 0 0 0 16489
51960 44739 42209 2072 0 2 0 0 0 2014126912
11485 10466 5241 2000 0 2 0 0 30 10874
56113 1057 976 2139 0 2 0 0 0 2015129012
6427 5238 5237 2000 0 2 0 0 0 5259
42084 34092 35171 2040 0 2 0 0 0 2012087906
22903 13743 13744 2000 0 2 0 0 0 23783
59604 52661 53260 2099 0 2 0 0 0 2016054908
17772 10914 10982 2000 0 2 0 0 0 18168
12511 1590 1589 2000 0 2 0 0 24 12553
44000 1457 1220 2098 0 2 0 0 0 2012473178
47569 38984 40074 2092 0 2 0 0 0 2013226016
7681 2025 2209 2000 0 2 0 0 0 6938
33622 27287 27722 2667 0 2 0 0 0 2010131017
2870 1797 1796 2000 0 2 0 0 0 1323
56812 1000 990 2141 0 2 0 0 0 2015265022
28433 10563 2678 2000 0 2 0 0 0 2005144103
24579 14969 14677 2000 0 2 0 0 0 25462
52642 45010 44669 2084 0 2 0 0 0 2014201008
19263 15119 14804 2000 0 2 0 0 0 19847
53 33853 34076 2040 0 12 1 0 0 2012531007
14153 8414 7303 2000 0 2 0 0 0 14232
53449 42676 41933 2063 0 2 0 0 0 2014254901
42324 33854 36081 2040 0 2 0 0 0 2012162002
9379 2025 3788 2000 0 2 0 0 0 8617
39365 32237 30877 2032 0 2 0 0 0 2011266009
42931 1457 1432 2098 0 2 0 0 0 2012287360
54020 43499 41366 2094 0 2 0 0 0 2014361008
4551 1813 1812 2000 0 2 0 0 0 3002
37752 31923 30963 2032 0 2 0 97 0 2011112914
26077 13430 14781 2000 0 2 0 0 0 27141
41291 34101 34449 2048 0 2 0 68 0 2012014911
55610 50068 1033 2125 0 2 0 0 0 2015097001
39986 30237 29820 2032 0 2 0 0 0 2011426009
48419 38993 39924 2094 0 2 0 0 0 2013311920
47300 40124 40933 2109 0 2 0 0 0 2013217043
41591 35301 30531 2048 0 2 0 0 0 2012039050
15734 10899 11784 2000 0 2 0 0 0 15911
51178 44776 42659 2063 0 2 0 0 0 2014035004
60829 53968 52075 2095 0 2 0 0 0 2016127903
59434 52028 51186 2091 0 2 0 0 0 2016033026
37507 32154 31534 2032 0 2 0 0 0 2011100005
10981 10419 5189 2000 0 2 0 0 0 10296
33328 20207 24308 2000 0 2 0 0 0 2010097905
5891 4700 4699 2000 0 2 0 0 0 4681
63211 54546 52706 2084 0 2 0 0 0 2016528003
48236 37579 38855 2092 0 2 0 0 0 2013299011
27611 18686 18721 2000 0 2 0 0 0 28820
45185 34564 35841 2052 0 2 0 0 0 2012616911
22327 15119 14804 2000 0 2 0 0 0 23205
17293 11529 11822 2000 0 2 0 0 0 17590
62751 51542 54256 2101 0 2 0 0 0 2016446035
51975 44577 42376 2089 0 2 0 0 0 2014128013
57469 968 1027 2139 0 2 0 0 0 2015379001
28652 15190 15195 2000 0 2 0 0 0 2006059009
10016 0 0 1000 0 0 0 60 0 6360
32106 15710 17223 2000 0 2 0 0 0 2009349003
42097 34465 34726 2040 0 2 0 0 0 2012089007
2292 1971 1970 2000 0 2 0 0 0 745
24003 12855 13523 2000 0 2 0 0 0 24884
34111 20634 25469 2032 0 2 0 0 0 2010204012
18687 15188 15187 2000 0 2 0 0 0 19269
32461 15961 15722 2000 0 2 0 0 0 2009509003
50806 41221 41137 2067 0 2 0 0 0 2013907015
13589 7221 7709 2000 0 2 0 0 0 13654
8785 8769 8768 2000 0 2 0 0 0 8039
58492 1273 1267 2129 0 2 0 0 0 2015539001
3971 1819 1818 2000 0 2 0 0 0 2424
30188 15766 16987 2000 0 2 0 0 0 2009154008
35276 20208 26526 2000 0 2 0 0 0 2010396023
25679 15089 15023 2000 0 2 0 0 0 26563
45595 38315 36778 2107 0 2 0 0 0 2013052006
20357 14760 13612 2000 0 2 0 0 0 20948
34784 1344 1325 2032 0 2 0 0 0 2010277007
15153 8601 8468 2000 0 2 0 0 0 15333
35912 20215 26821 2032 0 2 0 0 0 2010585010
56645 972 1016 2136 0 2 0 0 0 2015251012
10488 6824 2678 2000 0 2 0 0 0 9718
5346 5078 5340 2000 0 2 0 0 0 4103
21749 13574 14875 2000 0 2 0 0 0 22627
16775 10924 11382 2000 0 2 0 0 0 17012
41158 32393 32405 2040 0 2 0 11 0 2011909905
37455 30128 29637 2065 0 2 0 0 0 2011098904
11945 10464 6463 2000 0 2 0 0 0 11397
44369 1478 1220 2098 0 2 0 0 0 2012474334
6878 5305 5304 2000 0 2 0 0 0 5782
55798 1056 1049 2134 0 2 0 0 0 2015111011
36864 29564 29987 2032 0 2 0 0 0 2011045011
48199 38027 40565 2103 0 2 0 0 0 2013297910
1741 0 0 1000 0 0 0 0 61 167
34074 1571 22762 2065 0 2 0 0 0 2010202911
41915 33963 34686 2048 0 2 0 0 0 2012069905
59064 53011 51151 2096 0 2 0 0 0 2016019016
23426 14665 13712 2133 0 2 0 0 0 24306
35610 27709 27714 2667 0 2 0 0 0 2010512015
57814 1031 1083 2130 0 2 0 0 0 2015402039
18265 11289 11876 2000 0 2 0 0 0 18691
47864 39373 39938 2094 0 2 0 0 0 2013285001
13007 12705 7370 2000 0 2 0 0 0 13076
33713 18840 26172 2000 0 2 0 0 0 2010190002
51163 44598 41273 2066 0 2 0 0 0 2014033903
39139 31391 30462 2000 0 2 0 0 0 2011248008
8204 2025 2315 2000 0 2 0 0 0 7461
32083 18522 18503 2000 0 2 0 0 0 2009347902
3393 1755 1754 2000 0 2 0 0 0 1846
64 33733 33254 2040 0 12 1 0 0 2012389008
63077 51611 54321 2103 0 2 0 0 0 2016460045
30923 17259 16326 2133 0 2 0 0 0 2009209002
25102 13526 14229 2000 0 2 0 0 0 25985
19784 14929 14874 2000 0 2 0 0 0 20370
32378 17754 17262 2133 0 2 0 0 0 2009507902
14601 5679 5705 2000 0 2 0 0 0 14755
40755 31558 29958 2032 0 2 0 0 0 2011527024
9903 2306 3684 2000 0 2 0 0 0 9140
62522 52033 54325 2110 0 2 0 0 0 2016435906
51559 44766 42215 2072 0 2 0 0 0 2014053005
26599 15047 13805 2133 0 2 0 0 0 27664
37862 32154 31539 2032 0 2 0 0 0 2011118006
45575 39119 37160 2077 0 2 0 0 0 2013050905
21173 13621 12865 2000 0 2 0 0 0 22049
47237 40124 37785 2092 0 2 0 0 0 2013216520
60196 51544 54160 2098 0 2 0 0 0 2016092011
16257 11311 10515 2000 0 2 0 0 0 16434
48457 37756 39007 2092 0 2 0 0 0 2013317012
57975 1063 890 2139 0 2 0 0 0 2015409911
11443 10441 5192 2000 0 2 0 0 0 10819
6372 4956 5168 2000 0 2 0 0 0 5204
57713 1327 1311 2149 0 2 0 0 0 2015397002
22848 13743 13744 2000 0 2 0 0 0 23728
29894 17773 15703 2000 0 2 0 0 0 2009136007
17717 10768 10974 2000 0 2 0 0 0 18113
41956 33959 34280 2048 0 2 0 0 0 2012071006
54773 911 940 2129 0 2 0 0 0 2015006005
12452 12142 12141 2000 0 2 0 0 0 12498
36286 19295 22083 2016 0 2 0 0 0 2010908049
7626 4066 3387 2000 0 2 0 0 0 6883
2815 2274 2273 2000 0 2 0 0 0 1268
52435 42677 42590 2078 0 2 0 0 0 2014163905
24524 14502 14491 2000 0 2 0 0 0 25407
44015 1457 1220 2098 0 2 0 0 0 2012473233
19208 14594 13910 2000 0 2 0 0 0 19792
75 18845 25960 2000 0 12 1 0 0 2010567009
9322 2357 9316 2000 0 2 0 0 0 8562
62563 53972 51184 2086 0 2 0 0 0 2016437007
42986 1457 1432 2098 0 2 0 0 0 2012287415
4496 1951 1950 2000 0 2 0 0 0 2947
43869 33215 34481 2032 0 2 0 0 0 2012387907
40419 29996 31431 2048 0 2 0 0 0 2011463002
53117 44596 41275 2066 0 2 0 0 0 2014238001
14102 7558 8193 2000 0 2 0 0 0 14177
58301 1066 886 2105 0 2 0 0 0 2015429013
39240 29554 30042 2016 0 2 0 0 0 2011262018
47355 40124 40933 2109 0 2 0 0 0 2013217098
15679 15259 10993 2000 0 2 0 0 0 15856
40526 31475 29981 2048 0 2 0 0 0 2011475911
10939 5704 5471 2000 0 2 0 0 0 10241
54353 44768 45081 2084 0 2 0 0 0 2014398001
82 35776 33750 2048 0 12 1 0 0 2012158011
5836 4991 4983 2000 0 2 0 0 0 4626
39860 32245 30105 2032 0 2 0 0 0 2011422018
49861 39343 40290 2107 0 2 0 0 0 2013397580
51544 44576 41787 2070 0 2 0 28 0 2014051904
27556 18686 18721 2000 0 2 0 0 0 28765
37845 32154 31228 2040 0 2 0 0 0 2011116905
22272 15119 14804 2000 0 2 0 0 0 23150
1230 1388 1446 2133 0 12 0 0 0 2009070306
43392 33275 34527 2040 0 2 0 0 34 2012334014
28232 6458 5953 2000 0 2 0 0 0 2005098137
60683 51336 53512 2095 0 2 0 0 0 2016115049
45976 40126 38937 2092 0 2 0 0 0 2013102018
2235 1729 1728 2000 0 2 0 0 0 690
60183 54348 51895 2103 0 2 0 0 0 2016090910
63116 54315 54659 2100 0 2 0 0 0 2016524012
46451 38992 40095 2092 0 2 0 0 0 2013143002
56417 1010 1077 2158 0 2 0 0 0 2015235901
23948 13585 13920 2000 0 2 0 0 0 24829
62173 53487 51000 2086 0 2 0 0 0 2016417905
18632 15408 15521 2000 0 2 0 0 0 19214
13534 7221 7709 2000 0 2 0 0 0 13599
40151 31940 30893 2065 0 2 0 0 0 2011443900
48306 37490 36728 2107 0 2 0 0 0 2013303002
8727 3905 8706 2000 0 2 0 0 0 7984
3916 1846 1845 2000 0 2 0 0 0 2369
52450 45008 44830 2086 0 2 0 0 0 2014165006
54973 925 1583 2163 0 2 0 0 0 2015020015
25624 14139 13657 2000 0 2 0 0 0 26508
20302 14968 14268 2000 0 2 0 0 0 20893
55315 1099 927 2138 0 2 0 0 0 2015073908
15103 14619 8697 2000 0 2 0 0 0 15278
53706 41288 45135 2089 0 2 0 0 0 2014325006
10430 10429 5676 2000 0 2 0 0 0 9663
38329 32244 31771 2032 0 2 0 0 0 2011148916
45885 37491 36731 2107 0 2 0 0 0 2013068906
5302 4747 4746 2000 0 2 0 0 0 4048
49769 39343 40290 2107 0 2 0 0 0 2013397002
61122 52023 51175 2091 0 2 0 0 0 2016270012
30096 16319 15760 2000 0 2 0 0 0 2009150017
58285 991 1035 2141 0 2 0 0 0 2015427912
33055 27581 27291 2667 0 2 0 0 0 2010080014
44638 33271 34661 2040 0 2 0 0 0 2012492913
21694 13812 14707 2000 0 2 0 0 0 22572
62921 52129 54533 2082 0 2 0 0 0 2016451017
16720 10813 10556 2000 0 2 0 0 0 16957
50617 37752 40876 2103 0 2 0 0 0 2013475034
11891 5679 6094 2000 0 2 0 0 0 11342
44424 1478 1220 2098 0 2 0 0 0 2012474389
48723 36578 40390 2136 0 2 0 0 0 2013335013
58043 1042 1026 2138 0 2 0 0 0 2015415003
6852 4732 4731 2000 0 2 0 0 0 5727
89 34535 35925 2048 0 12 1 0 0 2012480004
40838 31738 30797 2107 0 2 0 0 0 2011530905
29489 16989 17171 2000 0 2 0 0 0 2009118006
1878 0 0 1000 0 0 0 0 70 112
23371 13407 13777 2000 0 2 0 0 0 24251
54465 44771 41304 2063 0 2 0 0 0 2014412011
18210 11906 15500 2000 0 2 0 0 0 18636
29775 16322 18591 2000 0 2 0 0 0 2009130915
47908 39373 39938 2094 0 2 0 0 0 2013285056
12952 8372 1591 2000 0 2 0 0 0 13021
45806 37761 38932 2107 0 2 0 0 0 2013065548
8149 4225 2209 2000 0 2 0 0 0 7406
3338 1920 1919 2000 0 2 0 0 0 1791
36903 31464 30183 2048 0 2 0 0 0 2011049002
31577 16336 17251 2133 0 2 0 0 0 2009278006
25047 12721 14762 2000 0 2 0 0 0 25930
50714 40470 40004 2136 0 2 0 0 0 2013484007
62186 52368 52713 2090 0 2 0 0 0 2016419006
19729 13587 13519 2000 0 2 0 0 0 20315
47757 40262 40815 2136 0 2 0 0 0 2013248008
56584 945 1043 2147 0 2 0 0 0 2015246030
14551 8584 7612 2000 0 2 0 0 0 14700
28363 10517 5647 2000 0 2 0 0 0 2005125111
9848 3855 3618 2000 0 2 0 0 0 9085
34996 1534 1410 2000 0 2 0 0 0 2010366902
39059 29560 30048 2016 0 2 0 0 0 2011244017
4809 4700 4699 2000 0 2 0 0 0 3470
26544 14228 14585 2000 0 2 0 0 0 27609
21119 13636 13615 2000 0 2 0 0 0 21994
52196 41286 42493 2074 0 2 0 0 0 2014145904
39794 27388 27356 2667 0 2 0 0 0 2011404017
16202 10557 10451 2000 0 2 0 0 0 16379
41382 34466 34658 2040 0 2 0 34 0 2012033903
11388 5594 5654 2000 0 2 0 0 30 10764
55241 923 883 2116 0 2 0 0 0 2015034025
60988 52203 54563 2093 0 2 0 0 0 2016133050
36737 30234 29803 2032 0 2 0 0 0 2011040029
6317 5108 5100 2000 0 2 0 0 0 5149
31860 15763 16902 2000 0 2 0 0 0 2009290915
60528 51266 53049 2091 0 2 0 0 0 2016108911
43490 34018 33753 2056 0 2 0 0 0 2012352015
22793 13811 15172 2000 0 2 0 0 0 23673
17662 10768 11622 2000 0 2 0 0 0 18058
50166 38319 37967 2107 0 2 0 0 0 2013411012
12397 12119 12118 2000 0 2 0 0 0 12443
44050 1457 1220 2098 0 2 0 0 0 2012473288
48514 36549 38794 2096 0 2 0 0 0 2013321003
58023 1009 1082 2138 0 2 0 0 0 2015413902
7573 3592 2400 2000 0 2 0 0 0 6828
2760 1788 1787 2000 0 2 0 0 0 1213
24469 14502 13691 2000 0 2 0 0 0 25352
19153 15145 13125 2000 0 2 0 0 0 19737
40301 31612 29592 2032 0 2 0 0 0 2011450038
29813 15708 16908 2000 0 2 0 0 0 2009132016
14056 8414 7581 2000 0 2 0 0 0 14122
41877 34395 34656 2048 0 2 0 0 0 2012067015
54727 1024 884 2141 0 2 0 0 0 2015002014
9263 2798 9258 2000 0 2 0 0 0 8507
4441 1804 1803 2000 0 2 0 0 0 2892
32615 27738 27319 2667 0 2 0 0 0 2010028009
37792 31923 31603 2032 0 2 0 0 0 2011113024
52376 41938 45049 2086 0 2 0 0 0 2014159914
59174 51232 51002 2093 0 2 0 0 0 2016021906
15624 15259 15426 2000 0 2 0 0 0 15801
60851 54417 53301 2102 0 2 0 0 0 2016128013
10884 3855 10351 2000 0 2 0 0 0 10186
33345 20212 26476 2000 0 2 0 0 0 2010098015
5781 5230 5385 2000 0 2 0 0 0 4571
62444 52270 53750 2090 0 2 0 0 0 2016433016
49806 39343 40290 2107 0 2 0 0 0 2013397525
27501 18690 15560 2000 0 2 0 0 0 28710
22217 13610 13586 2000 0 2 0 0 0 23095
29392 1388 1446 2133 0 2 0 0 0 2009070251
111 33847 34258 2060 0 12 1 0 0 2012035004
28864 15207 15206 2000 0 2 0 0 0 2006124022
2180 1879 1878 2000 0 2 0 0 0 635
39191 30976 30082 2032 0 2 0 0 0 2011258027
41725 33846 34546 2048 0 2 0 0 0 2012047913
23893 14696 13082 2000 0 2 0 0 0 24774
18577 10890 11089 2000 0 2 0 0 0 19159
13479 7607 12544 2000 0 2 0 0 0 13544
36171 19900 21162 2016 0 2 0 0 0 2010907003
1432 1392 1287 2000 0 12 0 0 664 2008132004
8671 2950 2341 2000 0 2 0 0 0 7929
33586 27709 27385 2667 0 2 0 0 0 2010130026
3861 1951 1950 2000 0 2 0 0 0 2314
35892 20215 26787 2032 0 2 0 0 0 2010584900
25569 13873 14871 2000 0 2 0 0 0 26453
44697 35850 34475 2036 0 2 0 0 0 2012498005
20247 14929 13360 2000 0 2 0 0 0 20838
38867 30824 30401 2098 0 2 0 0 0 2011226016
15048 8395 7770 2000 0 2 0 0 0 15223
58438 979 1102 2139 0 2 0 0 0 2015518908
10377 2798 10351 2000 0 2 0 0 0 9608
40059 31735 31943 2098 0 2 0 36 0 2011439909
52866 41319 43879 2078 0 2 0 0 0 2014214908
5269 4724 4723 2000 0 2 0 0 0 3993
49627 40123 38935 2092 0 2 0 0 0 2013384038
38991 32233 30108 2032 0 2 0 0 0 2011238925
29978 16319 17753 2000 0 2 0 0 0 2009146026
53197 44596 43776 2063 0 2 0 0 0 2014239047
27067 13792 14637 2000 0 2 0 0 0 28132
41310 34101 35172 2040 0 2 0 0 0 2012015902
21639 13595 14790 2000 0 2 0 0 0 22517
47168 40124 37785 2092 0 2 0 0 0 2013216052
16665 11386 10887 2000 0 2 0 0 0 16902
32720 27646 27327 2667 0 2 0 0 0 2010042019
37477 30128 32220 2032 0 2 0 0 0 2011099014
6798 5034 5214 2000 0 2 0 0 0 5672
28430 2588 10260 2000 0 2 0 0 0 2005134139
1873 0 0 1000 0 0 0 80 0 57
49743 37928 39644 2071 0 2 0 0 0 2013393011
61177 53940 51005 2093 0 2 0 0 0 2016274003
23316 14899 15068 2000 0 2 0 0 0 24196
33160 27741 27432 2667 0 2 0 0 0 2010084005
44657 34022 34723 2040 0 2 0 0 0 2012496904
38505 27286 27722 2667 0 2 0 0 0 2011194005
12897 12091 7883 2000 0 2 0 0 0 12966
8094 4144 7317 2000 0 2 0 0 0 7351
32098 16336 17266 2133 0 2 0 0 0 2009348012
3283 1767 1766 2000 0 2 0 0 0 1736
39625 32232 30300 2032 0 2 0 0 0 2011354005
31439 15693 16765 2000 0 2 0 0 0 2009274015
52137 44777 42660 2063 0 2 0 0 0 2014141913
41765 33270 33684 2040 0 2 0 0 0 2012049014
24992 14760 13612 2000 0 2 0 0 0 25875
19674 13407 13777 2000 0 2 0 0 0 20260
14506 5679 5705 2000 0 2 0 0 0 14645
46884 37753 40747 2101 0 2 0 0 0 2013197528
9793 2025 9775 2000 0 2 0 0 0 9030
4772 4708 4707 2000 0 2 0 0 0 3415
120 20084 24867 2032 0 12 1 0 0 2010586001
26489 13826 13008 2000 0 2 0 0 0 27554
63194 54349 51420 2102 0 2 0 0 0 2016525058
47085 40468 37103 2092 0 2 0 0 0 2013211015
21064 13637 15174 2000 0 2 0 0 0 21939
124 1344 23624 2032 0 12 1 0 0 2010276016
61978 52726 51386 2083 0 2 0 0 0 2016415015
16147 11325 10527 2000 0 2 0 0 0 16324
53786 45007 41789 2075 0 2 0 0 0 2014326052
11345 3149 10479 2000 0 2 0 0 0 10709
40074 30987 30897 2032 0 2 0 0 58 2011441010
28547 15190 15189 2000 0 2 0 0 0 2006019016
63596 51267 53926 2096 0 2 0 0 0 2016628908
6262 5042 5041 2000 0 2 0 0 0 5094
57143 1245 1180 2147 0 2 0 0 0 2015291005
53631 42674 41369 2078 0 2 0 0 0 2014301913
39020 32238 29723 2008 0 2 0 0 0 2011240026
31196 17754 17262 2133 0 2 0 0 0 2009242004
22738 13552 13818 2000 0 2 0 0 0 23618
35406 20079 26852 2016 0 2 0 0 0 2010404005
17607 10918 11418 2000 0 2 0 0 0 18003
51138 41387 43755 2088 0 2 0 0 0 2014032912
12342 12157 12156 2000 0 2 0 0 0 12388
44105 1457 1220 2098 0 2 0 0 0 2012473343
41348 35858 33893 2052 0 2 0 0 0 2012029912
7517 7510 2042 2000 0 2 0 0 0 6773
55818 1039 1011 2138 0 2 0 0 0 2015112002
2705 1856 1855 2000 0 2 0 0 0 1158
46393 38992 39918 2094 0 2 0 0 0 2013142534
37363 27575 27366 2667 0 2 0 0 0 2011085004
24414 14860 13680 2000 0 2 0 0 0 25297
35363 20171 23605 2032 0 2 0 0 0 2010402904
19098 13430 14781 2000 0 2 0 0 0 19682
59714 54039 51897 2093 0 2 0 0 0 2016059009
47836 39373 36727 2107 0 2 0 0 0 2013284010
14001 13395 8412 2000 0 2 0 0 0 14067
126 18840 22396 2000 0 12 1 0 0 2010189011
60592 54452 54299 2100 0 2 0 0 0 2016112902
9203 2025 9133 2000 0 2 0 0 0 8452
4386 1968 1967 2000 0 2 0 0 0 2837
40794 31059 32033 2098 0 2 0 0 0 2011528015
63536 53556 54494 2096 0 2 0 0 0 2016621036
127 19522 23467 2032 0 12 1 0 0 2010349011
20768 13783 13999 2000 0 2 0 0 0 21361
52559 44568 41272 2066 0 2 0 32 0 2014196907
15569 15286 15437 2000 0 2 0 0 0 15746
29678 17773 18287 2000 0 2 0 0 0 2009128025
42262 34497 34714 2032 0 2 0 0 0 2012157901
5726 5063 5327 2000 0 2 0 0 0 4516
27446 18690 15560 2000 0 2 0 0 0 28655
22162 14594 13910 2000 0 2 0 0 0 23040
29340 1388 1446 2133 0 2 0 0 0 2009070196
17188 10890 11088 2000 0 2 0 0 0 17425
60910 51264 54322 2106 0 2 0 0 0 2016132004
46847 37753 40747 2101 0 2 0 0 0 2013197005
34520 1121 1165 2000 0 2 0 0 33 2010262006
2125 1597 1596 2000 0 2 0 0 0 580
57672 882 893 2139 0 2 0 0 0 2015396011
23838 14832 13604 2000 0 2 0 0 20 24719
61482 53973 51182 2086 0 2 0 0 0 2016292004
53067 41287 43528 2075 0 2 0 0 0 2014230019
18523 11956 11928 2000 0 2 0 0 0 19104
13424 8235 8704 2000 0 2 0 0 80 13489
31408 15970 17317 2000 0 2 0 0 0 2009256014
28970 1392 1287 2000 0 2 0 0 0 2008132059
8616 3855 2846 2000 0 2 0 0 0 7874
43008 1363 1432 2133 0 2 0 0 0 2012288103
3806 1758 1757 2000 0 2 0 0 0 2259
55488 1059 1015 2141 0 2 0 0 0 2015085028
25514 13873 14871 2000 0 2 0 0 0 26398
20194 14969 14677 2000 0 2 0 0 0 20783
59705 54581 51691 2095 0 2 0 0 0 2016057908
61401 53801 53575 2092 0 2 0 0 0 2016283031
14998 7730 7249 2000 0 2 0 0 0 15168
10321 10199 9133 2000 0 2 0 0 0 9553
5204 5019 5201 2000 0 2 0 0 0 3938
50294 40197 40289 2107 0 2 0 0 0 2013462015
58636 1034 1489 2151 0 2 0 0 0 2015556011
27012 14858 13740 2133 0 2 0 0 0 28077
44949 34468 34520 2040 0 2 0 0 0 2012587900
39295 31929 30966 2032 0 2 0 0 0 2011263009
21584 12764 12733 2000 0 2 0 0 0 22462
52574 44570 42538 2078 0 2 0 0 0 2014198008
16610 11020 15428 2000 0 2 0 0 0 16847
43668 33961 34721 2048 0 2 0 0 0 2012374007
11794 6819 6454 2000 0 2 0 0 0 11232
30067 16980 16772 2000 0 2 0 0 0 2009149907
6743 5155 5154 2000 0 2 0 0 0 5617
39887 32245 30873 2032 0 2 0 0 0 2011423009
28073 5247 5976 2000 0 2 0 0 0 2005065135
1797 0 0 1000 0 0 0 69 0 2
51519 44576 41265 2066 0 2 0 0 0 2014050913
23261 13811 12969 2000 0 2 0 0 0 24141
35858 18843 26780 2032 0 2 0 52 0 2010580909
54882 1076 1060 2165 0 2 0 0 0 2015012033
18130 11267 10820 2000 0 2 0 0 0 18526
37223 32247 30114 2032 0 2 0 0 0 2011062021
12842 12705 7370 2000 0 2 0 0 0 12911
51246 42651 45001 2063 0 2 0 0 0 2014038004
8039 2095 3387 2000 0 2 0 0 0 7296
33429 20630 25472 2032 0 2 0 0 0 2010100905
41262 34391 34480 2048 0 2 0 0 0 2012011911
3228 1797 1796 2000 0 2 0 0 0 1681
46939 37753 40747 2101 0 2 0 0 0 2013197583
46356 38992 39918 2094 0 2 0 0 0 2013142011
24937 13882 14527 2000 0 2 0 0 0 25820
19619 15143 12677 2000 0 2 0 0 0 20205
42304 35776 34574 2056 0 2 0 0 0 2012159002
14456 8584 7612 2000 0 2 0 0 0 14590
63139 54349 51420 2102 0 2 0 0 0 2016525003
9737 3855 9316 2000 0 2 0 0 0 8975
42684 1457 1432 2098 0 2 0 0 0 2012287002
4729 4724 4723 2000 0 2 0 0 0 3360
32193 17241 16274 2133 0 2 0 0 0 2009352003
53970 41389 44906 2078 0 2 0 0 0 2014338906
46766 37750 39218 2073 0 2 0 0 0 2013188032
26434 14639 13347 2000 0 2 0 0 0 27499
30825 18511 18519 2000 0 2 0 31 0 2009204901
21009 13663 12763 2000 0 2 0 0 0 21884
51029 42678 43698 2063 0 2 0 0 0 2014029031
45105 34458 35269 2048 0 2 0 0 0 2012607002
16092 11119 10433 2000 0 2 0 0 0 16269
11290 2798 10351 2000 0 2 0 0 30 10654
54999 1071 1040 2129 0 2 0 0 0 2015021006
38446 27738 27491 2667 0 2 0 0 0 2011190014
6207 4716 4715 2000 0 2 0 0 0 5039
30145 17762 15870 2000 0 2 0 0 0 2009151008
46038 40999 40083 2109 0 2 0 0 0 2013114514
22685 13536 14017 2000 0 2 0 0 0 23563
62944 53976 51978 2093 0 2 0 0 0 2016452008
17552 11241 11085 2000 0 2 0 0 0 17948
40533 30136 29672 2040 0 2 0 0 0 2011478003
12287 12186 12185 2000 0 2 0 0 0 12333
44160 1457 1220 2098 0 2 0 0 0 2012473398
31949 16539 31941 2000 0 2 0 0 0 2009311008
7461 3107 3565 2000 0 2 0 0 0 6718
154 35781 36144 2036 0 12 1 0 0 2012479013
63312 53071 52343 2092 0 2 0 0 0 2016530040
52822 44744 44913 2063 0 2 0 0 0 2014212018
2650 1716 1715 2000 0 2 0 0 0 1103
46448 38992 39918 2094 0 2 0 0 0 2013142589
54643 41280 44529 2089 0 2 0 0 0 2014518019
24359 14803 12703 2000 0 2 0 0 0 25242
53396 44737 44795 2094 0 2 0 0 0 2014253002
19043 13536 13940 2000 0 2 0 0 0 19627
13946 8001 1592 2000 0 2 0 0 0 14012
41858 34014 35298 2040 0 2 0 0 0 2012066905
56288 1091 1084 2132 0 2 0 0 0 2015227027
37574 30471 31049 2000 0 2 0 0 0 2011101904
9148 2025 9133 2000 0 2 0 0 0 8397
4331 1822 1821 2000 0 2 0 0 0 2782
46336 38320 40093 2092 0 2 0 0 0 2013140910
26037 13685 14663 2000 0 2 0 0 0 26921
51231 44776 44801 2094 0 2 0 0 0 2014036903
29232 1484 1545 2000 0 2 0 0 0 2009044323
59196 52162 54164 2093 0 2 0 0 0 2016022016
54708 954 961 2116 0 2 0 0 0 2015001904
20713 14858 13740 2133 0 2 0 0 0 21306
15519 15515 15514 2000 0 2 0 0 0 15691
48011 40023 38072 2094 0 2 0 0 0 2013288001
10806 5274 5672 2000 0 2 0 0 0 10076
57091 1242 1164 2149 0 2 0 0 0 2015286023
33799 1367 1271 2032 0 2 0 0 0 2010193002
39074 29560 31230 2008 0 2 0 0 0 2011245008
27391 18690 15560 2000 0 2 0 0 0 28600
30831 18526 17302 2133 0 2 0 0 0 2009206002
48297 40311 37648 2092 0 2 0 0 0 2013300910
22107 14885 13242 2000 0 2 0 0 0 22985
34160 20644 25510 2032 0 2 0 0 0 2010205911
1159 1388 1446 2133 0 12 0 0 0 2009070141
17133 11894 11553 2000 0 2 0 0 0 17370
12045 4225 2332 2000 0 2 0 0 0 11755
49993 37576 37173 2092 0 2 0 0 0 2013403030
2068 1920 1919 2000 0 2 0 0 0 525
39806 27395 27386 2667 0 2 0 0 0 2011405008
49102 37493 36710 2107 0 2 0 0 0 2013368290
51661 41313 42594 2078 0 2 0 0 0 2014056005
23783 13552 13654 2000 0 2 0 0 0 24664
28322 10466 5241 2000 0 2 0 0 0 2005115147
37880 32045 30434 2116 0 2 0 0 0 2011121006
1070 40059 37174 2069 0 12 0 35 0 2013053905
18471 1330 11172 2000 0 2 0 0 0 19049
50175 38319 40099 2092 0 2 0 0 0 2013412003
28501 10493 5672 2000 0 2 0 0 0 2005156131
13365 7485 8057 2000 0 2 0 0 0 13434
36123 20663 25987 2016 0 2 0 0 0 2010596020
29002 1392 1287 2000 0 2 0 0 0 2008132114
173 1328 1348 2016 0 12 1 0 0 2010065013
43063 1363 1432 2133 0 2 0 0 0 2012288158
3751 2030 2029 2000 0 2 0 0 0 2204
60224 53941 52119 2093 0 2 0 0 0 2016095011
25460 13882 15049 2000 0 2 0 0 0 26343
48509 37762 40560 2103 0 2 0 0 0 2013320012
57748 1058 941 2132 0 2 0 0 0 2015400002
8561 2376 3506 2000 0 2 0 0 0 7819
59563 52661 53260 2099 0 2 0 0 0 2016054027
14943 14650 8316 2000 0 2 0 0 0 15113
41063 32384 32471 2024 0 2 0 0 11 2011908006
10266 2588 10260 2000 0 2 0 0 0 9498
5141 5139 5138 2000 0 2 0 0 0 3883
20140 14502 13691 2000 0 2 0 0 0 20728
37722 31923 30963 2032 0 2 0 0 0 2011112033
26957 14858 13740 2133 0 2 0 0 0 28022
45528 39119 37160 2077 0 2 0 0 0 2013050547
21529 13510 14137 2000 0 2 0 0 0 22407
36609 27727 27457 2667 0 2 0 0 0 2011034001
11752 2798 2315 2000 0 2 0 0 0 11177
33759 1103 1464 2032 0 2 0 0 0 2010191901
6688 5086 5085 2000 0 2 0 0 0 5562
39454 27395 27714 2667 0 2 0 0 0 2011300002
53083 42646 42094 2078 0 2 0 0 0 2014235001
23206 15143 12677 2000 0 2 0 0 0 24086
56923 980 1075 2160 0 2 0 0 0 2015272013
52401 42645 41932 2063 0 2 0 0 0 2014160905
44677 35850 35178 2036 0 2 0 0 0 2012497014
18075 10718 11621 2000 0 2 0 0 0 18471
12787 7556 7818 2000 0 2 0 0 0 12856
7984 3592 1989 2000 0 2 0 0 0 7241
54285 44921 44554 2058 0 2 0 0 32 2014395001
42225 34463 34006 2048 0 2 0 0 0 2012155011
3173 1752 1751 2000 0 2 0 0 0 1626
41745 33704 34950 2036 0 2 0 0 0 2012048904
24882 14968 14268 2000 0 2 0 0 0 25765
19564 13435 13424 2000 0 2 0 0 0 20150
14411 8615 7773 2000 0 2 0 82 0 14535
37327 31932 31606 2032 0 2 0 0 0 2011066012
9682 9237 3788 2000 0 2 0 0 0 8920
33549 27395 27385 2667 0 2 0 0 0 2010129035
5252 0 0 1000 0 0 0 0 60 3305
26379 13811 14503 2000 0 2 0 0 0 27444
46465 40318 37634 2092 0 2 0 0 0 2013146002
58703 1037 1065 2139 0 2 0 0 0 2015558901
20954 13536 14219 2000 0 2 0 0 0 21829
51612 41943 42656 2063 0 2 0 0 0 2014054904
38891 31389 30458 2000 0 2 0 0 0 2011227007
45283 36145 30526 2052 0 2 0 0 0 2012727068
16037 11661 11814 2000 0 2 0 0 0 16214
54618 43369 41925 2063 0 2 0 0 0 2014502908
6152 5312 5365 2000 0 2 0 0 10 4984
35072 19411 22772 2065 0 2 0 0 0 2010371003
46093 40999 40083 2109 0 2 0 0 0 2013114569
22630 14994 13380 2000 0 2 0 0 0 23508
17497 10890 11088 2000 0 2 0 0 0 17893
32761 27388 27474 2667 0 2 0 0 0 2010043010
46650 40598 37701 2103 0 2 0 0 0 2013155553
37450 30128 29637 2065 0 2 0 0 0 2011098023
12232 12083 12082 2000 0 2 0 0 0 12278
7400 2645 2846 2000 0 2 0 0 0 6663
38134 32240 30321 2032 0 2 0 0 0 2011139007
45936 39336 36719 2116 0 2 0 0 0 2013071906
2595 1838 1837 2000 0 2 0 0 0 1048
60614 52102 51248 2096 0 2 0 0 0 2016113012
24306 14995 13752 2000 0 2 0 0 0 25187
33120 27286 27432 2667 0 2 0 0 0 2010083014
18988 13595 14790 2000 0 2 0 0 0 19572
13891 8246 7490 2000 0 2 0 69 0 13957
61154 54545 52744 2087 0 2 0 0 0 2016273012
9092 2936 9042 2000 0 2 0 0 0 8342
32350 16266 16237 2000 0 2 0 0 0 2009507021
35817 20776 26863 2016 0 2 0 0 0 2010578019
58057 1001 916 2127 0 2 0 0 0 2015418003
4276 1779 1778 2000 0 2 0 0 0 2727
31493 17248 16971 2133 0 2 0 0 0 2009275006
189 33278 34278 2040 0 12 1 0 0 2012210005
25982 13891 13755 2000 0 2 0 0 0 26866
1354 1484 1545 2000 0 12 0 0 0 2009044268
20659 14695 13195 2000 0 2 0 0 0 21251
53371 42672 43700 2063 0 2 0 0 0 2014249011
15460 15451 15450 2000 0 2 0 0 0 15636
59860 51680 53237 2099 0 2 0 0 0 2016063055
10758 6375 4847 2000 0 2 0 0 0 10021
57436 963 926 2139 0 2 0 0 0 2015377019
5658 5245 5237 2000 0 2 0 0 0 4406
27336 18690 15560 2000 0 2 0 0 0 28545
48352 37490 40273 2098 0 2 0 0 0 2013304901
22052 14034 15071 2000 0 2 0 0 0 22930
62042 53103 51214 2095 0 2 0 0 0 2016416006
17078 10481 15415 2000 0 2 0 0 0 17315
57954 1063 890 2139 0 2 0 0 0 2015409030
28578 15192 15191 2000 0 2 0 0 0 2006020007
7180 7075 5385 2000 0 2 0 0 0 6085
35031 20781 26888 2016 0 2 0 0 0 2010369902
39734 27287 27335 2667 0 2 0 0 0 2011401017
2007 1832 1831 2000 0 2 0 0 0 470
23728 13526 14708 2000 0 2 0 0 0 24609
30789 17259 17758 2133 0 2 0 0 0 2009202011
18418 10987 10771 2000 0 2 0 0 0 18994
13310 7894 8596 2000 0 2 0 0 0 13379
29024 1392 1287 2000 0 2 0 0 0 2008132169
8506 7526 2406 2000 0 2 0 0 0 7764
38099 30474 31044 2000 0 2 0 0 0 2011137906
43095 1363 1432 2133 0 2 0 0 0 2012288213
35383 20171 24627 2000 0 2 0 0 0 2010403014
3696 1971 1970 2000 0 2 0 0 0 2149
58982 51924 52072 2093 0 2 0 0 0 2016017034
37352 27581 27291 2667 0 2 0 0 0 2011084013
25405 14928 14323 2000 0 2 0 0 0 26288
20085 14803 12703 2000 0 2 0 0 0 20673
47800 40912 40084 2088 0 2 0 0 0 2013283019
14893 8618 6539 2000 0 2 0 0 0 15058
60307 52374 52538 2094 0 2 0 0 0 2016099002
10210 10199 10198 2000 0 2 0 0 0 9443
56703 1061 998 2105 0 2 0 0 0 2015256902
5072 5071 5070 2000 0 2 0 0 0 3828
38686 31474 29669 2024 0 2 0 0 0 2011209006
52143 41286 41818 2074 0 2 0 0 0 2014144005
55755 1047 974 2141 0 2 0 0 0 2015104020
26902 14136 13481 2000 0 2 0 0 0 27967
44971 34468 35145 2040 0 2 0 0 0 2012588010
21474 13140 15122 2000 0 2 0 0 0 22352
16560 11020 15367 2000 0 2 0 0 0 16737
11697 6458 5987 2000 0 2 0 0 0 11122
58448 996 1068 2132 0 2 0 0 0 2015523009
6633 5019 5011 2000 0 2 0 0 0 5507
37820 32154 31228 2040 0 2 0 0 0 2011116024
23151 15143 12677 2000 0 2 0 0 0 24031
59274 54041 54287 2098 0 2 0 0 0 2016024906
18020 15454 15544 2000 0 2 0 0 0 18416
47944 39373 39938 2094 0 2 0 0 0 2013285276
12732 12684 12179 2000 0 2 0 0 0 12801
7929 2376 3506 2000 0 2 0 0 0 7186
58878 0 0 1000 0 0 0 0 0 2015735007
34510 20067 21876 2000 0 2 0 0 0 2010261015
3118 1732 1731 2000 0 2 0 0 0 1571
24827 14760 13734 2133 0 2 0 0 0 25710
40330 29566 30053 2016 0 2 0 0 0 2011456011
19509 13407 14005 2000 0 2 0 0 0 20095
56998 903 983 2128 0 2 0 0 0 2015276004
14361 14084 12120 2000 0 2 0 0 0 14480
208 33706 33261 2040 0 12 1 0 0 2012192004
9627 2357 9316 2000 0 2 0 0 0 8865
49731 40257 36499 2096 0 2 0 0 0 2013388910
42703 1457 1432 2098 0 2 0 0 0 2012287112
4963 0 0 1000 0 0 0 61 0 3250
46837 37753 38274 2107 0 2 0 0 0 2013196014
26324 13435 13424 2000 0 2 0 0 0 27389
20899 13536 14219 2000 0 2 0 0 0 21774
47696 40594 39230 2060 0 2 0 0 0 2013246549
56059 1032 1062 2160 0 2 0 0 0 2015127003
45228 36145 30526 2052 0 2 0 0 0 2012727013
15982 11661 11327 2000 0 2 0 0 0 16159
11218 5274 5672 2000 0 2 0 0 0 10544
36384 20469 24087 2032 0 2 0 0 0 2010910003
38304 32244 31771 2032 0 2 0 0 0 2011148035
45869 37491 36731 2107 0 2 0 0 0 2013068025
50334 37623 40864 2090 0 2 0 0 0 2013463006
61350 51270 52546 2093 0 2 0 0 0 2016282040
27859 18686 18721 2000 0 2 0 0 0 29068
58266 991 1035 2141 0 2 0 0 0 2015427031
49312 37493 37695 2107 0 2 0 0 0 2013369501
22575 13783 14954 2000 0 2 0 0 0 23453
48627 37678 40292 2092 0 2 0 0 0 2013322902
63689 52630 52786 2095 0 2 0 0 0 2016636037
12171 12167 12166 2000 0 2 0 0 0 12223
7345 2025 2209 2000 0 2 0 0 0 6608
54142 42670 42617 2078 0 2 0 0 0 2014371908
2540 1797 1796 2000 0 2 0 0 0 993
24251 12855 13731 2000 0 2 0 0 0 25132
18933 13510 14137 2000 0 2 0 0 0 19517
13836 1579 1331 2000 0 2 0 0 0 13902
32657 27395 27389 2667 0 2 0 0 0 2010039019
28160 5594 5654 2000 0 2 0 0 0 2005096155
9036 3905 9011 2000 0 2 0 0 0 8287
52323 41938 42655 2063 0 2 0 0 0 2014158015
4221 1819 1818 2000 0 2 0 0 0 2672
25927 13783 13999 2000 0 2 0 0 0 26811
1536 1484 1545 2000 0 12 0 0 0 2009044213
20605 13508 12816 2000 0 2 0 0 0 21196
56982 924 955 2134 0 2 0 0 0 2015274903
218 19415 22735 2065 0 12 1 0 0 2010247005
15403 4679 4678 2000 0 2 0 0 0 15581
51932 44739 42209 2072 0 2 0 0 0 2014126004
10711 10419 5189 2000 0 2 0 60 0 9966
49963 37497 37691 2107 0 2 0 0 0 2013402920
60705 53938 51013 2093 0 2 0 0 0 2016117003
5603 4716 5181 2000 0 2 0 0 0 4351
32185 15710 16763 2000 0 2 0 0 0 2009351012
48865 39282 40149 2081 0 2 0 0 0 2013342004
35495 20172 22221 2000 0 2 0 0 0 2010407005
27281 18690 15560 2000 0 2 0 0 0 28490
53597 41316 43392 2078 0 2 0 0 0 2014298913
21997 15145 13148 2000 0 2 0 0 0 22875
45449 33933 29276 2133 0 2 0 0 0 2012728114
61805 54040 52737 2098 0 2 0 0 0 2016403042
17023 11512 10500 2000 0 2 0 0 0 17260
50664 37752 40876 2103 0 2 0 0 0 2013475337
36290 19267 25688 2000 0 2 0 0 0 2010908902
27968 2798 10351 2000 0 2 0 0 0 2005059107
7125 7052 7051 2000 0 2 0 0 0 6030
51766 43710 42663 2063 0 2 0 0 0 2014110008
1946 1770 1769 2000 0 2 0 0 0 415
222 20179 26252 2000 0 12 1 0 0 2010583001
54440 42669 41368 2078 0 2 0 0 0 2014405020
23673 14857 14019 2000 0 2 0 0 0 24554
55260 923 883 2116 0 2 0 0 0 2015034906
38457 27581 27327 2667 0 2 0 0 0 2011191005
18363 10711 15413 2000 0 2 0 0 0 18939
57493 905 935 2127 0 2 0 0 0 2015381010
13255 12717 8319 2000 0 2 0 0 0 13324
30478 15971 18497 2000 0 2 0 0 0 2009164908
58000 1009 1082 2138 0 2 0 0 0 2015413021
29055 1392 1287 2000 0 2 0 0 0 2008132224
8451 3107 2042 2000 0 2 0 0 0 7709
43150 1363 1432 2133 0 2 0 0 0 2012288268
3641 1736 1735 2000 0 2 0 0 0 2094
39691 31746 29162 2098 0 2 0 0 0 2011397026
25350 13659 13622 2000 0 2 0 0 0 26233
226 34101 34449 2048 0 12 1 0 0 2012014003
20032 13539 12832 2000 0 2 0 0 0 20618
51206 44776 42659 2063 0 2 0 0 0 2014035912
28760 15201 15200 2000 0 2 0 0 0 2006062037
10152 2357 2920 2000 0 2 0 0 0 9388
36102 20663 22417 2016 0 2 0 0 0 2010595910
5003 4999 4998 2000 0 2 0 0 0 3773
40697 32216 1432 2032 0 2 0 0 0 2011516042
26847 14695 13195 2000 0 2 0 0 0 27912
60696 51336 53512 2095 0 2 0 0 0 2016115902
21419 13541 13858 2000 0 2 0 0 0 22297
35456 20079 21994 2000 0 2 0 33 0 2010405904
16505 11325 10527 2000 0 2 0 0 0 16682
55774 1017 1085 2129 0 2 0 0 0 2015109002
46165 37126 38792 2092 0 2 0 0 0 2013127010
11642 6845 5703 2000 0 2 0 0 0 11067
33778 1103 23465 2032 0 2 0 0 33 2010192011
61229 53940 52746 2098 0 2 0 0 0 2016275902
6578 5409 5408 2000 0 2 0 0 0 5452
32153 15710 17223 2000 0 2 0 0 0 2009349911
40718 30066 31532 2016 0 2 0 0 0 2011525015
52084 44777 42375 2094 0 2 0 0 32 2014140014
23096 15120 12945 2000 0 2 0 0 0 23976
48766 36578 40390 2136 0 2 0 0 0 2013335288
39216 30976 30082 2032 0 2 0 0 0 2011258908
17965 10768 11726 2000 0 2 0 0 0 18361
32507 15849 16990 2000 0 2 0 0 0 2009509911
52491 43506 45193 2094 0 2 0 0 0 2014193907
47987 39373 39938 2094 0 2 0 0 0 2013285331
12674 12673 8026 2000 0 2 0 0 0 12746
7874 4134 3499 2000 0 2 0 0 0 7131
40940 30356 31896 2065 0 2 0 0 0 2011536008
58526 1273 1267 2129 0 2 0 0 0 2015539909
50057 40153 37007 2111 0 2 0 0 0 2013404021
3063 1797 1796 2000 0 2 0 0 0 1516
62160 53487 51000 2086 0 2 0 0 0 2016417052
30514 18511 16355 2000 0 2 0 0 0 2009166009
51636 41943 44907 2063 0 2 0 0 0 2014055014
24772 14929 13360 2000 0 2 0 0 0 25655
45619 38315 36778 2107 0 2 0 0 0 2013052914
19454 13407 13465 2000 0 2 0 0 0 20040
49400 37760 40880 2103 0 2 0 0 0 2013378529
14316 1125 8312 2000 0 2 0 0 0 14425
36147 20661 22477 2016 0 2 0 0 33 2010597011
9572 2798 9258 2000 0 2 0 0 0 8810
61535 51646 52499 2086 0 2 0 0 0 2016295004
42758 1457 1432 2098 0 2 0 0 0 2012287167
47028 40317 37631 2092 0 2 0 0 0 2013200005
57203 1285 1420 2160 0 2 0 0 0 2015292904
34576 20174 23500 2032 0 2 0 0 0 2010265006
43542 34569 34909 2065 0 2 0 0 0 2012357905
26269 13407 14005 2000 0 2 0 0 0 27334
56428 1002 936 2141 0 2 0 0 0 2015239011
20844 13671 15080 2000 0 2 0 0 0 21719
52999 45011 41785 2075 0 2 0 0 0 2014227019
15927 11241 11275 2000 0 2 0 0 0 16104
11163 10464 6463 2000 0 2 0 0 0 10489
42514 34492 35140 2032 0 2 0 0 0 2012188013
47008 40928 39185 2088 0 2 0 0 0 2013198326
51453 41284 45133 2089 0 2 0 0 0 2014046041
56024 892 1005 2127 0 2 0 0 0 2015123012
29998 16319 17753 2000 0 2 0 0 0 2009146907
27804 18686 18721 2000 0 2 0 0 0 29013
42056 34566 34482 2048 0 2 0 0 0 2012081906
22520 13006 12694 2000 0 2 0 0 41 23398
48002 39373 39938 2094 0 2 0 0 0 2013285909
12106 12096 12095 2000 0 2 0 0 0 12168
33738 18840 26172 2000 0 2 0 0 0 2010190910
7289 4066 3387 2000 0 2 0 0 0 6553
2485 1901 1900 2000 0 2 0 0 0 938
24196 13539 12832 2000 0 2 0 0 0 25077
45005 33964 33687 2048 0 2 0 0 0 2012590900
39827 32245 30029 2016 0 2 0 0 0 2011420009
18878 14832 13856 2000 0 2 0 0 0 19462
62827 54316 51177 2089 0 2 0 0 0 2016447907
52506 41314 45196 2078 0 2 0 0 0 2014195008
13781 8233 7774 2000 0 2 0 0 0 13847
28893 15194 15209 2000 0 2 0 0 0 2006126004
8980 8951 8950 2000 0 2 0 0 0 8232
46798 38015 37010 2103 0 2 0 0 0 2013191032
4166 1758 1757 2000 0 2 0 0 0 2617
51587 44766 42215 2072 0 2 0 0 0 2014053913
25872 13883 13732 2000 0 2 0 0 0 26756
1185 1484 1545 2000 0 12 0 0 0 2009044158
20550 14139 13657 2000 0 2 0 0 0 21141
42433 34023 34037 2040 0 2 0 0 0 2012168911
15348 4906 4905 2000 0 2 0 0 0 15526
37312 31932 31453 2048 0 2 0 0 0 2011065021
48478 37756 39007 2092 0 2 0 0 0 2013317920
47472 39665 36828 2071 0 2 0 0 0 2013223043
10663 5682 4899 2000 0 2 0 0 0 9911
51314 41948 44804 2094 0 2 0 0 0 2014041004
61001 52203 54563 2093 0 2 0 0 0 2016133903
37630 32149 31512 2032 0 2 0 0 0 2011106005
5548 5116 5115 2000 0 2 0 0 0 4296
27226 18690 15560 2000 0 2 0 0 0 28435
21942 13916 13662 2000 0 2 0 0 0 22820
45394 33933 29276 2133 0 2 0 0 0 2012728059
16968 15394 10423 2000 0 2 0 0 0 17205
50639 37752 40876 2103 0 2 0 0 0 2013475282
38386 27361 27577 2667 0 2 0 0 0 2011187014
44236 1478 1220 2098 0 2 0 0 0 2012474141
28023 2798 10351 2000 0 2 0 0 0 2005059162
7069 5305 7067 2000 0 2 0 0 0 5975
35051 19411 21230 2000 0 2 0 0 0 2010370012
1871 1804 1803 2000 0 2 0 0 0 360
32278 16258 18285 2000 0 2 0 0 0 2009355003
39952 30237 29751 2040 0 2 0 0 0 2011425046
23618 14929 14874 2000 0 2 0 0 0 24499
55552 1046 981 2129 0 2 0 0 0 2015091001
57554 50370 47844 2137 0 2 0 0 0 2015385001
32802 27709 27474 2667 0 2 0 0 0 2010044001
30720 1166 1270 2000 0 2 0 0 0 2009196286
13200 7487 8243 2000 0 2 0 0 0 13269
29088 1392 1287 2000 0 2 0 0 0 2008132279
8397 2306 2421 2000 0 2 0 0 0 7654
54935 913 912 2141 0 2 0 0 0 2015018006
38119 32240 30317 2032 0 2 0 0 0 2011138016
43205 1363 1432 2133 0 2 0 0 0 2012288323
3586 1879 1878 2000 0 2 0 0 0 2039
60550 54452 54299 2100 0 2 0 0 0 2016112021
25295 14873 14360 2000 0 2 0 0 0 26178
19977 12850 13747 2000 0 2 0 0 0 20563
62840 52057 51221 2095 0 2 0 0 0 2016449008
49363 37760 40880 2103 0 2 0 0 0 2013378006
41507 35301 29271 2116 0 2 0 0 0 2012038087
14788 8584 12522 2000 0 2 0 0 0 14948
43711 33961 33721 2048 0 2 0 0 0 2012375906
40474 31475 29981 2048 0 2 0 0 0 2011475003
10097 2357 3086 2000 0 2 0 0 0 9333
4945 4747 4746 2000 0 2 0 0 0 3718
39447 29997 31350 2032 0 2 0 0 0 2011274019
52754 42671 42539 2078 0 2 0 0 0 2014209018
26792 14929 13361 2000 0 2 0 0 0 27857
21364 14832 13856 2000 0 2 0 0 0 22242
53561 45006 41784 2075 0 2 0 0 0 2014262911
16450 11020 15367 2000 0 2 0 0 0 16627
40015 30804 32041 2107 0 2 0 0 0 2011434019
29698 17773 18287 2000 0 2 0 0 0 2009128906
11623 10493 5672 2000 0 2 0 0 0 11012
51299 41940 42632 2063 0 2 0 0 0 2014039903
6523 5071 5340 2000 0 2 0 0 0 5397
49243 37493 37695 2107 0 2 0 0 0 2013369033
23041 13659 14609 2000 0 2 0 0 0 23921
59296 52373 52751 2094 0 2 0 0 0 2016025016
17910 10829 11780 2000 0 2 0 0 0 18306
12641 12594 12593 2000 0 2 0 0 0 12691
46191 40596 39248 2060 0 2 0 0 0 2013131001
7819 3855 3782 2000 0 2 0 0 0 7076
260 1153 25487 2032 0 12 1 0 0 2010356002
45147 33843 33722 2032 0 2 0 0 0 2012608901
39745 27388 27386 2667 0 2 0 0 0 2011402008
3008 1755 1754 2000 0 2 0 0 0 1461
53917 41389 43720 2094 0 2 0 0 0 2014337007
24717 13625 14738 2000 0 2 0 0 0 25600
30791 15970 18489 2000 0 2 0 0 0 2009203002
19401 13811 15172 2000 0 2 0 0 0 19985
33886 20080 23472 2032 0 2 0 0 0 2010196002
49455 37760 40880 2103 0 2 0 0 0 2013378584
14266 8615 8392 2000 0 2 0 0 0 14370
9517 2588 9303 2000 0 2 0 0 0 8755
55181 986 1053 2139 0 2 0 0 0 2015032016
61590 51646 52499 2086 0 2 0 0 0 2016295059
42793 1457 1432 2098 0 2 0 0 0 2012287222
4675 0 0 1000 0 0 0 21 0 3140
55511 1059 1015 2141 0 2 0 0 0 2015085909
26214 13407 13465 2000 0 2 0 0 0 27279
59663 54581 51691 2095 0 2 0 0 0 2016057027
37972 30236 29798 2032 0 2 0 0 0 2011124006
15872 10436 11018 2000 0 2 0 0 0 16049
50114 40922 37715 2103 0 2 0 0 0 2013409003
11108 10448 3782 2000 0 2 0 0 0 10434
36034 19526 26855 2016 0 2 0 0 0 2010593020
6029 5222 5221 2000 0 2 0 0 0 4819
44509 34535 35925 2048 0 2 0 0 0 2012480912
27749 18686 18721 2000 0 2 0 0 0 28958
44948 34468 34520 2040 0 2 0 0 0 2012587019
22465 13621 14067 2000 0 2 0 0 0 23343
58753 0 0 1000 0 0 0 0 0 2015563002
17431 10718 11334 2000 0 2 0 0 0 17728
29728 16322 18591 2000 0 2 0 0 0 2009130007
265 34014 35149 2040 0 12 1 0 0 2012065006
48575 36549 38794 2096 0 2 0 0 0 2013321333
7234 7196 2400 2000 0 2 0 0 0 6498
2430 1742 1741 2000 0 2 0 0 0 883
55956 997 915 2141 0 2 0 0 0 2015119021
31813 15763 16902 2000 0 2 0 0 0 2009290007
24141 15078 13975 2000 0 2 0 0 0 25022
54899 1076 1060 2165 0 2 0 0 0 2015012914
18824 13636 13615 2000 0 2 0 0 0 19407
13726 8593 7924 2000 0 2 0 0 0 13792
8923 1979 3822 2000 0 2 0 0 0 8177
33844 1367 24338 2000 0 2 0 0 0 2010194901
33421 20630 25472 2032 0 2 0 0 0 2010100024
48086 38321 37969 2107 0 2 0 0 0 2013295515
4111 1597 1596 2000 0 2 0 0 0 2562
62403 51271 52614 2099 0 2 0 0 0 2016431007
25817 13883 13732 2000 0 2 0 0 0 26701
40345 29566 31915 2032 0 2 0 0 0 2011457002
29204 1484 1545 2000 0 2 0 0 0 2009044103
20495 13882 15049 2000 0 2 0 0 0 21086
15293 15249 15248 2000 0 2 0 0 0 15471
10618 5679 6094 2000 0 2 0 0 0 9856
5493 5050 5049 2000 0 2 0 0 0 4241
53356 44775 41303 2063 0 2 0 0 0 2014244910
49659 40123 38935 2092 0 2 0 0 0 2013384286
27171 20804 20803 2000 0 2 0 0 0 28380
51714 41313 41929 2063 0 2 0 0 0 2014057904
21887 13610 13597 2000 0 2 0 0 0 22765
37933 32045 30439 2116 0 2 0 0 0 2011122905
45339 33933 29276 2133 0 2 0 0 0 2012728004
16913 11618 11388 2000 0 2 0 0 0 17150
41208 32396 32428 2040 0 2 0 0 0 2011910043
36321 20472 22520 2032 0 2 0 0 0 2010909012
48591 36549 38794 2096 0 2 0 0 0 2013321911
7005 6983 6982 2000 0 2 0 0 0 5920
1776 1713 1712 2000 0 2 0 0 0 305
49137 37493 36710 2107 0 2 0 0 0 2013368510
60058 53075 54288 2092 0 2 0 0 0 2016084001
23563 13528 13431 2000 0 2 0 0 0 24444
56493 1087 900 2152 0 2 0 0 0 2015241901
30665 1166 1270 2000 0 2 0 0 0 2009196231
61924 52091 52743 2098 0 2 0 0 0 2016411905
13145 7485 8183 2000 0 2 0 0 0 13214
29128 1392 1287 2000 0 2 0 0 0 2008132334
8342 4060 2572 2000 0 2 0 0 0 7599
43260 1363 1432 2133 0 2 0 0 0 2012288378
3531 1901 1900 2000 0 2 0 0 0 1984
25240 13528 14412 2000 0 2 0 0 0 26123
19922 13585 13920 2000 0 2 0 0 0 20508
41452 35301 29271 2116 0 2 0 0 0 2012038032
14738 7560 7512 2000 0 2 0 0 70 14893
56307 1091 1084 2132 0 2 0 0 0 2015227908
37569 30471 31049 2000 0 2 0 0 0 2011101023
10042 10016 3731 2000 0 2 0 0 0 9278
52348 41938 45049 2086 0 2 0 0 0 2014159006
12082 0 0 1000 0 0 0 0 27 3663
38194 31926 31580 2032 0 2 0 0 0 2011142007
48281 40311 37648 2092 0 2 0 0 0 2013300029
26737 13528 14436 2000 0 2 0 0 0 27802
21309 13606 13623 2000 0 2 0 0 0 22187
35473 20172 26611 2000 0 2 0 0 0 2010406014
44722 35850 34475 2036 0 2 0 0 0 2012498913
16395 11419 11389 2000 0 2 0 0 0 16572
11568 10563 2678 2000 0 2 0 0 10 10957
50036 37576 37173 2092 0 2 0 0 0 2013403911
6485 5305 5304 2000 0 2 0 0 0 5342
32530 15961 16234 2000 0 2 0 0 0 2009510021
48799 38911 40783 2096 0 2 0 0 0 2013341013
58135 988 885 2138 0 2 0 0 0 2015421003
43330 34094 33979 2040 0 2 0 0 0 2012326004
27898 3855 10351 2000 0 2 0 0 0 2005058116
49298 37493 37695 2107 0 2 0 0 0 2013369088
41699 33846 34546 2048 0 2 0 0 0 2012047005
22986 13528 15092 2000 0 2 0 0 0 23866
54668 41385 42664 2078 0 2 0 0 0 2014525010
17855 10886 10992 2000 0 2 0 0 0 18251
12600 12594 12593 2000 0 2 0 0 0 12636
36226 19295 22083 2016 0 2 0 0 0 2010907911
7764 7430 7429 2000 0 2 0 0 0 7021
51741 43710 41297 2063 0 2 0 0 0 2014109017
60462 54544 54672 2092 0 2 0 0 0 2016107039
2953 1736 1735 2000 0 2 0 0 0 1406
33008 27395 27356 2667 0 2 0 0 0 2010077041
24662 13816 14439 2000 0 2 0 0 0 25545
37000 32155 31299 2040 0 2 0 0 14 2011055002
45649 40059 37174 2069 0 2 0 0 0 2013053024
19346 13783 14954 2000 0 2 0 0 0 19930
50701 39212 40866 2088 0 2 0 0 0 2013478007
59351 54347 52542 2109 0 2 0 0 0 2016029007
61937 52127 53916 2093 0 2 0 0 0 2016413006
14221 7734 7663 2000 0 2 0 0 0 14315
36125 20663 25987 2016 0 2 0 0 0 2010596901
9462 2588 9244 2000 0 2 0 0 0 8700
40027 31735 31943 2098 0 2 0 0 0 2011439001
55706 977 899 2137 0 2 0 0 0 2015101020
42848 1457 1432 2098 0 2 0 0 0 2012287277
4634 1916 1915 2000 0 2 0 0 0 3085
57222 934 1004 2124 0 2 0 0 0 2015293014
38934 32233 30108 2032 0 2 0 0 0 2011238017
26160 14033 13620 2065 0 2 0 0 0 27224
30756 17259 16252 2133 0 2 0 0 0 2009199011
15817 10718 11280 2000 0 2 0 0 0 15994
28791 15203 15202 2000 0 2 0 0 0 2006063028
43560 34569 35770 2048 0 2 0 0 0 2012358015
5974 4708 4707 2000 0 2 0 0 0 4764
55130 1045 1073 2130 0 2 0 0 0 2015028025
30991 15710 16897 2000 0 2 0 0 0 2009211920
27694 18686 18721 2000 0 2 0 0 0 28903
61205 53940 51005 2093 0 2 0 0 0 2016274911
44804 34487 33781 2048 0 2 0 0 34 2012518015
22410 13574 13050 2000 0 2 0 0 0 23288
17376 10627 11328 2000 0 2 0 0 0 17673
59755 53286 52448 2090 0 2 0 0 0 2016061018
33757 1103 1464 2032 0 2 0 0 0 2010191020
8950 0 0 1000 0 0 0 0 59 6443
32455 16191 16664 2000 0 2 0 31 0 2009508920
56748 1030 995 2139 0 2 0 0 0 2015259902
2375 1889 1888 2000 0 2 0 0 0 828
52109 44777 42660 2063 0 2 0 0 0 2014141005
24086 12850 13747 2000 0 2 0 0 0 24967
50095 40984 37025 2111 0 2 0 0 0 2013405012
18769 13671 15080 2000 0 2 0 0 0 19352
58111 956 1556 2174 0 2 0 0 0 2015419902
13672 13395 8412 2000 0 2 0 0 0 13737
40191 31940 30957 2032 0 2 0 0 0 2011444038
29641 17773 15682 2000 0 2 0 0 0 2009126016
8868 8769 3010 2000 0 2 0 0 0 8122
40880 30356 31283 2040 0 2 0 0 104 2011535017
29191 0 0 1000 0 0 0 0 0 2008600018
4056 4044 4043 2000 0 2 0 0 0 2507
25762 14411 13390 2000 0 2 0 0 0 26646
36970 30450 30493 2116 0 2 0 0 0 2011053901
20440 13659 13622 2000 0 2 0 0 0 21031
59338 53936 52043 2095 0 2 0 0 0 2016027906
48141 38321 37969 2107 0 2 0 0 0 2013295570
15236 15217 15216 2000 0 2 0 0 0 15416
10565 6480 5859 2000 0 2 0 0 0 9801
35199 20783 23914 2016 0 2 0 0 0 2010392004
5438 4976 4715 2000 0 2 0 0 0 4186
52308 43714 43360 2063 0 2 0 0 0 2014153914
34554 20174 26114 2000 0 2 0 0 0 2010264015
27116 20804 20803 2000 0 2 0 0 0 28325
58680 1037 1065 2139 0 2 0 0 0 2015558020
21832 13536 13940 2000 0 2 0 0 0 22710
61512 51925 54026 2093 0 2 0 0 0 2016294013
53024 45011 44559 2063 0 2 0 0 0 2014228010
16858 15425 11779 2000 0 2 0 0 0 17095
57013 1088 1052 2114 0 2 0 0 0 2015279004
53603 42674 41369 2078 0 2 0 0 0 2014301005
43412 34704 33316 2032 0 2 0 0 0 2012344005
1216 1478 1220 2098 0 12 0 0 0 2012474251
298 35858 33893 2052 0 12 1 0 0 2012029004
6949 5393 5392 2000 0 2 0 0 0 5865
38771 31474 29974 2048 0 2 0 0 0 2011211043
1679 1597 1596 2000 0 2 0 0 0 250
49192 37493 36710 2107 0 2 0 0 0 2013368565
44754 33957 34277 2048 0 2 0 0 0 2012504005
23508 13528 13431 2000 0 2 0 0 0 24389
31379 1388 16532 2133 0 2 0 0 0 2009254005
30610 1166 1270 2000 0 2 0 0 0 2009196176
13090 12705 7370 2000 0 2 0 0 0 13159
1506 1392 1287 2000 0 12 0 0 0 2008132389
8287 7421 7420 2000 0 2 0 0 0 7544
45917 39336 36719 2116 0 2 0 0 0 2013071025
3476 1850 1849 2000 0 2 0 0 0 1929
50266 39334 39937 2103 0 2 0 0 0 2013460006
25185 14955 12722 2000 0 2 0 0 0 26068
19867 14832 13604 2000 0 2 0 0 0 20453
14682 8402 8314 2000 0 2 0 0 0 14838
9986 2798 3731 2000 0 2 0 0 0 9223
35819 20776 26863 2016 0 2 0 0 0 2010578900
12065 0 0 1000 0 0 0 14 0 3608
26682 13508 12816 2000 0 2 0 0 0 27747
21254 14898 13633 2000 0 2 0 0 0 22132
16340 10876 10683 2000 0 2 0 42 0 16517
11513 10517 5647 2000 0 2 0 0 0 10902
35156 1141 1574 2000 0 2 0 0 0 2010390903
37603 32149 31240 2040 0 2 0 0 0 2011105014
6455 5272 4723 2000 0 2 0 0 0 5287
60012 52092 51901 2093 0 2 0 0 0 2016079019
27953 3855 10351 2000 0 2 0 0 0 2005058171
22931 13587 13668 2065 0 2 0 0 0 23811
60938 51264 54322 2106 0 2 0 0 0 2016132912
17800 10914 11620 2000 0 2 0 0 0 18196
314 20667 22992 2016 0 12 1 0 0 2010250005
44741 35159 35466 2048 0 2 0 0 0 2012502904
12539 12495 12494 2000 0 2 0 0 0 12581
43972 1457 1220 2098 0 2 0 0 0 2012473150
55756 1047 974 2141 0 2 0 0 0 2015104901
7709 2798 2315 2000 0 2 0 0 25 6966
35023 20781 26888 2016 0 2 0 0 0 2010369021
61262 52658 53118 2103 0 2 0 0 0 2016280003
2898 1742 1741 2000 0 2 0 0 0 1351
53278 44924 42100 2078 0 2 0 0 0 2014242020
48884 40985 38941 2116 0 2 0 0 0 2013345004
24607 14969 14677 2000 0 2 0 0 0 25490
41664 35777 34338 2036 0 2 0 0 0 2012043014
19291 13574 13050 2000 0 2 0 0 0 19875
49908 39208 40147 2109 0 2 0 0 0 2013399920
14171 8615 8466 2000 0 2 0 0 0 14260
9407 9237 9296 2000 0 2 0 0 0 8645
38397 27287 27577 2667 0 2 0 0 0 2011188005
42903 1457 1432 2098 0 2 0 0 0 2012287332
4579 1767 1766 2000 0 2 0 0 0 3030
51868 42642 41758 2078 0 2 0 0 0 2014113008
26105 13430 14781 2000 0 2 0 0 0 27169
33090 27286 27491 2667 0 2 0 0 0 2010081032
47272 40124 40933 2109 0 2 0 0 0 2013217015
41619 35301 30531 2048 0 2 0 0 0 2012039078
15762 10559 10910 2000 0 2 0 0 11 15939
50552 37488 37654 2092 0 2 0 0 0 2013474016
11009 6819 6454 2000 0 2 0 0 0 10324
30425 18526 30397 2133 0 2 0 0 0 2009161908
56684 1061 998 2105 0 2 0 0 0 2015256021
5919 5093 5085 2000 0 2 0 0 0 4709
52779 42671 44758 2063 0 2 0 0 0 2014210009
27639 18686 18721 2000 0 2 0 0 0 28848
31141 17756 15695 2000 0 2 0 0 0 2009236004
22355 14887 13760 2000 0 2 0 0 0 23233
319 34391 34480 2048 0 12 1 0 0 2012011003
17321 11529 11586 2000 0 2 0 0 0 17618
62779 51542 54256 2101 0 2 0 0 0 2016446063
52003 44577 42376 2089 0 2 0 0 0 2014128041
51274 42651 45001 2063 0 2 0 0 0 2014038912
28680 15190 15195 2000 0 2 0 0 0 2006059037
30216 15766 16987 2000 0 2 0 0 0 2009154036
35832 18843 26780 2032 0 2 0 0 0 2010580001
2320 1889 1888 2000 0 2 0 0 0 773
61736 53833 52840 2107 0 2 0 0 0 2016303041
49072 37493 36710 2107 0 2 0 0 0 2013368042
24031 12855 13523 2000 0 2 0 0 0 24912
18713 15188 15187 2000 0 2 0 0 0 19297
34296 19415 21204 2000 0 2 0 0 0 2010248904
13617 8593 7924 2000 0 2 0 0 0 13682
8813 2936 8768 2000 0 2 0 0 0 8067
33864 20080 21899 2000 0 2 0 0 0 2010195011
45128 34458 35269 2048 0 2 0 0 0 2012607910
3999 1758 1757 2000 0 2 0 0 0 2452
32240 17241 16274 2133 0 2 0 84 0 2009352911
35541 20180 22213 2000 0 2 0 0 0 2010408904
25707 13915 13802 2000 0 2 0 0 0 26591
20385 12721 14762 2000 0 2 0 0 0 20976
45019 33218 35166 2032 0 2 0 0 0 2012595001
15181 8618 4990 2000 0 2 0 0 0 15361
31973 17259 17764 2133 0 2 0 0 0 2009340002
42181 34389 34032 2048 0 2 0 0 0 2012098008
50991 41172 41029 2062 0 2 0 0 0 2013910923
10510 10431 6065 2000 0 2 0 0 0 9746
38655 27361 27552 2667 0 2 0 0 0 2011202015
31687 16978 17228 2000 0 2 0 0 0 2009282025
31057 18515 31040 2000 0 2 0 0 0 2009216902
5375 4732 5365 2000 0 2 0 0 0 4131
51819 44579 42534 2078 0 2 0 0 0 2014111907
30441 18515 16350 2000 0 2 0 0 0 2009163009
21777 13574 14875 2000 0 2 0 0 0 22655
37949 30236 29749 2040 0 2 0 0 0 2011123015
16803 15370 10977 2000 0 2 0 0 0 17040
60305 52626 51384 2093 0 2 0 0 0 2016097020
11971 6538 4899 2000 0 2 0 0 0 11425
44341 1478 1220 2098 0 2 0 0 0 2012474306
325 19526 26839 2016 0 12 1 0 0 2010594011
6894 5063 5327 2000 0 2 0 0 0 5810
1622 1603 1602 2000 0 2 0 0 0 195
23454 13587 13519 2000 0 2 0 0 0 24334
48610 37678 40292 2092 0 2 0 0 0 2013322021
56522 922 949 2129 0 2 0 0 0 2015242011
18293 11289 15419 2000 0 2 0 0 0 18719
40253 30852 32076 2098 0 2 0 0 0 2011449020
30555 1166 1270 2000 0 2 0 0 0 2009196121
52925 44740 44704 2084 0 2 0 0 0 2014224019
13035 12684 7578 2000 0 2 0 0 0 13104
29146 1392 1287 2000 0 2 0 0 0 2008132444
8232 3855 2846 2000 0 2 0 0 0 7489
42500 33734 35262 2040 0 2 0 0 0 2012185013
3421 1838 1837 2000 0 2 0 0 0 1874
49574 38029 37655 2101 0 2 0 0 0 2013381919
54235 41291 44527 2089 0 2 0 0 0 2014384019
25130 13526 14229 2000 0 2 0 0 0 26013
55403 937 993 2141 0 2 0 0 0 2015079028
19812 14857 14019 2000 0 2 0 0 0 20398
14630 8585 8676 2000 0 2 0 0 0 14783
59873 51680 53237 2099 0 2 0 0 0 2016063908
36658 27727 27389 2667 0 2 0 0 0 2011036010
48041 40023 38072 2094 0 2 0 0 0 2013288909
9931 2025 2305 2000 0 2 0 0 0 9168
33825 1367 1271 2032 0 2 0 0 0 2010193910
4874 4716 4715 2000 0 2 0 0 0 3553
26627 15047 13805 2133 0 2 0 0 0 27692
21201 14898 13633 2000 0 2 0 0 0 22077
56961 924 955 2134 0 2 0 0 0 2015274022
48964 39966 38938 2094 0 2 0 0 0 2013363005
16285 11311 11019 2000 0 2 0 0 0 16462
62711 52559 51008 2090 0 2 0 0 0 2016444907
11458 10659 5619 2000 0 2 0 0 0 10847
43781 33274 35240 2048 0 2 0 0 0 2012380007
31063 17252 16115 2133 0 2 0 0 0 2009218003
6400 5012 5201 2000 0 2 0 0 0 5232
54441 42669 41368 2078 0 2 0 0 0 2014405901
55537 1020 944 2139 0 2 0 0 0 2015088001
51689 41313 42594 2078 0 2 0 0 0 2014056913
22876 13743 13744 2000 0 2 0 0 0 23756
57786 1031 1083 2130 0 2 0 0 0 2015402011
17745 15407 15520 2000 0 2 0 0 0 18141
42391 34494 33746 2048 0 2 0 0 0 2012165911
54801 911 940 2129 0 2 0 0 0 2015006033
12482 12465 12464 2000 0 2 0 0 0 12526
1412 1457 1220 2098 0 12 0 0 0 2012473205
7654 4144 7317 2000 0 2 0 0 25 6911
61622 52764 54286 2094 0 2 0 0 0 2016296903
58732 0 0 1000 0 0 0 0 0 2015562011
2843 1901 1900 2000 0 2 0 0 0 1296
34627 20662 23008 2016 0 2 0 0 0 2010266905
28460 10563 2678 2000 0 2 0 0 0 2005144130
24552 14502 14491 2000 0 2 0 0 0 25435
36258 20465 22560 2032 0 2 0 0 0 2010908021
19236 13610 13586 2000 0 2 0 0 0 19820
14126 7734 7664 2000 0 2 0 0 0 14205
9352 9237 9236 2000 0 2 0 0 0 8590
42958 1457 1432 2098 0 2 0 0 0 2012287387
4524 1716 1715 2000 0 2 0 0 0 2975
29943 17252 16986 2133 0 2 0 0 0 2009145008
32317 16996 17224 2000 0 2 0 0 0 2009358003
39268 29554 30042 2016 0 2 0 0 0 2011262046
47327 40124 40933 2109 0 2 0 0 0 2013217070
41564 35301 30531 2048 0 2 0 0 0 2012039023
15707 10881 10873 2000 0 2 0 0 0 15884
32675 27310 27327 2667 0 2 0 0 0 2010041001
59461 52028 51186 2091 0 2 0 0 0 2016033053
37534 32154 31534 2032 0 2 0 0 0 2011100032
10967 10569 6449 2000 0 2 0 0 0 10269
5864 5027 5026 2000 0 2 0 0 0 4654
54906 971 1089 2138 0 2 0 0 0 2015015006
27584 18686 18721 2000 0 2 0 0 0 28793
60655 51336 53512 2095 0 2 0 0 0 2016115021
22300 15119 14804 2000 0 2 0 0 0 23178
35448 20079 21994 2000 0 2 0 0 0 2010405023
1210 1388 1446 2133 0 12 0 0 0 2009070334
17266 10881 11290 2000 0 2 0 0 17 17563
62724 51542 54256 2101 0 2 0 0 0 2016446008
49538 38029 37655 2101 0 2 0 0 0 2013381006
43740 33850 34780 2056 0 2 0 0 0 2012378906
28204 6458 5953 2000 0 2 0 0 0 2005098109
61227 53940 52746 2098 0 2 0 0 0 2016275021
32133 15710 17223 2000 0 2 0 0 0 2009349030
58130 967 960 2139 0 2 0 0 0 2015420012
2263 1861 1860 2000 0 2 0 0 0 718
39419 32142 31276 2040 0 2 0 0 0 2011271019
52720 42673 43387 2078 0 2 0 0 0 2014206018
23976 13585 13920 2000 0 2 0 0 0 24857
50066 40153 37007 2111 0 2 0 0 0 2013404902
18660 15547 15467 2000 0 2 0 0 0 19242
32483 16653 18347 2000 0 2 0 0 21 2009509030
50824 41156 41090 2048 0 2 0 0 0 2013907042
13562 13377 7995 2000 0 2 0 0 0 13627
43307 35187 35230 2040 0 2 0 0 0 2012325013
8756 2248 8737 2000 0 2 0 0 0 8012
42674 34091 35167 2040 0 2 0 34 0 2012220905
58562 1324 1184 2143 0 2 0 0 0 2015548001
3944 1597 1596 2000 0 2 0 0 0 2397
25652 15089 15023 2000 0 2 0 0 0 26536
36986 32155 29782 2040 0 2 0 0 0 2011054011
20330 13882 14527 2000 0 2 0 0 0 20921
51367 41948 41298 2063 0 2 0 0 0 2014042903
10459 10429 5676 2000 0 2 0 0 0 9691
63389 53966 52603 2098 0 2 0 0 0 2016533013
44532 35191 34664 2032 0 2 0 0 0 2012485013
48045 38321 36769 2107 0 2 0 0 0 2013294001
5322 5321 5320 2000 0 2 0 0 0 4076
57196 1285 1420 2160 0 2 0 0 0 2015292023
353 20066 26610 2000 0 12 1 0 0 2010359002
62338 53074 51243 2091 0 2 0 0 0 2016426906
57365 0 0 1000 0 0 0 0 0 2015333007
21722 13812 14707 2000 0 2 0 0 0 22600
30758 16989 16784 2000 0 2 0 0 0 2009200002
16748 11810 10424 2000 0 2 0 0 0 16985
28822 15205 15204 2000 0 2 0 0 0 2006064019
11919 6732 6013 2000 0 2 0 0 0 11370
44396 1478 1220 2098 0 2 0 0 0 2012474361
6864 5291 4746 2000 0 2 0 0 0 5755
31605 16336 17251 2133 0 2 0 0 0 2009278034
1766 0 0 1000 0 0 0 0 80 140
33967 20213 24334 2000 0 2 0 0 0 2010199002
59091 53011 51151 2096 0 2 0 0 0 2016019043
23399 14665 13712 2133 0 2 0 0 0 24279
18238 11413 15393 2000 0 2 0 0 0 18664
47881 39373 39938 2094 0 2 0 0 0 2013285028
12980 8372 1591 2000 0 2 0 0 0 13049
50100 40984 40092 2109 0 2 0 0 0 2013406003
45778 37761 38932 2107 0 2 0 0 0 2013065520
60348 54314 52738 2094 0 2 0 0 0 2016101011
8177 2758 2332 2000 0 2 0 0 0 7434
3366 1883 1882 2000 0 2 0 0 0 1819
63050 51611 54321 2103 0 2 0 0 0 2016460018
25075 12721 14762 2000 0 2 0 0 0 25958
45004 33964 33687 2048 0 2 0 0 0 2012590019
19757 13528 13431 2000 0 2 0 0 0 20343
53508 44928 44784 2078 0 2 0 0 0 2014261012
56556 945 1043 2147 0 2 0 0 0 2015246002
35176 19534 24625 2000 0 2 0 0 0 2010391013
29649 15709 17212 2000 0 2 0 0 0 2009127007
9876 9330 3684 2000 0 2 0 0 0 9113
4837 4732 4731 2000 0 2 0 0 0 3498
26572 14228 14585 2000 0 2 0 0 0 27637
31777 16340 15749 2000 0 2 0 0 0 2009287007
21146 13621 12865 2000 0 2 0 0 0 22022
16230 10557 10444 2000 0 2 0 0 0 16407
11416 6458 5953 2000 0 2 0 0 0 10792
60960 52203 54563 2093 0 2 0 0 0 2016133022
36709 30234 29803 2032 0 2 0 0 0 2011040001
6345 5139 5138 2000 0 2 0 0 0 5177
34893 1153 1233 2032 0 2 0 0 0 2010357901
62351 52800 53958 2086 0 2 0 0 0 2016428007
22821 13811 15172 2000 0 2 0 0 0 23701
17690 10768 10974 2000 0 2 0 0 0 18086
12425 12130 12129 2000 0 2 0 0 0 12471
1445 1457 1220 2098 0 12 0 0 0 2012473260
7600 3592 1989 2000 0 2 0 0 0 6856
2788 1807 1806 2000 0 2 0 0 0 1241
53254 41994 45082 2084 0 2 0 0 0 2014241910
46968 40928 39185 2088 0 2 0 0 0 2013198023
24497 14502 14491 2000 0 2 0 0 0 25380
19181 14885 13242 2000 0 2 0 0 0 19765
14075 8615 8466 2000 0 2 0 0 0 14150
41033 32379 32534 2073 0 2 0 0 0 2011907043
60335 52374 52538 2094 0 2 0 0 0 2016099910
9292 1979 9289 2000 0 2 0 0 0 8535
4469 1736 1735 2000 0 2 0 0 0 2920
54416 43706 42210 2072 0 2 0 0 0 2014401910
60122 52628 52105 2095 0 2 0 0 0 2016087001
887 38993 40066 2092 0 12 0 0 20 2013312002
57851 948 962 2152 0 2 0 0 0 2015404901
15652 15259 10993 2000 0 2 0 0 0 15829
50532 37287 36563 2145 0 2 0 0 0 2013473906
61892 52299 54425 2095 0 2 0 0 0 2016408905
10912 5247 5976 2000 0 2 0 0 0 10214
5809 4956 4955 2000 0 2 0 0 0 4599
39452 29997 31350 2032 0 2 0 0 0 2011274900
49834 39343 40290 2107 0 2 0 0 0 2013397553
46513 37748 40881 2103 0 2 0 0 0 2013152002
27529 18690 15560 2000 0 2 0 0 0 28738
22245 13610 13586 2000 0 2 0 0 0 23123
29420 1388 1446 2133 0 2 0 0 0 2009070279
40020 30804 32041 2107 0 2 0 0 0 2011434900
32879 19417 21236 2000 0 2 0 0 0 2010057003
28259 6458 5953 2000 0 2 0 0 0 2005098164
10417 0 0 1000 0 0 0 15 0 6278
2208 1810 1809 2000 0 2 0 0 0 663
62472 52270 53750 2090 0 2 0 0 0 2016433044
23921 14696 13082 2000 0 2 0 0 0 24802
61251 52632 51181 2095 0 2 0 0 0 2016279012
18605 15408 15503 2000 0 2 0 0 0 19187
34315 20667 22404 2016 0 2 0 0 0 2010249014
13507 1579 1331 2000 0 2 0 0 0 13572
8699 7510 2042 2000 0 2 0 0 0 7957
49701 40257 36499 2096 0 2 0 0 0 2013388002
39584 27286 27751 2667 0 2 0 0 0 2011308012
3889 1788 1787 2000 0 2 0 0 0 2342
53303 44924 44587 2058 0 2 0 0 0 2014243011
35801 19524 26864 2016 0 2 0 0 0 2010572019
25597 14139 13657 2000 0 2 0 0 0 26481
374 35183 34286 2032 0 12 1 0 0 2012044005
20275 14760 13734 2133 0 2 0 0 0 20866
56171 1050 1078 2124 0 2 0 0 0 2015139004
15076 8584 12522 2000 0 2 0 0 0 15251
10405 3855 10351 2000 0 2 0 0 0 9636
51843 44579 45140 2081 0 2 0 0 0 2014112017
48750 36578 40390 2136 0 2 0 0 0 2013335040
21667 13595 14790 2000 0 2 0 0 0 22545
37132 30975 30100 2032 0 2 0 0 0 2011058002
48366 38993 39932 2094 0 2 0 0 0 2013310901
47140 40124 37785 2092 0 2 0 0 0 2013216024
16693 10813 11286 2000 0 2 0 0 0 16930
32748 27646 27327 2667 0 2 0 0 0 2010042047
57517 921 1101 2134 0 2 0 0 0 2015383019
59383 52095 52547 2099 0 2 0 0 0 2016032007
11864 10431 3782 2000 0 2 0 0 0 11315
44451 1478 1220 2098 0 2 0 0 0 2012474416
36036 19526 26855 2016 0 2 0 0 0 2010593901
6826 5253 5252 2000 0 2 0 0 0 5700
28402 2588 10260 2000 0 2 0 0 0 2005134111
55649 1012 1098 2145 0 2 0 0 0 2015098020
1819 0 0 1000 0 0 0 81 0 85
57257 929 1028 2120 0 2 0 0 0 2015296014
50590 37752 40876 2103 0 2 0 0 0 2013475007
58545 1055 1369 2124 0 2 0 0 0 2015543019
23344 13407 13777 2000 0 2 0 0 0 24224
58362 942 1081 2136 0 2 0 0 0 2015509907
18183 10987 10771 2000 0 2 0 0 0 18609
12925 7222 7058 2000 0 2 0 0 0 12994
28711 15199 15198 2000 0 2 0 0 0 2006060028
45833 37761 38932 2107 0 2 0 0 0 2013065575
8122 2025 2209 2000 0 2 0 0 0 7379
53892 41947 43355 2063 0 2 0 0 0 2014330016
42481 34390 33686 2048 0 2 0 0 0 2012184903
3311 1819 1818 2000 0 2 0 0 0 1764
46856 37753 40747 2101 0 2 0 0 0 2013197500
36930 31464 30183 2048 0 2 0 0 0 2011049029
25020 14760 13612 2000 0 2 0 0 0 25903
32863 1115 1333 2032 0 2 0 0 0 2010051020
60733 53938 51013 2093 0 2 0 0 0 2016117911
19702 14665 13712 2133 0 2 0 0 0 20288
14534 14066 8088 2000 0 2 0 0 0 14673
28390 10517 5647 2000 0 2 0 0 0 2005125138
55973 997 915 2141 0 2 0 0 0 2015119902
9821 2454 9775 2000 0 2 0 0 0 9058
886 37497 37691 2107 0 12 0 0 29 2013402012
60391 53942 51589 2093 0 2 0 0 0 2016105002
4794 4739 4731 2000 0 2 0 0 0 3443
30265 17235 18280 2000 0 2 0 0 0 2009155027
381 20668 22433 2016 0 12 1 0 0 2010395004
26517 13826 13008 2000 0 2 0 0 0 27582
59891 53251 51806 2108 0 2 0 0 0 2016064018
53569 41316 43392 2078 0 2 0 0 0 2014298005
21092 13636 13615 2000 0 2 0 0 0 21967
33842 1367 24338 2000 0 2 0 0 0 2010194020
40621 31265 30091 2040 0 2 0 0 0 2011482022
61028 51265 52044 2089 0 2 0 0 0 2016265002
16175 10994 10979 2000 0 2 0 0 0 16352
48686 40128 40888 2088 0 2 0 0 0 2013330003
40102 30987 30897 2032 0 2 0 0 0 2011441038
38666 27388 27550 2667 0 2 0 0 0 2011203006
29613 15708 17770 2000 0 2 0 0 0 2009123016
6290 5071 5070 2000 0 2 0 0 0 5122
58462 910 1373 2133 0 2 0 0 0 2015529009
62006 52726 51386 2083 0 2 0 0 0 2016415043
22766 13552 13818 2000 0 2 0 0 0 23646
37088 30473 31045 2000 0 2 0 0 0 2011056901
17635 10918 10835 2000 0 2 0 0 0 18031
41232 32562 32357 2073 0 2 0 0 0 2011910924
12370 12157 12156 2000 0 2 0 0 0 12416
44077 1457 1220 2098 0 2 0 0 0 2012473315
36076 20663 22417 2016 0 2 0 0 0 2010595002
7546 3482 2303 2000 0 2 0 0 0 6801
55846 1039 1011 2138 0 2 0 0 0 2015112030
2733 1792 1791 2000 0 2 0 0 0 1186
58848 0 0 1000 0 0 0 0 0 2015729007
34644 20662 25972 2016 0 2 0 0 0 2010267015
46365 38992 39918 2094 0 2 0 0 0 2013142506
62295 54034 52120 2093 0 2 0 0 0 2016424016
24442 14860 13680 2000 0 2 0 0 0 25325
48540 36549 38794 2096 0 2 0 0 0 2013321030
56466 1087 900 2152 0 2 0 0 0 2015241020
19126 15145 13148 2000 0 2 0 0 0 19710
40274 31612 29592 2032 0 2 0 0 0 2011450011
63753 54548 52039 2084 0 2 0 0 0 2016637909
54260 41291 44755 2071 0 2 0 0 0 2014385010
14029 7561 8622 2000 0 2 0 0 0 14095
391 34537 35503 2040 0 12 1 0 0 2012347005
9231 3905 2153 2000 0 2 0 0 0 8480
31362 16978 17179 2000 0 2 0 0 0 2009251005
4414 1889 1888 2000 0 2 0 0 0 2865
55986 964 947 2116 0 2 0 0 0 2015121003
35675 20218 23594 2032 0 2 0 0 0 2010554018
20796 13792 14637 2000 0 2 0 0 0 21389
15597 15286 15427 2000 0 2 0 0 0 15774
60878 54417 53301 2102 0 2 0 0 0 2016128040
36647 27703 27457 2667 0 2 0 0 0 2011035019
10857 6375 5024 2000 0 2 0 0 0 10159
48955 39966 37022 2090 0 2 0 0 0 2013362014
60378 54343 52351 2107 0 2 0 0 0 2016103901
5754 5272 4754 2000 0 2 0 0 0 4544
48667 40528 40135 2103 0 2 0 0 0 2013328902
50204 40930 37706 2103 0 2 0 0 0 2013457006
27474 18690 15560 2000 0 2 0 0 137 28683
22190 14594 13910 2000 0 2 0 0 0 23068
29365 1388 1446 2133 0 2 0 0 0 2009070224
17216 10577 11315 2000 0 2 0 0 0 17453
43758 33850 36112 2040 0 2 0 0 0 2012379016
40992 30356 31896 2065 0 2 0 0 0 2011536916
2153 1726 1725 2000 0 2 0 0 60 608
52696 42673 41961 2063 0 2 0 0 0 2014205908
23866 14832 13604 2000 0 2 0 0 0 24747
18550 10890 15543 2000 0 2 0 0 0 19132
13452 13395 7658 2000 0 2 0 0 0 13517
36197 20465 22560 2032 0 2 0 0 0 2010907030
28950 1392 1287 2000 0 2 0 0 0 2008132031
8644 2950 2341 2000 0 2 0 0 0 7902
3834 1916 1915 2000 0 2 0 0 0 2287
60044 52134 54019 2093 0 2 0 0 0 2016082019
25542 13873 14871 2000 0 2 0 0 0 26426
20220 13625 14738 2000 0 2 0 0 0 20811
60769 54036 52346 2097 0 2 0 0 0 2016123003
63766 52629 53955 2098 0 2 0 0 0 2016639010
15026 8584 7654 2000 0 2 0 0 0 15196
34417 19533 24621 2000 0 2 0 0 0 2010253005
10349 10199 9133 2000 0 2 0 0 0 9581
63367 51916 52084 2093 0 2 0 0 0 2016532903
5239 5238 5237 2000 0 2 0 0 10 3966
49600 40123 38935 2092 0 2 0 0 0 2013384011
61373 53801 53575 2092 0 2 0 0 0 2016283003
32309 15710 16896 2000 0 2 0 0 0 2009357012
27040 13792 14637 2000 0 2 0 0 0 28105
39323 31929 30966 2032 0 2 0 0 0 2011263037
21612 12764 12733 2000 0 2 0 0 0 22490
47195 40124 37785 2092 0 2 0 0 0 2013216079
16638 11386 10800 2000 0 2 0 0 0 16875
11822 10431 6065 2000 0 2 0 0 33 11260
53170 44596 43776 2063 0 2 0 0 0 2014239020
46738 37750 39218 2073 0 2 0 0 0 2013188004
6771 4991 5188 2000 0 2 0 0 0 5645
55141 1045 1073 2130 0 2 0 0 0 2015028906
28045 5247 5976 2000 0 2 0 0 0 2005065107
52069 41318 43385 2078 0 2 0 0 0 2014132913
57577 889 1093 2137 0 2 0 0 0 2015387010
36563 30502 30794 2107 0 2 0 0 36 2011021009
23289 14899 15068 2000 0 2 0 0 0 24169
33187 27741 27432 2667 0 2 0 0 0 2010084032
18158 10801 11872 2000 0 2 0 0 0 18554
38337 27286 27708 2667 0 2 0 0 0 2011185005
45674 40993 40096 2109 0 2 0 0 0 2013060015
12870 8593 7609 2000 0 2 0 0 0 12939
50474 40982 40077 2109 0 2 0 0 0 2013471016
8067 2376 2433 2000 0 2 0 0 0 7324
56737 1030 995 2139 0 2 0 0 0 2015259021
3256 1971 1970 2000 0 2 0 0 0 1709
46911 37753 40747 2101 0 2 0 0 0 2013197555
63496 53931 51176 2093 0 2 0 0 0 2016619908
47409 36974 41002 2071 0 2 0 0 0 2013220015
24965 13882 14527 2000 0 2 0 0 0 25848
31108 16272 16332 2000 0 2 0 0 0 2009233004
19647 14899 15068 2000 0 2 0 0 0 20233
42410 34023 34037 2040 0 2 0 0 0 2012168003
58104 956 1556 2174 0 2 0 0 0 2015419021
14484 7403 8403 2000 0 2 0 0 0 14618
63167 54349 51420 2102 0 2 0 0 0 2016525031
9765 2095 9329 2000 0 2 0 0 0 9003
51342 41948 44804 2094 0 2 0 0 0 2014041912
4750 4747 4746 2000 0 2 0 0 0 3388
53759 45007 41789 2075 0 2 0 0 0 2014326025
42462 35067 34452 2040 0 2 0 0 0 2012180912
26462 14639 13347 2000 0 2 0 0 0 27527
36965 30450 30493 2116 0 2 0 0 0 2011053020
21037 13637 15174 2000 0 2 0 0 0 21912
51001 42678 43698 2063 0 2 0 0 0 2014029003
60756 51238 52707 2095 0 2 0 0 0 2016121902
37407 31478 31916 2048 0 2 0 0 0 2011094004
16120 10462 11313 2000 0 2 0 0 0 16297
34391 20175 23572 2032 0 2 0 33 0 2010251904
11318 5247 5976 2000 0 2 0 0 0 10682
59942 54554 52812 2082 0 2 0 0 0 2016068009
55708 894 1074 2132 0 2 0 0 0 2015103002
6235 5004 4998 2000 0 2 0 0 0 5067
33939 20166 26616 2000 0 2 0 0 0 2010198011
61300 54310 52106 2089 0 2 0 0 0 2016281902
48924 40985 40081 2109 0 2 0 0 0 2013346903
22713 13536 14017 2000 0 2 0 0 0 23591
17580 11241 15497 2000 0 2 0 0 0 17976
34912 18850 25503 2000 0 2 0 0 0 2010358011
40561 30136 29672 2040 0 2 0 0 0 2011478031
12315 12157 12156 2000 0 2 0 0 0 12361
32006 15748 15883 2000 0 2 0 0 0 2009343002
7489 3855 3782 2000 0 2 0 0 0 6746
2678 1779 1778 2000 0 2 0 0 138 1131
51921 42642 44727 2063 0 2 0 0 0 2014114907
46420 38992 39918 2094 0 2 0 0 0 2013142561
36523 31393 30453 2000 0 2 0 0 0 2011019908
24387 14803 12703 2000 0 2 0 0 0 25270
44132 1457 1220 2098 0 2 0 0 0 2012473370
19071 13610 13597 2000 0 2 0 0 0 19655
47862 39373 36727 2107 0 2 0 0 0 2013284037
13974 8613 7247 2000 0 2 0 0 0 14040
57567 50370 47844 2137 0 2 0 0 0 2015385909
48843 38911 40783 2096 0 2 0 0 0 2013341288
9176 2306 3108 2000 0 2 0 0 0 8425
35998 19528 26865 2016 0 2 0 0 0 2010591011
4359 1901 1900 2000 0 2 0 0 0 2810
61635 54341 54285 2108 0 2 0 0 0 2016301004
63509 53556 54494 2096 0 2 0 0 0 2016621009
34718 19419 21203 2000 0 2 0 0 0 2010271006
29260 1484 1545 2000 0 2 0 0 0 2009044351
49493 37250 39306 2107 0 2 0 0 0 2013380015
20741 14411 13390 2000 0 2 0 0 0 21334
53533 45006 41784 2075 0 2 0 0 0 2014262003
58822 0 0 1000 0 0 0 0 0 2015565011
15548 4673 15536 2000 0 2 0 0 0 15719
10829 10493 5672 2000 0 2 0 60 0 10104
39102 29560 31230 2008 0 2 0 0 0 2011245036
5711 5305 5304 2000 0 2 0 0 0 4489
27419 18690 15560 2000 0 2 0 0 0 28628
22135 14885 13242 2000 0 2 0 0 0 23013
55350 989 1041 2138 0 2 0 0 0 2015076028
1239 1388 1446 2133 0 12 0 0 0 2009070169
17161 10890 10585 2000 0 2 0 0 17 17398
12046 4225 2332 2000 0 2 0 0 0 11783
59929 53079 51255 2091 0 2 0 0 0 2016066908
36698 27703 27474 2667 0 2 0 0 0 2011039010
46225 40596 39248 2060 0 2 0 0 0 2013131909
33911 20080 23472 2032 0 2 0 0 0 2010196910
2098 1901 1900 2000 0 2 0 0 0 553
43598 35463 35834 2032 0 2 0 0 0 2012363905
49074 37493 36710 2107 0 2 0 0 0 2013368262
23811 14832 13604 2000 0 2 0 0 0 24692
28294 10466 5241 2000 0 2 0 0 0 2005115119
18496 1323 11960 2000 0 2 0 0 0 19077
34874 1153 25487 2032 0 2 0 0 0 2010356910
28473 10493 5672 2000 0 2 0 0 0 2005156103
13396 13395 7658 2000 0 2 0 0 0 13462
44842 33849 34609 2036 0 2 0 0 0 2012523905
28986 1392 1287 2000 0 2 0 0 0 2008132086
8589 2025 2678 2000 0 2 0 0 0 7847
43035 1363 1432 2133 0 2 0 0 0 2012288130
31031 15741 15890 2000 0 2 0 0 0 2009215003
3779 1804 1803 2000 0 2 0 0 31 2232
53279 44924 42100 2078 0 2 0 0 0 2014242901
55461 1059 1015 2141 0 2 0 0 0 2015085001
25487 13882 15049 2000 0 2 0 0 39 26371
62647 52366 52540 2094 0 2 0 0 0 2016441907
20168 13826 13008 2000 0 2 0 0 0 20756
38024 30236 29798 2032 0 2 0 0 0 2011124914
14971 8402 8314 2000 0 2 0 0 0 15141
10294 2454 10260 2000 0 2 0 0 0 9526
5174 4963 5168 2000 0 2 0 0 0 3911
37694 31923 30963 2032 0 2 0 0 0 2011112005
26985 14858 13740 2133 0 2 0 0 0 28050
34677 18841 26121 2000 0 2 0 0 0 2010269905
45500 39119 37160 2077 0 2 0 0 0 2013050519
60099 54306 54421 2100 0 2 0 0 0 2016086010
21557 12764 12733 2000 0 2 0 0 0 22435
46493 37748 38276 2107 0 2 0 0 0 2013151011
16583 11020 15428 2000 0 2 0 0 0 16820
61428 53801 53575 2092 0 2 0 0 0 2016283058
11767 10419 5189 2000 0 2 0 0 0 11205
6716 5124 5123 2000 0 2 0 0 0 5590
28100 5247 5976 2000 0 2 0 0 0 2005065162
48377 38993 39924 2094 0 2 0 0 0 2013311011
57633 1013 1067 2138 0 2 0 0 0 2015391001
45160 34564 35841 2052 0 2 0 0 0 2012616002
32334 16334 17166 2000 0 2 0 0 0 2009361003
23234 13811 12969 2000 0 2 0 0 0 24114
54855 1076 1060 2165 0 2 0 0 0 2015012006
18103 10718 11674 2000 0 2 0 0 0 18499
54530 44571 43640 2056 0 2 0 0 0 2014495008
63240 54546 52706 2084 0 2 0 0 0 2016528912
12815 8228 7916 2000 0 2 0 0 0 12884
8012 3269 2697 2000 0 2 0 0 0 7269
3201 1749 1748 2000 0 2 0 0 0 1654
38231 30847 32075 2098 0 2 0 0 0 2011144016
24910 14968 14268 2000 0 2 0 0 0 25793
19592 15120 12945 2000 0 2 0 0 0 20178
14439 14066 7812 2000 0 2 0 0 77 14563
62660 51408 54329 2100 0 2 0 0 0 2016443008
47514 39665 37270 2075 0 2 0 0 0 2013224006
9710 9237 9296 2000 0 2 0 0 0 8948
33521 27395 27385 2667 0 2 0 0 0 2010129007
39595 27361 27751 2667 0 2 0 0 0 2011309003
32220 17241 16274 2133 0 2 0 0 39 2009352030
30236 15766 16987 2000 0 2 0 98 0 2009154917
56773 1022 1023 2139 0 2 0 0 0 2015263012
43363 34094 33834 2040 0 2 0 0 0 2012328013
26407 13811 14503 2000 0 2 0 0 0 27472
54098 42680 43391 2078 0 2 0 0 0 2014363018
20982 13663 12763 2000 0 2 0 0 0 21857
51056 42678 43698 2063 0 2 0 0 0 2014029058
45311 36145 30526 2052 0 2 0 0 0 2012727096
16065 11119 11317 2000 0 2 0 0 0 16242
53328 44775 41303 2063 0 2 0 0 0 2014244002
433 35462 35845 2032 0 12 1 0 0 2012164012
58199 1377 1259 2165 0 2 0 0 0 2015423012
50965 41112 41075 2048 0 2 0 0 0 2013910042
11263 10414 6972 2000 0 2 0 0 0 10627
36377 20472 22520 2032 0 2 0 0 0 2010909920
31706 16978 17228 2000 0 2 0 0 0 2009282906
6180 5401 5400 2000 0 2 0 0 0 5012
51401 41284 42495 2074 0 2 0 0 0 2014045903
46065 40999 40083 2109 0 2 0 0 0 2013114541
22658 14994 13380 2000 0 2 0 0 0 23536
37108 30473 31048 2000 0 2 0 0 0 2011057011
17525 11267 11374 2000 0 2 0 0 0 17921
32789 27388 27474 2667 0 2 0 0 0 2010043038
46622 40598 37701 2103 0 2 0 0 0 2013155525
12260 12087 12086 2000 0 2 0 0 0 12306
7434 7430 7429 2000 0 2 0 0 0 6691
60086 53075 54288 2092 0 2 0 0 0 2016084909
55668 1044 931 2132 0 2 0 0 0 2015099011
48162 38027 40565 2103 0 2 0 0 0 2013297001
2623 1873 1872 2000 0 2 0 0 0 1076
438 1571 22762 2065 0 12 1 0 0 2010202002
62273 52761 53914 2098 0 2 0 0 0 2016423906
24333 14995 13752 2000 0 2 0 0 0 25215
19016 13812 14707 2000 0 2 0 0 0 19600
40258 30852 32076 2098 0 2 0 0 0 2011449901
63285 53071 52343 2092 0 2 0 0 0 2016530013
13919 8613 7247 2000 0 2 0 0 0 13985
9120 2306 3108 2000 0 2 0 0 0 8370
4304 1749 1748 2000 0 2 0 0 0 2755
55087 1546 1352 2151 0 2 0 0 0 2015026016
26010 13685 14663 2000 0 2 0 0 0 26894
1209 1484 1545 2000 0 12 0 0 0 2009044296
55424 937 993 2141 0 2 0 0 0 2015079909
20686 13915 13802 2000 0 2 0 0 0 21279
15489 4671 15472 2000 0 2 0 0 0 15664
59832 51680 53237 2099 0 2 0 0 0 2016063027
38039 30226 29727 2040 0 2 0 0 0 2011130006
45738 38849 38076 2092 0 2 0 0 0 2013062905
49966 37576 37173 2092 0 2 0 0 0 2013403003
59223 52162 54164 2093 0 2 0 0 0 2016022043
30314 15766 16337 2000 0 2 0 0 0 2009156018
58183 988 885 2138 0 2 0 0 0 2015421911
43353 34094 33979 2040 0 2 0 0 0 2012326912
27364 18690 15560 2000 0 2 0 0 0 28573
63454 53933 54524 2091 0 2 0 0 0 2016617018
22080 14034 15071 2000 0 2 0 0 0 22958
29288 1388 1446 2133 0 2 0 0 0 2009070114
17106 10909 15196 2000 0 2 0 0 0 17343
35950 18852 25951 2000 0 2 0 0 0 2010587020
57926 1063 890 2139 0 2 0 0 0 2015409002
44182 1478 1220 2098 0 2 0 0 0 2012474003
28606 15192 15191 2000 0 2 0 0 0 2006020035
29621 17263 17770 2133 0 2 0 0 0 2009124007
52265 44774 41300 2063 0 2 0 0 0 2014151905
42629 34091 33831 2040 0 2 0 0 0 2012219006
2037 1813 1812 2000 0 2 0 0 0 498
31232 16996 18276 2000 0 2 0 0 0 2009243023
49105 37493 36710 2107 0 2 0 0 0 2013368317
23756 13552 13654 2000 0 2 0 0 0 24637
28349 10466 5241 2000 0 2 0 0 0 2005115174
31746 18527 18493 2133 0 2 0 32 0 2009284007
18445 1323 11689 2000 0 2 0 0 0 19022
54818 911 940 2129 0 2 0 0 0 2015006914
13338 7485 8057 2000 0 2 0 0 0 13407
62070 53103 51214 2095 0 2 0 0 0 2016416034
8534 2376 3506 2000 0 2 0 0 0 7792
36824 31755 30510 2116 0 2 0 0 0 2011043001
3724 1797 1796 2000 0 2 0 0 0 2177
34014 20213 26502 2000 0 2 0 52 0 2010200901
34619 20662 23008 2016 0 2 0 0 0 2010266024
58954 51924 52072 2093 0 2 0 0 0 2016017006
60251 53941 52119 2093 0 2 0 0 0 2016095038
25433 14928 14323 2000 0 2 0 0 0 26316
47613 40983 37019 2111 0 2 0 0 0 2013242007
20113 14860 13680 2000 0 2 0 0 0 20701
37057 32155 31299 2040 0 2 0 0 0 2011055910
14921 8585 8676 2000 0 2 0 0 0 15086
57067 906 895 2143 0 2 0 0 0 2015281013
50748 39161 40396 2096 0 2 0 0 0 2013490008
10238 2095 10198 2000 0 2 0 0 0 9471
5106 5101 5100 2000 0 2 0 0 0 3856
49589 40123 38284 2092 0 2 0 0 0 2013383901
30944 15710 16897 2000 0 2 0 0 0 2009211012
59590 52661 53260 2099 0 2 0 0 0 2016054054
53146 44596 41275 2066 0 2 0 0 0 2014238910
26930 14136 13481 2000 0 2 0 0 0 27995
45555 39119 37160 2077 0 2 0 0 0 2013050574
21502 13510 14137 2000 0 2 0 0 0 22380
11725 10651 5677 2000 0 2 0 0 0 11150
54382 44768 45081 2084 0 2 0 0 0 2014398910
6661 5050 5049 2000 0 2 0 0 0 5535
35229 20783 23914 2016 0 2 0 0 0 2010392912
23179 15143 12677 2000 0 2 0 0 0 24059
60154 54348 51895 2103 0 2 0 0 0 2016090001
18048 15454 15544 2000 0 2 0 0 0 18444
46580 40598 37701 2103 0 2 0 0 0 2013155002
57906 908 992 2134 0 2 0 0 0 2015407901
12760 8228 7584 2000 0 2 0 0 0 12829
39641 32085 31403 2098 0 2 0 0 0 2011378007
61860 51919 51971 2091 0 2 0 0 0 2016405905
7957 3482 3403 2000 0 2 0 0 0 7214
3146 1792 1791 2000 0 2 0 0 0 1599
39424 32142 31276 2040 0 2 0 0 0 2011271900
24855 14760 13734 2133 0 2 0 0 0 25738
19537 13659 14609 2000 0 2 0 0 0 20123
455 33210 33938 2048 0 12 1 0 0 2012073016
14389 7403 8460 2000 0 2 0 0 0 14508
9655 9237 9236 2000 0 2 0 0 0 8893
34192 27581 27708 2667 0 2 0 0 0 2010220003
36811 30234 29821 2032 0 2 0 0 0 2011041900
52280 43714 43360 2063 0 2 0 0 0 2014153006
58941 52622 53946 2098 0 2 0 0 0 2016015905
26352 13435 13424 2000 0 2 0 0 0 27417
20927 13536 14219 2000 0 2 0 0 0 21802
47668 40594 39230 2060 0 2 0 0 0 2013246521
61322 51270 52546 2093 0 2 0 0 0 2016282012
45256 36145 30526 2052 0 2 0 0 0 2012727041
16010 11661 11327 2000 0 2 0 0 0 16187
57051 1088 1052 2114 0 2 0 0 0 2015279912
33204 18846 26148 2000 0 2 0 0 0 2010092014
43437 34704 33316 2032 0 2 0 0 0 2012344913
38276 32244 31771 2032 0 2 0 0 29 2011148007
6125 4700 5327 2000 0 2 0 0 0 4957
39544 27709 27220 2667 0 2 0 0 0 2011305012
63789 54033 52608 2105 0 2 0 0 0 2016640001
46728 37750 38939 2107 0 2 0 0 0 2013187013
56854 970 902 2152 0 2 0 0 0 2015267003
34409 19533 23484 2032 0 2 0 0 0 2010252014
44613 33271 34661 2040 0 2 0 0 0 2012492004
22603 13783 14954 2000 0 2 0 0 0 23481
458 34533 33252 2040 0 12 1 0 0 2012201005
46677 40598 37701 2103 0 2 0 0 0 2013155580
12203 12201 12200 2000 0 2 0 0 0 12251
58238 991 1035 2141 0 2 0 0 0 2015427003
7373 2798 2315 2000 0 2 0 0 0 6636
44779 33957 34277 2048 0 2 0 0 0 2012504913
31625 16336 17251 2133 0 2 0 0 0 2009278915
2568 2087 2086 2000 0 2 0 0 0 1021
36542 31393 30455 2000 0 2 0 0 0 2011020018
24279 12855 13731 2000 0 2 0 0 0 25160
33147 27286 27432 2667 0 2 0 0 0 2010083041
18961 12764 12733 2000 0 2 0 0 0 19545
13864 13395 8412 2000 0 2 0 0 0 13930
28143 5594 5654 2000 0 2 0 0 0 2005096127
9065 2910 9042 2000 0 2 0 0 0 8315
32373 17754 17262 2133 0 2 0 0 0 2009507048
4249 1850 1849 2000 0 2 0 0 0 2700
55600 1006 919 2139 0 2 0 0 0 2015095020
57292 1070 969 2128 0 2 0 0 0 2015299014
25955 13891 13755 2000 0 2 0 0 0 26839
1522 1484 1545 2000 0 12 0 0 0 2009044241
20633 14929 13361 2000 0 2 0 0 0 21224
45956 40925 40072 2088 0 2 0 0 0 2013100008
15431 4670 4669 2000 0 2 0 0 0 15609
5631 5034 5214 2000 0 2 0 0 0 4379
53824 45007 44556 2063 0 2 0 0 0 2014327016
27309 18690 15560 2000 0 2 0 0 0 28518
22025 15145 13148 2000 0 2 0 0 0 22903
37392 31478 29959 2048 0 2 0 0 0 2011093013
17051 11512 11484 2000 0 2 0 0 0 17288
55928 928 1029 2116 0 2 0 0 0 2015116902
46252 40596 40068 2088 0 2 0 0 0 2013132019
7153 7054 7051 2000 0 2 0 0 0 6058
33930 20166 23449 2032 0 2 0 0 0 2010197020
60499 51266 53049 2091 0 2 0 0 0 2016108002
1980 1752 1751 2000 0 2 0 0 0 443
56834 1000 990 2141 0 2 0 0 0 2015265902
33017 27767 27356 2667 0 2 0 0 0 2010078004
44571 34396 34517 2048 0 2 0 102 0 2012490903
23701 13526 14708 2000 0 2 0 0 0 24582
18391 10718 11674 2000 0 2 0 0 0 18967
34891 1153 1233 2032 0 2 0 0 0 2010357020
61060 52096 52045 2095 0 2 0 0 0 2016268002
13283 7736 7816 2000 0 2 0 0 0 13352
32004 17771 18589 2000 0 2 0 0 0 2009342011
29040 1392 1287 2000 0 2 0 0 0 2008132196
8479 2588 2406 2000 0 2 0 0 0 7737
38606 27738 27430 2667 0 2 0 0 0 2011200006
29527 17263 17229 2133 0 2 0 0 0 2009120016
3669 1819 1818 2000 0 2 0 0 0 2122
49882 39208 40147 2109 0 2 0 0 0 2013399012
25378 13659 13622 2000 0 2 0 0 0 26261
20060 12855 13731 2000 0 2 0 1 0 20646
37170 30975 30102 2032 0 2 0 0 0 2011059901
43122 1363 1432 2133 0 2 0 0 0 2012288240
14866 8601 8468 2000 0 2 0 0 0 15031
41052 32392 32469 2024 0 2 0 4 0 2011907924
59474 52028 51186 2091 0 2 0 0 0 2016033906
10181 10016 10167 2000 0 2 0 0 0 9416
5038 5034 5026 2000 0 2 0 0 10 3801
35296 18842 26122 2000 0 2 0 0 0 2010398004
47066 40988 37026 2111 0 2 0 0 0 2013205014
26875 14695 13195 2000 0 2 0 0 0 27940
474 19419 21234 2000 0 12 1 0 0 2010270015
21447 13140 15122 2000 0 2 0 0 0 22325
57850 948 962 2152 0 2 0 0 0 2015404020
16533 7560 7512 2000 0 2 0 0 0 16710
40220 29845 30098 2032 0 2 0 0 0 2011447011
52882 41382 43491 2094 0 2 0 0 0 2014222010
11670 5247 6722 2000 0 2 0 0 0 11095
6606 4984 4983 2000 0 2 0 0 0 5480
36459 27724 27421 2667 0 2 0 0 0 2011006008
58801 0 0 1000 0 0 0 0 0 2015564020
54192 41290 41827 2074 0 2 0 0 0 2014382010
23124 15120 12945 2000 0 2 0 0 0 24004
17993 15454 15398 2000 0 2 0 0 0 18389
41420 33847 34258 2060 0 2 0 0 0 2012035913
12703 8593 8409 2000 0 2 0 0 83 12774
36687 27727 27474 2667 0 2 0 0 0 2011038019
7902 7196 2400 2000 0 2 0 0 0 7159
49000 39375 39921 2094 0 2 0 0 0 2013365014
3091 1968 1967 2000 0 2 0 0 0 1544
35283 20208 26526 2000 0 2 0 0 0 2010396903
47959 39373 39938 2094 0 2 0 0 0 2013285303
24800 14760 13734 2133 0 2 0 0 0 25683
46151 40309 37656 2092 0 2 0 0 0 2013118009
19482 13587 13668 2065 0 2 0 0 0 20068
45043 33218 35166 2032 0 2 0 0 0 2012595909
14344 7556 8405 2000 0 2 0 0 0 14453
9600 2758 3090 2000 0 2 0 0 0 8838
38806 30825 30402 2098 0 2 0 0 0 2011214016
42730 1457 1432 2098 0 2 0 0 0 2012287139
53647 44573 41269 2066 0 2 0 0 0 2014309015
49372 37760 40880 2103 0 2 0 0 0 2013378501
26297 13435 13424 2000 0 2 0 0 0 27362
54074 42680 42595 2078 0 2 0 0 0 2014362908
20872 13671 15080 2000 0 2 0 0 0 21747
47723 40594 39230 2060 0 2 0 0 0 2013246576
15955 11241 11482 2000 0 2 0 0 0 16132
41135 32565 32359 2024 0 2 0 0 0 2011909025
11191 10661 6842 2000 0 2 0 0 0 10517
36410 20411 22303 2000 0 2 0 0 0 2010910030
6093 4747 4746 2000 0 2 0 0 0 4902
51425 41284 45133 2089 0 2 0 0 0 2014046013
27832 18686 18721 2000 0 2 0 0 0 29041
49339 37493 37695 2107 0 2 0 0 0 2013369528
22548 13006 12694 2000 0 2 0 0 0 23426
35105 27361 27577 2667 0 2 0 0 0 2010375021
60789 54342 52286 2103 0 2 0 0 0 2016126003
63662 52630 52786 2095 0 2 0 0 0 2016636010
914 38015 37010 2103 0 12 0 0 15 2013191004
58343 942 1081 2136 0 2 0 0 0 2015509026
33284 20207 22998 2000 0 2 0 0 0 2010096005
7318 4144 7317 2000 0 2 0 0 0 6581
55650 1012 1098 2145 0 2 0 0 0 2015098901
2513 1889 1888 2000 0 2 0 0 0 966
61441 52132 54538 2082 0 2 0 0 0 2016286003
12138 12130 12129 2000 0 2 0 0 0 12196
18906 13140 15122 2000 0 2 0 0 0 19490
54505 44571 41270 2066 0 2 0 0 0 2014494017
63263 51268 53053 2091 0 2 0 0 0 2016529903
13809 7561 8622 2000 0 2 0 0 0 13875
28921 15194 15209 2000 0 2 0 0 0 2006126032
56165 1007 1025 2128 0 2 0 0 0 2015132013
28187 5594 5654 2000 0 2 0 0 0 2005096182
9008 7198 8950 2000 0 2 0 0 0 8260
24224 13539 12832 2000 0 2 0 0 0 25105
42141 33700 33802 2048 0 2 0 0 0 2012090907
4194 1932 1931 2000 0 2 0 0 0 2645
55068 1094 918 2132 0 2 0 0 0 2015025906
31487 15693 16765 2000 0 2 0 0 0 2009274924
25900 13783 13999 2000 0 2 0 0 0 26784
32865 1115 1333 2032 0 2 0 0 0 2010051901
1383 1484 1545 2000 0 12 0 0 0 2009044186
46139 38877 37066 2092 0 2 0 0 0 2013116908
20578 15089 15023 2000 0 2 0 0 0 21169
15376 4677 4676 2000 0 2 0 0 0 15554
47444 39665 36828 2071 0 2 0 0 0 2013223015
10689 5679 6094 2000 0 2 0 0 0 9939
33502 27773 27386 2667 0 2 0 0 0 2010128016
56324 1003 932 2132 0 2 0 0 0 2015230010
59507 54173 54117 2098 0 2 0 0 0 2016051907
61778 54040 52737 2098 0 2 0 0 0 2016403015
5576 5155 5154 2000 0 2 0 0 0 4324
30285 17235 18280 2000 0 2 0 0 0 2009155908
27254 18690 15560 2000 0 2 0 0 0 28463
21970 13916 13662 2000 0 2 0 0 0 22848
50422 38330 37974 2107 0 2 0 0 0 2013468016
486 34538 34002 2040 0 12 1 0 0 2012528006
40646 31265 30091 2040 0 2 0 0 0 2011482903
16996 10871 11766 2000 0 2 0 74 0 17233
53484 41384 44915 2078 0 2 0 0 0 2014257902
42368 34494 33746 2048 0 2 0 0 0 2012165003
40132 30987 30897 2032 0 2 0 0 0 2011441919
27995 2798 10351 2000 0 2 0 0 0 2005059134
7098 7075 5385 2000 0 2 0 0 0 6003
57628 1097 973 2132 0 2 0 0 0 2015390010
1911 1879 1878 2000 0 2 0 0 0 388
23646 14857 14019 2000 0 2 0 0 0 24527
37083 30473 31045 2000 0 2 0 0 0 2011056020
18336 11267 11374 2000 0 2 0 0 15 18912
32830 27709 27474 2667 0 2 0 0 0 2010044029
13228 7894 7708 2000 0 2 0 0 0 13297
33243 19769 25973 2032 0 2 0 0 0 2010094904
29071 1392 1287 2000 0 2 0 0 0 2008132251
8424 3981 2463 2000 0 2 0 0 0 7682
55869 1039 1011 2138 0 2 0 0 0 2015112911
43177 1363 1432 2133 0 2 0 0 0 2012288295
3614 1729 1728 2000 0 2 0 0 0 2067
34032 1571 1132 2000 0 2 0 0 33 2010201011
51109 41387 43755 2088 0 2 0 0 0 2014032003
25323 14873 14360 2000 0 2 0 0 0 26206
34462 19523 26617 2000 0 2 0 0 0 2010254904
20005 15078 13975 2000 0 2 0 0 0 20591
62868 52057 51221 2095 0 2 0 0 0 2016449036
44208 1478 1220 2098 0 2 0 0 0 2012474113
41535 35301 29271 2116 0 2 0 0 0 2012038115
14816 14619 8697 2000 0 2 0 0 0 14976
28733 15201 15200 2000 0 2 0 0 0 2006062010
40502 31475 29981 2048 0 2 0 0 0 2011475031
10125 3855 3086 2000 0 2 0 0 0 9361
32048 18521 18499 2000 0 2 0 0 0 2009346002
45422 33933 29276 2133 0 2 0 0 0 2012728087
42153 34488 33778 2048 0 2 0 0 0 2012092008
4970 4716 4715 2000 0 2 0 0 0 3746
38555 27287 27721 2667 0 2 0 0 0 2011196015
26820 14929 13361 2000 0 2 0 0 0 27885
21392 13541 13858 2000 0 2 0 0 0 22270
16478 11119 10433 2000 0 2 0 0 0 16655
40670 32216 1432 2032 0 2 0 0 0 2011516015
58596 1324 1184 2143 0 2 0 0 0 2015548909
60377 54343 52351 2107 0 2 0 0 0 2016103020
6551 5222 5378 2000 0 2 0 0 0 5425
30366 17247 16315 2133 0 2 0 0 0 2009157009
63009 51195 52349 2088 0 2 0 0 0 2016458009
45458 38982 40141 2116 0 2 0 0 0 2013049005
23069 13659 14609 2000 0 2 0 0 0 23949
43626 33701 33259 2040 0 2 0 0 0 2012366905
61026 53078 52747 2093 0 2 0 0 0 2016263020
17938 10711 15413 2000 0 2 0 0 0 18334
35971 20779 26858 2016 0 2 0 0 0 2010588011
56629 1096 1048 2112 0 2 0 0 0 2015248011
43916 1457 1220 2098 0 2 0 0 0 2012473012
7847 4134 2303 2000 0 2 0 0 0 7104
40967 30356 31896 2065 0 2 0 0 0 2011536035
3036 1879 1878 2000 0 2 0 0 0 1489
31280 16280 18289 2000 0 2 0 0 0 2009244014
48658 40528 40135 2103 0 2 0 0 0 2013328021
24745 14929 13360 2000 0 2 0 0 0 25628
19427 14033 13620 2065 0 2 0 0 0 20013
42000 33959 35139 2048 0 2 0 0 0 2012072906
49427 37760 40880 2103 0 2 0 0 0 2013378556
14294 7403 8460 2000 0 2 0 0 0 14398
62133 53487 51000 2086 0 2 0 0 0 2016417025
9545 1979 2153 2000 0 2 0 0 0 8783
61562 51646 52499 2086 0 2 0 0 0 2016295031
33995 20213 24334 2000 0 2 0 0 0 2010199910
55297 1099 927 2138 0 2 0 0 0 2015073028
26242 13407 14005 2000 0 2 0 0 0 27307
20817 20804 20803 2000 0 2 0 0 0 21692
15900 10436 11414 2000 0 2 0 0 0 16077
34945 20066 26610 2000 0 2 0 0 0 2010359910
45062 33845 35793 2036 0 2 0 0 0 2012599900
11136 6845 5239 2000 0 2 0 0 0 10462
6057 5078 5252 2000 0 2 0 0 0 4847
43822 35060 34853 2052 0 2 0 0 0 2012386007
30998 15741 16891 2000 0 2 0 0 0 2009212003
53211 44596 43776 2063 0 2 0 0 0 2014239901
27777 18686 18721 2000 0 2 0 0 0 28986
49215 37493 37695 2107 0 2 0 0 0 2013369005
55446 987 958 2139 0 2 0 0 0 2015082001
22493 13621 14067 2000 0 2 0 0 0 23371
17459 11267 10579 2000 0 2 0 0 0 17756
29756 16322 18591 2000 0 2 0 0 0 2009130035
12071 12065 12064 2000 0 2 0 0 0 12141
7262 3858 2657 2000 0 2 0 0 0 6526
2458 1792 1791 2000 0 2 0 0 0 911
51490 44576 41265 2066 0 2 0 0 0 2014050004
61686 52725 51973 2093 0 2 0 0 0 2016302903
31841 15763 16902 2000 0 2 0 0 0 2009290035
24169 13539 12832 2000 0 2 0 0 0 25050
18851 14898 13633 2000 0 2 0 0 0 19435
46575 40598 40091 2088 0 2 0 0 0 2013154011
56610 945 1043 2147 0 2 0 0 0 2015246910
13754 8613 7247 2000 0 2 0 0 0 13820
63651 51240 52049 2095 0 2 0 0 0 2016632019
8953 8951 8950 2000 0 2 0 0 0 8205
4139 1819 1818 2000 0 2 0 0 0 2590
63208 54349 51420 2102 0 2 0 0 0 2016525912
25845 13883 13732 2000 0 2 0 0 0 26729
40373 29566 31915 2032 0 2 0 0 0 2011457030
1565 1484 1545 2000 0 12 0 0 0 2009044131
29912 18522 18514 2000 0 2 0 0 0 2009139008
20523 13873 14871 2000 0 2 0 0 0 21114
15321 4906 4905 2000 0 2 0 0 0 15499
10639 10414 6972 2000 0 2 0 0 0 9884
32913 19532 22725 2032 0 2 0 0 0 2010059012
36761 30234 29803 2032 0 2 0 0 0 2011040909
37657 32149 31512 2032 0 2 0 0 0 2011106032
5521 5078 5070 2000 0 2 0 0 0 4269
49672 40123 38935 2092 0 2 0 0 0 2013384314
27199 15188 15208 2000 0 2 0 0 0 28408
21915 13916 13662 2000 0 2 0 0 0 22793
34173 27310 27708 2667 0 2 0 0 0 2010219012
45367 33933 29276 2133 0 2 0 0 0 2012728032
16941 15394 10423 2000 0 2 0 0 0 17178
53800 45007 41789 2075 0 2 0 0 0 2014326906
34383 20175 23572 2032 0 2 0 0 0 2010251023
44263 1478 1220 2098 0 2 0 0 0 2012474168
38261 32244 30881 2032 0 2 0 0 0 2011147016
7033 6983 6982 2000 0 2 0 0 0 5948
33648 27724 27722 2667 0 2 0 0 0 2010132007
39555 27581 27319 2667 0 2 0 0 0 2011306003
1828 1767 1766 2000 0 2 0 0 2 333
53226 41994 45082 2084 0 2 0 0 0 2014241002
48915 40985 40081 2109 0 2 0 0 0 2013346022
500 34396 34693 2048 0 12 1 0 0 2012491013
23591 14929 14874 2000 0 2 0 0 0 24472
62596 54553 53951 2084 0 2 0 0 0 2016440008
53996 43499 42622 2094 0 2 0 0 0 2014360018
30693 1166 1270 2000 0 2 0 0 0 2009196259
40444 30419 29913 2098 0 2 0 0 0 2011466003
13173 12684 7578 2000 0 2 0 0 0 13242
53425 44737 44795 2094 0 2 0 0 0 2014253911
29108 1392 1287 2000 0 2 0 0 0 2008132306
8370 3107 3565 2000 0 2 0 0 0 7627
39925 30237 29751 2040 0 2 0 0 0 2011425019
43232 1363 1432 2133 0 2 0 0 0 2012288350
3559 1832 1831 2000 0 2 0 0 0 2012
60577 54452 54299 2100 0 2 0 0 0 2016112048
40591 30136 29672 2040 0 2 0 0 0 2011478912
25268 13528 14412 2000 0 2 0 0 0 26151
54388 43706 42210 2072 0 2 0 0 0 2014401002
60150 52628 52105 2095 0 2 0 0 0 2016087909
19950 12855 13523 2000 0 2 0 0 0 20536
37183 30420 29908 2098 0 2 0 0 0 2011060011
41480 35301 29271 2116 0 2 0 0 0 2012038060
14761 8395 7770 2000 0 2 0 0 0 14921
10070 2025 3108 2000 0 2 0 0 0 9306
4930 4724 4723 2000 0 2 0 0 0 3691
46299 38320 40093 2092 0 2 0 0 0 2013140001
26765 13528 14436 2000 0 2 0 0 0 27830
45203 33277 34285 2040 0 2 0 0 0 2012617901
21337 14832 13856 2000 0 2 0 0 0 22215
16423 11419 11087 2000 0 2 0 0 0 16600
54583 44571 41764 2078 0 2 0 0 0 2014496907
48260 40311 37648 2092 0 2 0 0 0 2013300001
11596 10429 5676 2000 0 2 0 0 0 10985
28630 15194 15193 2000 0 2 0 0 0 2006058019
53849 41771 42067 2078 0 2 0 0 0 2014328007
55038 994 887 2139 0 2 0 0 0 2015023016
49270 37493 37695 2107 0 2 0 0 0 2013369060
23014 13528 15092 2000 0 2 0 0 0 23894
32903 19417 21236 2000 0 2 0 0 0 2010057911
55369 989 1041 2138 0 2 0 0 0 2015076909
17883 10829 11871 2000 0 2 0 0 0 18279
50861 41040 41083 2048 0 2 0 0 0 2013908005
12614 3774 12611 2000 0 2 0 0 0 12664
46217 40596 39248 2060 0 2 0 0 0 2013131028
7792 4060 2572 2000 0 2 0 0 0 7049
34133 20644 25510 2032 0 2 0 0 0 2010205002
2981 2064 2063 2000 0 2 0 0 0 1434
35891 20215 26787 2032 0 2 0 0 0 2010584020
32980 27395 27356 2667 0 2 0 0 0 2010077013
24690 13625 14738 2000 0 2 0 0 0 25573
62986 53080 52741 2093 0 2 0 0 0 2016454018
19374 13552 13818 2000 0 2 0 0 0 19958
60434 54544 54672 2092 0 2 0 0 0 2016107011
14249 7556 8405 2000 0 2 0 0 0 14343
9490 3978 3090 2000 0 2 0 0 0 8728
29576 17252 16973 2133 0 2 0 0 0 2009121007
4662 1932 1931 2000 0 2 0 0 0 3113
41814 34536 34009 2040 0 2 0 0 0 2012056006
38962 32233 30108 2032 0 2 0 0 0 2011238045
26187 13407 13465 2000 0 2 0 0 0 27252
59690 54581 51691 2095 0 2 0 0 0 2016057054
37999 30236 29798 2032 0 2 0 0 0 2011124033
31658 16278 18272 2000 0 2 0 0 0 2009281007
15845 11686 10988 2000 0 2 0 0 0 16022
41106 32562 32419 2040 0 2 0 4 0 2011908915
11081 10466 5241 2000 0 2 0 0 0 10407
6002 4984 5188 2000 0 2 0 0 0 4792
36878 29564 30028 2016 0 2 0 0 0 2011046001
35636 20670 22403 2016 0 2 0 0 0 2010552009
27722 18686 18721 2000 0 2 0 0 88 28931
59122 54550 52046 2084 0 2 0 0 0 2016020006
62219 53939 52110 2093 0 2 0 0 0 2016422007
22438 13574 13050 2000 0 2 0 0 0 23316
35574 27395 27714 2667 0 2 0 0 0 2010511025
58780 0 0 1000 0 0 0 0 0 2015563029
17404 10627 11485 2000 0 2 0 0 0 17701
42820 1457 1432 2098 0 2 0 0 0 2012287249
34092 20634 26273 2032 0 2 0 33 0 2010203901
7207 3482 2303 2000 0 2 0 0 0 6471
2403 1810 1809 2000 0 2 0 0 0 856
30875 15770 15863 2000 0 2 0 0 0 2009208012
53112 42646 42094 2078 0 2 0 0 0 2014235910
24114 15078 13975 2000 0 2 0 0 0 24995
18797 13663 12763 2000 0 2 0 0 0 19380
13700 7487 8390 2000 0 2 0 0 0 13765
8896 7197 3822 2000 0 2 0 0 0 8150
54314 44921 44554 2058 0 2 0 20 0 2014395910
63426 53316 54395 2102 0 2 0 0 0 2016614018
48113 38321 37969 2107 0 2 0 0 0 2013295542
4084 1846 1845 2000 0 2 0 0 0 2535
35257 20668 22433 2016 0 2 0 0 0 2010395912
25790 14411 13390 2000 0 2 0 0 0 26674
59525 51172 53542 2096 0 2 0 0 0 2016052017
20468 14928 14323 2000 0 2 0 0 0 21059
47368 40124 40933 2109 0 2 0 0 0 2013217510
60421 53942 51589 2093 0 2 0 0 0 2016105910
15266 15249 15248 2000 0 2 0 0 0 15444
46703 37754 40554 2103 0 2 0 0 0 2013158002
10592 6709 5248 2000 0 2 0 0 0 9829
50400 37900 37064 2096 0 2 0 0 0 2013467906
38828 30849 32072 2098 0 2 0 0 0 2011215007
5466 5012 5011 2000 0 2 0 0 0 4214
58378 1434 1321 2136 0 2 0 0 0 2015517008
61056 51265 52044 2089 0 2 0 0 0 2016265910
27144 20804 20803 2000 0 2 0 0 0 28353
21860 13610 13597 2000 0 2 0 0 0 22738
31898 16974 17157 2000 0 2 0 0 0 2009295017
16886 11618 10699 2000 0 2 0 0 0 17123
41934 33963 34522 2048 0 2 0 0 0 2012070016
36348 20469 24087 2032 0 2 0 0 0 2010909039
6976 6967 5320 2000 0 2 0 0 0 5893
56230 984 1064 2116 0 2 0 0 0 2015218908
1707 1594 1593 2000 0 2 0 0 0 278
49164 37493 36710 2107 0 2 0 0 0 2013368537
23536 13528 13431 2000 0 2 0 0 0 24417
44284 1478 1220 2098 0 2 0 0 0 2012474223
30638 1166 1270 2000 0 2 0 0 0 2009196204
63725 54548 52039 2084 0 2 0 0 0 2016637001
13118 12176 9241 2000 0 2 0 0 0 13187
527 19523 21905 2000 0 12 1 0 0 2010255014
1307 1392 1287 2000 0 12 0 0 0 2008132361
8315 4062 3779 2000 0 2 0 0 0 7572
43287 1363 1432 2133 0 2 0 0 0 2012288405
3504 1758 1757 2000 0 2 0 0 0 1957
39504 27709 27385 2667 0 2 0 0 0 2011302012
54329 43505 44667 2095 0 2 0 0 32 2014397011
25213 14955 12722 2000 0 2 0 0 0 26096
33261 20081 26624 2000 0 2 0 0 33 2010095014
19895 14696 13082 2000 0 2 0 0 0 20481
41425 35301 29271 2116 0 2 0 0 0 2012038005
14711 7730 7249 2000 0 2 0 0 0 14866
40399 31055 32043 2098 0 2 0 0 0 2011462012
10014 2798 3731 2000 0 2 0 0 0 9251
35743 18845 22449 2000 0 2 0 0 0 2010566019
15451 0 0 1000 0 0 0 20 0 3636
59045 54067 54400 2099 0 2 0 0 0 2016018905
26710 13508 12816 2000 0 2 0 0 0 27775
21282 13606 13623 2000 0 2 0 0 0 22160
16368 7560 7512 2000 0 2 0 0 0 16545
37263 29920 31378 2098 0 2 0 0 0 2011064002
46701 40998 37008 2111 0 2 0 0 0 2013156901
45733 38849 38076 2092 0 2 0 0 0 2013062024
11541 5559 5469 2000 0 2 0 0 0 10930
33461 27392 27386 2667 0 2 0 0 0 2010127025
58615 953 952 2141 0 2 0 0 0 2015549019
32552 15849 18336 2000 0 2 0 0 0 2009510048
35952 18852 25951 2000 0 2 0 0 0 2010587901
58162 988 885 2138 0 2 0 0 0 2015421030
39376 32142 31270 2040 0 2 0 0 0 2011270001
27925 3855 10351 2000 0 2 0 0 0 2005058143
22959 13587 13668 2065 0 2 0 0 0 23839
43644 34495 36147 2036 0 2 0 0 0 2012367015
17828 10886 10713 2000 0 2 0 0 0 18224
48826 38911 40783 2096 0 2 0 0 0 2013341040
12569 12205 12204 2000 0 2 0 0 0 12609
43944 1457 1220 2098 0 2 0 0 0 2012473122
54177 42359 44999 2075 0 2 0 0 0 2014377909
7737 2645 2846 2000 0 2 0 0 0 6994
44860 34538 34139 2052 0 2 0 0 0 2012527015
2926 1971 1970 2000 0 2 0 0 0 1379
31252 16996 18276 2000 0 2 0 0 0 2009243904
53682 41288 44883 2074 0 2 0 0 0 2014324016
24635 13816 14439 2000 0 2 0 0 0 25518
37027 32155 31299 2040 0 2 0 0 0 2011055029
19319 13621 14067 2000 0 2 0 0 0 19903
51084 41387 43484 2094 0 2 0 0 0 2014031012
14199 7558 7657 2000 0 2 0 0 0 14288
9435 9330 9329 2000 0 2 0 0 0 8673
42875 1457 1432 2098 0 2 0 0 0 2012287304
4607 1873 1872 2000 0 2 0 0 0 3058
34012 20213 26502 2000 0 2 0 0 0 2010200020
26133 14033 13620 2065 0 2 0 0 0 27197
545 20780 25411 2032 0 12 1 0 0 2010241004
38566 27287 27829 2667 0 2 0 0 0 2011197006
52041 41318 43385 2078 0 2 0 0 0 2014132005
41647 35301 30531 2048 0 2 0 0 0 2012039106
15790 10718 10587 2000 0 2 0 0 0 15967
28764 15203 15202 2000 0 2 0 0 0 2006063001
544 33845 35838 2036 0 12 1 0 0 2012600010
11037 10431 6065 2000 0 2 0 0 0 10352
32037 18527 18502 2133 0 2 0 0 0 2009345011
30048 16980 16772 2000 0 2 0 0 24 2009149027
5947 5131 5123 2000 0 2 0 0 0 4737
31525 15763 16907 2000 0 2 0 0 0 2009277016
52172 41286 41818 2074 0 2 0 0 0 2014144914
546 35456 33803 2044 0 12 1 0 0 2012052015
27667 18686 18721 2000 0 2 0 0 0 28876
34962 20066 26850 2016 0 2 0 0 0 2010360020
22383 14887 13760 2000 0 2 0 0 0 23261
17349 11529 11683 2000 0 2 0 0 0 17646
37247 32247 30114 2032 0 2 0 0 0 2011062901
57397 1014 891 2123 0 2 0 0 0 2015375009
2348 1850 1849 2000 0 2 0 0 0 801
33062 27286 27491 2667 0 2 0 0 0 2010081004
59782 53286 52448 2090 0 2 0 0 0 2016061045
49044 37493 36710 2107 0 2 0 0 0 2013368014
24059 12850 13747 2000 0 2 0 0 0 24940
18742 15188 15187 2000 0 2 0 0 0 19325
57879 908 992 2134 0 2 0 0 0 2015407020
13645 8593 7924 2000 0 2 0 0 0 13710
40164 31940 30957 2032 0 2 0 0 0 2011444011
61708 53833 52840 2107 0 2 0 0 0 2016303013
63629 53070 52604 2099 0 2 0 0 0 2016631909
8841 2936 3010 2000 0 2 0 0 0 8095
40907 30356 31283 2040 0 2 0 0 0 2011535044
43512 34460 34662 2040 0 2 0 0 0 2012353005
4027 1710 1709 2000 0 2 0 0 0 2480
31329 17248 16270 2133 0 2 0 0 0 2009245005
42438 35067 34452 2040 0 2 0 0 0 2012180004
25735 13915 13802 2000 0 2 0 0 0 26619
20413 13528 14412 2000 0 2 0 0 0 21004
51069 42678 43698 2063 0 2 0 0 0 2014029911
15207 2025 3788 2000 0 2 0 40 0 15389
42561 33706 33261 2040 0 2 0 0 0 2012192913
10538 6458 5953 2000 0 2 0 0 0 9774
55880 939 957 2127 0 2 0 0 0 2015115003
36786 30234 29821 2032 0 2 0 0 0 2011041019
5411 5409 5408 2000 0 2 0 0 0 4159
57107 1188 1566 2149 0 2 0 0 0 2015288004
61099 51202 54293 2089 0 2 0 0 0 2016269901
27089 20804 20803 2000 0 2 0 0 0 28298
21805 13536 13940 2000 0 2 0 0 0 22683
59612 52029 52107 2091 0 2 0 0 0 2016056008
56098 1032 1062 2160 0 2 0 0 0 2015127912
16831 15370 11773 2000 0 2 0 0 0 17068
50147 40922 40094 2088 0 2 0 0 0 2013410022
11999 5274 5672 2000 0 2 0 0 0 11453
44313 1478 1220 2098 0 2 0 0 0 2012474278
6922 4724 4754 2000 0 2 0 0 0 5838
50367 37623 40864 2090 0 2 0 0 0 2013463915
38744 31474 29974 2048 0 2 0 0 0 2011211016
1652 1597 1596 2000 0 2 0 0 0 223
23482 13587 13519 2000 0 2 0 0 0 24362
52628 44570 43613 2078 0 2 0 32 0 2014199908
30583 1166 1270 2000 0 2 0 0 0 2009196149
52953 44740 44704 2084 0 2 0 0 0 2014224047
13063 8593 7609 2000 0 2 0 0 0 13132
1567 1392 1287 2000 0 12 0 0 0 2008132416
8260 7407 7406 2000 0 2 0 0 0 7517
3449 1713 1712 2000 0 2 0 0 0 1902
32593 27361 27319 2667 0 2 0 0 0 2010027019
61663 54341 54285 2108 0 2 0 0 0 2016301912
43801 35060 34000 2040 0 2 0 0 0 2012385016
25158 14955 12722 2000 0 2 0 0 0 26041
54702 954 961 2116 0 2 0 0 0 2015001024
19840 13552 13654 2000 0 2 0 0 0 20426
46547 40598 39242 2060 0 2 0 0 0 2013153020
14655 8237 7947 2000 0 2 0 0 0 14811
61461 52364 54671 2099 0 2 0 0 0 2016289003
9959 2095 2305 2000 0 2 0 0 0 9196
57097 1242 1164 2149 0 2 0 0 0 2015286903
52221 41286 43483 2081 0 2 0 0 0 2014146015
33374 20212 24325 2000 0 2 0 0 0 2010099005
43471 35782 33888 2048 0 2 0 0 0 2012351904
55601 1006 919 2139 0 2 0 0 0 2015095901
56367 1019 898 2137 0 2 0 0 0 2015233010
26655 13508 12816 2000 0 2 0 0 0 27720
21227 14898 13633 2000 0 2 0 0 0 22105
16313 10876 10683 2000 0 2 0 0 0 16490
51961 44739 42209 2072 0 2 0 0 0 2014126913
11486 2798 9258 2000 0 2 0 0 0 10875
56114 1057 976 2139 0 2 0 0 0 2015129013
6428 5238 5237 2000 0 2 0 0 0 5260
42085 34092 35171 2040 0 2 0 0 0 2012087907
22904 13743 13744 2000 0 2 0 0 0 23784
59603 52661 53260 2099 0 2 0 0 0 2016054907
17773 10914 10982 2000 0 2 0 91 0 18169
12512 1590 1589 2000 0 2 0 0 25 12554
43999 1457 1220 2098 0 2 0 0 0 2012473177
47568 38984 40074 2092 0 2 0 0 0 2013226015
7682 4225 2209 2000 0 2 0 0 0 6939
33621 27287 27722 2667 0 2 0 0 0 2010131016
2871 2087 2086 2000 0 2 0 0 0 1324
56811 1000 990 2141 0 2 0 0 0 2015265021
39366 32237 30877 2032 0 2 0 0 0 2011266010
24580 14969 14677 2000 0 2 0 0 0 25463
52643 45010 44669 2084 0 2 0 0 0 2014201009
19264 15119 14804 2000 0 2 0 0 0 19848
44909 33853 34076 2040 0 2 0 0 0 2012531006
14154 8414 7303 2000 0 2 0 0 0 14233
53450 42676 41933 2063 0 2 0 0 0 2014254902
565 33854 36081 2040 0 12 1 0 0 2012162003
9380 2025 3788 2000 0 2 0 0 0 8618
39987 30237 29820 2032 0 2 0 0 0 2011426010
42930 1457 1432 2098 0 2 0 0 0 2012287359
54021 43499 41366 2094 0 2 0 0 0 2014361009
4552 1813 1812 2000 0 2 0 0 0 3003
37751 31923 30963 2032 0 2 0 0 0 2011112913
26078 13430 14781 2000 0 2 0 0 0 27142
41292 34101 34449 2048 0 2 0 0 0 2012014912
55611 50068 1033 2125 0 2 0 0 0 2015097002
48418 38993 39924 2094 0 2 0 0 0 2013311919
47299 40124 40933 2109 0 2 0 0 0 2013217042
41592 35301 30531 2048 0 2 0 0 0 2012039051
15735 10899 11784 2000 0 2 0 0 0 15912
51177 44776 42659 2063 0 2 0 0 32 2014035003
60828 53968 52075 2095 0 2 0 0 0 2016127902
59433 52028 51186 2091 0 2 0 0 0 2016033025
37506 32154 31534 2032 0 2 0 0 0 2011100004
10982 10419 5189 2000 0 2 0 0 30 10297
33327 20207 24308 2000 0 2 0 0 0 2010097904
5892 5063 4699 2000 0 2 0 0 0 4682
63212 54546 52706 2084 0 2 0 0 0 2016528004
48235 37579 38855 2092 0 2 0 0 0 2013299010
57661 1013 1067 2138 0 2 0 0 0 2015391909
27612 18686 18721 2000 0 2 0 0 0 28821
45184 34564 35841 2052 0 2 0 0 0 2012616910
22328 15119 14804 2000 0 2 0 0 0 23206
17294 11529 11822 2000 0 2 0 0 0 17591
62752 51542 54256 2101 0 2 0 0 0 2016446036
51976 44577 42376 2089 0 2 0 0 0 2014128014
28653 15190 15195 2000 0 2 0 0 0 2006059010
30189 15766 16987 2000 0 2 0 0 0 2009154009
32105 15710 17223 2000 0 2 0 0 0 2009349002
575 34465 34726 2040 0 12 1 0 0 2012089008
2293 1822 1821 2000 0 2 0 0 0 746
24004 12855 13523 2000 0 2 0 0 0 24885
34110 20634 25469 2032 0 2 0 0 0 2010204011
18688 15194 15193 2000 0 2 0 0 0 19270
32460 18263 17240 2000 0 2 0 0 0 2009509002
50805 41040 41083 2048 0 2 0 0 0 2013907014
13590 8235 7895 2000 0 2 0 0 0 13655
8786 8769 8768 2000 0 2 0 0 0 8040
3972 1819 1818 2000 0 2 0 0 0 2425
35913 20215 26821 2032 0 2 0 0 0 2010585011
35275 20208 26526 2000 0 2 0 0 0 2010396022
25680 15089 15023 2000 0 2 0 0 0 26564
45594 38315 36778 2107 0 2 0 0 0 2013052005
20358 14760 13612 2000 0 2 0 0 0 20949
573 1344 1325 2032 0 12 1 0 0 2010277006
15154 8601 8468 2000 0 2 0 0 0 15334
56644 972 1016 2136 0 2 0 0 0 2015251011
5347 5071 5340 2000 0 2 0 0 0 4104
21750 13574 14875 2000 0 2 0 0 0 22628
16776 10924 11382 2000 0 2 0 0 0 17013
41159 32451 32483 2024 0 2 0 0 0 2011909906
37454 30128 29637 2065 0 2 0 0 0 2011098903
11946 10464 6463 2000 0 2 0 0 0 11398
44368 1478 1220 2098 0 2 0 0 0 2012474333
55799 1056 1049 2134 0 2 0 0 0 2015111012
36863 29564 29987 2032 0 2 0 0 0 2011045010
48198 38027 40565 2103 0 2 0 0 0 2013297909
1718 0 0 1000 0 0 0 0 30 168
34073 1571 22762 2065 0 2 0 0 0 2010202910
41916 33963 34686 2048 0 2 0 0 0 2012069906
59063 53011 51151 2096 0 2 0 0 0 2016019015
23427 14665 13712 2133 0 2 0 0 0 24307
35611 27709 27714 2667 0 2 0 0 0 2010512016
57813 1031 1083 2130 0 2 0 0 0 2015402038
18266 11289 11876 2000 0 2 0 0 0 18692
13008 12705 7370 2000 0 2 0 0 77 13077
33712 18840 26172 2000 0 2 0 0 0 2010190001
51162 44598 41273 2066 0 2 0 0 0 2014033902
39140 31391 30462 2000 0 2 0 0 0 2011248009
8205 2025 2315 2000 0 2 0 0 0 7462
32082 18522 18503 2000 0 2 0 0 0 2009347901
3394 2087 2086 2000 0 2 0 0 0 1847
40756 31558 29958 2032 0 2 0 0 0 2011527025
63078 51611 54321 2103 0 2 0 0 0 2016460046
30924 17259 16326 2133 0 2 0 0 0 2009209003
25103 13526 14229 2000 0 2 0 0 0 25986
55376 937 993 2141 0 2 0 0 0 2015079001
19785 14929 14874 2000 0 2 0 0 0 20371
32377 16266 15859 2000 0 2 0 0 0 2009507901
14602 5679 6094 2000 0 2 0 0 0 14756
43882 33733 33254 2040 0 2 0 0 0 2012389007
9904 2306 3684 2000 0 2 0 0 0 9141
62523 52033 54325 2110 0 2 0 0 0 2016435907
51558 44766 42215 2072 0 2 0 0 0 2014053004
26600 15047 13805 2133 0 2 0 0 0 27665
37861 32154 31539 2032 0 2 0 0 0 2011118005
45574 39119 37160 2077 0 2 0 0 0 2013050904
21174 13621 12865 2000 0 2 0 0 0 22050
47236 40124 37785 2092 0 2 0 0 0 2013216519
60195 51544 54160 2098 0 2 0 0 0 2016092010
16258 11311 10515 2000 0 2 0 11 0 16435
48456 37756 39007 2092 0 2 0 0 0 2013317011
57974 1063 890 2139 0 2 0 0 0 2015409910
11444 10441 5192 2000 0 2 0 0 0 10820
6373 4956 5168 2000 0 2 0 0 0 5205
57712 1327 1311 2149 0 2 0 0 0 2015397001
22849 13743 13744 2000 0 2 0 0 0 23729
29895 17773 15703 2000 0 2 0 0 0 2009136008
17718 10768 10974 2000 0 2 0 0 0 18114
588 33959 34280 2048 0 12 1 0 0 2012071007
54774 911 940 2129 0 2 0 0 0 2015006006
12453 12142 12141 2000 0 2 0 0 0 12499
1361 1457 1220 2098 0 12 0 0 0 2012473232
7627 4066 3387 2000 0 2 0 0 0 6884
2816 1719 1718 2000 0 2 0 0 0 1269
52436 42677 42590 2078 0 2 0 0 0 2014163906
24525 14502 14491 2000 0 2 0 0 0 25408
36285 19267 25688 2000 0 2 0 0 0 2010908048
19209 14594 13910 2000 0 2 0 0 0 19793
14103 7558 8193 2000 0 2 0 0 0 14178
9323 3855 9316 2000 0 2 0 0 0 8563
62564 53972 51184 2086 0 2 0 0 0 2016437008
42985 1457 1432 2098 0 2 0 0 0 2012287414
4497 1951 1950 2000 0 2 0 0 0 2948
43868 33215 34481 2032 0 2 0 0 0 2012387906
40420 29996 31431 2048 0 2 0 0 0 2011463003
53118 44596 41275 2066 0 2 0 0 19 2014238002
35764 18845 25960 2000 0 2 0 0 0 2010567010
58300 1066 886 2105 0 2 0 0 0 2015429012
590 33275 34527 2040 0 12 1 0 0 2012334013
47354 40124 40933 2109 0 2 0 0 0 2013217097
15680 15259 10993 2000 0 2 0 0 0 15857
40527 31475 29981 2048 0 2 0 0 0 2011475912
10940 5704 5471 2000 0 2 0 0 0 10242
54354 44768 45081 2084 0 2 0 0 0 2014398002
592 35776 33750 2048 0 12 1 0 0 2012158012
5837 4991 4983 2000 0 2 0 0 0 4627
39241 29554 30042 2016 0 2 0 0 0 2011262019
49862 39343 40290 2107 0 2 0 0 0 2013397581
51543 44576 41787 2070 0 2 0 0 0 2014051903
27557 18686 18721 2000 0 2 0 0 0 28766
37844 32154 31228 2040 0 2 0 0 0 2011116904
22273 15119 14804 2000 0 2 0 0 0 23151
1479 1388 1446 2133 0 12 0 0 0 2009070307
39861 32245 30105 2032 0 2 0 0 0 2011422019
28231 6458 5953 2000 0 2 0 0 0 2005098136
60682 51336 53512 2095 0 2 0 0 0 2016115048
45975 40126 38937 2092 0 2 0 0 0 2013102017
2236 1889 1888 2000 0 2 0 0 0 691
60182 54348 51895 2103 0 2 0 0 0 2016090909
63117 54315 54659 2100 0 2 0 0 0 2016524013
46450 38992 40095 2092 0 2 0 0 0 2013143001
23949 13585 13920 2000 0 2 0 0 0 24830
62174 53487 51000 2086 0 2 0 0 0 2016417906
18633 15408 15521 2000 0 2 0 0 0 19215
13535 13395 7658 2000 0 2 0 0 0 13600
40152 31940 30893 2065 0 2 0 0 0 2011443901
48305 37490 36728 2107 0 2 0 0 0 2013303001
8728 3905 8706 2000 0 2 0 0 0 7985
3917 1846 1845 2000 0 2 0 0 0 2370
52451 45008 44830 2086 0 2 0 0 0 2014165007
54974 925 1583 2163 0 2 0 0 0 2015020016
25625 14139 13657 2000 0 2 0 0 0 26509
20303 14968 14268 2000 0 2 0 0 0 20894
55316 1099 927 2138 0 2 0 0 0 2015073909
15104 14619 8697 2000 0 2 0 0 0 15279
53707 41288 45135 2089 0 2 0 0 0 2014325007
47490 39665 36828 2071 0 2 0 0 0 2013223290
10432 10431 3782 2000 0 2 0 0 0 9664
38328 32244 31771 2032 0 2 0 0 0 2011148915
1059 37491 36731 2107 0 12 0 61 0 2013068905
5303 4747 4746 2000 0 2 0 0 0 4049
49770 39343 40290 2107 0 2 0 0 0 2013397003
61121 52023 51175 2091 0 2 0 0 0 2016270011
1556 36578 40390 2136 0 12 0 0 35 2013335012
58284 991 1035 2141 0 2 0 0 0 2015427911
33054 27581 27291 2667 0 2 0 0 0 2010080013
44637 33271 34661 2040 0 2 0 0 0 2012492912
21695 13812 14707 2000 0 2 0 0 0 22573
62922 52129 54533 2082 0 2 0 0 0 2016451018
16721 10813 10556 2000 0 2 0 0 0 16958
50618 37752 40876 2103 0 2 0 0 0 2013475035
45061 33845 35793 2036 0 2 0 0 0 2012599019
11892 5679 6094 2000 0 2 0 0 0 11343
44423 1478 1220 2098 0 2 0 0 0 2012474388
30097 16319 15760 2000 0 2 0 0 0 2009150018
58042 1042 1026 2138 0 2 0 0 0 2015415002
6853 4732 4731 2000 0 2 0 0 0 5728
44485 34535 35925 2048 0 2 0 0 0 2012480003
40839 31738 30797 2107 0 2 0 0 0 2011530906
29490 16989 17171 2000 0 2 0 0 0 2009118007
1773 0 0 1000 0 0 0 0 40 113
23372 13407 13777 2000 0 2 0 0 0 24252
54466 44771 41304 2063 0 2 0 0 0 2014412012
18211 11906 15500 2000 0 2 0 0 0 18637
29776 16322 18591 2000 0 2 0 0 0 2009130916
47907 39373 39938 2094 0 2 0 0 0 2013285055
12953 12684 7578 2000 0 2 0 0 0 13022
45805 37761 38932 2107 0 2 0 0 0 2013065547
8150 4225 2209 2000 0 2 0 0 0 7407
3339 1729 1728 2000 0 2 0 0 0 1792
36902 31464 30183 2048 0 2 0 0 0 2011049001
31578 16336 17251 2133 0 2 0 0 0 2009278007
25048 12721 14762 2000 0 2 0 0 0 25931
50715 40470 40004 2136 0 2 0 0 0 2013484008
62187 52368 52713 2090 0 2 0 0 0 2016419007
19730 13587 13519 2000 0 2 0 0 0 20316
47756 40262 40815 2136 0 2 0 0 0 2013248007
56583 945 1043 2147 0 2 0 0 0 2015246029
14552 1125 7306 2000 0 2 0 0 0 14701
28362 10517 5647 2000 0 2 0 0 0 2005125110
9849 3855 3618 2000 0 2 0 0 0 9086
34995 1534 1410 2000 0 2 0 0 0 2010366901
39060 29560 30048 2016 0 2 0 0 0 2011244018
4810 4700 4699 2000 0 2 0 0 0 3471
26545 14228 14585 2000 0 2 0 0 0 27610
21120 13636 13615 2000 0 2 0 0 0 21995
52197 41286 42493 2074 0 2 0 0 0 2014145905
39795 27388 27356 2667 0 2 0 0 0 2011404018
16203 10557 10451 2000 0 2 0 0 0 16380
41383 34466 34658 2040 0 2 0 0 0 2012033904
11389 5594 5654 2000 0 2 0 0 30 10765
55242 923 883 2116 0 2 0 0 0 2015034026
60987 52203 54563 2093 0 2 0 0 0 2016133049
36736 30234 29803 2032 0 2 0 0 0 2011040028
6318 5108 5100 2000 0 2 0 0 0 5150
31861 15763 16902 2000 0 2 0 0 0 2009290916
60527 51266 53049 2091 0 2 0 0 0 2016108910
43489 34018 33753 2056 0 2 0 0 0 2012352014
35328 18842 26122 2000 0 2 0 0 0 2010398912
22794 13811 15172 2000 0 2 0 0 0 23674
17663 10768 11622 2000 0 2 0 0 0 18059
50167 38319 37967 2107 0 2 0 0 0 2013411013
12398 12119 12118 2000 0 2 0 0 0 12444
44049 1457 1220 2098 0 2 0 0 0 2012473287
48513 36549 38794 2096 0 2 0 0 0 2013321002
56663 959 1036 2137 0 2 0 0 0 2015253901
7574 3592 2400 2000 0 2 0 0 0 6829
2761 1758 1757 2000 0 2 0 0 0 1214
39955 30237 29751 2040 0 2 0 0 0 2011425900
24470 14502 13691 2000 0 2 0 0 0 25353
58022 1009 1082 2138 0 2 0 0 0 2015413901
19154 15145 13125 2000 0 2 0 0 0 19738
40302 31612 29592 2032 0 2 0 0 0 2011450039
29814 15708 16908 2000 0 2 0 0 0 2009132017
14057 8414 7581 2000 0 2 0 0 0 14123
605 34395 34656 2048 0 12 1 0 0 2012067016
54728 1024 884 2141 0 2 0 0 0 2015002015
9264 2798 9258 2000 0 2 0 0 0 8508
4442 1804 1803 2000 0 2 0 0 0 2893
32616 27738 27319 2667 0 2 0 0 0 2010028010
37791 31923 31603 2032 0 2 0 0 0 2011113023
59173 51232 51002 2093 0 2 0 0 0 2016021905
15625 15259 15426 2000 0 2 0 0 0 15802
60850 54417 53301 2102 0 2 0 0 0 2016128012
10885 3855 10351 2000 0 2 0 0 0 10187
33344 20212 26476 2000 0 2 0 0 0 2010098014
5782 5230 5385 2000 0 2 0 0 0 4572
62445 52270 53750 2090 0 2 0 0 0 2016433017
49807 39343 40290 2107 0 2 0 0 0 2013397526
27502 18690 15560 2000 0 2 0 0 0 28711
22218 13610 13586 2000 0 2 0 0 0 23096
29393 1388 1446 2133 0 2 0 0 0 2009070252
41394 33847 34258 2060 0 2 0 0 0 2012035005
28865 15207 15206 2000 0 2 0 0 0 2006124023
2181 1716 1715 2000 0 2 0 0 0 636
39192 30976 30082 2032 0 2 0 0 0 2011258028
23894 14696 13082 2000 0 2 0 0 0 24775
18578 10890 11089 2000 0 2 0 0 0 19160
13480 8593 7924 2000 0 2 0 0 0 13545
36170 19295 22083 2016 0 2 0 0 0 2010907002
48497 37762 38930 2107 0 2 0 0 0 2013319901
28934 1392 1287 2000 0 2 0 0 0 2008132003
8672 2950 2341 2000 0 2 0 0 0 7930
33585 27709 27385 2667 0 2 0 0 0 2010130025
3862 1920 1919 2000 0 2 0 0 0 2315
35893 20215 26787 2032 0 2 0 0 0 2010584901
25570 13873 14871 2000 0 2 0 0 0 26454
44696 35850 34475 2036 0 2 0 0 0 2012498004
20248 14929 13360 2000 0 2 0 0 0 20839
38868 30824 30401 2098 0 2 0 0 0 2011226017
15049 8395 7770 2000 0 2 0 0 84 15224
58437 979 1102 2139 0 2 0 0 0 2015518907
10378 2798 10351 2000 0 2 0 0 0 9609
40060 31735 31943 2098 0 2 0 0 0 2011439910
52867 41319 43879 2078 0 2 0 0 0 2014214909
5270 4724 4723 2000 0 2 0 0 0 3994
49628 40123 38935 2092 0 2 0 0 0 2013384039
38992 32233 30108 2032 0 2 0 118 0 2011238926
29979 16319 17753 2000 0 2 0 0 0 2009146027
53198 44596 43776 2063 0 2 0 0 0 2014239048
27068 13792 14637 2000 0 2 0 0 0 28133
41311 34101 35172 2040 0 2 0 0 0 2012015903
21640 13595 14790 2000 0 2 0 0 0 22518
47167 40124 37785 2092 0 2 0 0 0 2013216051
16666 11386 10887 2000 0 2 0 0 0 16903
32721 27646 27327 2667 0 2 0 0 0 2010042020
37476 30128 32220 2032 0 2 0 0 0 2011099013
6799 5034 5214 2000 0 2 0 0 0 5673
28429 2588 10260 2000 0 2 0 0 0 2005134138
1832 0 0 1000 0 0 0 32 0 58
34090 20634 26273 2032 0 2 0 0 0 2010203020
61176 53940 51005 2093 0 2 0 0 0 2016274002
23317 14899 15068 2000 0 2 0 0 0 24197
33159 27741 27432 2667 0 2 0 0 0 2010084004
44656 34022 34723 2040 0 2 0 0 0 2012496903
38506 27286 27722 2667 0 2 0 0 0 2011194006
12898 12673 8026 2000 0 2 0 0 0 12967
28684 15199 15198 2000 0 2 0 0 0 2006060001
8095 4144 7317 2000 0 2 0 0 0 7352
32097 16336 17266 2133 0 2 0 0 0 2009348011
3284 1819 1818 2000 0 2 0 0 0 1737
39626 32232 30300 2032 0 2 0 0 0 2011354006
31440 15693 16765 2000 0 2 0 0 0 2009274016
52138 44777 42660 2063 0 2 0 0 0 2014141914
628 33270 33684 2040 0 12 1 0 0 2012049015
24993 14760 13612 2000 0 2 0 0 0 25876
34978 20653 25978 2016 0 2 0 0 0 2010363020
19675 13407 13777 2000 0 2 0 0 0 20261
32403 15960 15749 2000 0 2 0 0 0 2009508011
14507 5679 5705 2000 0 2 0 0 0 14646
46883 37753 40747 2101 0 2 0 0 0 2013197527
9794 2025 9775 2000 0 2 0 0 0 9031
49744 37928 39644 2071 0 2 0 0 0 2013393012
4773 4716 4715 2000 0 2 0 0 0 3416
35921 20084 24867 2032 0 2 0 0 0 2010586002
26490 13826 13008 2000 0 2 0 0 0 27555
63195 54349 51420 2102 0 2 0 0 0 2016525059
47084 40468 37103 2092 0 2 0 0 0 2013211014
21065 13637 15174 2000 0 2 0 0 0 21940
631 1344 23624 2032 0 12 1 0 0 2010276015
61979 52726 51386 2083 0 2 0 0 0 2016415016
16148 11325 10527 2000 0 2 0 0 0 16325
53787 45007 41789 2075 0 2 0 0 0 2014326053
11346 3149 10479 2000 0 2 0 0 0 10710
40075 30987 30897 2032 0 2 0 0 0 2011441011
28548 15190 15189 2000 0 2 0 0 0 2006019017
63597 51267 53926 2096 0 2 0 0 0 2016628909
6263 5042 5041 2000 0 2 0 0 0 5095
57142 1245 1180 2147 0 2 0 0 0 2015291004
53632 42674 41369 2078 0 2 0 0 0 2014301914
39021 32238 29723 2008 0 2 0 0 0 2011240027
31197 17754 17262 2133 0 2 0 0 0 2009242005
22739 13552 13818 2000 0 2 0 0 0 23619
35405 20079 26852 2016 0 2 0 0 0 2010404004
17608 10918 11418 2000 0 2 0 0 0 18004
51137 41387 43755 2088 0 2 0 0 0 2014032911
12343 12157 12156 2000 0 2 0 0 0 12389
44104 1457 1220 2098 0 2 0 0 0 2012473342
41349 35858 33893 2052 0 2 0 0 0 2012029913
7518 2588 2406 2000 0 2 0 0 0 6774
55819 1039 1011 2138 0 2 0 0 0 2015112003
2706 1889 1888 2000 0 2 0 0 0 1159
46392 38992 39918 2094 0 2 0 0 0 2013142533
37362 27575 27366 2667 0 2 0 0 0 2011085003
24415 14860 13680 2000 0 2 0 0 0 25298
35362 20171 23605 2032 0 2 0 0 0 2010402903
19099 13430 14781 2000 0 2 0 0 0 19683
59713 54039 51897 2093 0 2 0 0 0 2016059008
47835 39373 36727 2107 0 2 0 0 0 2013284009
14002 8246 8410 2000 0 2 0 0 0 14068
33689 18840 22396 2000 0 2 0 0 0 2010189010
60591 54452 54299 2100 0 2 0 0 0 2016112901
9204 2025 9133 2000 0 2 0 0 0 8453
4387 1968 1967 2000 0 2 0 0 0 2838
40795 31059 32033 2098 0 2 0 0 0 2011528016
63537 53556 54494 2096 0 2 0 0 0 2016621037
35745 18845 22449 2000 0 2 0 0 0 2010566900
34815 19522 23467 2032 0 2 0 0 0 2010349010
20769 13783 13999 2000 0 2 0 0 0 21362
52560 44568 41272 2066 0 2 0 0 0 2014196908
15570 15286 15437 2000 0 2 0 0 0 15747
29679 17773 18287 2000 0 2 0 0 0 2009128026
42263 34497 34714 2032 0 2 0 0 0 2012157902
5727 5063 5327 2000 0 2 0 0 0 4517
27447 18690 15560 2000 0 2 0 0 0 28656
22163 14594 13910 2000 0 2 0 0 0 23041
29341 1388 1446 2133 0 2 0 0 0 2009070197
17189 10890 11088 2000 0 2 0 0 0 17426
12050 4225 2332 2000 0 2 0 0 0 11811
60909 51264 54322 2106 0 2 0 0 0 2016132003
46846 37753 40747 2101 0 2 0 0 0 2013197004
34519 1121 1165 2000 0 2 0 0 0 2010262005
2126 1713 1712 2000 0 2 0 0 0 581
55580 1086 1080 2132 0 2 0 0 0 2015092901
57671 882 893 2139 0 2 0 0 0 2015396010
23839 14832 13604 2000 0 2 0 0 0 24720
61481 53973 51182 2086 0 2 0 0 0 2016292003
53068 41287 43528 2075 0 2 0 0 0 2014230020
18524 11956 11928 2000 0 2 0 0 0 19105
13425 13377 7995 2000 0 2 0 0 0 13490
28969 1392 1287 2000 0 2 0 0 0 2008132058
8617 3855 2846 2000 0 2 0 0 0 7875
43007 1363 1432 2133 0 2 0 0 0 2012288102
3807 1856 1855 2000 0 2 0 0 0 2260
55489 1059 1015 2141 0 2 0 0 0 2015085029
25515 13873 14871 2000 0 2 0 0 0 26399
20195 14969 14677 2000 0 2 0 0 0 20784
59704 54581 51691 2095 0 2 0 0 0 2016057907
61400 53801 53575 2092 0 2 0 0 0 2016283030
14999 7730 7249 2000 0 2 0 0 0 15169
10322 10199 9133 2000 0 2 0 0 0 9554
5205 5019 5201 2000 0 2 0 0 0 3939
50295 40197 40289 2107 0 2 0 0 0 2013462016
58635 1034 1489 2151 0 2 0 0 0 2015556010
27013 13792 14637 2000 0 2 0 0 0 28078
39296 31929 30966 2032 0 2 0 0 0 2011263010
21585 12764 12733 2000 0 2 0 0 0 22463
52575 44570 42538 2078 0 2 0 0 0 2014198009
16611 11386 10800 2000 0 2 0 0 0 16848
43667 33961 34721 2048 0 2 0 0 0 2012374006
11795 6819 6454 2000 0 2 0 0 0 11233
646 35776 34574 2056 0 12 1 0 0 2012159003
6744 5155 5154 2000 0 2 0 0 0 5618
39888 32245 30873 2032 0 2 0 0 0 2011423010
28072 5247 5976 2000 0 2 0 0 0 2005065134
51518 44576 41265 2066 0 2 0 0 0 2014050912
23262 13811 12969 2000 0 2 0 0 0 24142
30068 16980 16772 2000 0 2 0 0 0 2009149908
54883 1076 1060 2165 0 2 0 0 0 2015012034
18131 11267 10820 2000 0 2 0 0 0 18527
37222 32247 30114 2032 0 2 0 0 0 2011062020
12843 12091 12512 2000 0 2 0 0 0 12912
51245 42651 45001 2063 0 2 0 0 0 2014038003
8040 2095 3387 2000 0 2 0 0 0 7297
33428 20630 25472 2032 0 2 0 0 0 2010100904
35859 18843 26780 2032 0 2 0 0 0 2010580910
3229 1889 1888 2000 0 2 0 0 0 1682
46938 37753 40747 2101 0 2 0 0 0 2013197582
46355 38992 39918 2094 0 2 0 0 0 2013142010
24938 13882 14527 2000 0 2 0 0 0 25821
19620 15143 12677 2000 0 2 0 0 0 20206
41263 34391 34480 2048 0 2 0 0 0 2012011912
14457 8584 7612 2000 0 2 0 0 0 14591
63140 54349 51420 2102 0 2 0 0 0 2016525004
9738 3855 9316 2000 0 2 0 0 0 8976
42683 1457 1432 2098 0 2 0 0 0 2012287001
4730 4724 4723 2000 0 2 0 0 0 3361
32192 17241 16274 2133 0 2 0 0 0 2009352002
53971 41389 44906 2078 0 2 0 0 0 2014338907
46765 37750 39218 2073 0 2 0 0 0 2013188031
26435 14639 13347 2000 0 2 0 0 0 27500
30826 18511 18519 2000 0 2 0 0 0 2009204902
21010 13663 12763 2000 0 2 0 0 0 21885
51028 42678 43698 2063 0 2 0 0 0 2014029030
45104 34458 35269 2048 0 2 0 0 0 2012607001
16093 11119 10433 2000 0 2 0 0 0 16270
50947 41166 41130 2060 0 2 0 0 0 2013910014
11291 2798 10351 2000 0 2 0 0 0 10655
55000 1071 1040 2129 0 2 0 0 0 2015021007
38447 27738 27491 2667 0 2 0 0 0 2011190015
6208 4716 4715 2000 0 2 0 0 0 5040
61098 51202 54293 2089 0 2 0 0 0 2016269020
30146 17762 15870 2000 0 2 0 0 0 2009151009
46037 40999 40083 2109 0 2 0 0 0 2013114513
22686 13536 14017 2000 0 2 0 0 0 23564
62945 53976 51978 2093 0 2 0 0 0 2016452009
17553 11241 11085 2000 0 2 0 0 10 17949
40534 30136 29672 2040 0 2 0 0 0 2011478004
12288 12186 12185 2000 0 2 0 0 0 12334
44159 1457 1220 2098 0 2 0 0 0 2012473397
31950 16539 31941 2000 0 2 0 0 0 2009311009
7462 3107 3565 2000 0 2 0 0 0 6719
658 35781 36144 2036 0 12 1 0 0 2012479012
63313 53071 52343 2092 0 2 0 0 0 2016530041
52823 44744 44913 2063 0 2 0 0 0 2014212019
2651 1879 1878 2000 0 2 0 0 0 1104
46447 38992 39918 2094 0 2 0 0 0 2013142588
54642 41280 44529 2089 0 2 0 0 0 2014518018
24360 14803 12703 2000 0 2 0 0 0 25243
53397 44737 44795 2094 0 2 0 0 0 2014253003
19044 13536 13940 2000 0 2 0 0 0 19628
13947 8001 1592 2000 0 2 0 0 0 14013
41859 34014 35298 2040 0 2 0 0 0 2012066906
56289 1091 1084 2132 0 2 0 0 0 2015227028
37573 30471 31049 2000 0 2 0 0 0 2011101903
9149 2025 9133 2000 0 2 0 0 0 8398
4332 1822 1821 2000 0 2 0 0 0 2783
59993 53562 54062 2092 0 2 0 0 0 2016075908
1002 40311 37648 2092 0 12 0 29 0 2013300909
26038 13685 14663 2000 0 2 0 0 0 26922
51230 44776 44801 2094 0 2 0 0 0 2014036902
29233 1484 1545 2000 0 2 0 0 0 2009044324
59195 52162 54164 2093 0 2 0 0 0 2016022015
54709 954 961 2116 0 2 0 0 0 2015001905
20714 14858 13740 2133 0 2 0 0 0 21307
15520 15515 15514 2000 0 2 0 0 30 15692
46335 38320 40093 2092 0 2 0 0 0 2013140909
10807 6458 5953 2000 0 2 0 0 0 10077
57090 1242 1164 2149 0 2 0 0 0 2015286022
664 1367 1271 2032 0 12 1 0 0 2010193001
39075 29560 31230 2008 0 2 0 0 0 2011245009
27392 18690 15560 2000 0 2 0 50 0 28601
30832 18526 17302 2133 0 2 0 0 0 2009206003
22108 14885 13242 2000 0 2 0 0 0 22986
34159 20644 25510 2032 0 2 0 0 0 2010205910
55323 989 1041 2138 0 2 0 0 0 2015076001
1280 1388 1446 2133 0 12 0 0 0 2009070142
17134 11894 11553 2000 0 2 0 0 0 17371
49994 37576 37173 2092 0 2 0 0 0 2013403031
2069 1813 1812 2000 0 2 0 0 0 526
39807 27395 27386 2667 0 2 0 0 0 2011405009
49101 37493 36710 2107 0 2 0 0 0 2013368289
51660 41313 42594 2078 0 2 0 0 0 2014056004
23784 13552 13654 2000 0 2 0 0 0 24665
28321 10466 5241 2000 0 2 0 0 0 2005115146
37879 32045 30434 2116 0 2 0 0 0 2011121005
45653 40059 37174 2069 0 2 0 0 0 2013053904
18472 1330 11172 2000 0 2 0 0 0 19050
50176 38319 40099 2092 0 2 0 0 0 2013412004
28500 10493 5672 2000 0 2 0 0 0 2005156130
13366 12717 8319 2000 0 2 0 0 0 13435
48508 37762 40560 2103 0 2 0 0 0 2013320011
29001 1392 1287 2000 0 2 0 0 0 2008132113
8562 2376 3506 2000 0 2 0 0 0 7820
43062 1363 1432 2133 0 2 0 0 0 2012288157
3752 1810 1809 2000 0 2 0 0 0 2205
60223 53941 52119 2093 0 2 0 0 0 2016095010
25461 13882 15049 2000 0 2 0 0 0 26344
57747 1058 941 2132 0 2 0 0 0 2015400001
20141 14502 13691 2000 0 2 0 0 0 20729
59562 52661 53260 2099 0 2 0 0 0 2016054026
14944 8237 7947 2000 0 2 0 0 0 15114
41064 32556 32406 2065 0 2 0 0 0 2011908007
10267 2588 10260 2000 0 2 0 0 0 9499
5142 5139 5138 2000 0 2 0 0 0 3884
32944 1328 1348 2016 0 2 0 0 0 2010065012
37721 31923 30963 2032 0 2 0 0 0 2011112032
26958 14858 13740 2133 0 2 0 0 0 28023
45527 39119 37160 2077 0 2 0 0 0 2013050546
21530 13510 14137 2000 0 2 0 0 0 22408
48402 38993 39924 2094 0 2 0 0 0 2013311038
11753 2357 3086 2000 0 2 0 0 0 11178
33758 1103 1464 2032 0 2 0 0 0 2010191900
6689 5086 5085 2000 0 2 0 0 0 5563
39455 27395 27714 2667 0 2 0 0 0 2011300003
53084 42646 42094 2078 0 2 0 0 0 2014235002
23207 15143 12677 2000 0 2 0 0 0 24087
56922 980 1075 2160 0 2 0 0 0 2015272012
52402 42645 41932 2063 0 2 0 0 0 2014160906
44676 35850 35178 2036 0 2 0 0 0 2012497013
18076 10718 11621 2000 0 2 0 0 0 18472
12788 7894 7708 2000 0 2 0 0 0 12857
7985 3592 1989 2000 0 2 0 0 0 7242
54286 44921 44554 2058 0 2 0 0 32 2014395002
42226 34463 34006 2048 0 2 0 0 0 2012155012
3174 1873 1872 2000 0 2 0 0 0 1627
41746 33704 34950 2036 0 2 0 0 0 2012048905
24883 14968 14268 2000 0 2 0 0 0 25766
19565 13435 13424 2000 0 2 0 0 0 20151
14412 8615 7773 2000 0 2 0 0 68 14536
37326 31932 31606 2032 0 2 0 0 0 2011066011
9683 9237 3788 2000 0 2 0 0 0 8921
33548 27395 27385 2667 0 2 0 0 0 2010129034
4723 0 0 1000 0 0 0 0 90 3306
26380 13811 14503 2000 0 2 0 0 0 27445
46464 40318 37634 2092 0 2 0 0 0 2013146001
20955 13536 14219 2000 0 2 0 0 0 21830
51611 41943 42656 2063 0 2 0 72 0 2014054903
38892 31389 30458 2000 0 2 0 0 0 2011227008
45284 36145 30526 2052 0 2 0 0 0 2012727069
16038 11661 11814 2000 0 2 0 0 0 16215
11236 10417 5266 2000 0 2 0 0 0 10600
54617 43369 41925 2063 0 2 0 0 0 2014502907
6153 5312 5365 2000 0 2 0 0 0 4985
35071 19411 22772 2065 0 2 0 0 0 2010371002
46092 40999 40083 2109 0 2 0 0 0 2013114568
22631 14994 13380 2000 0 2 0 0 0 23509
17498 10890 11088 2000 0 2 0 0 0 17894
32762 27388 27474 2667 0 2 0 0 0 2010043011
46649 40598 37701 2103 0 2 0 0 0 2013155552
37449 30128 29637 2065 0 2 0 0 0 2011098022
12233 12083 12082 2000 0 2 0 0 0 12279
7401 2645 2846 2000 0 2 0 0 0 6664
38133 32240 30321 2032 0 2 0 0 0 2011139006
45935 39336 36719 2116 0 2 0 0 0 2013071905
48189 38027 40565 2103 0 2 0 0 0 2013297028
2596 1807 1806 2000 0 2 0 0 0 1049
60613 52102 51248 2096 0 2 0 0 0 2016113011
24307 14995 13752 2000 0 2 0 0 0 25188
33119 27286 27432 2667 0 2 0 0 0 2010083013
18989 13595 14790 2000 0 2 0 0 0 19573
13892 8001 1592 2000 0 2 0 0 0 13958
61153 54545 52744 2087 0 2 0 0 0 2016273011
9093 2936 9042 2000 0 2 0 0 0 8343
53372 42672 43700 2063 0 2 0 0 0 2014249012
35818 20776 26863 2016 0 2 0 0 0 2010578020
58056 1001 916 2127 0 2 0 0 0 2015418002
4277 1779 1778 2000 0 2 0 0 0 2728
31494 17248 16971 2133 0 2 0 0 0 2009275007
42587 33278 34278 2040 0 2 0 0 0 2012210006
25983 13891 13755 2000 0 2 0 0 0 26867
1253 1484 1545 2000 0 12 0 0 0 2009044269
20660 14695 13195 2000 0 2 0 0 0 21252
15461 15451 15450 2000 0 2 0 0 0 15637
59859 51680 53237 2099 0 2 0 0 0 2016063054
10759 10661 6842 2000 0 2 0 0 0 10022
57435 963 926 2139 0 2 0 0 0 2015377018
5659 5245 5237 2000 0 2 0 0 0 4407
27337 18690 15560 2000 0 2 0 0 0 28546
22053 14034 15071 2000 0 2 0 0 0 22931
62043 53103 51214 2095 0 2 0 0 0 2016416007
17079 10481 15415 2000 0 2 0 0 0 17316
57953 1063 890 2139 0 2 0 0 0 2015409029
28579 15192 15191 2000 0 2 0 0 0 2006020008
54149 42359 44999 2075 0 2 0 0 0 2014377001
7181 7075 5385 2000 0 2 0 0 0 6086
35030 20781 26888 2016 0 2 0 0 0 2010369901
39735 27287 27335 2667 0 2 0 0 0 2011401018
2008 1758 1757 2000 0 2 0 0 0 471
23729 13526 14708 2000 0 2 0 0 0 24610
35382 20171 24627 2000 0 2 0 0 0 2010403013
18419 10987 10771 2000 0 2 0 0 0 18995
13311 7556 7391 2000 0 2 0 0 0 13380
8507 7526 2406 2000 0 2 0 0 0 7765
38098 30474 31044 2000 0 2 0 0 0 2011137905
43094 1363 1432 2133 0 2 0 0 0 2012288212
3697 1761 1760 2000 0 2 0 0 0 2150
58981 51924 52072 2093 0 2 0 0 0 2016017033
37351 27581 27291 2667 0 2 0 0 0 2011084012
25406 14928 14323 2000 0 2 0 0 0 26289
34233 20780 25411 2032 0 2 0 0 0 2010241912
20086 14803 12703 2000 0 2 0 0 0 20674
47799 40912 40084 2088 0 2 0 0 0 2013283018
14894 8618 4990 2000 0 2 0 0 0 15059
60306 52374 52538 2094 0 2 0 0 0 2016099001
10211 10199 10198 2000 0 2 0 0 0 9444
56702 1061 998 2105 0 2 0 0 0 2015256901
5073 5071 5070 2000 0 2 0 0 0 3829
38687 31474 29669 2024 0 2 0 0 0 2011209007
52144 41286 41818 2074 0 2 0 0 0 2014144006
26903 14136 13481 2000 0 2 0 0 0 27968
44970 34468 35145 2040 0 2 0 0 0 2012588009
39270 29554 30042 2016 0 2 0 0 0 2011262900
21475 13140 15122 2000 0 2 0 0 0 22353
16561 11020 15367 2000 0 2 0 0 0 16738
11698 6895 6539 2000 0 2 0 0 0 11123
58447 996 1068 2132 0 2 0 0 0 2015523008
6634 5019 5011 2000 0 2 0 0 0 5508
39866 32245 30105 2032 0 2 0 0 0 2011422900
37819 32154 31228 2040 0 2 0 0 0 2011116023
23152 15143 12677 2000 0 2 0 0 0 24032
59273 54041 54287 2098 0 2 0 0 0 2016024905
18021 15454 15544 2000 0 2 0 0 0 18417
47943 39373 39938 2094 0 2 0 0 0 2013285275
12733 7487 8243 2000 0 2 0 0 85 12802
63601 53070 52604 2099 0 2 0 0 0 2016631001
7930 2376 3506 2000 0 2 0 0 0 7187
58879 0 0 1000 0 0 0 0 0 2015735008
34509 20067 21876 2000 0 2 0 0 0 2010261014
3119 1804 1803 2000 0 2 0 30 0 1572
24828 14760 13734 2133 0 2 0 0 0 25711
40331 29566 30053 2016 0 2 0 0 0 2011456012
19510 13407 14005 2000 0 2 0 0 0 20096
56997 903 983 2128 0 2 0 0 0 2015276003
14362 14084 12120 2000 0 2 0 0 0 14481
42536 33706 33261 2040 0 2 0 0 0 2012192005
9628 2357 9316 2000 0 2 0 0 0 8866
49732 40257 36499 2096 0 2 0 0 0 2013388911
42702 1457 1432 2098 0 2 0 0 0 2012287111
5238 0 0 1000 0 0 0 30 0 3251
46836 37753 38274 2107 0 2 0 0 0 2013196013
26325 13435 13424 2000 0 2 0 0 0 27390
20900 13536 14219 2000 0 2 0 0 0 21775
47695 40594 39230 2060 0 2 0 0 0 2013246548
56060 1032 1062 2160 0 2 0 0 0 2015127004
45229 36145 30526 2052 0 2 0 0 0 2012727014
15983 11661 11327 2000 0 2 0 0 0 16160
11219 5274 5672 2000 0 2 0 0 0 10545
36383 20469 24087 2032 0 2 0 0 0 2010910002
38303 32244 31771 2032 0 2 0 0 0 2011148034
45868 37491 36731 2107 0 2 0 0 0 2013068024
6106 5312 5304 2000 0 2 0 0 0 4930
50335 37623 40864 2090 0 2 0 0 0 2013463007
61349 51270 52546 2093 0 2 0 0 0 2016282039
27860 18686 18721 2000 0 2 0 0 0 29069
58265 991 1035 2141 0 2 0 0 0 2015427030
49311 37493 37695 2107 0 2 0 0 0 2013369500
39346 31929 31574 2032 0 2 0 0 0 2011264001
22576 13783 14954 2000 0 2 0 0 0 23454
48626 37678 40292 2092 0 2 0 0 0 2013322901
63690 52630 52786 2095 0 2 0 0 0 2016636038
12172 12167 12166 2000 0 2 0 0 0 12224
7346 4225 2209 2000 0 2 0 0 0 6609
54143 42670 42617 2078 0 2 0 0 0 2014371909
2541 1764 1763 2000 0 2 0 0 0 994
24252 12855 13731 2000 0 2 0 0 0 25133
18934 13510 14137 2000 0 2 0 0 0 19518
13837 8233 7774 2000 0 2 0 0 0 13903
32658 27395 27389 2667 0 2 0 0 0 2010039020
28159 5594 5654 2000 0 2 0 0 0 2005096154
9037 3905 9011 2000 0 2 0 0 0 8288
52324 41938 42655 2063 0 2 0 0 0 2014158016
4222 1819 1818 2000 0 2 0 0 0 2673
25928 13783 13999 2000 0 2 0 0 0 26812
1391 1484 1545 2000 0 12 0 0 0 2009044214
20606 13528 14436 2000 0 2 0 0 0 21197
56981 924 955 2134 0 2 0 0 0 2015274902
34252 19415 22735 2065 0 2 0 0 0 2010247004
15404 4679 4678 2000 0 2 0 0 0 15582
51933 44739 42209 2072 0 2 0 0 0 2014126005
10712 6819 6451 2000 0 2 0 0 0 9967
34993 1534 1410 2000 0 2 0 0 0 2010366020
60704 53938 51013 2093 0 2 0 0 0 2016117002
5604 4716 5181 2000 0 2 0 0 0 4352
32184 15710 16763 2000 0 2 0 0 0 2009351011
48864 39282 40149 2081 0 2 0 0 0 2013342003
35494 20172 22221 2000 0 2 0 0 0 2010407004
27282 18690 15560 2000 0 2 0 0 0 28491
53598 41316 43392 2078 0 2 0 0 0 2014298914
21998 15145 13148 2000 0 2 0 0 0 22876
45450 33933 29276 2133 0 2 0 0 0 2012728115
61806 54040 52737 2098 0 2 0 0 0 2016403043
17024 11512 10500 2000 0 2 0 0 0 17261
50665 37752 40876 2103 0 2 0 0 0 2013475338
50908 41169 41119 2092 0 2 0 0 0 2013909023
36289 19892 21186 2016 0 2 0 0 0 2010908901
27967 2798 10351 2000 0 2 0 0 0 2005059106
7126 7052 7051 2000 0 2 0 0 0 6031
51765 43710 42663 2063 0 2 0 0 0 2014110007
1947 1742 1741 2000 0 2 0 0 0 416
30479 15971 18497 2000 0 2 0 0 0 2009164909
23674 14857 14019 2000 0 2 0 0 0 24555
55261 923 883 2116 0 2 0 0 0 2015034907
38458 27581 27327 2667 0 2 0 0 0 2011191006
18364 10711 15413 2000 0 2 0 0 0 18940
57492 905 935 2127 0 2 0 0 0 2015381009
13256 7607 8678 2000 0 2 0 0 0 13325
35862 20179 26252 2000 0 2 0 0 0 2010583002
57999 1009 1082 2138 0 2 0 0 0 2015413020
8452 3107 2042 2000 0 2 0 0 0 7710
43149 1363 1432 2133 0 2 0 0 0 2012288267
3642 1770 1769 2000 0 2 0 0 0 2095
39692 31746 29162 2098 0 2 0 0 0 2011397027
25351 13659 13622 2000 0 2 0 0 0 26234
36103 20663 22417 2016 0 2 0 0 0 2010595911
20033 13539 12832 2000 0 2 0 0 0 20619
51205 44776 42659 2063 0 2 0 0 0 2014035911
28761 15201 15200 2000 0 2 0 0 0 2006062038
10153 2357 2920 2000 0 2 0 0 0 9389
41267 34101 34449 2048 0 2 0 0 0 2012014004
5005 5004 4998 2000 0 2 0 0 0 3774
40698 32216 1432 2032 0 2 0 0 0 2011516043
26848 14695 13195 2000 0 2 0 0 0 27913
60695 51336 53512 2095 0 2 0 0 0 2016115901
21420 13541 13858 2000 0 2 0 0 0 22298
35455 20079 21994 2000 0 2 0 0 0 2010405903
16506 11325 10527 2000 0 2 0 0 0 16683
55775 1017 1085 2129 0 2 0 0 0 2015109003
46164 37126 38792 2092 0 2 0 0 0 2013127009
11643 6845 5703 2000 0 2 0 0 0 11068
33777 1103 23465 2032 0 2 0 0 0 2010192010
61228 53940 52746 2098 0 2 0 0 0 2016275901
6579 4956 4955 2000 0 2 0 0 0 5453
32152 15710 17223 2000 0 2 0 0 0 2009349910
40719 30066 31532 2016 0 2 0 0 0 2011525016
52085 44777 42375 2094 0 2 0 0 0 2014140015
23097 15120 12945 2000 0 2 0 0 0 23977
48765 36578 40390 2136 0 2 0 0 0 2013335287
62161 53487 51000 2086 0 2 0 0 0 2016417053
17966 10768 11726 2000 0 2 0 0 0 18362
52492 43506 45193 2094 0 2 0 0 0 2014193908
47986 39373 39938 2094 0 2 0 0 0 2013285330
12675 12673 8026 2000 0 2 0 0 7 12747
7875 4134 3499 2000 0 2 0 0 0 7132
40939 30356 31896 2065 0 2 0 0 0 2011536007
58525 1273 1267 2129 0 2 0 0 0 2015539908
50058 40153 37007 2111 0 2 0 0 0 2013404022
3064 1832 1831 2000 0 2 0 0 0 1517
30515 18511 16355 2000 0 2 0 0 0 2009166010
51635 41943 44907 2063 0 2 0 0 0 2014055013
24773 14929 13360 2000 0 2 0 0 0 25656
45618 38315 36778 2107 0 2 0 0 0 2013052913
19455 13743 13744 2000 0 2 0 0 0 20041
49399 37760 40880 2103 0 2 0 0 0 2013378528
14317 1125 8312 2000 0 2 0 0 0 14426
36148 20661 22477 2016 0 2 0 0 0 2010597012
9573 2798 9258 2000 0 2 0 0 0 8811
61534 51646 52499 2086 0 2 0 0 0 2016295003
42757 1457 1432 2098 0 2 0 0 0 2012287166
47027 40317 37631 2092 0 2 0 0 0 2013200004
57202 1285 1420 2160 0 2 0 0 0 2015292903
58430 979 1102 2139 0 2 0 0 0 2015518026
34575 20174 23500 2032 0 2 0 0 0 2010265005
43541 34569 34909 2065 0 2 0 0 0 2012357904
26270 13407 14005 2000 0 2 0 0 0 27335
56427 1002 936 2141 0 2 0 0 0 2015239010
20845 13671 15080 2000 0 2 0 0 0 21720
53000 45011 41785 2075 0 2 0 0 0 2014227020
15928 11241 11275 2000 0 2 0 0 0 16105
11164 10464 6463 2000 0 2 0 0 0 10490
42515 34492 35140 2032 0 2 0 0 0 2012188014
47007 40928 39185 2088 0 2 0 0 0 2013198325
51452 41284 45133 2089 0 2 0 0 0 2014046040
56025 892 1005 2127 0 2 0 0 0 2015123013
29999 16319 17753 2000 0 2 0 0 0 2009146908
27805 18686 18721 2000 0 2 0 0 0 29014
42057 34566 34482 2048 0 2 0 0 0 2012081907
22521 13006 12694 2000 0 2 0 0 0 23399
48001 39373 39938 2094 0 2 0 0 0 2013285908
12107 12096 12095 2000 0 2 0 0 0 12169
33737 18840 26172 2000 0 2 0 0 0 2010190909
7290 4066 3387 2000 0 2 0 0 0 6554
2486 1732 1731 2000 0 2 0 0 0 939
24197 13539 12832 2000 0 2 0 0 0 25078
39828 32245 30029 2016 0 2 0 0 0 2011420010
18879 14832 13856 2000 0 2 0 0 0 19463
62828 54316 51177 2089 0 2 0 0 0 2016447908
52507 41314 45196 2078 0 2 0 0 0 2014195009
13782 1579 12505 2000 0 2 0 0 0 13848
28894 15194 15209 2000 0 2 0 0 0 2006126005
8981 7198 8950 2000 0 2 0 0 0 8233
35711 20563 26503 2000 0 2 0 0 0 2010565001
4167 1758 1757 2000 0 2 0 0 0 2618
51586 44766 42215 2072 0 2 0 0 0 2014053912
25873 13883 13732 2000 0 2 0 0 0 26757
1314 1484 1545 2000 0 12 0 0 0 2009044159
20551 14139 13657 2000 0 2 0 0 0 21142
42434 34023 34037 2040 0 2 0 0 0 2012168912
15349 4906 4905 2000 0 2 0 0 0 15527
37311 31932 31453 2048 0 2 0 0 0 2011065020
48477 37756 39007 2092 0 2 0 0 0 2013317919
47471 39665 36828 2071 0 2 0 0 0 2013223042
10664 6458 5953 2000 0 2 0 0 0 9912
51313 41948 44804 2094 0 2 0 0 0 2014041003
61000 52203 54563 2093 0 2 0 0 0 2016133902
37629 32149 31512 2032 0 2 0 0 0 2011106004
5549 5116 5115 2000 0 2 0 0 0 4297
46797 38015 37010 2103 0 2 0 0 0 2013191031
27227 18690 15560 2000 0 2 0 0 0 28436
57746 1327 1311 2149 0 2 0 0 0 2015397909
21943 13916 13662 2000 0 2 0 0 0 22821
45395 33933 29276 2133 0 2 0 0 0 2012728060
16969 15394 10423 2000 0 2 0 0 0 17206
50640 37752 40876 2103 0 2 0 0 0 2013475283
38387 27361 27577 2667 0 2 0 0 0 2011187015
44235 1478 1220 2098 0 2 0 0 0 2012474140
28022 2798 10351 2000 0 2 0 0 0 2005059161
7070 5222 5378 2000 0 2 0 0 0 5976
35050 19411 21230 2000 0 2 0 0 0 2010370011
1874 1873 1872 2000 0 2 0 0 0 361
32277 16258 18285 2000 0 2 0 0 0 2009355002
39953 30237 29751 2040 0 2 0 0 0 2011425047
23619 14929 14874 2000 0 2 0 0 0 24500
55553 1046 981 2129 0 2 0 0 0 2015091002
32803 27709 27474 2667 0 2 0 0 0 2010044002
30721 1166 1270 2000 0 2 0 0 0 2009196287
13201 12684 7578 2000 0 2 0 0 0 13270
29087 1392 1287 2000 0 2 0 0 0 2008132278
8398 2306 2421 2000 0 2 0 0 0 7655
54936 913 912 2141 0 2 0 0 0 2015018007
38118 32240 30317 2032 0 2 0 0 0 2011138015
43204 1363 1432 2133 0 2 0 0 0 2012288322
3587 1736 1735 2000 0 2 0 0 0 2040
60549 54452 54299 2100 0 2 0 0 0 2016112020
25296 14873 14360 2000 0 2 0 0 0 26179
19978 12850 13747 2000 0 2 0 0 0 20564
62841 52057 51221 2095 0 2 0 0 0 2016449009
49362 37760 40880 2103 0 2 0 0 0 2013378005
41508 35301 29271 2116 0 2 0 0 0 2012038088
14789 8584 12522 2000 0 2 0 0 0 14949
43710 33961 33721 2048 0 2 0 68 0 2012375905
40475 31475 29981 2048 0 2 0 0 0 2011475004
10098 2357 3086 2000 0 2 0 0 0 9334
4946 4747 4746 2000 0 2 0 0 0 3719
39448 29997 31350 2032 0 2 0 0 0 2011274020
52755 42671 42539 2078 0 2 0 0 0 2014209019
26793 14929 13361 2000 0 2 0 0 0 27858
21365 14832 13856 2000 0 2 0 0 0 22243
53562 45006 41784 2075 0 2 0 28 0 2014262912
16451 11020 15367 2000 0 2 0 0 0 16628
40016 30804 32041 2107 0 2 0 0 0 2011434020
29699 17773 18287 2000 0 2 0 0 0 2009128907
11624 10493 5672 2000 0 2 0 0 0 11013
51298 41940 42632 2063 0 2 0 0 0 2014039902
6524 5071 5340 2000 0 2 0 0 0 5398
49242 37493 37695 2107 0 2 0 0 0 2013369032
23042 13659 14609 2000 0 2 0 0 0 23922
59295 52373 52751 2094 0 2 0 0 0 2016025015
17911 10829 11780 2000 0 2 0 0 0 18307
12642 12594 12593 2000 0 2 0 0 0 12692
7820 3855 3782 2000 0 2 0 0 0 7077
33885 20080 23472 2032 0 2 0 0 0 2010196001
45146 33843 33722 2032 0 2 0 0 0 2012608900
39746 27388 27386 2667 0 2 0 0 0 2011402009
3009 1841 1840 2000 0 2 0 0 0 1462
53918 41389 43720 2094 0 2 0 0 0 2014337008
24718 13625 14738 2000 0 2 0 0 0 25601
30792 15970 18489 2000 0 2 0 0 0 2009203003
53069 41287 43528 2075 0 2 0 0 0 2014230901
19402 13811 15172 2000 0 2 0 0 0 19986
34843 1153 25487 2032 0 2 0 0 0 2010356001
49454 37760 40880 2103 0 2 0 0 0 2013378583
14267 8615 8392 2000 0 2 0 0 0 14371
9518 2588 9303 2000 0 2 0 0 0 8756
55182 986 1053 2139 0 2 0 0 0 2015032017
61589 51646 52499 2086 0 2 0 0 0 2016295058
42792 1457 1432 2098 0 2 0 0 0 2012287221
4676 0 0 1000 0 0 0 0 19 3141
55270 1099 927 2138 0 2 0 0 0 2015073001
26215 13407 13465 2000 0 2 0 0 0 27280
59662 54581 51691 2095 0 2 0 0 0 2016057026
37971 30236 29798 2032 0 2 0 0 0 2011124005
15873 10436 11018 2000 0 2 0 0 0 16050
50115 40922 37715 2103 0 2 0 0 0 2013409004
11109 6872 5567 2000 0 2 0 0 0 10435
6030 5230 5229 2000 0 2 0 0 0 4820
44508 34535 35925 2048 0 2 0 0 0 2012480911
27750 18686 18721 2000 0 2 0 0 0 28959
44947 34468 34520 2040 0 2 0 0 0 2012587018
22466 13621 14067 2000 0 2 0 0 0 23344
58752 0 0 1000 0 0 0 0 0 2015563001
17432 10718 11334 2000 0 2 0 0 0 17729
29729 16322 18591 2000 0 2 0 0 0 2009130008
41828 34014 35149 2040 0 2 0 0 0 2012065007
48574 36549 38794 2096 0 2 0 0 0 2013321332
7235 7196 2400 2000 0 2 0 0 0 6499
55512 1059 1015 2141 0 2 0 0 0 2015085910
2431 1879 1878 2000 0 2 0 0 0 884
55957 997 915 2141 0 2 0 0 0 2015119022
31814 15763 16902 2000 0 2 0 0 0 2009290008
24142 15078 13975 2000 0 2 0 0 0 25023
54900 1076 1060 2165 0 2 0 0 0 2015012915
18825 13636 13615 2000 0 2 0 0 0 19408
13727 8613 7247 2000 0 2 0 0 0 13793
8924 1979 3822 2000 0 2 0 0 0 8178
33843 1367 24338 2000 0 2 0 33 0 2010194900
33420 20630 25472 2032 0 2 0 0 0 2010100023
48085 38321 37969 2107 0 2 0 0 0 2013295514
4112 1597 1596 2000 0 2 0 0 0 2563
62404 51271 52614 2099 0 2 0 0 0 2016431008
25818 13883 13732 2000 0 2 0 0 0 26702
40346 29566 31915 2032 0 2 0 0 0 2011457003
1398 1484 1545 2000 0 12 0 0 0 2009044104
20496 13882 15049 2000 0 2 0 0 0 21087
15294 15249 15248 2000 0 2 0 0 0 15472
10619 10431 3782 2000 0 2 0 0 0 9857
5494 5050 5049 2000 0 2 0 0 0 4242
53357 44775 41303 2063 0 2 0 0 0 2014244911
49660 40123 38935 2092 0 2 0 0 0 2013384287
27172 20804 20803 2000 0 2 0 0 0 28381
51713 41313 41929 2063 0 2 0 0 0 2014057903
21888 13610 13597 2000 0 2 0 0 0 22766
37932 32045 30439 2116 0 2 0 0 0 2011122904
45340 33933 29276 2133 0 2 0 0 0 2012728005
16914 11618 11388 2000 0 2 0 0 0 17151
41209 32562 32357 2073 0 2 0 0 0 2011910044
36320 20469 24087 2032 0 2 0 0 0 2010909011
48590 36549 38794 2096 0 2 0 0 0 2013321910
7006 6983 6982 2000 0 2 0 0 0 5921
1777 1627 1626 2000 0 2 0 0 0 306
49136 37493 36710 2107 0 2 0 0 0 2013368509
23564 13528 13431 2000 0 2 0 0 0 24445
30666 1166 1270 2000 0 2 0 0 0 2009196232
61925 52091 52743 2098 0 2 0 0 0 2016411906
13146 12705 7370 2000 0 2 0 0 0 13215
29127 1392 1287 2000 0 2 0 0 0 2008132333
8343 4060 2572 2000 0 2 0 0 0 7600
43259 1363 1432 2133 0 2 0 0 0 2012288377
3532 1868 1867 2000 0 2 0 0 0 1985
25241 13528 14412 2000 0 2 0 0 0 26124
19923 13585 13920 2000 0 2 0 0 0 20509
41453 35301 29271 2116 0 2 0 0 0 2012038033
14739 8584 7654 2000 0 2 0 0 0 14894
56308 1091 1084 2132 0 2 0 0 0 2015227909
37568 30471 31049 2000 0 2 0 0 0 2011101022
10043 10016 3731 2000 0 2 0 0 0 9279
52349 41938 45049 2086 0 2 0 0 32 2014159007
12083 0 0 1000 0 0 0 27 0 3664
38193 31926 31580 2032 0 2 0 0 0 2011142006
46326 38320 40093 2092 0 2 0 0 0 2013140028
26738 13528 14436 2000 0 2 0 0 0 27803
21310 13606 13623 2000 0 2 0 0 0 22188
35472 20172 26611 2000 0 2 0 0 0 2010406013
44721 35850 34475 2036 0 2 0 0 0 2012498912
16396 11419 11389 2000 0 2 0 0 0 16573
48280 40311 37648 2092 0 2 0 0 0 2013300028
11569 10563 2678 2000 0 2 0 0 0 10958
50037 37576 37173 2092 0 2 0 0 0 2013403912
6486 5305 5304 2000 0 2 0 0 0 5343
32529 15961 15722 2000 0 2 0 0 0 2009510020
48798 38911 40783 2096 0 2 0 0 0 2013341012
58134 988 885 2138 0 2 0 0 0 2015421002
43329 34094 33979 2040 0 2 0 0 0 2012326003
27897 3855 10351 2000 0 2 0 0 0 2005058115
49297 37493 37695 2107 0 2 0 0 0 2013369087
41700 33846 34546 2048 0 2 0 0 0 2012047006
22987 13528 15092 2000 0 2 0 0 0 23867
54667 41385 42664 2078 0 2 0 0 0 2014525009
17856 10886 10992 2000 0 2 0 0 0 18252
12601 12594 12593 2000 0 2 0 0 0 12637
36225 19892 21186 2016 0 2 0 0 0 2010907910
7765 7430 7429 2000 0 2 0 0 0 7022
51740 43710 41297 2063 0 2 0 0 0 2014109016
60461 54544 54672 2092 0 2 0 0 0 2016107038
2954 1726 1725 2000 0 2 0 0 0 1407
30500 18526 18497 2133 0 2 0 0 0 2009165900
33007 27395 27356 2667 0 2 0 0 0 2010077040
24663 13816 14439 2000 0 2 0 0 0 25546
36999 32155 31299 2040 0 2 0 0 0 2011055001
45648 40059 37174 2069 0 2 0 0 0 2013053023
19347 13783 14954 2000 0 2 0 0 0 19931
50702 39212 40866 2088 0 2 0 0 0 2013478008
59350 54347 52542 2109 0 2 0 0 0 2016029006
61938 52127 53916 2093 0 2 0 0 0 2016413007
14222 7734 7663 2000 0 2 0 0 0 14316
36126 20663 25987 2016 0 2 0 0 0 2010596902
9463 3978 9251 2000 0 2 0 0 0 8701
40028 31735 31943 2098 0 2 0 0 0 2011439002
42847 1457 1432 2098 0 2 0 0 0 2012287276
52839 41319 43879 2078 0 2 0 0 0 2014214001
4635 1916 1915 2000 0 2 0 0 0 3086
57221 934 1004 2124 0 2 0 0 0 2015293013
38935 32233 30108 2032 0 2 0 0 110 2011238018
26161 14033 13620 2065 0 2 0 0 0 27225
15818 10718 11280 2000 0 2 0 0 0 15995
28792 15203 15202 2000 0 2 0 0 0 2006063029
43559 34569 35770 2048 0 2 0 0 0 2012358014
50022 37576 37173 2092 0 2 0 0 0 2013403334
5975 4708 4707 2000 0 2 0 0 0 4765
55131 1045 1073 2130 0 2 0 0 0 2015028026
30992 15710 16897 2000 0 2 0 0 0 2009211921
27695 18686 18721 2000 0 2 0 0 0 28904
61204 53940 51005 2093 0 2 0 0 0 2016274910
44803 34487 33781 2048 0 2 0 0 0 2012518014
22411 13574 13050 2000 0 2 0 0 0 23289
35430 20079 26852 2016 0 2 0 0 0 2010404912
17377 10627 11328 2000 0 2 0 0 0 17674
59754 53286 52448 2090 0 2 0 0 0 2016061017
33756 1103 1464 2032 0 2 0 0 0 2010191019
8706 0 0 1000 0 0 0 0 30 6444
32454 17510 16644 2000 0 2 0 0 0 2009508919
56747 1030 995 2139 0 2 0 0 0 2015259901
2376 1726 1725 2000 0 2 0 111 0 829
52110 44777 42660 2063 0 2 0 0 35 2014141006
24087 12850 13747 2000 0 2 0 0 14 24968
50096 40984 37025 2111 0 2 0 0 0 2013405013
18770 13671 15080 2000 0 2 0 0 0 19353
58110 956 1556 2174 0 2 0 0 0 2015419901
13673 1579 12505 2000 0 2 0 0 0 13738
40192 31940 30957 2032 0 2 0 0 0 2011444039
29642 17773 15682 2000 0 2 0 0 0 2009126017
8869 8769 3010 2000 0 2 0 0 0 8123
40879 30356 31283 2040 0 2 0 0 0 2011535016
29190 0 0 1000 0 0 0 0 0 2008600017
4057 4044 4043 2000 0 2 0 0 0 2508
25763 14411 13390 2000 0 2 0 0 0 26647
36969 30450 30493 2116 0 2 0 0 0 2011053900
20441 13659 13622 2000 0 2 0 0 0 21032
59337 53936 52043 2095 0 2 0 0 0 2016027905
48140 38321 37969 2107 0 2 0 0 0 2013295569
15237 15217 15216 2000 0 2 0 0 0 15417
10566 6732 6013 2000 0 2 0 0 0 9802
35198 20783 23914 2016 0 2 0 0 0 2010392003
63569 51267 53926 2096 0 2 0 0 0 2016628001
5439 4976 4715 2000 0 2 0 0 0 4187
53604 42674 41369 2078 0 2 0 0 0 2014301006
786 20174 26114 2000 0 12 1 0 0 2010264014
27117 20804 20803 2000 0 2 0 0 0 28326
58679 1037 1065 2139 0 2 0 0 0 2015558019
21833 13536 13940 2000 0 2 0 0 0 22711
61511 51925 54026 2093 0 2 0 0 0 2016294012
53025 45011 44559 2063 0 2 0 0 0 2014228011
16859 15425 11779 2000 0 2 0 0 0 17096
57012 1088 1052 2114 0 2 0 0 0 2015279003
43411 34704 33316 2032 0 2 0 0 0 2012344004
1411 1478 1220 2098 0 12 0 0 0 2012474250
790 35858 33893 2052 0 12 1 0 0 2012029005
6950 5393 5392 2000 0 2 0 0 0 5866
38772 31474 29974 2048 0 2 0 0 0 2011211044
1680 1597 1596 2000 0 2 0 0 0 251
49191 37493 36710 2107 0 2 0 0 0 2013368564
44753 33957 34277 2048 0 2 0 0 0 2012504004
23509 13528 13431 2000 0 2 0 0 0 24390
31380 1388 16532 2133 0 2 0 0 0 2009254006
30611 1166 1270 2000 0 2 0 0 0 2009196177
13091 7736 7816 2000 0 2 0 0 0 13160
1487 1392 1287 2000 0 12 0 0 0 2008132388
8288 7421 7420 2000 0 2 0 0 0 7545
45916 39336 36719 2116 0 2 0 0 0 2013071024
3477 1782 1781 2000 0 2 0 0 0 1930
50267 39334 39937 2103 0 2 0 0 0 2013460007
25186 14955 12722 2000 0 2 0 0 0 26069
39217 29554 30037 2016 0 2 0 0 0 2011261001
19868 14832 13604 2000 0 2 0 0 0 20454
14683 8402 8314 2000 0 2 0 0 0 14839
9987 2798 3731 2000 0 2 0 0 0 9224
35820 20776 26863 2016 0 2 0 0 0 2010578901
12464 0 0 1000 0 0 0 0 44 3609
26683 13508 12816 2000 0 2 0 0 0 27748
21255 14898 13633 2000 0 2 0 0 0 22133
16341 7560 7512 2000 0 2 0 0 0 16518
11514 10517 5647 2000 0 2 0 0 0 10903
35155 1141 1574 2000 0 2 0 0 0 2010390902
37602 32149 31240 2040 0 2 0 0 0 2011105013
6456 5272 4723 2000 0 2 0 0 0 5288
60011 52092 51901 2093 0 2 0 0 0 2016079018
27952 3855 10351 2000 0 2 0 0 0 2005058170
22932 13587 13668 2065 0 2 0 0 0 23812
60937 51264 54322 2106 0 2 0 0 0 2016132911
17801 10914 11620 2000 0 2 0 0 0 18197
34337 20667 22992 2016 0 2 0 0 0 2010250004
44740 35159 35466 2048 0 2 0 74 0 2012502903
12540 12495 12494 2000 0 2 0 0 0 12582
43971 1457 1220 2098 0 2 0 0 0 2012473149
55757 1047 974 2141 0 2 0 0 0 2015104902
7710 2798 2315 2000 0 2 0 0 0 6967
35022 20781 26888 2016 0 2 0 0 0 2010369020
61261 52658 53118 2103 0 2 0 0 0 2016280002
2899 1861 1860 2000 0 2 0 0 0 1352
32275 15742 16992 2000 0 2 0 0 0 2009354011
48883 40985 38941 2116 0 2 0 0 0 2013345003
24608 14969 14677 2000 0 2 0 0 0 25491
41665 35777 34338 2036 0 2 0 0 0 2012043015
19292 13574 13050 2000 0 2 0 0 0 19876
14172 8615 8466 2000 0 2 0 0 0 14261
9408 9237 9296 2000 0 2 0 0 0 8646
38398 27287 27577 2667 0 2 0 0 0 2011188006
42902 1457 1432 2098 0 2 0 0 0 2012287331
4580 1767 1766 2000 0 2 0 0 0 3031
51867 42642 41758 2078 0 2 0 0 0 2014113007
26106 13430 14781 2000 0 2 0 0 0 27170
33089 27286 27491 2667 0 2 0 0 0 2010081031
47271 40124 40933 2109 0 2 0 0 0 2013217014
41620 35301 30531 2048 0 2 0 0 0 2012039079
15763 10559 10910 2000 0 2 0 137 0 15940
1026 37488 37654 2092 0 12 0 0 14 2013474017
11010 6819 6454 2000 0 2 0 0 0 10325
30426 18526 30397 2133 0 2 0 0 0 2009161909
56683 1061 998 2105 0 2 0 0 0 2015256020
5920 5093 5085 2000 0 2 0 0 0 4710
52780 42671 44758 2063 0 2 0 0 0 2014210010
27640 18686 18721 2000 0 2 0 0 0 28849
31142 17756 15695 2000 0 2 0 0 0 2009236005
22356 14887 13760 2000 0 2 0 0 0 23234
35833 18843 26780 2032 0 2 0 0 0 2010580002
17322 11529 11586 2000 0 2 0 0 0 17619
62780 51542 54256 2101 0 2 0 0 0 2016446064
52004 44577 42376 2089 0 2 0 0 0 2014128042
51273 42651 45001 2063 0 2 0 0 0 2014038911
28681 15190 15195 2000 0 2 0 0 0 2006059038
30217 15766 16987 2000 0 2 0 0 0 2009154037
41239 34391 34480 2048 0 2 0 0 0 2012011004
2321 1716 1715 2000 0 2 0 0 0 774
61735 53833 52840 2107 0 2 0 0 0 2016303040
49071 37493 36710 2107 0 2 0 0 0 2013368041
24032 12855 13523 2000 0 2 0 0 0 24913
18714 15188 15208 2000 0 2 0 0 0 19298
34295 19415 21204 2000 0 2 0 0 0 2010248903
13618 8235 7895 2000 0 2 0 0 0 13683
8814 2936 8768 2000 0 2 0 0 0 8068
33863 20080 21899 2000 0 2 0 0 0 2010195010
45127 34458 35269 2048 0 2 0 0 0 2012607909
4000 1758 1757 2000 0 2 0 0 0 2453
32239 17241 16274 2133 0 2 0 0 0 2009352910
57343 0 0 1000 0 0 0 0 0 2015329015
35540 20180 22213 2000 0 2 0 0 0 2010408903
25708 13915 13802 2000 0 2 0 0 0 26592
20386 13526 14229 2000 0 2 0 0 0 20977
15182 8618 4990 2000 0 2 0 0 0 15362
31972 17259 17764 2133 0 2 0 0 0 2009340001
42182 34389 34032 2048 0 2 0 0 0 2012098009
50990 41039 41138 2071 0 2 0 0 0 2013910922
38656 27361 27552 2667 0 2 0 0 0 2011202016
31688 16978 17228 2000 0 2 0 0 0 2009282026
31058 18515 31040 2000 0 2 0 0 0 2009216903
5376 4732 5365 2000 0 2 0 0 0 4132
51818 44579 42534 2078 0 2 0 0 0 2014111906
55536 46223 933 2114 0 2 0 0 0 2015086901
30442 18515 16350 2000 0 2 0 0 0 2009163010
21778 13574 14875 2000 0 2 0 0 0 22656
37948 30236 29749 2040 0 2 0 0 0 2011123014
16804 15370 10977 2000 0 2 0 0 0 17041
60304 52626 51384 2093 0 2 0 0 0 2016097019
11972 6538 4899 2000 0 2 0 0 0 11426
44340 1478 1220 2098 0 2 0 0 0 2012474305
36055 19526 26839 2016 0 2 0 0 0 2010594012
6895 5063 5327 2000 0 2 0 10 0 5811
1623 1594 1593 2000 0 2 0 0 0 196
23455 13587 13519 2000 0 2 0 0 0 24335
48609 37678 40292 2092 0 2 0 0 0 2013322020
56521 922 949 2129 0 2 0 0 0 2015242010
18294 11289 15419 2000 0 2 0 0 0 18720
40254 30852 32076 2098 0 2 0 0 0 2011449021
30556 1166 1270 2000 0 2 0 0 0 2009196122
52926 44740 44704 2084 0 2 0 0 0 2014224020
13036 12717 12529 2000 0 2 0 0 0 13105
29145 1392 1287 2000 0 2 0 0 0 2008132443
8233 3855 2846 2000 0 2 0 75 0 7490
42501 33734 35262 2040 0 2 0 0 0 2012185014
3422 1838 1837 2000 0 2 0 0 0 1875
49575 38029 37655 2101 0 2 0 0 0 2013381920
54236 41291 44527 2089 0 2 0 0 0 2014384020
25131 13526 14229 2000 0 2 0 0 0 26014
55404 937 993 2141 0 2 0 0 0 2015079029
19813 13526 14708 2000 0 2 0 0 0 20399
14631 8585 8676 2000 0 2 0 0 0 14784
59872 51680 53237 2099 0 2 0 0 0 2016063907
36657 27727 27389 2667 0 2 0 0 0 2011036009
48040 40023 38072 2094 0 2 0 0 0 2013288908
9932 2025 2305 2000 0 2 0 0 0 9169
33824 1367 1271 2032 0 2 0 0 0 2010193909
4875 4724 4723 2000 0 2 0 0 10 3554
26628 15047 13805 2133 0 2 0 0 0 27693
21202 14898 13633 2000 0 2 0 0 0 22078
56960 924 955 2134 0 2 0 0 0 2015274021
48963 39966 38938 2094 0 2 0 0 0 2013363004
16286 11311 11019 2000 0 2 0 0 0 16463
62712 52559 51008 2090 0 2 0 0 0 2016444908
11459 10659 5619 2000 0 2 0 0 0 10848
43780 33274 35240 2048 0 2 0 0 0 2012380006
31064 17252 16115 2133 0 2 0 0 0 2009218004
6401 5012 5201 2000 0 2 0 0 0 5233
54442 42669 41368 2078 0 2 0 0 0 2014405902
55538 1020 944 2139 0 2 0 0 0 2015088002
51688 41313 42594 2078 0 2 0 0 0 2014056912
22877 13743 13744 2000 0 2 0 0 0 23757
57785 1031 1083 2130 0 2 0 0 0 2015402010
17746 15407 15520 2000 0 2 0 0 0 18142
42392 34494 33746 2048 0 2 0 0 0 2012165912
54802 911 940 2129 0 2 0 0 0 2015006034
12483 12465 12464 2000 0 2 0 0 0 12527
1502 1457 1220 2098 0 12 0 0 0 2012473204
7655 4144 7317 2000 0 2 0 0 0 6912
61621 52764 54286 2094 0 2 0 0 0 2016296902
37689 31700 31817 2032 0 2 0 0 0 2011109004
2844 1785 1784 2000 0 2 0 0 0 1297
34626 20662 23008 2016 0 2 0 0 0 2010266904
28459 10563 2678 2000 0 2 0 0 0 2005144129
24553 14502 14491 2000 0 2 0 0 0 25436
36257 19900 21162 2016 0 2 0 0 0 2010908020
57775 1058 941 2132 0 2 0 0 0 2015400909
19237 13610 13586 2000 0 2 0 0 0 19821
58731 0 0 1000 0 0 0 0 0 2015562010
14127 7734 7663 2000 0 2 0 0 0 14206
9353 9237 9236 2000 0 2 0 0 0 8591
42957 1457 1432 2098 0 2 0 0 0 2012287386
4525 1716 1715 2000 0 2 0 0 0 2976
29944 17252 16986 2133 0 2 0 0 0 2009145009
32316 16996 17224 2000 0 2 0 0 0 2009358002
39269 29554 30042 2016 0 2 0 0 0 2011262047
47326 40124 40933 2109 0 2 0 0 0 2013217069
41565 35301 30531 2048 0 2 0 0 0 2012039024
15708 10881 10873 2000 0 2 0 79 0 15885
32676 27310 27327 2667 0 2 0 0 0 2010041002
59460 52028 51186 2091 0 2 0 0 0 2016033052
37533 32154 31534 2032 0 2 0 0 0 2011100031
10968 10569 6449 2000 0 2 0 0 0 10270
5865 5027 5026 2000 0 2 0 0 0 4655
54907 971 1089 2138 0 2 0 0 0 2015015007
27585 18686 18721 2000 0 2 0 0 0 28794
60654 51336 53512 2095 0 2 0 0 0 2016115020
22301 15119 14804 2000 0 2 0 0 0 23179
35447 20079 21994 2000 0 2 0 0 0 2010405022
1197 1388 1446 2133 0 12 0 0 0 2009070335
17267 10881 11290 2000 0 2 0 0 0 17564
62725 51542 54256 2101 0 2 0 0 0 2016446009
49537 38029 37655 2101 0 2 0 0 0 2013381005
43739 33850 34780 2056 0 2 0 0 0 2012378905
28203 6458 5953 2000 0 2 0 0 0 2005098108
61226 53940 52746 2098 0 2 0 0 0 2016275020
32132 15710 17223 2000 0 2 0 0 0 2009349029
58129 967 960 2139 0 2 0 0 0 2015420011
2264 1889 1888 2000 0 2 0 0 0 719
828 35187 35230 2040 0 12 1 0 0 2012325012
52721 42673 43387 2078 0 2 0 0 0 2014206019
23977 13585 13920 2000 0 2 0 0 0 24858
50067 40153 37007 2111 0 2 0 0 0 2013404903
18661 15547 15467 2000 0 2 0 0 0 19243
32482 15885 17896 2000 0 2 0 0 0 2009509029
50823 41050 41070 2071 0 2 0 0 0 2013907041
13563 8230 8322 2000 0 2 0 0 0 13628
833 35191 34664 2032 0 12 1 0 0 2012485012
8757 2248 8737 2000 0 2 0 0 0 8013
42675 34091 35167 2040 0 2 0 0 0 2012220906
3945 1597 1596 2000 0 2 0 0 0 2398
25653 15089 15023 2000 0 2 0 0 0 26537
36985 32155 29782 2040 0 2 0 0 0 2011054010
20331 13882 14527 2000 0 2 0 0 0 20922
51366 41948 41298 2063 0 2 0 0 0 2014042902
15127 8584 8692 2000 0 2 0 0 0 15307
10460 6732 6013 2000 0 2 0 0 0 9692
63390 53966 52603 2098 0 2 0 0 0 2016533014
39420 32142 31276 2040 0 2 0 0 0 2011271020
5323 5321 5320 2000 0 2 0 0 0 4077
57195 1285 1420 2160 0 2 0 0 0 2015292022
836 20213 24334 2000 0 12 1 0 0 2010199001
62339 53074 51243 2091 0 2 0 0 0 2016426907
57364 0 0 1000 0 0 0 0 0 2015333006
21723 13812 14707 2000 0 2 0 0 0 22601
30759 16989 16784 2000 0 2 0 0 0 2009200003
53001 45011 41785 2075 0 2 0 0 0 2014227901
16749 11810 10424 2000 0 2 0 0 0 16986
28823 15205 15204 2000 0 2 0 0 0 2006064020
11920 5930 5567 2000 0 2 0 0 0 11371
44395 1478 1220 2098 0 2 0 0 0 2012474360
31606 16336 17251 2133 0 2 0 0 24 2009278035
2029 0 0 1000 0 0 0 0 27 141
34920 20066 26610 2000 0 2 0 0 0 2010359001
59090 53011 51151 2096 0 2 0 0 0 2016019042
23400 14665 13712 2133 0 2 0 0 0 24280
18239 11413 15393 2000 0 2 0 0 0 18665
47880 39373 39938 2094 0 2 0 0 0 2013285027
12981 7894 7708 2000 0 2 0 0 0 13050
50101 40984 40092 2109 0 2 0 0 0 2013406004
45777 37761 38932 2107 0 2 0 0 0 2013065519
60347 54314 52738 2094 0 2 0 0 0 2016101010
8178 2758 2332 2000 0 2 0 0 0 7435
3367 1804 1803 2000 0 2 0 0 0 1820
63051 51611 54321 2103 0 2 0 0 0 2016460019
25076 12721 14762 2000 0 2 0 0 0 25959
45003 33964 33687 2048 0 2 0 0 0 2012590018
19758 13528 13431 2000 0 2 0 0 0 20344
53509 44928 44784 2078 0 2 0 0 0 2014261013
56555 945 1043 2147 0 2 0 0 0 2015246001
35175 19534 24625 2000 0 2 0 0 0 2010391012
29650 15709 17212 2000 0 2 0 0 0 2009127008
9877 9330 3684 2000 0 2 0 0 0 9114
4838 4732 4731 2000 0 2 0 0 0 3499
26573 14228 14585 2000 0 2 0 0 0 27638
31778 16340 15749 2000 0 2 0 0 0 2009287008
21147 13621 12865 2000 0 2 0 0 0 22023
16231 10557 10444 2000 0 2 0 0 0 16408
11417 6458 5953 2000 0 2 0 0 0 10793
60959 52203 54563 2093 0 2 0 0 0 2016133021
6346 5147 5146 2000 0 2 0 0 0 5178
34892 1153 1233 2032 0 2 0 0 0 2010357900
62352 52800 53958 2086 0 2 0 0 0 2016428008
22822 13811 15172 2000 0 2 0 0 0 23702
17691 10768 10974 2000 0 2 0 0 0 18087
12426 12130 12129 2000 0 2 0 0 0 12472
1458 1457 1220 2098 0 12 0 0 0 2012473259
7601 3592 1989 2000 0 2 0 0 0 6857
2789 1758 1757 2000 0 2 0 0 0 1242
53255 41994 45082 2084 0 2 0 0 0 2014241911
46967 40928 39185 2088 0 2 0 0 0 2013198022
24498 14502 14491 2000 0 2 0 0 0 25381
19182 14885 13242 2000 0 2 0 0 0 19766
14076 8615 8466 2000 0 2 0 0 0 14151
41034 32392 32469 2024 0 2 0 0 0 2011907044
60334 52374 52538 2094 0 2 0 0 0 2016099909
9293 1979 9289 2000 0 2 0 0 0 8536
4470 1736 1735 2000 0 2 0 0 0 2921
54417 43706 42210 2072 0 2 0 68 0 2014401911
944 38993 40066 2092 0 12 0 0 15 2013312001
15653 15259 10993 2000 0 2 0 0 0 15830
50533 37287 36563 2145 0 2 0 0 0 2013473907
61893 52299 54425 2095 0 2 0 0 0 2016408906
10913 5247 5976 2000 0 2 0 0 0 10215
5810 4963 4955 2000 0 2 0 0 0 4600
40021 30804 32041 2107 0 2 0 0 0 2011434901
49835 39343 40290 2107 0 2 0 0 0 2013397554
46512 37748 40881 2103 0 2 0 0 0 2013152001
27530 18690 15560 2000 0 2 0 0 0 28739
22246 13610 13586 2000 0 2 0 0 0 23124
29421 1388 1446 2133 0 2 0 0 0 2009070280
62473 52270 53750 2090 0 2 0 0 0 2016433045
32878 19417 21236 2000 0 2 0 0 0 2010057002
28258 6458 5953 2000 0 2 0 0 0 2005098163
2209 1841 1840 2000 0 2 0 0 60 664
48332 37490 36728 2107 0 2 0 0 0 2013303028
23922 14696 13082 2000 0 2 0 0 0 24803
61250 52632 51181 2095 0 2 0 0 0 2016279011
18606 15408 15503 2000 0 2 0 0 0 19188
862 20667 22404 2016 0 12 1 0 0 2010249013
13508 8235 8704 2000 0 2 0 73 0 13573
8700 7510 2042 2000 0 2 0 0 0 7958
49702 40257 36499 2096 0 2 0 0 0 2013388003
39585 27286 27751 2667 0 2 0 0 0 2011308013
3890 1889 1888 2000 0 2 0 0 0 2343
53304 44924 44587 2058 0 2 0 0 0 2014243012
35802 19524 26864 2016 0 2 0 0 0 2010572020
25598 14139 13657 2000 0 2 0 0 0 26482
41688 35183 34286 2032 0 2 0 0 0 2012044006
20276 14760 13734 2133 0 2 0 0 0 20867
56172 1050 1078 2124 0 2 0 0 0 2015139005
45145 33843 33722 2032 0 2 0 0 0 2012608019
15077 8584 8320 2000 0 2 0 0 0 15252
10406 3855 10351 2000 0 2 0 0 0 9637
36438 20472 22520 2032 0 2 0 0 0 2010910910
51842 44579 45140 2081 0 2 0 0 0 2014112016
48749 36578 40390 2136 0 2 0 0 0 2013335039
21668 13595 14790 2000 0 2 0 0 0 22546
37131 30975 30100 2032 0 2 0 0 0 2011058001
47139 40124 37785 2092 0 2 0 0 0 2013216023
16694 10813 11286 2000 0 2 0 0 0 16931
32749 27646 27327 2667 0 2 0 0 0 2010042048
57516 921 1101 2134 0 2 0 0 0 2015383018
59382 52095 52547 2099 0 2 0 0 0 2016032006
11865 10431 3782 2000 0 2 0 0 0 11316
44450 1478 1220 2098 0 2 0 0 0 2012474415
36037 19526 26855 2016 0 2 0 0 0 2010593902
6827 5253 5252 2000 0 2 0 0 0 5701
28401 2588 10260 2000 0 2 0 0 0 2005134110
54115 42670 42617 2078 0 2 0 0 0 2014371001
1849 0 0 1000 0 0 0 0 80 86
57256 929 1028 2120 0 2 0 0 0 2015296013
50591 37752 40876 2103 0 2 0 0 0 2013475008
58544 1055 1369 2124 0 2 0 0 0 2015543018
23345 13407 13777 2000 0 2 0 0 0 24225
58361 942 1081 2136 0 2 0 0 0 2015509906
18184 10987 10771 2000 0 2 0 0 0 18610
12926 12091 12512 2000 0 2 0 0 0 12995
28712 15199 15198 2000 0 2 0 0 0 2006060029
45832 37761 38932 2107 0 2 0 0 0 2013065574
8123 2025 2209 2000 0 2 0 0 0 7380
53893 41947 43355 2063 0 2 0 0 0 2014330017
42482 34390 33686 2048 0 2 0 0 0 2012184904
3312 1752 1751 2000 0 2 0 0 0 1765
55974 997 915 2141 0 2 0 0 0 2015119903
36929 31464 30183 2048 0 2 0 0 0 2011049028
25021 14760 13612 2000 0 2 0 0 0 25904
60732 53938 51013 2093 0 2 0 0 0 2016117910
19703 14665 13712 2133 0 2 0 0 0 20289
34276 19415 22735 2065 0 2 0 0 0 2010247912
14535 14066 8088 2000 0 2 0 0 0 14674
28389 10517 5647 2000 0 2 0 0 0 2005125137
9822 2454 9775 2000 0 2 0 0 0 9059
33841 1367 24338 2000 0 2 0 0 0 2010194019
60390 53942 51589 2093 0 2 0 0 0 2016105001
4795 4739 4731 2000 0 2 0 0 0 3444
30266 17235 18280 2000 0 2 0 0 0 2009155028
874 20668 22433 2016 0 12 1 0 0 2010395003
26518 13826 13008 2000 0 2 0 0 0 27583
59890 53251 51806 2108 0 2 0 0 0 2016064017
53570 41316 43392 2078 0 2 0 0 0 2014298006
21093 13636 13615 2000 0 2 0 0 0 21968
49920 37497 37691 2107 0 2 0 0 0 2013402013
40622 31265 30091 2040 0 2 0 0 0 2011482023
61027 51265 52044 2089 0 2 0 0 0 2016265001
16176 10994 10979 2000 0 2 0 0 0 16353
48685 40128 40888 2088 0 2 0 0 0 2013330002
35520 20172 22221 2000 0 2 0 0 0 2010407912
40103 30987 30897 2032 0 2 0 0 0 2011441039
38667 27388 27550 2667 0 2 0 0 0 2011203007
29614 15708 17770 2000 0 2 0 0 0 2009123017
6291 5071 5070 2000 0 2 0 0 0 5123
58461 910 1373 2133 0 2 0 0 0 2015529008
62007 52726 51386 2083 0 2 0 0 0 2016415044
30453 15971 18497 2000 0 2 0 0 33 2009164001
22767 13552 13818 2000 0 2 0 0 0 23647
37087 30473 31045 2000 0 2 0 0 0 2011056900
37927 32045 30439 2116 0 2 0 0 0 2011122023
17636 10918 10835 2000 0 2 0 0 0 18032
12371 12096 12095 2000 0 2 0 0 0 12417
44076 1457 1220 2098 0 2 0 0 0 2012473314
36077 20663 22417 2016 0 2 0 0 0 2010595003
7547 3482 2303 2000 0 2 0 0 0 6802
55847 1039 1011 2138 0 2 0 0 0 2015112031
2734 1797 1796 2000 0 2 0 0 0 1187
58849 0 0 1000 0 0 0 0 0 2015729008
34643 20662 25972 2016 0 2 0 0 0 2010267014
46364 38992 39918 2094 0 2 0 0 0 2013142505
62296 54034 52120 2093 0 2 0 0 0 2016424017
24443 14860 13680 2000 0 2 0 0 0 25326
48539 36549 38794 2096 0 2 0 0 0 2013321029
56465 1087 900 2152 0 2 0 0 0 2015241019
19127 15145 13148 2000 0 2 0 0 0 19711
40275 31612 29592 2032 0 2 0 0 0 2011450012
63754 54548 52039 2084 0 2 0 0 0 2016637910
54261 41291 44755 2071 0 2 0 0 0 2014385011
14030 8613 7247 2000 0 2 0 0 0 14096
43439 34537 35503 2040 0 2 0 0 0 2012347004
9232 3905 2153 2000 0 2 0 0 0 8481
31363 16978 17179 2000 0 2 0 0 0 2009251006
4415 1889 1888 2000 0 2 0 0 0 2866
55987 964 947 2116 0 2 0 0 0 2015121004
35676 20218 23594 2032 0 2 0 0 0 2010554019
20797 13792 14637 2000 0 2 0 0 0 21390
15598 15286 15427 2000 0 2 0 0 0 15775
60877 54417 53301 2102 0 2 0 0 0 2016128039
36646 27703 27457 2667 0 2 0 0 0 2011035018
10858 2095 3387 2000 0 2 0 0 0 10160
48954 39966 37022 2090 0 2 0 0 0 2013362013
5755 5272 4754 2000 0 2 0 0 0 4545
48666 40528 40135 2103 0 2 0 0 0 2013328901
50205 40930 37706 2103 0 2 0 0 0 2013457007
27475 18690 15560 2000 0 2 0 0 0 28684
22191 14594 13910 2000 0 2 0 0 0 23069
29366 1388 1446 2133 0 2 0 0 0 2009070225
17217 10577 11315 2000 0 2 0 0 0 17454
43757 33850 36112 2040 0 2 0 0 0 2012379015
40991 30356 31896 2065 0 2 0 0 0 2011536915
2154 1850 1849 2000 0 2 0 0 0 609
39165 30976 30082 2032 0 2 0 0 0 2011258001
52697 42673 41961 2063 0 2 0 0 0 2014205909
23867 14696 13082 2000 0 2 0 0 0 24748
18551 10890 15543 2000 0 2 0 0 0 19133
13453 7607 12544 2000 0 2 0 0 0 13518
36196 20465 22560 2032 0 2 0 0 0 2010907029
28949 1392 1287 2000 0 2 0 0 0 2008132030
8645 2950 2341 2000 0 2 0 1 0 7903
3835 1797 1796 2000 0 2 0 0 0 2288
60043 52134 54019 2093 0 2 0 0 0 2016082018
25543 13873 14871 2000 0 2 0 0 0 26427
20221 13625 14738 2000 0 2 0 0 0 20812
60768 54036 52346 2097 0 2 0 0 0 2016123002
63767 52629 53955 2098 0 2 0 0 0 2016639011
15027 8584 7654 2000 0 2 0 0 0 15197
16 19533 24621 2000 0 12 1 0 0 2010253004
10350 10199 9133 2000 0 2 0 0 0 9582
63368 51916 52084 2093 0 2 0 0 0 2016532904
5240 5238 5237 2000 0 2 0 0 0 3967
49601 40123 38935 2092 0 2 0 0 0 2013384012
61372 53801 53575 2092 0 2 0 0 0 2016283002
32308 15710 16896 2000 0 2 0 0 0 2009357011
27041 13792 14637 2000 0 2 0 0 0 28106
39324 31929 30966 2032 0 2 0 0 0 2011263038
21613 12764 12733 2000 0 2 0 0 0 22491
47194 40124 37785 2092 0 2 0 0 0 2013216078
16639 11386 10800 2000 0 2 0 0 0 16876
11823 10431 6065 2000 0 2 0 0 0 11261
53171 44596 43776 2063 0 2 0 0 0 2014239021
46737 37750 39218 2073 0 2 0 0 0 2013188003
6772 4991 5188 2000 0 2 0 0 0 5646
55142 1045 1073 2130 0 2 0 0 0 2015028907
28044 5247 5976 2000 0 2 0 0 0 2005065106
52070 41318 43385 2078 0 2 0 0 0 2014132914
57576 889 1093 2137 0 2 0 0 0 2015387009
36562 30502 30794 2107 0 2 0 0 0 2011021008
23290 14899 15068 2000 0 2 0 0 0 24170
33186 27741 27432 2667 0 2 0 0 0 2010084031
18159 10801 11872 2000 0 2 0 0 0 18555
38338 27286 27708 2667 0 2 0 0 0 2011185006
45673 40993 40096 2109 0 2 0 0 0 2013060014
12871 12091 7883 2000 0 2 0 0 0 12940
50475 40982 40077 2109 0 2 0 0 0 2013471017
8068 3119 2433 2000 0 2 0 0 0 7325
32427 16177 17187 2000 0 2 0 0 0 2009508038
56736 1030 995 2139 0 2 0 0 0 2015259020
3257 1916 1915 2000 0 2 0 0 0 1710
46910 37753 40747 2101 0 2 0 0 0 2013197554
63497 53931 51176 2093 0 2 0 0 0 2016619909
47408 36974 41002 2071 0 2 0 0 0 2013220014
24966 13882 14527 2000 0 2 0 0 0 25849
31109 16272 16332 2000 0 2 0 0 0 2009233005
19648 14899 15068 2000 0 2 0 0 0 20234
42411 34023 34037 2040 0 2 0 0 0 2012168004
58103 956 1556 2174 0 2 0 0 0 2015419020
55709 894 1074 2132 0 2 0 0 0 2015103003
63168 54349 51420 2102 0 2 0 0 0 2016525032
9766 2095 9329 2000 0 2 0 0 0 9004
51341 41948 44804 2094 0 2 0 0 0 2014041911
37685 32149 31512 2032 0 2 0 0 0 2011106912
4751 4747 4746 2000 0 2 0 0 0 3389
53760 45007 41789 2075 0 2 0 0 0 2014326026
42463 35067 34452 2040 0 2 0 0 0 2012180913
26463 14639 13347 2000 0 2 0 0 0 27528
36964 30450 30493 2116 0 2 0 0 0 2011053019
21038 13637 15174 2000 0 2 0 0 0 21913
51000 42678 43698 2063 0 2 0 0 72 2014029002
60755 51238 52707 2095 0 2 0 0 0 2016121901
37406 31478 31916 2048 0 2 0 0 0 2011094003
16121 10462 11313 2000 0 2 0 0 0 16298
34390 20175 23572 2032 0 2 0 33 0 2010251903
11319 5247 5976 2000 0 2 0 0 0 10683
59941 54554 52812 2082 0 2 0 0 0 2016068008
6236 5004 4998 2000 0 2 0 0 0 5068
33938 20166 26616 2000 0 2 0 0 33 2010198010
61299 54310 52106 2089 0 2 0 0 0 2016281901
48923 40985 40081 2109 0 2 0 0 0 2013346902
57358 0 0 1000 0 0 0 0 0 2015332015
22714 13536 14017 2000 0 2 0 0 0 23592
17581 11241 15497 2000 0 2 0 0 0 17977
34911 18850 25503 2000 0 2 0 0 0 2010358010
40562 30136 29672 2040 0 2 0 0 0 2011478032
12316 12157 12156 2000 0 2 0 0 0 12362
32005 15748 15883 2000 0 2 0 0 0 2009343001
7490 3855 3782 2000 0 2 0 0 25 6747
2679 1883 1882 2000 0 2 0 0 0 1132
51920 42642 44727 2063 0 2 0 0 0 2014114906
46419 38992 39918 2094 0 2 0 0 0 2013142560
36522 31393 30453 2000 0 2 0 0 0 2011019907
24388 14803 12703 2000 0 2 0 0 0 25271
44131 1457 1220 2098 0 2 0 0 0 2012473369
19072 13610 13597 2000 0 2 0 0 0 19656
47861 39373 36727 2107 0 2 0 0 0 2013284036
13975 8246 7490 2000 0 2 0 0 86 14041
57566 50370 47844 2137 0 2 0 0 0 2015385908
48842 38911 40783 2096 0 2 0 0 0 2013341287
9177 2306 3108 2000 0 2 0 0 0 8426
35999 19528 26865 2016 0 2 0 0 0 2010591012
4360 1785 1784 2000 0 2 0 0 0 2811
61634 54341 54285 2108 0 2 0 0 0 2016301003
63510 53556 54494 2096 0 2 0 0 0 2016621010
34717 19419 21203 2000 0 2 0 0 0 2010271005
29261 1484 1545 2000 0 2 0 0 0 2009044352
49492 37250 39306 2107 0 2 0 0 0 2013380014
20742 14411 13390 2000 0 2 0 0 0 21335
53534 45006 41784 2075 0 2 0 0 0 2014262004
58821 0 0 1000 0 0 0 0 0 2015565010
15549 4673 15536 2000 0 2 0 0 0 15720
10830 10651 5677 2000 0 2 0 0 0 10105
39103 29560 31230 2008 0 2 0 0 0 2011245037
5712 5305 5304 2000 0 2 0 0 0 4490
27420 18690 15560 2000 0 2 0 0 0 28629
22136 14885 13242 2000 0 2 0 0 0 23014
55351 989 1041 2138 0 2 0 0 0 2015076029
1408 1388 1446 2133 0 12 0 0 0 2009070170
17162 10890 10585 2000 0 2 0 0 0 17399
59928 53079 51255 2091 0 2 0 0 0 2016066907
36697 27703 27474 2667 0 2 0 0 0 2011039009
46224 40596 39248 2060 0 2 0 0 0 2013131908
35708 20650 23355 2032 0 2 0 0 0 2010559001
33910 20080 23472 2032 0 2 0 0 0 2010196909
2099 1739 1738 2000 0 2 0 0 0 554
43597 35463 35834 2032 0 2 0 0 0 2012363904
23812 14832 13604 2000 0 2 0 0 0 24693
28293 10466 5241 2000 0 2 0 0 0 2005115118
18497 1323 11960 2000 0 2 0 0 53 19078
34873 1153 25487 2032 0 2 0 0 0 2010356909
13397 13395 7658 2000 0 2 0 0 0 13463
44841 33849 34609 2036 0 2 0 0 0 2012523904
8590 2025 2678 2000 0 2 0 0 0 7848
43034 1363 1432 2133 0 2 0 0 0 2012288129
31032 15741 15890 2000 0 2 0 0 0 2009215004
3780 1779 1778 2000 0 2 0 0 0 2233
53280 44924 42100 2078 0 2 0 0 0 2014242902
55462 1059 1015 2141 0 2 0 0 0 2015085002
25488 13882 15049 2000 0 2 0 0 0 26372
62648 52366 52540 2094 0 2 0 0 0 2016441908
20169 13826 13008 2000 0 2 0 0 0 20757
38023 30236 29798 2032 0 2 0 0 0 2011124913
14972 8402 14684 2000 0 2 0 0 0 15142
10295 2454 10260 2000 0 2 0 0 0 9527
5175 4956 5168 2000 0 2 0 0 0 3912
37693 31923 30963 2032 0 2 0 0 0 2011112004
26986 14858 13740 2133 0 2 0 0 0 28051
34676 18841 26121 2000 0 2 0 0 0 2010269904
45499 39119 37160 2077 0 2 0 0 0 2013050518
60098 54306 54421 2100 0 2 0 0 0 2016086009
21558 12764 12733 2000 0 2 0 0 0 22436
46492 37748 38276 2107 0 2 0 0 0 2013151010
16584 11020 15428 2000 0 2 0 0 0 16821
61427 53801 53575 2092 0 2 0 0 0 2016283057
11768 10419 5189 2000 0 2 0 0 0 11206
6717 5124 5123 2000 0 2 0 0 0 5591
28099 5247 5976 2000 0 2 0 0 0 2005065161
48376 38993 39924 2094 0 2 0 0 0 2013311010
40 34564 35841 2052 0 12 1 0 0 2012616001
32333 16334 17166 2000 0 2 0 0 0 2009361002
23235 13811 12969 2000 0 2 0 0 0 24115
54856 1076 1060 2165 0 2 0 0 0 2015012007
18104 10718 11674 2000 0 2 0 0 0 18500
54529 44571 43640 2056 0 2 0 0 0 2014495007
12816 12705 7370 2000 0 2 0 0 73 12885
8013 3269 2697 2000 0 2 0 0 0 7270
3202 1832 1831 2000 0 2 0 0 0 1655
38230 30847 32075 2098 0 2 0 0 0 2011144015
24911 14968 14268 2000 0 2 0 0 0 25794
19593 15120 12945 2000 0 2 0 0 0 20179
14440 14066 8088 2000 0 2 0 0 0 14564
62661 51408 54329 2100 0 2 0 0 0 2016443009
47513 39665 37270 2075 0 2 0 0 0 2013224005
9711 9237 9296 2000 0 2 0 0 0 8949
33520 27395 27385 2667 0 2 0 0 0 2010129006
39596 27361 27751 2667 0 2 0 0 0 2011309004
6982 0 0 1000 0 0 0 0 60 3334
32219 17241 16274 2133 0 2 0 0 0 2009352029
30237 15766 16987 2000 0 2 0 90 0 2009154918
56772 1022 1023 2139 0 2 0 0 0 2015263011
43362 34094 33834 2040 0 2 0 0 0 2012328012
26408 13811 14503 2000 0 2 0 0 0 27473
54099 42680 43391 2078 0 2 0 0 0 2014363019
20983 13663 12763 2000 0 2 0 0 0 21858
51055 42678 43698 2063 0 2 0 0 0 2014029057
45312 36145 30526 2052 0 2 0 0 0 2012727097
16066 11119 11317 2000 0 2 0 0 0 16243
53329 44775 41303 2063 0 2 0 0 0 2014244003
42345 35462 35845 2032 0 2 0 0 0 2012164013
58198 1377 1259 2165 0 2 0 0 0 2015423011
50964 41039 41138 2071 0 2 0 0 0 2013910041
11264 10414 6972 2000 0 2 0 0 0 10628
36376 20472 22520 2032 0 2 0 0 0 2010909919
31707 16978 17228 2000 0 2 0 0 0 2009282907
6181 5401 5400 2000 0 2 0 0 0 5013
51400 41284 42495 2074 0 2 0 0 0 2014045902
46064 40999 40083 2109 0 2 0 0 0 2013114540
22659 14994 13380 2000 0 2 0 0 0 23537
37107 30473 31048 2000 0 2 0 0 0 2011057010
17526 11267 11374 2000 0 2 0 0 0 17922
32790 27388 27474 2667 0 2 0 0 0 2010043039
46621 40598 37701 2103 0 2 0 0 0 2013155524
12261 12087 12086 2000 0 2 0 0 0 12307
7435 7430 7429 2000 0 2 0 0 0 6692
60085 53075 54288 2092 0 2 0 0 0 2016084908
55669 1044 931 2132 0 2 0 0 0 2015099012
2624 1710 1709 2000 0 2 0 0 0 1077
34041 1571 22762 2065 0 2 0 0 0 2010202001
62274 52761 53914 2098 0 2 0 0 0 2016423907
24334 14995 13752 2000 0 2 0 0 33 25216
19017 13574 14875 2000 0 2 0 0 0 19601
40259 30852 32076 2098 0 2 0 0 0 2011449902
63286 53071 52343 2092 0 2 0 0 0 2016530014
52967 44740 44704 2084 0 2 0 0 0 2014224901
13920 8613 7247 2000 0 2 0 0 85 13986
56262 1091 1084 2132 0 2 0 0 0 2015227001
9121 2306 3108 2000 0 2 0 0 0 8371
4305 1749 1748 2000 0 2 0 0 0 2756
55088 1546 1352 2151 0 2 0 0 0 2015026017
54237 41291 44527 2089 0 2 0 0 0 2014384901
26011 13685 14663 2000 0 2 0 0 0 26895
1564 1484 1545 2000 0 12 0 0 0 2009044297
55425 937 993 2141 0 2 0 0 0 2015079910
20687 13915 13802 2000 0 2 0 0 0 21280
15490 4671 15472 2000 0 2 0 0 0 15665
59831 51680 53237 2099 0 2 0 0 0 2016063026
38038 30226 29727 2040 0 2 0 0 0 2011130005
45737 38849 38076 2092 0 2 0 0 0 2013062904
10784 5679 5705 2000 0 2 0 0 0 10050
49967 37576 37173 2092 0 2 0 0 0 2013403004
5685 4732 4731 2000 0 2 0 0 0 4435
30315 15766 16337 2000 0 2 0 0 0 2009156019
58182 988 885 2138 0 2 0 0 0 2015421910
43352 34094 33979 2040 0 2 0 0 0 2012326911
27365 18690 15560 2000 0 2 0 0 0 28574
63455 53933 54524 2091 0 2 0 0 0 2016617019
22081 14034 15071 2000 0 2 0 0 0 22959
29289 1388 1446 2133 0 2 0 0 0 2009070115
17107 10909 15196 2000 0 2 0 0 0 17344
57925 1063 890 2139 0 2 0 0 0 2015409001
44181 1478 1220 2098 0 2 0 0 0 2012474002
28607 15192 15191 2000 0 2 0 0 0 2006020036
29622 17263 17770 2133 0 2 0 0 0 2009124008
7195 7075 5385 2000 0 2 0 0 0 6114
42630 34091 33831 2040 0 2 0 0 0 2012219007
2038 1838 1837 2000 0 2 0 0 0 499
31233 16996 18276 2000 0 2 0 0 0 2009243024
59222 52162 54164 2093 0 2 0 0 0 2016022042
49104 37493 36710 2107 0 2 0 0 0 2013368316
23757 13552 13654 2000 0 2 0 0 0 24638
28348 10466 5241 2000 0 2 0 0 0 2005115173
31747 18527 18493 2133 0 2 0 0 0 2009284008
18446 1323 11689 2000 0 2 0 0 0 19023
54819 911 940 2129 0 2 0 0 0 2015006915
13339 12705 7370 2000 0 2 0 0 0 13408
62071 53103 51214 2095 0 2 0 0 0 2016416035
8535 2376 3506 2000 0 2 0 0 0 7793
37056 32155 31299 2040 0 2 0 0 0 2011055909
3725 2087 2086 2000 0 2 0 0 0 2178
34013 20213 26502 2000 0 2 0 0 0 2010200900
34618 20662 23008 2016 0 2 0 0 0 2010266023
58953 51924 52072 2093 0 2 0 0 0 2016017005
60250 53941 52119 2093 0 2 0 0 0 2016095037
25434 14928 14323 2000 0 2 0 0 0 26317
47612 40983 37019 2111 0 2 0 0 0 2013242006
20114 14860 13680 2000 0 2 0 0 0 20702
59589 52661 53260 2099 0 2 0 0 0 2016054053
14922 8585 8676 2000 0 2 0 0 0 15087
57066 906 895 2143 0 2 0 0 0 2015281012
52266 44774 41300 2063 0 2 0 0 0 2014151906
50749 39161 40396 2096 0 2 0 0 0 2013490009
10239 2095 10198 2000 0 2 0 0 0 9472
5107 5101 5100 2000 0 2 0 0 0 3857
30945 15710 16897 2000 0 2 0 0 0 2009211013
53147 44596 41275 2066 0 2 0 0 0 2014238911
26931 14136 13481 2000 0 2 0 0 0 27996
45554 39119 37160 2077 0 2 0 0 0 2013050573
21503 13510 14137 2000 0 2 0 0 0 22381
11726 10651 5677 2000 0 2 0 0 30 11151
54383 44768 45081 2084 0 2 0 0 0 2014398911
6662 4700 4699 2000 0 2 0 0 0 5536
35228 20783 23914 2016 0 2 0 0 0 2010392911
23180 15143 12677 2000 0 2 0 0 0 24060
18049 15454 15544 2000 0 2 0 0 0 18445
46579 40598 37701 2103 0 2 0 0 0 2013155001
12761 8235 7917 2000 0 2 0 0 0 12830
39642 32085 31403 2098 0 2 0 0 0 2011378008
61861 51919 51971 2091 0 2 0 0 0 2016405906
7958 3482 3403 2000 0 2 0 0 0 7215
3147 1746 1745 2000 0 2 0 0 0 1600
39425 32142 31276 2040 0 2 0 0 0 2011271901
24856 14968 14268 2000 0 2 0 0 0 25739
19538 13659 14609 2000 0 2 0 0 0 20124
42019 33210 33938 2048 0 2 0 0 0 2012073017
14390 7403 8403 2000 0 2 0 0 0 14509
9656 9237 9236 2000 0 2 0 0 0 8894
34191 27581 27708 2667 0 2 0 0 0 2010220002
6983 0 0 1000 0 0 0 60 0 3279
52281 43714 43360 2063 0 2 0 0 0 2014153007
58940 52622 53946 2098 0 2 0 0 0 2016015904
26353 13811 14503 2000 0 2 0 0 0 27418
20928 13536 14219 2000 0 2 0 0 0 21803
47667 40594 39230 2060 0 2 0 0 0 2013246520
61321 51270 52546 2093 0 2 0 0 0 2016282011
45257 36145 30526 2052 0 2 0 0 0 2012727042
16011 11661 11814 2000 0 2 0 0 0 16188
57050 1088 1052 2114 0 2 0 0 0 2015279911
72 19533 23484 2032 0 12 1 0 0 2010252013
43436 34704 33316 2032 0 2 0 0 0 2012344912
38275 32244 31771 2032 0 2 0 0 0 2011148006
6126 5078 5340 2000 0 2 0 0 0 4958
39545 27709 27220 2667 0 2 0 0 0 2011305013
63790 54033 52608 2105 0 2 0 0 0 2016640002
46727 37750 38939 2107 0 2 0 0 0 2013187012
56853 970 902 2152 0 2 0 0 0 2015267002
33203 18846 26148 2000 0 2 0 0 0 2010092013
44612 33271 34661 2040 0 2 0 0 0 2012492003
22604 13783 14954 2000 0 2 0 0 0 23482
42565 34533 33252 2040 0 2 0 0 0 2012201006
46676 40598 37701 2103 0 2 0 0 0 2013155579
12206 12205 12204 2000 0 2 0 0 0 12252
58237 991 1035 2141 0 2 0 0 0 2015427002
7374 2798 2315 2000 0 2 0 0 0 6637
44778 33957 34277 2048 0 2 0 0 0 2012504912
31626 16336 17251 2133 0 2 0 0 0 2009278916
2569 1755 1754 2000 0 2 0 0 0 1022
36541 31393 30455 2000 0 2 0 0 0 2011020017
24280 12855 13731 2000 0 2 0 0 0 25161
33146 27286 27432 2667 0 2 0 0 0 2010083040
18962 12764 12733 2000 0 2 0 0 0 19546
13865 13395 8412 2000 0 2 0 0 0 13931
28142 5594 5654 2000 0 2 0 0 0 2005096126
9066 2910 9042 2000 0 2 0 0 0 8316
32372 16266 16237 2000 0 2 0 0 0 2009507047
4250 1797 1796 2000 0 2 0 0 0 2701
57291 1070 969 2128 0 2 0 0 0 2015299013
25956 13891 13755 2000 0 2 0 0 0 26840
1562 1484 1545 2000 0 12 0 0 0 2009044242
20634 14929 13361 2000 0 2 0 66 0 21225
45955 40925 40072 2088 0 2 0 0 0 2013100007
15432 4670 4669 2000 0 2 0 0 0 15610
5632 5034 5214 2000 0 2 0 0 0 4380
53825 45007 44556 2063 0 2 0 0 0 2014327017
27310 18690 15560 2000 0 2 0 55 0 28519
22026 15145 13148 2000 0 2 0 0 0 22904
37391 31478 29959 2048 0 2 0 0 0 2011093012
17052 11512 11484 2000 0 2 0 0 0 17289
34364 20667 22992 2016 0 2 0 0 0 2010250912
55929 928 1029 2116 0 2 0 0 0 2015116903
46251 40596 40068 2088 0 2 0 0 0 2013132018
7154 7054 7051 2000 0 2 0 0 0 6059
33929 20166 23449 2032 0 2 0 0 0 2010197019
60498 51266 53049 2091 0 2 0 0 0 2016108001
1981 1841 1840 2000 0 2 0 0 0 444
56833 1000 990 2141 0 2 0 0 0 2015265901
33016 27767 27356 2667 0 2 0 0 0 2010078003
44570 34396 34517 2048 0 2 0 68 0 2012490902
23702 13526 14708 2000 0 2 0 0 0 24583
18392 10718 11674 2000 0 2 0 0 0 18968
34890 1153 1233 2032 0 2 0 0 0 2010357019
61059 52096 52045 2095 0 2 0 0 0 2016268001
13284 7894 8596 2000 0 2 0 0 0 13353
32003 17771 18589 2000 0 2 0 0 0 2009342010
8480 2588 2406 2000 0 2 0 0 0 7738
38607 27738 27430 2667 0 2 0 0 0 2011200007
29528 17263 17229 2133 0 2 0 0 0 2009120017
3670 1901 1900 2000 0 2 0 0 0 2123
49883 39208 40147 2109 0 2 0 0 0 2013399013
59008 51924 52072 2093 0 2 0 0 0 2016017060
25379 13659 13622 2000 0 2 0 0 0 26262
20061 12855 13731 2000 0 2 0 0 0 20647
37169 30975 30102 2032 0 2 0 0 0 2011059900
43121 1363 1432 2133 0 2 0 0 0 2012288239
14867 8601 8468 2000 0 2 0 0 0 15032
41053 32511 32421 2073 0 2 0 3 0 2011907925
59473 52028 51186 2091 0 2 0 0 0 2016033905
10182 10016 10167 2000 0 2 0 0 0 9417
30398 18526 30397 2133 0 2 0 0 0 2009161001
5039 5034 5026 2000 0 2 0 0 0 3802
35295 18842 26122 2000 0 2 0 0 0 2010398003
47065 40988 37026 2111 0 2 0 0 0 2013205013
26876 14695 13195 2000 0 2 0 0 0 27941
34694 19419 21234 2000 0 2 0 0 0 2010270014
21448 13140 15122 2000 0 2 0 0 0 22326
57849 948 962 2152 0 2 0 0 0 2015404019
16534 7560 7512 2000 0 2 0 0 0 16711
40221 29845 30098 2032 0 2 0 0 0 2011447012
52883 41382 43491 2094 0 2 0 0 0 2014222011
11671 3855 10351 2000 0 2 0 0 0 11096
6607 4984 4983 2000 0 2 0 0 0 5481
36458 27724 27421 2667 0 2 0 0 0 2011006007
58800 0 0 1000 0 0 0 0 0 2015564019
54193 41290 41827 2074 0 2 0 0 0 2014382011
23125 15120 12945 2000 0 2 0 0 0 24005
17994 15454 15398 2000 0 2 0 0 0 18390
12704 8235 7917 2000 0 2 0 0 0 12775
36686 27727 27474 2667 0 2 0 0 0 2011038018
7903 7196 2400 2000 0 2 0 0 0 7160
48999 39375 39921 2094 0 2 0 0 0 2013365013
3092 1779 1778 2000 0 2 0 0 0 1545
35282 20208 26526 2000 0 2 0 0 0 2010396902
24801 14760 13734 2133 0 2 0 0 0 25684
46150 40309 37656 2092 0 2 0 0 0 2013118008
19483 13587 13668 2065 0 2 0 0 0 20069
45042 33218 35166 2032 0 2 0 0 0 2012595908
14345 14066 7812 2000 0 2 0 0 0 14454
9601 1979 9289 2000 0 2 0 0 0 8839
38807 30825 30402 2098 0 2 0 0 0 2011214017
42729 1457 1432 2098 0 2 0 0 0 2012287138
53648 44573 41269 2066 0 2 0 0 0 2014309016
49371 37760 40880 2103 0 2 0 0 0 2013378500
26298 13435 13424 2000 0 2 0 0 0 27363
54075 42680 42595 2078 0 2 0 0 0 2014362909
20873 13671 15080 2000 0 2 0 0 0 21748
47722 40594 39230 2060 0 2 0 0 0 2013246575
15956 11241 11482 2000 0 2 0 0 0 16133
41136 32451 32483 2024 0 2 0 0 0 2011909026
11192 10661 6842 2000 0 2 0 0 0 10518
36409 20469 24087 2032 0 2 0 0 0 2010910029
6094 4747 4746 2000 0 2 0 0 75 4903
51424 41284 45133 2089 0 2 0 0 0 2014046012
27833 18686 18721 2000 0 2 0 0 0 29042
49338 37493 37695 2107 0 2 0 0 0 2013369527
22549 13006 12694 2000 0 2 0 0 0 23427
35104 27361 27577 2667 0 2 0 0 0 2010375020
60788 54342 52286 2103 0 2 0 0 0 2016126002
63663 52630 52786 2095 0 2 0 0 0 2016636011
1074 38015 37010 2103 0 12 0 0 29 2013191003
58342 942 1081 2136 0 2 0 0 0 2015509025
33283 20207 22998 2000 0 2 0 0 0 2010096004
7319 4144 7317 2000 0 2 0 0 0 6582
55651 1012 1098 2145 0 2 0 0 0 2015098902
2514 1889 1888 2000 0 2 0 0 0 967
61440 52132 54538 2082 0 2 0 0 0 2016286002
12139 12130 12129 2000 0 2 0 0 0 12197
18907 13140 15122 2000 0 2 0 0 0 19491
54504 44571 41270 2066 0 2 0 0 0 2014494016
63264 51268 53053 2091 0 2 0 0 0 2016529904
13810 8230 8322 2000 0 2 0 0 0 13876
28922 15194 15209 2000 0 2 0 0 0 2006126033
56166 1007 1025 2128 0 2 0 0 0 2015132014
28186 5594 5654 2000 0 2 0 0 0 2005096181
9009 7198 8950 2000 0 2 0 0 0 8261
24225 13539 12832 2000 0 2 0 0 0 25106
42142 33700 33802 2048 0 2 0 0 0 2012090908
4195 1932 1931 2000 0 2 0 0 0 2646
55069 1094 918 2132 0 2 0 0 0 2015025907
25901 13783 13999 2000 0 2 0 0 0 26785
32866 1115 1333 2032 0 2 0 0 0 2010051902
1106 1484 1545 2000 0 12 0 0 0 2009044187
934 38877 37066 2092 0 12 0 35 0 2013116907
20579 15089 15023 2000 0 2 0 0 0 21170
15377 4677 4676 2000 0 2 0 0 0 15555
47443 39665 36828 2071 0 2 0 0 0 2013223014
10690 2588 10260 2000 0 2 0 0 0 9940
992 38330 37974 2107 0 12 0 0 65 2013468017
56323 1003 932 2132 0 2 0 0 0 2015230009
59506 54173 54117 2098 0 2 0 0 0 2016051906
61779 54040 52737 2098 0 2 0 0 0 2016403016
5577 5155 5154 2000 0 2 0 0 0 4325
30286 17235 18280 2000 0 2 0 0 0 2009155909
27255 18690 15560 2000 0 2 0 0 0 28464
21971 13916 13662 2000 0 2 0 0 0 22849
33501 27773 27386 2667 0 2 0 0 0 2010128015
44881 34538 34002 2040 0 2 0 0 0 2012528005
40647 31265 30091 2040 0 2 0 0 0 2011482904
16997 10871 11766 2000 0 2 0 0 0 17234
53485 41384 44915 2078 0 2 0 0 0 2014257903
42369 34494 33746 2048 0 2 0 0 0 2012165004
40133 30987 30897 2032 0 2 0 0 0 2011441920
27994 2798 10351 2000 0 2 0 0 0 2005059133
7099 7075 5385 2000 0 2 0 0 0 6004
57627 1097 973 2132 0 2 0 0 0 2015390009
1912 1861 1860 2000 0 2 0 0 0 389
23647 14857 14019 2000 0 2 0 0 0 24528
37082 30473 31045 2000 0 2 0 0 0 2011056019
18337 11267 11374 2000 0 2 0 0 0 18913
32831 27709 27474 2667 0 2 0 0 0 2010044030
13229 7894 8596 2000 0 2 0 0 0 13298
33242 19769 25973 2032 0 2 0 0 0 2010094903
29070 1392 1287 2000 0 2 0 0 0 2008132250
8425 3981 2463 2000 0 2 0 0 0 7683
55870 1039 1011 2138 0 2 0 0 0 2015112912
43176 1363 1432 2133 0 2 0 0 0 2012288294
3615 1716 1715 2000 0 2 0 2 0 2068
34031 1571 1132 2000 0 2 0 0 0 2010201010
51108 41387 43755 2088 0 2 0 0 0 2014032002
25324 14873 14360 2000 0 2 0 0 0 26207
34461 19523 26617 2000 0 2 0 0 0 2010254903
20006 15078 13975 2000 0 2 0 0 0 20592
62869 52057 51221 2095 0 2 0 0 0 2016449037
44207 1478 1220 2098 0 2 0 0 0 2012474112
41536 35301 29271 2116 0 2 0 0 0 2012038116
14817 14619 8697 2000 0 2 0 0 0 14977
28734 15201 15200 2000 0 2 0 0 0 2006062011
40503 31475 29981 2048 0 2 0 0 0 2011475032
10126 3855 3086 2000 0 2 0 0 0 9362
32047 18521 18499 2000 0 2 0 0 0 2009346001
45423 33933 29276 2133 0 2 0 0 0 2012728088
113 34488 33778 2048 0 12 1 0 0 2012092009
4971 4716 4715 2000 0 2 0 0 0 3747
38556 27287 27721 2667 0 2 0 0 0 2011196016
26821 14929 13361 2000 0 2 0 0 20 27886
55445 978 930 2132 0 2 0 0 0 2015080901
21393 13541 13858 2000 0 2 0 0 0 22271
16479 11119 10433 2000 0 2 0 0 0 16656
40671 32216 1432 2032 0 2 0 0 0 2011516016
35678 20218 23594 2032 0 2 0 0 0 2010554900
60376 54343 52351 2107 0 2 0 0 0 2016103019
6552 5222 5378 2000 0 2 0 0 0 5426
114 20779 26858 2016 0 12 1 0 0 2010588012
63010 51195 52349 2088 0 2 0 0 0 2016458010
45457 38982 40141 2116 0 2 0 0 0 2013049004
23070 13659 14609 2000 0 2 0 0 0 23950
43625 33701 33259 2040 0 2 0 0 0 2012366904
61025 53078 52747 2093 0 2 0 0 0 2016263019
17939 10711 15413 2000 0 2 0 0 0 18335
30367 17247 16315 2133 0 2 0 0 0 2009157010
56628 1096 1048 2112 0 2 0 0 0 2015248010
43915 1457 1220 2098 0 2 0 0 0 2012473011
7848 4134 2303 2000 0 2 0 0 0 7105
40966 30356 31896 2065 0 2 0 0 0 2011536034
58595 1324 1184 2143 0 2 0 0 0 2015548908
3037 1736 1735 2000 0 2 0 0 0 1490
31281 16280 18289 2000 0 2 0 0 0 2009244015
48657 40528 40135 2103 0 2 0 0 0 2013328020
24746 14929 13360 2000 0 2 0 0 0 25629
19428 14033 13620 2065 0 2 0 0 0 20014
42001 33959 35139 2048 0 2 0 0 0 2012072907
49426 37760 40880 2103 0 2 0 0 0 2013378555
14295 7403 8460 2000 0 2 0 0 0 14399
62134 53487 51000 2086 0 2 0 0 0 2016417026
9546 1979 2153 2000 0 2 0 0 0 8784
61561 51646 52499 2086 0 2 0 0 0 2016295030
4696 0 0 1000 0 0 0 0 0 3169
33994 20213 24334 2000 0 2 0 0 0 2010199909
55298 1099 927 2138 0 2 0 0 0 2015073029
26243 13407 14005 2000 0 2 0 0 0 27308
20818 20804 20803 2000 0 2 0 0 0 21693
15901 10436 11414 2000 0 2 0 0 0 16078
34944 20066 26610 2000 0 2 0 0 0 2010359909
11137 2454 9775 2000 0 2 0 0 0 10463
6058 5078 5252 2000 0 2 0 0 0 4848
43821 35060 34853 2052 0 2 0 0 0 2012386006
30999 15741 16891 2000 0 2 0 0 0 2009212004
53212 44596 43776 2063 0 2 0 0 0 2014239902
27778 18686 18721 2000 0 2 0 0 0 28987
49214 37493 37695 2107 0 2 0 0 0 2013369004
55447 987 958 2139 0 2 0 0 0 2015082002
22494 13621 14067 2000 0 2 0 0 0 23372
17460 11267 10579 2000 0 2 0 0 0 17757
29757 16322 18591 2000 0 2 0 0 0 2009130036
12072 12065 12064 2000 0 2 0 0 0 12142
35691 19425 22749 2065 0 2 0 0 0 2010556001
7263 3858 2657 2000 0 2 0 0 0 6527
2459 1797 1796 2000 0 2 0 0 0 912
51489 44576 41265 2066 0 2 0 0 0 2014050003
61685 52725 51973 2093 0 2 0 0 0 2016302902
31842 15763 16902 2000 0 2 0 0 0 2009290036
24170 13539 12832 2000 0 2 0 0 0 25051
18852 14898 13633 2000 0 2 0 33 0 19436
46574 40598 40091 2088 0 2 0 0 0 2013154010
56609 945 1043 2147 0 2 0 0 0 2015246909
13755 13406 8386 2000 0 2 0 0 69 13821
63652 51240 52049 2095 0 2 0 0 0 2016632020
8954 8951 8950 2000 0 2 0 0 0 8206
4140 1819 1818 2000 0 2 0 0 0 2591
25846 13883 13732 2000 0 2 0 0 0 26730
40374 29566 31915 2032 0 2 0 0 0 2011457031
1301 1484 1545 2000 0 12 0 0 0 2009044132
29913 18522 18514 2000 0 2 0 0 30 2009139009
20524 13873 14871 2000 0 2 0 0 0 21115
15322 4906 4905 2000 0 2 0 0 0 15500
10640 6819 6454 2000 0 2 0 0 0 9885
32912 19532 22725 2032 0 2 0 0 0 2010059011
36760 30234 29803 2032 0 2 0 0 0 2011040908
37656 32149 31512 2032 0 2 0 0 14 2011106031
5522 5086 5085 2000 0 2 0 0 0 4270
49673 40123 38935 2092 0 2 0 0 0 2013384315
27200 15184 11976 2000 0 2 0 0 0 28409
21916 13916 13662 2000 0 2 0 0 0 22794
34172 27310 27708 2667 0 2 0 0 0 2010219011
45368 33933 29276 2133 0 2 0 0 0 2012728033
16942 15394 10423 2000 0 2 0 0 0 17179
53801 45007 41789 2075 0 2 0 68 0 2014326907
34382 20175 23572 2032 0 2 0 0 0 2010251022
44262 1478 1220 2098 0 2 0 0 0 2012474167
38260 32244 30881 2032 0 2 0 0 0 2011147015
7034 6983 6982 2000 0 2 0 0 0 5949
33647 27724 27722 2667 0 2 0 0 0 2010132006
39556 27581 27319 2667 0 2 0 0 0 2011306004
60754 51238 52707 2095 0 2 0 0 0 2016121020
1829 1819 1818 2000 0 2 0 0 0 334
53227 41994 45082 2084 0 2 0 0 0 2014241003
48914 40985 40081 2109 0 2 0 0 0 2013346021
39926 30237 29751 2040 0 2 0 0 0 2011425020
23592 14929 14874 2000 0 2 0 0 0 24473
62597 54553 53951 2084 0 2 0 0 0 2016440009
53997 43499 42622 2094 0 2 0 0 0 2014360019
30694 1166 1270 2000 0 2 0 0 0 2009196260
40445 30419 29913 2098 0 2 0 0 0 2011466004
61298 54310 52106 2089 0 2 0 0 0 2016281020
13174 12091 7883 2000 0 2 0 0 0 13243
53426 44737 44795 2094 0 2 0 0 0 2014253912
8371 2910 2421 2000 0 2 0 0 0 7628
44589 34396 34693 2048 0 2 0 0 0 2012491012
43231 1363 1432 2133 0 2 0 0 0 2012288349
3560 1841 1840 2000 0 2 0 0 0 2013
60576 54452 54299 2100 0 2 0 0 0 2016112047
40592 30136 29672 2040 0 2 0 0 0 2011478913
25269 13528 14412 2000 0 2 0 0 0 26152
54389 43706 42210 2072 0 2 0 0 0 2014401003
60149 52628 52105 2095 0 2 0 0 0 2016087908
19951 12855 13523 2000 0 2 0 0 0 20537
37182 30420 29908 2098 0 2 0 0 0 2011060010
41481 35301 29271 2116 0 2 0 0 0 2012038061
14762 8395 7770 2000 0 2 0 0 82 14922
10071 2025 3108 2000 0 2 0 0 0 9307
4931 4732 4731 2000 0 2 0 0 0 3692
138 20644 25510 2032 0 12 1 0 0 2010205001
45202 33277 34285 2040 0 2 0 0 0 2012617900
21338 14832 13856 2000 0 2 0 0 0 22216
16424 11419 11087 2000 0 2 0 0 0 16601
54582 44571 41764 2078 0 2 0 0 0 2014496906
11597 10429 5676 2000 0 2 0 0 0 10986
26766 13528 14436 2000 0 2 0 0 0 27831
56232 907 1008 2134 0 2 0 0 0 2015224001
6500 5321 5320 2000 0 2 0 0 0 5371
53850 41771 42067 2078 0 2 0 0 0 2014328008
55039 994 887 2139 0 2 0 0 0 2015023017
49269 37493 37695 2107 0 2 0 0 0 2013369059
23015 13528 15092 2000 0 2 0 0 0 23895
28631 15194 15193 2000 0 2 0 0 0 2006058020
55370 989 1041 2138 0 2 0 0 0 2015076910
17884 10829 11871 2000 0 2 0 0 0 18280
50860 41158 41063 2054 0 2 0 0 0 2013908004
12615 3774 12611 2000 0 2 0 0 0 12665
46216 40596 39248 2060 0 2 0 0 0 2013131027
7793 3107 3565 2000 0 2 0 0 0 7050
32902 19417 21236 2000 0 2 0 0 0 2010057910
2982 1755 1754 2000 0 2 0 0 0 1435
32979 27395 27356 2667 0 2 0 0 0 2010077012
24691 13625 14738 2000 0 2 0 0 0 25574
62987 53080 52741 2093 0 2 0 0 0 2016454019
19375 13552 13818 2000 0 2 0 0 0 19959
60433 54544 54672 2092 0 2 0 0 0 2016107010
14250 7556 8405 2000 0 2 0 0 0 14344
9491 3978 3090 2000 0 2 0 0 0 8729
29577 17252 16973 2133 0 2 0 0 0 2009121008
4663 1932 1931 2000 0 2 0 0 0 3114
41815 34536 34009 2040 0 2 0 0 0 2012056007
38963 32233 30108 2032 0 2 0 0 0 2011238046
26188 13407 13465 2000 0 2 0 0 0 27253
59689 54581 51691 2095 0 2 0 0 0 2016057053
37998 30236 29798 2032 0 2 0 0 0 2011124032
31659 16278 18272 2000 0 2 0 0 0 2009281008
15846 11686 10988 2000 0 2 0 0 0 16023
41107 32379 32534 2073 0 2 0 0 0 2011908916
11082 10466 5241 2000 0 2 0 0 0 10408
6003 4984 5188 2000 0 2 0 0 0 4793
35637 20670 22403 2016 0 2 0 0 0 2010552010
27723 18686 18721 2000 0 2 0 0 0 28932
59121 54550 52046 2084 0 2 0 0 0 2016020005
62220 53939 52110 2093 0 2 0 0 0 2016422008
22439 13574 13050 2000 0 2 0 0 0 23317
35575 27395 27714 2667 0 2 0 0 0 2010511026
58779 0 0 1000 0 0 0 0 0 2015563028
17405 10627 11485 2000 0 2 0 0 0 17702
42819 1457 1432 2098 0 2 0 0 0 2012287248
34091 20634 26273 2032 0 2 0 66 0 2010203900
7208 3482 2303 2000 0 2 0 0 0 6472
2404 1767 1766 2000 0 2 0 0 0 857
30876 15770 15863 2000 0 2 0 0 0 2009208013
53113 42646 42094 2078 0 2 0 0 0 2014235911
24115 15078 13975 2000 0 2 0 0 0 24996
18798 13663 12763 2000 0 2 0 0 0 19381
13701 1579 12505 2000 0 2 0 0 0 13766
8897 7197 3822 2000 0 2 0 0 0 8151
54315 44921 44554 2058 0 2 0 32 0 2014395911
63427 53316 54395 2102 0 2 0 0 0 2016614019
48112 38321 37969 2107 0 2 0 0 0 2013295541
4085 1627 1626 2000 0 2 0 0 0 2536
35256 20668 22433 2016 0 2 0 0 0 2010395911
25791 14411 13390 2000 0 2 0 0 0 26675
59524 51172 53542 2096 0 2 0 0 0 2016052016
20469 14928 14323 2000 0 2 0 14 0 21060
47367 40124 40933 2109 0 2 0 0 0 2013217509
60420 53942 51589 2093 0 2 0 0 0 2016105909
15267 15249 15248 2000 0 2 0 0 0 15445
46702 37754 40554 2103 0 2 0 0 0 2013158001
10593 10575 6968 2000 0 2 0 0 0 9830
50401 37900 37064 2096 0 2 0 0 0 2013467907
38829 30849 32072 2098 0 2 0 0 0 2011215008
5467 5012 5011 2000 0 2 0 0 0 4215
58377 1434 1321 2136 0 2 0 0 0 2015517007
61055 51265 52044 2089 0 2 0 0 0 2016265909
27145 20804 20803 2000 0 2 0 0 0 28354
21861 13610 13597 2000 0 2 0 0 0 22739
31899 16974 17157 2000 0 2 0 0 0 2009295018
16887 11618 10699 2000 0 2 0 0 0 17124
41189 32451 32483 2024 0 2 0 0 0 2011910017
1182 1478 1220 2098 0 12 0 0 0 2012474222
6977 6967 5320 2000 0 2 0 0 0 5894
56231 984 1064 2116 0 2 0 0 0 2015218909
1708 1594 1593 2000 0 2 0 0 0 279
41935 33963 34522 2048 0 2 0 0 0 2012070017
49163 37493 36710 2107 0 2 0 0 0 2013368536
23537 13528 13431 2000 0 2 0 0 0 24418
36347 20472 22520 2032 0 2 0 0 0 2010909038
30639 1166 1270 2000 0 2 0 0 0 2009196205
63726 54548 52039 2084 0 2 0 0 0 2016637002
13119 8228 7584 2000 0 2 0 0 0 13188
33260 20081 26624 2000 0 2 0 0 0 2010095013
1515 1392 1287 2000 0 12 0 0 0 2008132360
8316 4062 3779 2000 0 2 0 0 25 7573
43286 1363 1432 2133 0 2 0 0 0 2012288404
3505 1942 1941 2000 0 2 0 0 0 1958
39505 27709 27385 2667 0 2 0 0 0 2011302013
54330 43505 44667 2095 0 2 0 0 0 2014397012
25214 14955 12722 2000 0 2 0 0 0 26097
34481 19523 21905 2000 0 2 0 0 33 2010255013
19896 14696 13082 2000 0 2 0 0 0 20482
41426 35301 29271 2116 0 2 0 0 0 2012038006
14712 7730 7249 2000 0 2 0 0 0 14867
40400 31055 32043 2098 0 2 0 0 0 2011462013
10015 2798 3731 2000 0 2 0 0 0 9252
35744 18845 22449 2000 0 2 0 0 0 2010566020
12200 0 0 1000 0 0 0 0 18 3637
59044 54067 54400 2099 0 2 0 0 0 2016018904
26711 13508 12816 2000 0 2 0 0 0 27776
21283 13606 13623 2000 0 2 0 0 0 22161
16369 7560 7512 2000 0 2 0 0 0 16546
37262 29920 31378 2098 0 2 0 0 0 2011064001
45732 38849 38076 2092 0 2 0 0 0 2013062023
11542 5559 5469 2000 0 2 0 0 0 10931
33460 27392 27386 2667 0 2 0 0 0 2010127024
58614 953 952 2141 0 2 0 0 0 2015549018
30339 15766 16337 2000 0 2 0 0 0 2009156900
58161 988 885 2138 0 2 0 0 0 2015421029
39377 32142 31270 2040 0 2 0 0 0 2011270002
27924 3855 10351 2000 0 2 0 0 0 2005058142
52669 42673 41961 2063 0 2 0 0 0 2014205001
22960 13587 13668 2065 0 2 0 0 0 23840
178 34495 36147 2036 0 12 1 0 0 2012367014
17829 10886 10713 2000 0 2 0 0 0 18225
35953 18852 25951 2000 0 2 0 0 0 2010587902
12570 12205 12204 2000 0 2 0 0 0 12610
43943 1457 1220 2098 0 2 0 0 0 2012473121
54178 42359 44999 2075 0 2 0 0 0 2014377910
7738 2645 2846 2000 0 2 0 0 0 6995
44859 34538 34139 2052 0 2 0 0 0 2012527014
2927 1752 1751 2000 0 2 0 0 0 1380
31253 16996 18276 2000 0 2 0 0 0 2009243905
53683 41288 44883 2074 0 2 0 0 0 2014324017
48825 38911 40783 2096 0 2 0 0 0 2013341039
24636 13816 14439 2000 0 2 0 0 0 25519
37026 32155 31299 2040 0 2 0 0 19 2011055028
19320 13006 12694 2000 0 2 0 0 0 19904
51083 41387 43484 2094 0 2 0 0 0 2014031011
14200 7558 7657 2000 0 2 0 0 0 14289
34442 19533 24621 2000 0 2 0 0 0 2010253912
9436 9330 9329 2000 0 2 0 0 0 8674
42874 1457 1432 2098 0 2 0 0 0 2012287303
4608 1832 1831 2000 0 2 0 0 0 3059
34011 20213 26502 2000 0 2 0 0 0 2010200019
26134 14033 13620 2065 0 2 0 0 0 27198
56895 1100 1095 2138 0 2 0 0 0 2015268901
33061 27286 27491 2667 0 2 0 0 0 2010081003
38567 27287 27829 2667 0 2 0 0 0 2011197007
52042 41318 43385 2078 0 2 0 0 0 2014132006
41648 35301 30531 2048 0 2 0 0 0 2012039107
15791 10718 10587 2000 0 2 0 0 0 15968
28765 15203 15202 2000 0 2 0 0 0 2006063002
183 33845 35838 2036 0 12 1 0 0 2012600009
11038 10431 6065 2000 0 2 0 0 0 10353
32036 18527 18502 2133 0 2 0 0 0 2009345010
30049 16980 16772 2000 0 2 0 0 0 2009149028
5948 5131 5123 2000 0 2 0 0 0 4738
31526 15763 16907 2000 0 2 0 0 0 2009277017
182 35456 33803 2044 0 12 1 0 0 2012052016
27668 18686 18721 2000 0 2 0 0 0 28877
34961 20066 26850 2016 0 2 0 0 0 2010360019
22384 14887 13760 2000 0 2 0 0 0 23262
17350 11529 11683 2000 0 2 0 0 0 17647
37246 32247 30114 2032 0 2 0 0 0 2011062900
57396 1014 891 2123 0 2 0 0 0 2015375008
30369 15690 16263 2000 0 2 0 0 0 2009158001
2349 1804 1803 2000 0 2 0 0 0 802
34206 20780 25411 2032 0 2 0 0 0 2010241003
59781 53286 52448 2090 0 2 0 0 0 2016061044
49043 37493 36710 2107 0 2 0 0 0 2013368013
24060 12850 13747 2000 0 2 0 0 0 24941
18743 15188 15208 2000 0 2 0 0 0 19326
57878 908 992 2134 0 2 0 0 0 2015407019
13646 13395 8412 2000 0 2 0 0 0 13711
40165 31940 30957 2032 0 2 0 0 0 2011444012
61707 53833 52840 2107 0 2 0 0 0 2016303012
63469 53931 51176 2093 0 2 0 0 0 2016619001
8842 2936 3010 2000 0 2 0 0 0 8096
40906 30356 31283 2040 0 2 0 0 0 2011535043
43511 34460 34662 2040 0 2 0 0 0 2012353004
4028 1932 1931 2000 0 2 0 0 0 2481
31330 17248 16270 2133 0 2 0 0 0 2009245006
42439 35067 34452 2040 0 2 0 0 0 2012180005
25736 13915 13802 2000 0 2 0 0 0 26620
63630 53070 52604 2099 0 2 0 0 0 2016631910
20414 13528 14412 2000 0 2 0 0 0 21005
51068 42678 43698 2063 0 2 0 0 0 2014029910
15208 3166 2888 2000 0 2 0 0 41 15390
10539 10441 5192 2000 0 2 0 0 0 9775
55881 939 957 2127 0 2 0 0 0 2015115004
36785 30234 29821 2032 0 2 0 0 0 2011041018
5412 5409 5408 2000 0 2 0 0 0 4160
57106 1188 1566 2149 0 2 0 0 0 2015288003
27090 20804 20803 2000 0 2 0 0 0 28299
21806 13536 13940 2000 0 2 0 0 0 22684
59611 52029 52107 2091 0 2 0 0 0 2016056007
56099 1032 1062 2160 0 2 0 0 0 2015127913
16832 15370 11773 2000 0 2 0 0 0 17069
57039 1088 1052 2114 0 2 0 0 0 2015279030
50148 40922 40094 2088 0 2 0 0 0 2013410023
12000 5274 5672 2000 0 2 0 0 0 11454
44312 1478 1220 2098 0 2 0 0 0 2012474277
6923 4724 4754 2000 0 2 0 0 0 5839
50368 37623 40864 2090 0 2 0 0 0 2013463916
196 35060 34000 2040 0 12 1 0 0 2012385015
1653 1603 1602 2000 0 2 0 0 0 224
23483 13587 13519 2000 0 2 0 0 0 24363
52629 44570 43613 2078 0 2 0 32 0 2014199909
30584 1166 1270 2000 0 2 0 0 0 2009196150
52954 44740 44704 2084 0 2 0 0 0 2014224048
13064 12091 7883 2000 0 2 0 0 0 13133
1268 1392 1287 2000 0 12 0 0 0 2008132415
8261 7407 7406 2000 0 2 0 0 0 7518
3450 1942 1941 2000 0 2 0 0 0 1903
32594 27361 27319 2667 0 2 0 0 0 2010027020
61662 54341 54285 2108 0 2 0 0 0 2016301911
38745 31474 29974 2048 0 2 0 0 0 2011211017
25159 14955 12722 2000 0 2 0 0 0 26042
54703 954 961 2116 0 2 0 0 0 2015001025
19841 13552 13654 2000 0 2 0 0 0 20427
46546 40598 39242 2060 0 2 0 0 0 2013153019
14656 8237 7947 2000 0 2 0 0 0 14812
61460 52364 54671 2099 0 2 0 0 0 2016289002
9960 2095 2305 2000 0 2 0 0 0 9197
57096 1242 1164 2149 0 2 0 0 0 2015286902
52222 41286 43483 2081 0 2 0 0 0 2014146016
33373 20212 24325 2000 0 2 0 0 0 2010099004
43470 35782 33888 2048 0 2 0 0 0 2012351903
55602 1006 919 2139 0 2 0 0 0 2015095902
56366 1019 898 2137 0 2 0 0 0 2015233009
26656 13508 12816 2000 0 2 0 0 0 27721
21228 14898 13633 2000 0 2 0 0 0 22106
16314 10876 10683 2000 0 2 0 0 0 16491
51962 44739 42209 2072 0 2 0 0 0 2014126914
11487 2798 9258 2000 0 2 0 0 0 10876
56115 1057 976 2139 0 2 0 0 0 2015129014
6429 5245 5237 2000 0 2 0 0 0 5261
42086 34092 35171 2040 0 2 0 0 0 2012087908
22905 13743 13744 2000 0 2 0 0 0 23785
59602 52661 53260 2099 0 2 0 0 0 2016054906
17774 10914 10982 2000 0 2 0 11 0 18170
12513 1590 1589 2000 0 2 0 0 0 12555
43998 1457 1220 2098 0 2 0 0 0 2012473176
47567 38984 40074 2092 0 2 0 0 0 2013226014
7683 4225 2209 2000 0 2 0 0 0 6940
33620 27287 27722 2667 0 2 0 0 0 2010131015
2872 1804 1803 2000 0 2 0 0 0 1325
56810 1000 990 2141 0 2 0 0 0 2015265020
39367 32237 30877 2032 0 2 0 0 0 2011266011
24581 14969 14677 2000 0 2 0 0 0 25464
52644 45010 44669 2084 0 2 0 0 0 2014201010
19265 15119 14804 2000 0 2 0 0 0 19849
207 33853 34076 2040 0 12 1 0 0 2012531005
14155 8414 7303 2000 0 2 0 0 0 14234
53451 42676 41933 2063 0 2 0 0 0 2014254903
42325 33854 36081 2040 0 2 0 0 0 2012162004
9381 2025 3788 2000 0 2 0 0 0 8619
39988 30237 29820 2032 0 2 0 0 0 2011426011
42929 1457 1432 2098 0 2 0 0 0 2012287358
54022 43499 41366 2094 0 2 0 0 0 2014361010
4553 1813 1812 2000 0 2 0 0 0 3004
37750 31923 30963 2032 0 2 0 57 0 2011112912
26079 13430 14781 2000 0 2 0 0 0 27143
41293 34101 34449 2048 0 2 0 0 0 2012014913
55612 50068 1033 2125 0 2 0 0 0 2015097003
48417 38993 39924 2094 0 2 0 0 0 2013311918
47298 40124 40933 2109 0 2 0 0 0 2013217041
41593 35301 30531 2048 0 2 0 0 0 2012039052
15736 10899 11784 2000 0 2 0 0 0 15913
51176 44776 42659 2063 0 2 0 0 32 2014035002
60827 53968 52075 2095 0 2 0 0 0 2016127901
59432 52028 51186 2091 0 2 0 0 0 2016033024
37505 32154 31534 2032 0 2 0 0 0 2011100003
10983 5594 5654 2000 0 2 0 0 0 10298
33326 20207 24308 2000 0 2 0 0 0 2010097903
5893 5063 4699 2000 0 2 0 0 0 4683
63213 54546 52706 2084 0 2 0 0 0 2016528005
48234 37579 38855 2092 0 2 0 0 0 2013299009
57660 1013 1067 2138 0 2 0 0 0 2015391908
27613 18686 18721 2000 0 2 0 0 0 28822
45183 34564 35841 2052 0 2 0 0 0 2012616909
22329 15119 14804 2000 0 2 0 0 0 23207
17295 11529 11822 2000 0 2 0 0 0 17592
62753 51542 54256 2101 0 2 0 0 0 2016446037
51977 44577 42376 2089 0 2 0 0 0 2014128015
28654 15190 15195 2000 0 2 0 0 0 2006059011
30190 15766 16987 2000 0 2 0 0 0 2009154010
32104 15710 17223 2000 0 2 0 0 0 2009349001
214 34465 34726 2040 0 12 1 0 0 2012089009
2294 1810 1809 2000 0 2 0 0 0 747
24005 12855 13523 2000 0 2 0 0 0 24886
34109 20634 25469 2032 0 2 0 0 0 2010204010
18689 15188 15208 2000 0 2 0 0 0 19271
32459 16653 18347 2000 0 2 0 0 0 2009509001
50804 41235 41126 2065 0 2 0 0 0 2013907013
13591 13406 8386 2000 0 2 0 0 0 13656
8787 8769 8768 2000 0 2 0 0 0 8041
3973 1819 1818 2000 0 2 0 0 0 2426
217 20215 26821 2032 0 12 1 0 0 2010585012
35274 20208 26526 2000 0 2 0 0 0 2010396021
25681 15089 15023 2000 0 2 0 0 34 26565
45593 38315 36778 2107 0 2 0 0 0 2013052004
20359 14760 13612 2000 0 2 0 0 0 20950
34783 1344 1325 2032 0 2 0 0 0 2010277005
15155 8601 12533 2000 0 2 0 0 0 15335
56643 972 1016 2136 0 2 0 0 0 2015251010
10489 5704 5471 2000 0 2 0 0 0 9720
5348 5071 5340 2000 0 2 0 0 0 4105
21751 13574 14875 2000 0 2 0 0 0 22629
16777 10924 11382 2000 0 2 0 0 0 17014
41160 32558 32434 2040 0 2 0 0 0 2011909907
37453 30128 29637 2065 0 2 0 0 0 2011098902
11947 10464 6463 2000 0 2 0 0 0 11399
44367 1478 1220 2098 0 2 0 0 0 2012474332
6879 5312 5304 2000 0 2 0 0 0 5784
55800 1056 1049 2134 0 2 0 0 0 2015111013
36862 29564 29987 2032 0 2 0 0 0 2011045009
48197 38027 40565 2103 0 2 0 0 0 2013297908
1605 0 0 1000 0 0 0 0 29 169
34072 1571 22762 2065 0 2 0 0 0 2010202909
41917 33963 34686 2048 0 2 0 0 0 2012069907
59062 53011 51151 2096 0 2 0 0 0 2016019014
23428 14665 13712 2133 0 2 0 0 0 24308
35612 27709 27714 2667 0 2 0 0 0 2010512017
57812 1031 1083 2130 0 2 0 0 0 2015402037
18267 11289 11876 2000 0 2 0 0 0 18693
13009 7894 7708 2000 0 2 0 0 0 13078
51161 44598 41273 2066 0 2 0 0 0 2014033901
39141 31391 30462 2000 0 2 0 0 0 2011248010
8206 2025 2315 2000 0 2 0 0 0 7463
32081 18522 18503 2000 0 2 0 0 0 2009347900
3395 2064 2063 2000 0 2 0 0 0 1848
40757 31558 29958 2032 0 2 0 0 0 2011527026
63079 51611 54321 2103 0 2 0 0 0 2016460047
30925 17259 16326 2133 0 2 0 0 0 2009209004
25104 13526 14229 2000 0 2 0 0 0 25987
55377 937 993 2141 0 2 0 0 0 2015079002
19786 14929 14874 2000 0 2 0 0 0 20372
32376 16266 16237 2000 0 2 0 0 0 2009507900
14603 5679 6094 2000 0 2 0 0 0 14757
43881 33733 33254 2040 0 2 0 0 0 2012389006
9905 2306 3684 2000 0 2 0 0 0 9142
62524 52033 54325 2110 0 2 0 0 0 2016435908
51557 44766 42215 2072 0 2 0 0 0 2014053003
26601 15047 13805 2133 0 2 0 0 0 27666
37860 32154 31539 2032 0 2 0 0 0 2011118004
45573 39119 37160 2077 0 2 0 0 0 2013050903
21175 13621 12865 2000 0 2 0 0 0 22051
47235 40124 37785 2092 0 2 0 0 0 2013216518
60194 51544 54160 2098 0 2 0 0 0 2016092009
16259 11311 10515 2000 0 2 0 0 0 16436
48455 37756 39007 2092 0 2 0 0 0 2013317010
57973 1063 890 2139 0 2 0 0 0 2015409909
11445 10441 5192 2000 0 2 0 0 0 10821
6374 4956 5168 2000 0 2 0 0 0 5206
22850 13743 13744 2000 0 2 0 0 0 23730
29896 17773 15703 2000 0 2 0 0 0 2009136009
17719 10768 10974 2000 0 2 0 0 0 18115
231 33959 34280 2048 0 12 1 0 0 2012071008
54775 911 940 2129 0 2 0 0 0 2015006007
12454 12142 12141 2000 0 2 0 0 0 12500
1401 1457 1220 2098 0 12 0 0 0 2012473231
7628 4066 3387 2000 0 2 0 0 0 6885
2817 1719 1718 2000 0 2 0 0 0 1270
52437 42677 42590 2078 0 2 0 0 0 2014163907
24526 14502 14491 2000 0 2 0 0 0 25409
36284 20465 22560 2032 0 2 0 0 0 2010908047
19210 14594 13910 2000 0 2 0 0 0 19794
14104 7558 8193 2000 0 2 0 0 0 14179
9324 3855 9316 2000 0 2 0 0 0 8564
62565 53972 51184 2086 0 2 0 0 0 2016437009
42984 1457 1432 2098 0 2 0 0 0 2012287413
4498 1764 1763 2000 0 2 0 0 0 2949
43867 33215 34481 2032 0 2 0 0 0 2012387905
40421 29996 31431 2048 0 2 0 0 0 2011463004
53119 44596 41275 2066 0 2 0 0 0 2014238003
35765 18845 25960 2000 0 2 0 0 0 2010567011
58299 1066 886 2105 0 2 0 0 0 2015429011
238 33275 34527 2040 0 12 1 0 0 2012334012
47353 40124 40933 2109 0 2 0 0 0 2013217096
15681 10881 10873 2000 0 2 0 0 0 15858
40528 31475 29981 2048 0 2 0 48 0 2011475913
10941 5704 5471 2000 0 2 0 0 0 10243
54355 44768 45081 2084 0 2 0 0 0 2014398003
235 35776 33750 2048 0 12 1 0 0 2012158013
5838 4991 4983 2000 0 2 0 0 0 4628
39242 29554 30042 2016 0 2 0 0 38 2011262020
49863 39343 40290 2107 0 2 0 0 0 2013397582
51542 44576 41787 2070 0 2 0 84 0 2014051902
27558 18686 18721 2000 0 2 0 0 0 28767
37843 32154 31228 2040 0 2 0 0 0 2011116903
22274 15119 14804 2000 0 2 0 0 0 23152
1203 1388 1446 2133 0 12 0 0 0 2009070308
39862 32245 30105 2032 0 2 0 0 0 2011422020
28230 6458 5953 2000 0 2 0 0 0 2005098135
60681 51336 53512 2095 0 2 0 0 0 2016115047
45974 40126 38937 2092 0 2 0 0 0 2013102016
2237 1749 1748 2000 0 2 0 0 0 692
60181 54348 51895 2103 0 2 0 0 0 2016090908
63118 54315 54659 2100 0 2 0 0 0 2016524014
23950 13585 13920 2000 0 2 0 0 0 24831
62175 53487 51000 2086 0 2 0 0 0 2016417907
18634 15408 15521 2000 0 2 0 0 0 19216
13536 8610 7443 2000 0 2 0 213 0 13601
40153 31940 30893 2065 0 2 0 48 0 2011443902
8729 3905 8706 2000 0 2 0 0 0 7986
3918 1846 1845 2000 0 2 0 0 0 2371
52452 45008 44830 2086 0 2 0 0 0 2014165008
54975 925 1583 2163 0 2 0 0 0 2015020017
25626 14139 13657 2000 0 2 0 0 0 26510
20304 14968 14268 2000 0 2 0 0 0 20895
55317 1099 927 2138 0 2 0 0 0 2015073910
15105 14619 8697 2000 0 2 0 0 0 15280
53708 41288 45135 2089 0 2 0 0 0 2014325008
47489 39665 36828 2071 0 2 0 0 0 2013223289
10433 5594 5654 2000 0 2 0 0 61 9665
38327 32244 31771 2032 0 2 0 0 0 2011148914
45884 37491 36731 2107 0 2 0 0 0 2013068904
49771 39343 40290 2107 0 2 0 0 0 2013397004
61120 52023 51175 2091 0 2 0 0 0 2016270010
30098 16319 15760 2000 0 2 0 0 24 2009150019
58283 991 1035 2141 0 2 0 0 0 2015427910
33053 27581 27291 2667 0 2 0 0 0 2010080012
44636 33271 34661 2040 0 2 0 0 0 2012492911
21696 13812 14707 2000 0 2 0 0 0 22574
62923 52129 54533 2082 0 2 0 0 0 2016451019
16722 10813 10556 2000 0 2 0 0 0 16959
50619 37752 40876 2103 0 2 0 0 0 2013475036
45060 33845 35793 2036 0 2 0 0 0 2012599018
11893 5679 6094 2000 0 2 0 0 0 11344
44422 1478 1220 2098 0 2 0 0 0 2012474387
48722 36578 40390 2136 0 2 0 0 0 2013335011
58041 1042 1026 2138 0 2 0 0 0 2015415001
44484 34535 35925 2048 0 2 0 0 0 2012480002
29491 16989 17171 2000 0 2 0 0 0 2009118008
1888 0 0 1000 0 0 0 0 80 114
23373 13407 13777 2000 0 2 0 0 0 24253
54467 44771 41304 2063 0 2 0 0 0 2014412013
18212 11906 15500 2000 0 2 0 0 0 18638
29777 16322 18591 2000 0 2 0 0 0 2009130917
47906 39373 39938 2094 0 2 0 0 0 2013285054
12954 8233 7925 2000 0 2 0 0 0 13023
45804 37761 38932 2107 0 2 0 0 0 2013065546
8151 4225 2332 2000 0 2 0 0 0 7408
3340 1736 1735 2000 0 2 0 0 0 1793
31579 16336 17251 2133 0 2 0 0 0 2009278008
25049 12721 14762 2000 0 2 0 0 0 25932
50716 40470 40004 2136 0 2 0 0 0 2013484009
62188 52368 52713 2090 0 2 0 0 0 2016419008
19731 13587 13519 2000 0 2 0 0 0 20317
1164 40262 40815 2136 0 12 0 0 35 2013248006
56582 945 1043 2147 0 2 0 0 0 2015246028
14553 1125 7306 2000 0 2 0 0 0 14702
28361 10517 5647 2000 0 2 0 0 0 2005125109
9850 3855 3618 2000 0 2 0 0 0 9087
34994 1534 1410 2000 0 2 0 0 0 2010366900
39061 29560 30048 2016 0 2 0 0 0 2011244019
4811 4700 4699 2000 0 2 0 0 0 3472
26546 14228 14585 2000 0 2 0 0 0 27611
21121 13636 13615 2000 0 2 0 0 0 21996
52198 41286 42493 2074 0 2 0 0 0 2014145906
39796 27388 27356 2667 0 2 0 0 0 2011404019
16204 10557 10451 2000 0 2 0 0 0 16381
41384 34466 34658 2040 0 2 0 34 0 2012033905
11390 5594 5654 2000 0 2 0 0 0 10766
55243 923 883 2116 0 2 0 0 0 2015034027
60986 52203 54563 2093 0 2 0 0 0 2016133048
36735 30234 29803 2032 0 2 0 0 0 2011040027
6319 5108 5100 2000 0 2 0 0 0 5151
31862 15763 16902 2000 0 2 0 0 0 2009290917
60526 51266 53049 2091 0 2 0 0 0 2016108909
43488 34018 33753 2056 0 2 0 0 0 2012352013
35327 18842 26122 2000 0 2 0 0 0 2010398911
50926 41227 41144 2075 0 2 0 0 0 2013909903
22795 13811 15172 2000 0 2 0 0 0 23675
17664 10768 11622 2000 0 2 0 0 0 18060
50168 38319 37967 2107 0 2 0 0 0 2013411014
12399 12119 12118 2000 0 2 0 0 0 12445
44048 1457 1220 2098 0 2 0 0 0 2012473286
48512 36549 38794 2096 0 2 0 0 0 2013321001
7575 3592 2400 2000 0 2 0 0 0 6830
2762 1774 1773 2000 0 2 0 0 0 1215
39956 30237 29751 2040 0 2 0 0 0 2011425901
24471 14502 13691 2000 0 2 0 0 0 25354
19155 14034 15071 2000 0 2 0 0 0 19739
40303 31612 29592 2032 0 2 0 0 0 2011450040
29815 15708 16908 2000 0 2 0 0 0 2009132018
14058 8414 7303 2000 0 2 0 0 0 14124
41012 32455 32465 2073 0 2 0 0 7 2011907017
54729 1024 884 2141 0 2 0 0 0 2015002016
9265 9237 3788 2000 0 2 0 0 0 8509
4443 1804 1803 2000 0 2 0 0 0 2894
32617 27738 27319 2667 0 2 0 0 0 2010028011
37790 31923 31603 2032 0 2 0 0 0 2011113022
41878 34395 34656 2048 0 2 0 0 0 2012067017
59172 51232 51002 2093 0 2 0 0 0 2016021904
48444 38993 40066 2092 0 2 0 0 0 2013312028
15626 15259 15426 2000 0 2 0 0 0 15803
60849 54417 53301 2102 0 2 0 0 0 2016128011
10886 3855 10351 2000 0 2 0 60 0 10188
33343 20212 26476 2000 0 2 0 0 0 2010098013
5783 5230 5385 2000 0 2 0 0 0 4573
62446 52270 53750 2090 0 2 0 0 0 2016433018
49808 39343 40290 2107 0 2 0 0 0 2013397527
27503 18690 15560 2000 0 2 0 0 0 28712
45201 33277 34285 2040 0 2 0 0 0 2012617019
22219 13610 13586 2000 0 2 0 0 0 23097
29394 1388 1446 2133 0 2 0 0 0 2009070253
267 33847 34258 2060 0 12 1 0 0 2012035006
28866 15207 15206 2000 0 2 0 0 0 2006124024
10431 0 0 1000 0 0 0 104 0 6252
2182 1767 1766 2000 0 2 0 0 0 637
39193 30976 30082 2032 0 2 0 0 0 2011258029
23895 14696 13082 2000 0 2 0 0 0 24776
18579 10890 11089 2000 0 2 0 0 0 19161
13481 1579 1331 2000 0 2 0 0 70 13546
36169 19900 21162 2016 0 2 0 0 0 2010907001
1220 1392 1287 2000 0 12 0 0 630 2008132002
8673 2950 2341 2000 0 2 0 0 0 7931
33584 27709 27385 2667 0 2 0 0 0 2010130024
3863 1893 1892 2000 0 2 0 0 0 2316
35894 20215 26787 2032 0 2 0 0 0 2010584902
25571 13873 14871 2000 0 2 0 0 0 26455
44695 35850 34475 2036 0 2 0 0 0 2012498003
54047 42680 42595 2078 0 2 0 0 0 2014362001
20249 14929 13360 2000 0 2 0 0 0 20840
38869 30824 30401 2098 0 2 0 0 0 2011226018
15050 8395 7770 2000 0 2 0 0 0 15225
58436 979 1102 2139 0 2 0 0 0 2015518906
10379 2798 10351 2000 0 2 0 0 0 9610
40061 31735 31943 2098 0 2 0 0 0 2011439911
52868 41319 43879 2078 0 2 0 0 0 2014214910
5271 4724 4723 2000 0 2 0 0 0 3995
49629 40123 38935 2092 0 2 0 0 0 2013384040
38993 32233 30108 2032 0 2 0 101 0 2011238927
29980 16319 17753 2000 0 2 0 0 0 2009146028
53199 44596 43776 2063 0 2 0 0 0 2014239049
27069 13792 14637 2000 0 2 0 0 0 28134
41312 34101 35172 2040 0 2 0 0 0 2012015904
21641 13595 14790 2000 0 2 0 0 0 22519
47166 40124 37785 2092 0 2 0 0 0 2013216050
16667 11386 10887 2000 0 2 0 0 0 16904
32722 27646 27327 2667 0 2 0 0 0 2010042021
37475 30128 32220 2032 0 2 0 0 0 2011099012
33307 20207 22998 2000 0 2 0 0 0 2010096912
6800 5034 5214 2000 0 2 0 0 0 5674
28428 2588 10260 2000 0 2 0 0 0 2005134137
48224 39340 40293 2107 0 2 0 0 0 2013298018
1761 0 0 1000 0 0 0 40 0 59
34089 20634 26273 2032 0 2 0 0 0 2010203019
61175 53940 51005 2093 0 2 0 0 0 2016274001
23318 14899 15068 2000 0 2 0 0 0 24198
56910 950 920 2136 0 2 0 0 0 2015271901
33158 27741 27432 2667 0 2 0 0 0 2010084003
44655 34022 34723 2040 0 2 0 0 0 2012496902
38507 27286 27722 2667 0 2 0 0 0 2011194007
12899 8593 8229 2000 0 2 0 0 0 12968
28685 15199 15198 2000 0 2 0 0 0 2006060002
8096 4144 7317 2000 0 2 0 0 0 7353
32096 16336 17266 2133 0 2 0 0 0 2009348010
3285 1856 1855 2000 0 2 0 0 0 1738
39627 32232 30300 2032 0 2 0 0 0 2011354007
31441 15693 16765 2000 0 2 0 0 0 2009274017
279 33270 33684 2040 0 12 1 0 0 2012049016
24994 14760 13612 2000 0 2 0 0 0 25877
34977 20653 25978 2016 0 2 0 0 0 2010363019
19676 13407 13777 2000 0 2 0 0 0 20262
14508 5679 5705 2000 0 2 0 0 0 14647
37315 31932 31453 2048 0 2 0 0 0 2011065900
46882 37753 40747 2101 0 2 0 0 0 2013197526
9795 2025 9775 2000 0 2 0 0 0 9032
49745 37928 39644 2071 0 2 0 0 0 2013393013
4774 4716 4715 2000 0 2 0 0 0 3417
30239 17235 18280 2000 0 2 0 0 0 2009155001
26491 13826 13008 2000 0 2 0 0 0 27556
63196 54349 51420 2102 0 2 0 0 0 2016525060
47083 40468 37103 2092 0 2 0 0 0 2013211013
21066 13637 15174 2000 0 2 0 0 0 21941
34755 1344 23624 2032 0 2 0 0 0 2010276014
44905 34538 34002 2040 0 2 0 0 0 2012528913
61980 52726 51386 2083 0 2 0 0 0 2016415017
16149 11325 10527 2000 0 2 0 0 0 16326
35922 20084 24867 2032 0 2 0 0 0 2010586003
11347 2798 2315 2000 0 2 0 0 0 10711
40076 30987 30897 2032 0 2 0 0 0 2011441012
28549 15190 15189 2000 0 2 0 0 0 2006019018
63598 51267 53926 2096 0 2 0 0 0 2016628910
6264 5042 5041 2000 0 2 0 0 0 5096
57141 1245 1180 2147 0 2 0 0 0 2015291003
39022 32238 29723 2008 0 2 0 0 0 2011240028
31198 17754 17262 2133 0 2 0 0 0 2009242006
53788 45007 41789 2075 0 2 0 0 0 2014326054
22740 13552 13818 2000 0 2 0 0 0 23620
35404 20079 26852 2016 0 2 0 0 0 2010404003
17609 10918 11418 2000 0 2 0 0 0 18005
51136 41387 43755 2088 0 2 0 0 0 2014032910
12344 12157 12156 2000 0 2 0 0 0 12390
44103 1457 1220 2098 0 2 0 0 0 2012473341
7519 2588 2406 2000 0 2 0 0 0 6775
55820 1039 1011 2138 0 2 0 0 0 2015112004
2707 1804 1803 2000 0 2 0 0 0 1160
46391 38992 39918 2094 0 2 0 0 0 2013142532
37361 27575 27366 2667 0 2 0 0 0 2011085002
24416 14860 13680 2000 0 2 0 0 0 25299
35361 20171 23605 2032 0 2 0 0 0 2010402902
19100 13430 14781 2000 0 2 0 0 0 19684
59712 54039 51897 2093 0 2 0 0 0 2016059007
47834 39373 36727 2107 0 2 0 0 0 2013284008
14003 13395 8412 2000 0 2 0 0 0 14069
33688 18840 22396 2000 0 2 0 0 0 2010189009
9205 2025 9133 2000 0 2 0 0 0 8454
4388 1968 1967 2000 0 2 0 0 0 2839
40796 31059 32033 2098 0 2 0 0 0 2011528017
63538 53556 54494 2096 0 2 0 0 0 2016621038
35746 18845 22449 2000 0 2 0 0 0 2010566901
34814 19522 23467 2032 0 2 0 0 0 2010349009
20770 13783 13999 2000 0 2 0 0 0 21363
52561 44568 41272 2066 0 2 0 0 0 2014196909
15571 15286 15437 2000 0 2 0 0 0 15748
29680 17773 18287 2000 0 2 0 0 0 2009128027
42264 34497 34714 2032 0 2 0 0 0 2012157903
5728 5063 5327 2000 0 2 0 0 0 4518
27448 18690 15560 2000 0 2 0 0 0 28657
22164 14594 13910 2000 0 2 0 0 0 23042
29342 1388 1446 2133 0 2 0 0 0 2009070198
17190 10890 11088 2000 0 2 0 0 0 17427
56492 1087 900 2152 0 2 0 0 0 2015241046
46845 37753 40747 2101 0 2 0 0 0 2013197003
34518 1121 1165 2000 0 2 0 0 0 2010262004
2127 1951 1950 2000 0 2 0 0 0 582
57670 882 893 2139 0 2 0 0 0 2015396009
23840 14832 13604 2000 0 2 0 0 0 24721
60908 51264 54322 2106 0 2 0 0 0 2016132002
18525 11956 11175 2000 0 2 0 0 0 19106
13426 1579 1331 2000 0 2 0 0 0 13491
28968 1392 1287 2000 0 2 0 0 0 2008132057
8618 3855 2846 2000 0 2 0 50 0 7876
43006 1363 1432 2133 0 2 0 0 0 2012288101
61480 53973 51182 2086 0 2 0 0 0 2016292002
3808 1822 1821 2000 0 2 0 0 0 2261
55490 1059 1015 2141 0 2 0 0 0 2015085030
25516 13873 14871 2000 0 2 0 0 0 26400
20196 14969 14677 2000 0 2 0 0 0 20785
59703 54581 51691 2095 0 2 0 0 0 2016057906
61399 53801 53575 2092 0 2 0 0 0 2016283029
15000 7730 7249 2000 0 2 0 0 0 15170
10323 10199 9133 2000 0 2 0 0 0 9555
5206 5019 5201 2000 0 2 0 0 0 3940
50296 40197 40289 2107 0 2 0 0 0 2013462017
58634 1034 1489 2151 0 2 0 0 0 2015556009
27014 13792 14637 2000 0 2 0 0 0 28079
39297 31929 30966 2032 0 2 0 0 0 2011263011
21586 12764 12733 2000 0 2 0 0 0 22464
52576 44570 42538 2078 0 2 0 0 0 2014198010
16612 11386 10800 2000 0 2 0 0 0 16849
43666 33961 34721 2048 0 2 0 0 0 2012374005
11796 6819 6454 2000 0 2 0 0 0 11234
30069 16980 16772 2000 0 2 0 0 0 2009149909
6745 5155 5154 2000 0 2 0 0 0 5619
39889 32245 30873 2032 0 2 0 0 0 2011423011
28071 5247 5976 2000 0 2 0 0 0 2005065133
1841 0 0 1000 0 0 0 40 0 4
51517 44576 41265 2066 0 2 0 0 0 2014050911
57603 889 1093 2137 0 2 0 0 0 2015387036
23263 13811 12969 2000 0 2 0 0 0 24143
35860 18843 26780 2032 0 2 0 0 0 2010580911
54884 1076 1060 2165 0 2 0 0 0 2015012035
18132 11267 10820 2000 0 2 0 0 0 18528
37221 32247 30114 2032 0 2 0 0 0 2011062019
12844 7556 7818 2000 0 2 0 0 0 12913
51244 42651 45001 2063 0 2 0 0 0 2014038002
8041 2095 3387 2000 0 2 0 0 0 7298
33427 20630 25472 2032 0 2 0 0 0 2010100903
41264 34391 34480 2048 0 2 0 0 0 2012011913
3230 1713 1712 2000 0 2 0 0 0 1683
46937 37753 40747 2101 0 2 0 0 0 2013197581
46354 38992 39918 2094 0 2 0 0 0 2013142009
24939 13882 14527 2000 0 2 0 0 0 25822
19621 15143 12677 2000 0 2 0 0 0 20207
42305 35776 34574 2056 0 2 0 0 0 2012159004
14458 8584 7612 2000 0 2 0 0 0 14592
63141 54349 51420 2102 0 2 0 0 0 2016525005
9739 9330 9329 2000 0 2 0 0 0 8977
4733 4732 4731 2000 0 2 0 0 0 3362
32191 17241 16274 2133 0 2 0 0 0 2009352001
53972 41389 44906 2078 0 2 0 32 0 2014338908
46764 37750 39218 2073 0 2 0 0 0 2013188030
26436 14639 13347 2000 0 2 0 0 0 27501
30827 18511 18519 2000 0 2 0 0 0 2009204903
21011 13663 12763 2000 0 2 0 0 0 21886
51027 42678 43698 2063 0 2 0 0 0 2014029029
16094 11119 10433 2000 0 2 0 0 0 16271
11292 2798 10351 2000 0 2 0 0 0 10656
55001 1071 1040 2129 0 2 0 0 0 2015021008
38448 27738 27491 2667 0 2 0 0 0 2011190016
6209 4716 4715 2000 0 2 0 0 0 5041
61097 51202 54293 2089 0 2 0 0 0 2016269019
30147 17762 15870 2000 0 2 0 0 0 2009151010
46036 40999 40083 2109 0 2 0 0 0 2013114512
22687 13536 14017 2000 0 2 0 0 0 23565
62946 53976 51978 2093 0 2 0 0 0 2016452010
17554 11241 11085 2000 0 2 0 0 0 17950
40535 30136 29672 2040 0 2 0 0 0 2011478005
12289 12186 12185 2000 0 2 0 0 0 12335
44158 1457 1220 2098 0 2 0 0 0 2012473396
31951 16539 31941 2000 0 2 0 0 0 2009311010
7463 3107 3565 2000 0 2 0 0 0 6720
44463 35781 36144 2036 0 2 0 0 0 2012479011
63314 53071 52343 2092 0 2 0 0 0 2016530042
52824 44744 44913 2063 0 2 0 0 0 2014212020
2652 1889 1888 2000 0 2 0 0 0 1105
46446 38992 39918 2094 0 2 0 0 0 2013142587
54641 41280 44529 2089 0 2 0 0 0 2014518017
24361 14803 12703 2000 0 2 0 0 0 25244
53398 44737 44795 2094 0 2 0 0 0 2014253004
19045 13536 13940 2000 0 2 0 0 0 19629
13948 7487 8066 2000 0 2 0 0 0 14014
41860 34014 35298 2040 0 2 0 0 0 2012066907
56290 1091 1084 2132 0 2 0 0 0 2015227029
37572 30471 31049 2000 0 2 0 0 0 2011101902
9150 2025 9133 2000 0 2 0 0 0 8399
4333 1822 1821 2000 0 2 0 0 0 2784
59992 53562 54062 2092 0 2 0 0 0 2016075907
46334 38320 40093 2092 0 2 0 0 0 2013140908
26039 13685 14663 2000 0 2 0 0 0 26923
51229 44776 44801 2094 0 2 0 0 0 2014036901
29234 1484 1545 2000 0 2 0 0 0 2009044325
59194 52162 54164 2093 0 2 0 0 0 2016022014
54710 954 961 2116 0 2 0 0 0 2015001906
20715 14858 13740 2133 0 2 0 0 0 21308
15521 15515 15514 2000 0 2 0 0 30 15693
48296 40311 37648 2092 0 2 0 0 0 2013300908
10808 6845 5703 2000 0 2 0 0 0 10078
57089 1242 1164 2149 0 2 0 0 0 2015286021
34158 20644 25510 2032 0 2 0 0 0 2010205909
39076 29560 31230 2008 0 2 0 0 0 2011245010
5699 5291 4746 2000 0 2 0 0 0 4463
32555 16161 17481 2000 0 2 0 0 0 2009510900
27393 18690 15560 2000 0 2 0 0 0 28602
30833 18526 17302 2133 0 2 0 0 0 2009206004
22109 14885 13242 2000 0 2 0 0 0 22987
49995 37576 37173 2092 0 2 0 0 0 2013403032
55324 989 1041 2138 0 2 0 0 0 2015076002
29302 1388 1446 2133 0 2 0 0 0 2009070143
17135 11894 11553 2000 0 2 0 0 0 17372
2070 1807 1806 2000 0 2 0 0 0 527
39808 27395 27386 2667 0 2 0 0 0 2011405010
49100 37493 36710 2107 0 2 0 0 0 2013368288
51659 41313 42594 2078 0 2 0 0 0 2014056003
23785 13552 13654 2000 0 2 0 0 0 24666
28320 10466 5241 2000 0 2 0 0 0 2005115145
37878 32045 30434 2116 0 2 0 0 0 2011121004
45652 40059 37174 2069 0 2 0 0 0 2013053903
18473 1330 11172 2000 0 2 0 0 0 19051
50177 38319 40099 2092 0 2 0 0 0 2013412005
28499 10493 5672 2000 0 2 0 0 0 2005156129
13367 7222 7058 2000 0 2 0 0 0 13436
48507 37762 40560 2103 0 2 0 0 0 2013320010
29000 1392 1287 2000 0 2 0 0 0 2008132112
8563 2376 3506 2000 0 2 0 0 0 7821
43061 1363 1432 2133 0 2 0 0 0 2012288156
3753 1732 1731 2000 0 2 0 0 0 2206
60222 53941 52119 2093 0 2 0 0 0 2016095009
25462 13882 15049 2000 0 2 0 0 0 26345
20142 14502 13691 2000 0 2 0 0 0 20730
59561 52661 53260 2099 0 2 0 0 0 2016054025
14945 8237 7947 2000 0 2 0 0 0 15115
41065 32562 32419 2040 0 2 0 0 0 2011908008
10268 2588 10260 2000 0 2 0 0 0 9500
5143 5139 5138 2000 0 2 0 0 0 3885
32943 1328 1348 2016 0 2 0 0 0 2010065011
37720 31923 30963 2032 0 2 0 0 0 2011112031
26959 14858 13740 2133 0 2 0 0 0 28024
45526 39119 37160 2077 0 2 0 0 0 2013050545
21531 13510 14137 2000 0 2 0 0 0 22409
48401 38993 39924 2094 0 2 0 0 0 2013311037
60826 53968 52075 2095 0 2 0 0 0 2016127020
11754 2357 3086 2000 0 2 0 0 0 11179
52403 42645 41932 2063 0 2 0 0 0 2014160907
6690 5086 5085 2000 0 2 0 0 0 5564
39456 27395 27714 2667 0 2 0 0 0 2011300004
53085 42646 42094 2078 0 2 0 0 0 2014235003
23208 13811 12969 2000 0 2 0 0 0 24088
56921 980 1075 2160 0 2 0 0 0 2015272011
326 35850 35178 2036 0 12 1 0 0 2012497012
18077 10718 11621 2000 0 2 0 0 0 18473
12789 8593 8229 2000 0 2 0 0 0 12858
7986 3592 1989 2000 0 2 0 0 0 7243
54287 44921 44554 2058 0 2 0 0 32 2014395003
42227 34463 34006 2048 0 2 0 0 0 2012155013
3175 1879 1878 2000 0 2 0 0 0 1628
41747 33704 34950 2036 0 2 0 0 0 2012048906
24884 14968 14268 2000 0 2 0 0 0 25767
19566 13435 13424 2000 0 2 0 0 0 20152
14413 8615 7773 2000 0 2 0 0 0 14537
37325 31932 31606 2032 0 2 0 0 0 2011066010
9684 9237 3788 2000 0 2 0 0 0 8922
33547 27395 27385 2667 0 2 0 0 0 2010129033
4731 0 0 1000 0 0 0 0 120 3307
26381 13811 14503 2000 0 2 0 0 0 27446
20956 13536 14219 2000 0 2 0 0 0 21831
51610 41943 42656 2063 0 2 0 0 0 2014054902
38893 31389 30458 2000 0 2 0 0 0 2011227009
45285 36145 30526 2052 0 2 0 0 0 2012727070
16039 11661 11814 2000 0 2 0 0 0 16216
11237 10417 5266 2000 0 2 0 0 0 10601
54616 43369 41925 2063 0 2 0 0 0 2014502906
6154 5312 5365 2000 0 2 0 0 0 4986
35070 19411 22772 2065 0 2 0 0 0 2010371001
56203 984 1064 2116 0 2 0 0 0 2015218001
46091 40999 40083 2109 0 2 0 0 0 2013114567
22632 14994 13380 2000 0 2 0 0 0 23510
17499 10890 11088 2000 0 2 0 0 0 17895
32763 27388 27474 2667 0 2 0 0 0 2010043012
46648 40598 37701 2103 0 2 0 0 0 2013155551
37448 30128 29637 2065 0 2 0 0 0 2011098021
12234 12083 12082 2000 0 2 0 0 0 12280
7402 2645 2846 2000 0 2 0 0 0 6665
38132 32240 30321 2032 0 2 0 0 0 2011139005
45934 39336 36719 2116 0 2 0 0 0 2013071904
48188 38027 40565 2103 0 2 0 0 0 2013297027
2597 1797 1796 2000 0 2 0 0 0 1050
51160 44598 41273 2066 0 2 0 0 0 2014033020
60612 52102 51248 2096 0 2 0 0 0 2016113010
24308 14995 13752 2000 0 2 0 0 33 25189
33118 27286 27432 2667 0 2 0 0 0 2010083012
18990 13595 14790 2000 0 2 0 0 0 19574
13893 7221 7709 2000 0 2 0 0 0 13959
61152 54545 52744 2087 0 2 0 0 0 2016273010
9094 2936 9042 2000 0 2 0 0 0 8344
53373 42672 43700 2063 0 2 0 0 0 2014249013
58055 1001 916 2127 0 2 0 0 0 2015418001
4278 1779 1778 2000 0 2 0 0 0 2729
31495 17248 16971 2133 0 2 0 0 0 2009275008
342 33278 34278 2040 0 12 1 0 0 2012210007
25984 13891 13755 2000 0 2 0 0 0 26868
1539 1484 1545 2000 0 12 0 0 0 2009044270
20661 14695 13195 2000 0 2 0 33 0 21253
15462 15451 15450 2000 0 2 0 0 0 15638
59858 51680 53237 2099 0 2 0 0 0 2016063053
10760 10493 5672 2000 0 2 0 0 0 10023
57434 963 926 2139 0 2 0 0 0 2015377017
5660 5253 5252 2000 0 2 0 0 0 4408
27338 18690 15560 2000 0 2 0 0 0 28547
22054 14034 15071 2000 0 2 0 0 0 22932
62044 53103 51214 2095 0 2 0 0 0 2016416008
17080 10481 15415 2000 0 2 0 0 0 17317
57952 1063 890 2139 0 2 0 0 0 2015409028
28580 15192 15191 2000 0 2 0 0 0 2006020009
54150 42359 44999 2075 0 2 0 0 0 2014377002
35029 20781 26888 2016 0 2 0 0 0 2010369900
39736 27287 27335 2667 0 2 0 0 0 2011401019
2009 1713 1712 2000 0 2 0 0 0 472
23730 13526 14708 2000 0 2 0 0 0 24611
35381 20171 24627 2000 0 2 0 0 0 2010403012
18420 10987 10771 2000 0 2 0 0 0 18996
13312 7485 8183 2000 0 2 0 0 0 13381
8508 7526 2406 2000 0 2 0 0 0 7766
38097 30474 31044 2000 0 2 0 0 0 2011137904
43093 1363 1432 2133 0 2 0 0 0 2012288211
3698 1861 1860 2000 0 2 0 0 0 2151
58980 51924 52072 2093 0 2 0 0 0 2016017032
37350 27581 27291 2667 0 2 0 0 0 2011084011
25407 14928 14323 2000 0 2 0 0 0 26290
34232 20780 25411 2032 0 2 0 0 0 2010241911
20087 14803 12703 2000 0 2 0 0 0 20675
47798 40912 40084 2088 0 2 0 0 0 2013283017
14895 8618 4990 2000 0 2 0 0 0 15060
10212 10199 10198 2000 0 2 0 0 0 9445
5074 5071 5070 2000 0 2 0 0 0 3830
38688 31474 29669 2024 0 2 0 0 0 2011209008
52145 41286 41818 2074 0 2 0 0 0 2014144007
26904 14136 13481 2000 0 2 0 0 0 27969
44969 34468 35145 2040 0 2 0 0 0 2012588008
39271 29554 30042 2016 0 2 0 0 0 2011262901
21476 13140 15122 2000 0 2 0 0 0 22354
16562 11020 15367 2000 0 2 0 0 0 16739
11699 6895 6539 2000 0 2 0 0 0 11124
58446 996 1068 2132 0 2 0 0 0 2015523007
6635 5019 5011 2000 0 2 0 0 0 5509
39867 32245 30105 2032 0 2 0 0 0 2011422901
37818 32154 31228 2040 0 2 0 0 0 2011116022
23153 15143 12677 2000 0 2 0 0 0 24033
59272 54041 54287 2098 0 2 0 0 0 2016024904
18022 15454 15544 2000 0 2 0 0 0 18418
47942 39373 39938 2094 0 2 0 0 0 2013285274
12734 8593 8409 2000 0 2 0 0 0 12803
63602 53070 52604 2099 0 2 0 0 0 2016631002
7931 2376 3506 2000 0 2 0 0 0 7188
58880 0 0 1000 0 0 0 0 0 2015735009
34508 20067 21876 2000 0 2 0 0 0 2010261013
3120 2030 2029 2000 0 2 0 0 0 1573
24829 14760 13734 2133 0 2 0 0 0 25712
40332 29566 30053 2016 0 2 0 0 0 2011456013
19511 13407 14005 2000 0 2 0 0 0 20097
56996 903 983 2128 0 2 0 0 0 2015276002
14363 14084 12120 2000 0 2 0 0 0 14482
360 33706 33261 2040 0 12 1 0 0 2012192006
9629 2357 9316 2000 0 2 0 0 0 8867
49733 40257 36499 2096 0 2 0 0 0 2013388912
42701 1457 1432 2098 0 2 0 0 0 2012287110
5253 0 0 1000 0 0 0 30 0 3252
46835 37753 38274 2107 0 2 0 0 0 2013196012
26326 13435 13424 2000 0 2 0 0 0 27391
20901 13536 14219 2000 0 2 0 0 0 21776
47694 40594 39230 2060 0 2 0 0 0 2013246547
56061 1032 1062 2160 0 2 0 0 0 2015127005
45230 36145 30526 2052 0 2 0 0 0 2012727015
15984 11661 11327 2000 0 2 0 0 0 16161
11220 5274 5672 2000 0 2 0 0 0 10546
36382 20049 22276 2000 0 2 0 0 0 2010910001
38302 32244 31771 2032 0 2 0 0 0 2011148033
1035 37491 36731 2107 0 12 0 0 53 2013068023
50336 37623 40864 2090 0 2 0 0 0 2013463008
61348 51270 52546 2093 0 2 0 0 0 2016282038
27861 18686 18721 2000 0 2 0 0 0 29070
58264 991 1035 2141 0 2 0 0 0 2015427029
39347 31929 31574 2032 0 2 0 0 0 2011264002
22577 13783 14954 2000 0 2 0 0 0 23455
52601 44570 43613 2078 0 2 0 0 0 2014199001
63691 52630 52786 2095 0 2 0 0 0 2016636039
12173 12167 12166 2000 0 2 0 0 0 12225
30118 16319 15760 2000 0 2 0 0 0 2009150900
7347 4225 2209 2000 0 2 0 0 0 6610
54144 42670 42617 2078 0 2 0 0 0 2014371910
2542 1739 1738 2000 0 2 0 0 0 995
24253 12855 13731 2000 0 2 0 0 0 25134
18935 13510 14137 2000 0 2 0 0 0 19519
13838 7727 8248 2000 0 2 0 0 0 13904
32659 27395 27389 2667 0 2 0 0 0 2010039021
28158 5594 5654 2000 0 2 0 0 0 2005096153
9038 3905 9011 2000 0 2 0 0 0 8289
52325 41938 42655 2063 0 2 0 0 0 2014158017
33400 20212 24325 2000 0 2 0 0 0 2010099912
4223 1819 1818 2000 0 2 0 30 0 2674
25929 13783 13999 2000 0 2 0 0 0 26813
1582 1484 1545 2000 0 12 0 0 0 2009044215
20607 13528 14436 2000 0 2 0 0 0 21198
56980 924 955 2134 0 2 0 0 0 2015274901
371 20172 22221 2000 0 12 1 0 0 2010407003
15405 4679 4678 2000 0 2 0 0 0 15583
51934 44739 42209 2072 0 2 0 0 0 2014126006
10713 10466 5241 2000 0 2 0 0 30 9968
34992 1534 1410 2000 0 2 0 0 0 2010366019
39066 29560 30048 2016 0 2 0 0 0 2011244900
5605 4716 5181 2000 0 2 0 0 0 4353
32183 15710 16763 2000 0 2 0 0 0 2009351010
48863 39282 40149 2081 0 2 0 0 0 2013342002
34251 19415 22735 2065 0 2 0 0 0 2010247003
27283 18690 15560 2000 0 2 0 0 0 28492
21999 15145 13148 2000 0 2 0 0 0 22877
45451 33933 29276 2133 0 2 0 0 0 2012728116
60703 53938 51013 2093 0 2 0 0 0 2016117001
17025 11512 10500 2000 0 2 0 0 0 17262
50907 41166 41130 2060 0 2 0 0 0 2013909022
36288 20465 22560 2032 0 2 0 0 0 2010908900
27966 2798 10351 2000 0 2 0 0 0 2005059105
7127 7052 7051 2000 0 2 0 0 0 6032
51764 43710 42663 2063 0 2 0 0 0 2014110006
1948 1603 1602 2000 0 2 0 0 0 417
61807 54040 52737 2098 0 2 0 0 0 2016403044
30153 16280 15881 2000 0 2 0 0 0 2009152001
23675 14857 14019 2000 0 2 0 0 0 24556
55262 923 883 2116 0 2 0 0 0 2015034908
38459 27581 27327 2667 0 2 0 0 0 2011191007
18365 10711 15413 2000 0 2 0 0 0 18941
44933 33853 34076 2040 0 2 0 0 0 2012531913
13257 12091 12512 2000 0 2 0 0 0 13326
30480 15971 18497 2000 0 2 0 0 0 2009164910
57998 1009 1082 2138 0 2 0 0 0 2015413019
29054 1392 1287 2000 0 2 0 0 0 2008132222
8453 3107 2042 2000 0 2 0 0 0 7711
43148 1363 1432 2133 0 2 0 0 0 2012288266
3643 1861 1860 2000 0 2 0 0 0 2096
39693 31746 29162 2098 0 2 0 0 0 2011397028
25352 13659 13622 2000 0 2 0 0 0 26235
35863 20179 26252 2000 0 2 0 0 0 2010583003
20034 13539 12832 2000 0 2 0 0 0 20620
14840 8584 8692 2000 0 2 0 0 0 15005
51204 44776 42659 2063 0 2 0 0 0 2014035910
28762 15201 15200 2000 0 2 0 0 0 2006062039
57491 905 935 2127 0 2 0 0 0 2015381008
10154 2357 2920 2000 0 2 0 0 0 9390
36104 20663 22417 2016 0 2 0 0 0 2010595912
5006 5004 4998 2000 0 2 0 0 0 3775
40699 32216 1432 2032 0 2 0 0 0 2011516044
26849 14695 13195 2000 0 2 0 0 0 27914
21421 13541 13858 2000 0 2 0 0 0 22299
35454 20079 21994 2000 0 2 0 0 0 2010405902
41268 34101 34449 2048 0 2 0 0 0 2012014005
16507 11325 10527 2000 0 2 0 0 0 16684
55776 1017 1085 2129 0 2 0 0 0 2015109004
46163 37126 38792 2092 0 2 0 0 0 2013127008
11644 5679 5705 2000 0 2 0 0 0 11069
33776 1103 23465 2032 0 2 0 0 0 2010192009
6580 4956 4955 2000 0 2 0 0 0 5454
32151 15710 17223 2000 0 2 0 0 0 2009349909
40720 30066 31532 2016 0 2 0 0 0 2011525017
52086 44777 42375 2094 0 2 0 0 0 2014140016
23098 15120 12945 2000 0 2 0 0 0 23978
50059 40153 37007 2111 0 2 0 0 0 2013404023
62162 53487 51000 2086 0 2 0 0 0 2016417054
17967 10768 11726 2000 0 2 0 0 0 18363
32506 15961 16234 2000 0 2 0 0 0 2009509909
52493 43506 45193 2094 0 2 0 0 0 2014193909
47985 39373 39938 2094 0 2 0 0 0 2013285329
12676 12673 8026 2000 0 2 0 0 0 12748
7876 4134 3499 2000 0 2 0 0 0 7133
40938 30356 31896 2065 0 2 0 0 0 2011536006
58524 1273 1267 2129 0 2 0 0 0 2015539907
3065 1951 1950 2000 0 2 0 0 0 1518
30516 18511 16355 2000 0 2 0 0 0 2009166011
51634 41943 44907 2063 0 2 0 0 0 2014055012
24774 14929 13360 2000 0 2 0 0 0 25657
45617 38315 36778 2107 0 2 0 0 0 2013052912
19456 13743 13744 2000 0 2 0 0 0 20042
49398 37760 40880 2103 0 2 0 0 0 2013378527
14318 1125 8312 2000 0 2 0 0 0 14427
36149 20661 22477 2016 0 2 0 0 0 2010597013
9574 2798 9258 2000 0 2 0 0 0 8812
61533 51646 52499 2086 0 2 0 0 0 2016295002
42756 1457 1432 2098 0 2 0 0 0 2012287165
47026 40317 37631 2092 0 2 0 0 0 2013200003
57201 1285 1420 2160 0 2 0 0 0 2015292902
58429 979 1102 2139 0 2 0 0 0 2015518025
383 20174 23500 2032 0 12 1 0 0 2010265004
43540 34569 34909 2065 0 2 0 0 0 2012357903
26271 13407 14005 2000 0 2 0 0 0 27336
56426 1002 936 2141 0 2 0 0 0 2015239009
20846 13671 15080 2000 0 2 0 0 0 21721
15929 11241 11275 2000 0 2 0 0 0 16106
11165 10464 6463 2000 0 2 0 0 0 10491
42516 34492 35140 2032 0 2 0 0 0 2012188015
6078 4739 4731 2000 0 2 0 0 0 4876
51451 41284 45133 2089 0 2 0 0 0 2014046039
56026 892 1005 2127 0 2 0 0 0 2015123014
30000 16319 17753 2000 0 2 0 0 0 2009146909
27806 18686 18721 2000 0 2 0 0 0 29015
42058 34566 34482 2048 0 2 0 0 0 2012081908
22522 13006 12694 2000 0 2 0 0 0 23400
35131 27361 27577 2667 0 2 0 0 0 2010375047
1042 39373 39938 2094 0 12 0 14 0 2013285907
12108 12096 12095 2000 0 2 0 0 0 12170
33736 18840 26172 2000 0 2 0 0 0 2010190908
7291 4066 3387 2000 0 2 0 0 0 6555
2487 1758 1757 2000 0 2 0 0 0 940
47006 40928 39185 2088 0 2 0 0 0 2013198324
24198 13539 12832 2000 0 2 0 0 0 25079
39829 32245 30029 2016 0 2 0 0 0 2011420011
18880 14832 13856 2000 0 2 0 0 0 19464
62829 54316 51177 2089 0 2 0 0 0 2016447909
52508 41314 45196 2078 0 2 0 0 0 2014195010
13783 8246 7490 2000 0 2 0 142 0 13849
28895 15194 15209 2000 0 2 0 0 0 2006126006
8982 7198 8950 2000 0 2 0 0 0 8234
35712 20563 26503 2000 0 2 0 0 0 2010565002
4168 1758 1757 2000 0 2 0 0 0 2619
51585 44766 42215 2072 0 2 0 0 0 2014053911
25874 13783 13999 2000 0 2 0 0 0 26758
1403 1484 1545 2000 0 12 0 0 0 2009044160
20552 14139 13657 2000 0 2 0 0 0 21143
42435 34023 34037 2040 0 2 0 0 0 2012168913
15350 4675 4674 2000 0 2 0 0 0 15528
37310 31932 31453 2048 0 2 0 0 0 2011065019
48476 37756 39007 2092 0 2 0 0 0 2013317918
47470 39665 36828 2071 0 2 0 0 0 2013223041
10665 6845 3108 2000 0 2 0 0 0 9913
51312 41948 44804 2094 0 2 0 0 0 2014041002
60999 52203 54563 2093 0 2 0 0 0 2016133901
37628 32149 31512 2032 0 2 0 0 0 2011106003
5550 5116 5115 2000 0 2 0 0 0 4298
46796 38015 37010 2103 0 2 0 0 0 2013191030
27228 18690 15560 2000 0 2 0 0 0 28437
57745 1327 1311 2149 0 2 0 0 0 2015397908
21944 13916 13662 2000 0 2 0 0 0 22822
45396 33933 29276 2133 0 2 0 0 0 2012728061
16970 15394 10423 2000 0 2 0 0 0 17207
50641 37752 40876 2103 0 2 0 0 0 2013475284
38388 27361 27577 2667 0 2 0 0 0 2011187016
44234 1478 1220 2098 0 2 0 0 0 2012474139
28021 2798 10351 2000 0 2 0 0 0 2005059160
7071 5230 5385 2000 0 2 0 0 0 5977
35049 19411 21230 2000 0 2 0 0 0 2010370010
1875 1713 1712 2000 0 2 0 0 0 362
32276 16258 18285 2000 0 2 0 0 0 2009355001
39954 30237 29751 2040 0 2 0 0 0 2011425048
23620 14929 14874 2000 0 2 0 0 0 24501
55554 1046 981 2129 0 2 0 0 0 2015091003
32804 27709 27474 2667 0 2 0 0 0 2010044003
30722 1166 1270 2000 0 2 0 0 0 2009196288
13202 7556 7391 2000 0 2 0 0 0 13271
8399 2306 2421 2000 0 2 0 0 0 7656
54937 913 912 2141 0 2 0 0 0 2015018008
38117 32240 30317 2032 0 2 0 0 0 2011138014
43203 1363 1432 2133 0 2 0 0 0 2012288321
3588 1758 1757 2000 0 2 0 0 0 2041
60548 54452 54299 2100 0 2 0 0 0 2016112019
25297 14873 14360 2000 0 2 0 0 0 26180
19979 12850 13747 2000 0 2 0 0 0 20565
62842 52057 51221 2095 0 2 0 0 0 2016449010
49361 37760 40880 2103 0 2 0 0 0 2013378004
41509 35301 29271 2116 0 2 0 0 0 2012038089
[truncated: 2,211,737 more chars]
