# Supplementary material for: Genome-Wide Association Study Identifies Genomic Loci Affecting Filet Firmness and Protein Content in Rainbow Trout
Source: Front Genet. 2019 May 3;10:386. doi: 10.3389/fgene.2019.00386 (PMC6509548; doi:10.3389/fgene.2019.00386)
Supplement: DATA SHEET S1 — The genotypes (ped and map files) and phenotypes files used in GWA analysis. [file Data_Sheet_1.ZIP › S11-Shear_pheno.txt]

ID	FamID	Shear	Year	Age_day	harvest_group
2010200017 2010200 457.791 2010 410 A
2010192012 2010192 388.640 2010 410 A
2012157013 2012157 286.833 2012 453 G
2010585004 2010585 371.914 2010 410 A
2010584003 2010584 585.378 2010 410 A
2010261008 2010261 358.052 2010 438 E
2010276003 2010276 607.621 2010 410 A
2010583007 2010583 436.707 2010 438 E
2010587005 2010587 307.610 2010 431 D
2010404013 2010404 491.358 2010 424 C
2010396014 2010396 186.090 2010 431 D
2010583015 2010583 448.352 2010 417 B
2010363007 2010363 437.529 2010 424 C
2010583008 2010583 438.295 2010 424 C
2010406012 2010406 467.581 2010 410 A
2010585014 2010585 458.687 2010 431 D
2012184006 2012184 706.905 2012 446 F
2010396008 2010396 370.907 2010 410 A
2010349007 2010349 483.368 2010 417 B
2010396012 2010396 400.377 2010 424 C
2012387010 2012387 450.680 2012 453 G
2010396001 2010396 709.960 2010 417 B
2012072006 2012072 549.148 2012 446 F
2012328001 2012328 466.195 2012 453 G
2010391017 2010391 241.302 2010 438 E
2010369008 2010369 442.011 2010 417 B
2010585006 2010585 532.369 2010 424 C
2010404014 2010404 490.691 2010 410 A
2010363016 2010363 294.725 2010 431 D
2012389008 2012389 396.778 2012 481 J
2010587007 2010587 406.934 2010 410 A
2010591010 2010591 437.530 2010 410 A
2010261006 2010261 449.875 2010 424 C
2010392013 2010392 490.755 2010 417 B
2012211014 2012211 471.394 2012 446 F
2010583016 2010583 449.510 2010 410 A
2010594011 2010594 433.782 2010 431 D
2012184002 2012184 767.968 2012 467 H
2010584017 2010584 444.933 2010 424 C
2012481009 2012481 421.389 2012 446 F
2010270003 2010270 417.398 2010 410 A
2010572001 2010572 409.002 2010 424 C
2012073011 2012073 455.096 2012 446 F
2012210004 2012210 507.361 2012 446 F
2010578015 2010578 675.536 2010 410 A
2012044013 2012044 594.968 2012 474 I
2012386003 2012386 583.189 2012 481 J
2010402006 2010402 397.495 2010 410 A
2010587009 2010587 343.962 2010 417 B
2012353014 2012353 444.739 2012 446 F
2012387014 2012387 535.197 2012 446 F
2012210011 2012210 439.184 2012 467 H
2010578013 2010578 406.108 2010 424 C
2012158012 2012158 369.074 2012 446 F
2012523016 2012523 306.050 2012 474 I
2010392016 2010392 468.847 2010 424 C
2012490010 2012490 694.930 2012 446 F
2010099013 2010099 408.043 2010 424 C
2012587007 2012587 302.977 2012 453 G
2010407009 2010407 529.242 2010 424 C
2012090014 2012090 531.787 2012 453 G
2010407010 2010407 492.617 2010 410 A
2010189011 2010189 505.847 2010 410 A
2010395003 2010395 521.585 2010 438 E
2010552014 2010552 481.867 2010 431 D
2010594013 2010594 483.645 2010 438 E
2010404009 2010404 459.864 2010 438 E
2012029004 2012029 575.031 2012 446 F
2012491004 2012491 520.085 2012 453 G
2010266013 2010266 472.547 2010 431 D
2012511015 2012511 381.287 2012 453 G
2012043011 2012043 496.232 2012 446 F
2012011008 2012011 583.677 2012 474 I
2012066014 2012066 526.228 2012 467 H
2012607009 2012607 487.013 2012 453 G
2012480008 2012480 339.200 2012 453 G
2010189002 2010189 337.886 2010 417 B
2010578007 2010578 482.061 2010 417 B
2010202014 2010202 191.858 2010 424 C
2012511008 2012511 469.968 2012 446 F
2010242010 2010242 354.500 2010 438 E
2010591009 2010591 362.070 2010 417 B
2010096011 2010096 465.664 2010 417 B
2010578002 2010578 471.245 2010 438 E
2010247008 2010247 477.349 2010 424 C
2012155007 2012155 545.193 2012 446 F
2010252005 2010252 439.480 2010 424 C
2012065005 2012065 464.621 2012 453 G
2010264010 2010264 547.321 2010 417 B
2012211006 2012211 378.117 2012 481 J
2010197012 2010197 404.360 2010 410 A
2010586001 2010586 454.342 2010 410 A
2010251007 2010251 463.028 2010 417 B
2010266016 2010266 513.762 2010 424 C
2012211001 2012211 401.707 2012 453 G
2012363005 2012363 673.185 2012 446 F
2012155008 2012155 436.652 2012 467 H
2012496016 2012496 459.148 2012 453 G
2010404012 2010404 524.162 2010 431 D
2010371006 2010371 384.921 2010 417 B
2010406004 2010406 312.497 2010 424 C
2010096012 2010096 461.646 2010 438 E
2010588012 2010588 362.839 2010 410 A
2010552002 2010552 424.575 2010 410 A
2010057012 2010057 496.026 2010 410 A
2010255003 2010255 589.942 2010 410 A
2010392008 2010392 546.014 2010 410 A
2010369017 2010369 647.338 2010 410 A
2012162015 2012162 406.503 2012 453 G
2012210007 2012210 467.777 2012 474 I
2012047010 2012047 477.632 2012 453 G
2010200010 2010200 257.050 2010 431 D
2010097010 2010097 450.165 2010 424 C
2012523013 2012523 445.921 2012 453 G
2012492008 2012492 417.526 2012 446 F
2012168016 2012168 614.657 2012 446 F
2010097014 2010097 462.374 2010 417 B
2012052013 2012052 459.290 2012 453 G
2012049013 2012049 462.230 2012 474 I
2010253014 2010253 385.971 2010 417 B
2012491013 2012491 462.923 2012 446 F
2010250011 2010250 486.638 2010 424 C
2012352003 2012352 545.176 2012 453 G
2010255014 2010255 452.346 2010 417 B
2012326007 2012326 515.377 2012 446 F
2012159005 2012159 421.441 2012 453 G
2012067014 2012067 388.430 2012 481 J
2010198005 2010198 341.189 2010 438 E
2012491003 2012491 466.361 2012 474 I
2010098008 2010098 506.551 2010 417 B
2010200011 2010200 567.874 2010 417 B
2012044015 2012044 652.789 2012 446 F
2010402016 2010402 495.762 2010 424 C
2012184004 2012184 503.496 2012 474 I
2012518008 2012518 487.476 2012 446 F
2010359013 2010359 566.079 2010 417 B
2010402012 2010402 529.453 2010 438 E
2010552008 2010552 371.420 2010 438 E
2012201005 2012201 471.867 2012 481 J
2010267007 2010267 387.138 2010 417 B
2012490001 2012490 444.546 2012 453 G
2010586017 2010586 395.579 2010 424 C
2010584010 2010584 539.876 2010 417 B
2012048012 2012048 428.167 2012 453 G
2010097015 2010097 275.888 2010 431 D
2012480004 2012480 515.036 2012 474 I
2012014016 2012014 451.401 2012 446 F
2012385010 2012385 567.984 2012 474 I
2010588008 2010588 474.502 2010 424 C
2012201001 2012201 434.265 2012 453 G
2012617009 2012617 434.366 2012 446 F
2012497012 2012497 593.343 2012 446 F
2012067002 2012067 469.556 2012 446 F
2012066004 2012066 429.436 2012 453 G
2010267003 2010267 431.982 2010 410 A
2010253004 2010253 379.289 2010 424 C
2010402008 2010402 496.794 2010 431 D
2010196007 2010196 374.299 2010 410 A
2010199003 2010199 505.329 2010 431 D
2012616011 2012616 490.331 2012 453 G
2012048014 2012048 468.397 2012 446 F
2012497015 2012497 603.008 2012 453 G
2010572010 2010572 370.481 2010 410 A
2010395013 2010395 653.207 2010 417 B
2012066009 2012066 464.377 2012 446 F
2010196004 2010196 331.669 2010 438 E
2010100017 2010100 449.372 2010 410 A
2010057004 2010057 478.988 2010 424 C
2012496010 2012496 382.130 2012 474 I
2012375002 2012375 458.011 2012 467 H
2012030009 2012030 572.975 2012 474 I
2010584013 2010584 366.871 2010 431 D
2010356014 2010356 392.919 2010 431 D
2010392010 2010392 489.440 2010 438 E
2010196015 2010196 398.229 2010 424 C
2010349011 2010349 529.903 2010 410 A
2010370007 2010370 553.205 2010 424 C
2010252008 2010252 420.634 2010 410 A
2012071001 2012071 383.843 2012 446 F
2010095003 2010095 409.792 2010 410 A
2010242013 2010242 370.719 2010 431 D
2010358014 2010358 392.920 2010 410 A
2012029011 2012029 498.446 2012 481 J
2010251004 2010251 456.362 2010 438 E
2012496002 2012496 467.214 2012 446 F
2010097004 2010097 443.191 2010 410 A
2010098005 2010098 544.627 2010 410 A
2010359017 2010359 508.387 2010 431 D
2012375005 2012375 438.891 2012 453 G
2012386016 2012386 521.808 2012 467 H
2012029008 2012029 588.647 2012 467 H
2010199001 2010199 547.706 2010 424 C
2010264014 2010264 532.487 2010 410 A
2010594006 2010594 352.993 2010 417 B
2010252015 2010252 339.058 2010 417 B
2012386002 2012386 267.690 2012 446 F
2010197017 2010197 447.038 2010 417 B
2012491005 2012491 553.480 2012 467 H
2012164010 2012164 538.118 2012 474 I
2010261010 2010261 254.803 2010 431 D
2010098007 2010098 411.775 2010 424 C
2012511010 2012511 501.398 2012 481 J
2012379001 2012379 381.200 2012 446 F
2012159003 2012159 435.145 2012 446 F
2010552013 2010552 395.715 2010 417 B
2012056010 2012056 466.946 2012 446 F
2012363011 2012363 516.509 2012 474 I
2012210001 2012210 434.706 2012 453 G
2012162003 2012162 455.187 2012 474 I
2012011003 2012011 583.928 2012 467 H
2012043006 2012043 508.102 2012 453 G
2010242006 2010242 447.891 2010 424 C
2012353011 2012353 541.510 2012 467 H
2010554004 2010554 370.756 2010 431 D
2012011007 2012011 583.909 2012 446 F
2012328010 2012328 437.083 2012 446 F
2010585012 2010585 472.675 2010 438 E
2012155002 2012155 473.020 2012 481 J
2012353003 2012353 445.137 2012 481 J
2010584012 2010584 471.544 2010 438 E
2012504012 2012504 492.666 2012 453 G
2012201007 2012201 500.109 2012 446 F
2010363006 2010363 445.214 2010 410 A
2012326005 2012326 450.638 2012 453 G
2012067006 2012067 642.637 2012 467 H
2012492014 2012492 438.352 2012 474 I
2012358003 2012358 615.805 2012 453 G
2012587012 2012587 585.578 2012 481 J
2012072002 2012072 535.667 2012 453 G
2012351004 2012351 478.720 2012 453 G
2012015015 2012015 381.102 2012 474 I
2010248016 2010248 487.256 2010 424 C
2012496003 2012496 488.654 2012 467 H
2012092012 2012092 446.804 2012 474 I
2010099017 2010099 408.847 2010 431 D
2010264011 2010264 392.725 2010 431 D
2010369007 2010369 429.348 2010 424 C
2012157006 2012157 665.182 2012 474 I
2010098012 2010098 461.161 2010 431 D
2010403016 2010403 548.343 2010 410 A
2012067016 2012067 441.701 2012 453 G
2012015005 2012015 527.870 2012 446 F
2012379004 2012379 383.371 2012 453 G
2012358006 2012358 585.705 2012 467 H
2010402009 2010402 608.231 2010 417 B
2010094017 2010094 358.484 2010 431 D
2012159014 2012159 630.521 2012 467 H
2010248009 2010248 480.727 2010 438 E
2010247006 2010247 462.940 2010 438 E
2012164008 2012164 490.947 2012 481 J
2012049008 2012049 581.534 2012 446 F
2010407003 2010407 389.354 2010 431 D
2012608013 2012608 421.055 2012 467 H
2012374002 2012374 517.065 2012 446 F
2010204001 2010204 376.819 2010 438 E
2010095011 2010095 511.180 2010 438 E
2012159016 2012159 331.129 2012 474 I
2010059009 2010059 310.300 2010 431 D
2010398012 2010398 353.835 2010 410 A
2010370017 2010370 416.555 2010 438 E
2010266012 2010266 669.147 2010 438 E
2010242003 2010242 381.665 2010 410 A
2010406009 2010406 482.614 2010 417 B
2010567009 2010567 410.646 2010 410 A
2012607007 2012607 559.840 2012 474 I
2010204007 2010204 502.925 2010 417 B
2012334010 2012334 578.777 2012 446 F
2012599009 2012599 520.136 2012 446 F
2010363009 2010363 411.524 2010 438 E
2010251013 2010251 515.191 2010 431 D
2010196006 2010196 369.192 2010 417 B
2010249011 2010249 441.205 2010 424 C
2012497007 2012497 523.995 2012 467 H
2010591006 2010591 461.610 2010 431 D
2010057009 2010057 577.415 2010 417 B
2010197010 2010197 365.043 2010 438 E
2010059013 2010059 220.148 2010 410 A
2010591015 2010591 471.964 2010 424 C
2012357010 2012357 437.454 2012 446 F
2010248015 2010248 574.651 2010 417 B
2012588012 2012588 582.241 2012 467 H
2010261009 2010261 395.390 2010 417 B
2010406002 2010406 502.792 2010 438 E
2010253001 2010253 422.920 2010 438 E
2012498012 2012498 446.640 2012 453 G
2010360013 2010360 466.163 2010 424 C
2010360004 2010360 554.849 2010 410 A
2012157012 2012157 493.933 2012 446 F
2012092010 2012092 501.950 2012 467 H
2012358008 2012358 581.956 2012 474 I
2012375016 2012375 610.994 2012 446 F
2010241005 2010241 558.577 2010 410 A
2012325012 2012325 613.754 2012 446 F
2010248010 2010248 413.919 2010 410 A
2010269003 2010269 370.086 2010 424 C
2012098014 2012098 478.531 2012 467 H
2012498002 2012498 551.892 2012 446 F
2012185001 2012185 471.977 2012 481 J
2012211015 2012211 461.789 2012 474 I
2012502007 2012502 458.252 2012 453 G
2010356002 2010356 464.754 2010 438 E
2012616016 2012616 632.108 2012 467 H
2010586008 2010586 477.131 2010 431 D
2010356010 2010356 628.223 2010 417 B
2010094002 2010094 486.930 2010 438 E
2012523004 2012523 547.234 2012 446 F
2012600002 2012600 456.264 2012 453 G
2010594002 2010594 564.286 2010 410 A
2012069008 2012069 433.522 2012 474 I
2012334013 2012334 542.973 2012 474 I
2010407008 2010407 532.987 2010 417 B
2010267002 2010267 402.865 2010 438 E
2012066006 2012066 471.630 2012 474 I
2010249002 2010249 530.180 2010 410 A
2010594010 2010594 427.854 2010 424 C
2010395006 2010395 362.379 2010 431 D
2012344003 2012344 482.110 2012 481 J
2012081006 2012081 608.200 2012 453 G
2010252013 2010252 370.338 2010 438 E
2012011011 2012011 493.158 2012 481 J
2012617004 2012617 489.913 2012 474 I
2012099008 2012099 462.986 2012 467 H
2012479006 2012479 584.323 2012 481 J
2010567004 2010567 361.298 2010 424 C
2012481014 2012481 478.542 2012 453 G
2012595008 2012595 584.083 2012 453 G
2010358007 2010358 354.659 2010 431 D
2010205001 2010205 524.581 2010 417 B
2012351014 2012351 613.064 2012 467 H
2012590002 2012590 421.550 2012 453 G
2012357001 2012357 536.024 2012 453 G
2012498014 2012498 507.039 2012 481 J
2010360017 2010360 488.982 2010 438 E
2012067013 2012067 485.064 2012 474 I
2012052008 2012052 635.376 2012 446 F
2010587016 2010587 408.922 2010 438 E
2012527007 2012527 491.215 2012 446 F
2010572012 2010572 392.107 2010 438 E
2010359002 2010359 448.387 2010 424 C
2012158015 2012158 524.285 2012 474 I
2010356016 2010356 492.779 2010 410 A
2012595010 2012595 510.211 2012 467 H
2010358017 2010358 529.271 2010 424 C
2012015013 2012015 535.073 2012 481 J
2010254017 2010254 499.898 2010 417 B
2010586016 2010586 500.061 2010 417 B
2012511006 2012511 736.146 2012 467 H
2012081003 2012081 511.065 2012 446 F
2012607005 2012607 434.159 2012 446 F
2012069006 2012069 610.605 2012 446 F
2010255016 2010255 401.295 2010 438 E
2010190005 2010190 475.901 2010 424 C
2012389016 2012389 556.833 2012 453 G
2012587005 2012587 347.496 2012 467 H
2012089012 2012089 574.163 2012 446 F
2012344002 2012344 540.272 2012 446 F
2012098007 2012098 534.995 2012 474 I
2010583001 2010583 402.066 2010 431 D
2010095016 2010095 412.388 2010 424 C
2012165012 2012165 528.851 2012 446 F
2012492005 2012492 529.367 2012 481 J
2010359007 2010359 483.282 2010 410 A
2012072004 2012072 556.665 2012 467 H
2010587004 2010587 330.640 2010 424 C
2012043012 2012043 662.283 2012 467 H
2012049016 2012049 437.490 2012 453 G
2012352006 2012352 579.635 2012 481 J
2012071010 2012071 440.929 2012 474 I
2010356017 2010356 339.408 2010 424 C
2010192008 2010192 506.522 2010 417 B
2012201008 2012201 498.750 2012 474 I
2012158002 2012158 408.001 2012 453 G
2012595015 2012595 690.034 2012 481 J
2010096006 2010096 459.312 2010 410 A
2010189001 2010189 380.799 2010 424 C
2010349015 2010349 539.057 2010 424 C
2010241001 2010241 467.811 2010 438 E
2012069003 2012069 405.261 2012 481 J
2012072008 2012072 746.584 2012 474 I
2012188011 2012188 515.163 2012 474 I
2012375012 2012375 458.602 2012 481 J
2012071009 2012071 466.107 2012 481 J
2012617016 2012617 592.822 2012 467 H
2012044014 2012044 497.724 2012 453 G
2010371008 2010371 512.282 2010 424 C
2012168011 2012168 578.118 2012 474 I
2010251003 2010251 475.550 2010 410 A
2010254010 2010254 502.727 2010 410 A
2012518004 2012518 471.097 2012 453 G
2012490004 2012490 413.825 2012 474 I
2012528011 2012528 454.159 2012 453 G
2012188016 2012188 234.241 2012 446 F
2012035013 2012035 467.855 2012 453 G
2012358012 2012358 481.589 2012 446 F
2010591008 2010591 390.104 2010 438 E
2012599001 2012599 519.007 2012 474 I
2012588013 2012588 399.187 2012 481 J
2012164012 2012164 641.834 2012 446 F
2012029003 2012029 508.378 2012 474 I
2010360005 2010360 459.675 2010 431 D
2012168015 2012168 504.547 2012 467 H
2012158013 2012158 480.616 2012 481 J
2010198013 2010198 505.041 2010 424 C
2010098010 2010098 413.043 2010 438 E
2012498006 2012498 623.950 2012 467 H
2012328006 2012328 586.179 2012 481 J
2010266009 2010266 466.411 2010 410 A
2012617002 2012617 401.738 2012 453 G
2012081012 2012081 476.152 2012 474 I
2010359005 2010359 451.283 2010 438 E
2012184016 2012184 567.880 2012 453 G
2010203008 2010203 519.453 2010 431 D
2010202007 2010202 485.971 2010 410 A
2010059003 2010059 385.997 2010 424 C
2012192004 2012192 493.731 2012 453 G
2012166007 2012166 447.908 2012 446 F
2010192014 2010192 466.199 2010 424 C
2010057015 2010057 384.909 2010 438 E
2012211004 2012211 356.005 2012 467 H
2010407002 2010407 548.713 2010 438 E
2010250005 2010250 425.855 2010 438 E
2012073016 2012073 548.349 2012 474 I
2012608014 2012608 501.650 2012 446 F
2012069016 2012069 497.297 2012 453 G
2012367007 2012367 392.964 2012 481 J
2012155014 2012155 505.485 2012 474 I
2010349002 2010349 473.104 2010 438 E
2010265007 2010265 487.694 2010 410 A
2012030008 2012030 502.158 2012 481 J
2012481001 2012481 438.276 2012 467 H
2010057010 2010057 388.378 2010 431 D
2012089009 2012089 576.015 2012 474 I
2010566017 2010566 500.182 2010 431 D
2012590005 2012590 427.366 2012 446 F
2010588014 2010588 373.872 2010 417 B
2012374012 2012374 687.363 2012 453 G
2012366013 2012366 394.290 2012 453 G
2012188006 2012188 344.980 2012 453 G
2010566009 2010566 368.726 2010 424 C
2012587014 2012587 376.790 2012 474 I
2012164001 2012164 475.379 2012 467 H
2010198003 2010198 508.058 2010 417 B
2010269004 2010269 481.261 2010 410 A
2012065006 2012065 395.881 2012 446 F
2012220011 2012220 498.138 2012 467 H
2012607004 2012607 467.561 2012 481 J
2010267009 2010267 318.471 2010 431 D
2012588016 2012588 424.612 2012 474 I
2012479012 2012479 776.772 2012 474 I
2012531007 2012531 458.233 2012 453 G
2012334016 2012334 383.373 2012 481 J
2012166006 2012166 371.538 2012 474 I
2012165007 2012165 527.523 2012 474 I
2010241004 2010241 504.137 2010 431 D
2012479014 2012479 633.863 2012 446 F
2012374008 2012374 419.316 2012 481 J
2010253013 2010253 326.934 2010 431 D
2012504014 2012504 383.549 2012 446 F
2012490007 2012490 434.796 2012 481 J
2012334004 2012334 421.831 2012 467 H
2010403009 2010403 446.306 2010 431 D
2012098011 2012098 425.851 2012 481 J
2012334012 2012334 389.851 2012 453 G
2010360007 2010360 407.294 2010 417 B
2010572008 2010572 432.453 2010 417 B
2012375006 2012375 436.489 2012 474 I
2012511003 2012511 465.152 2012 474 I
2012502013 2012502 464.436 2012 467 H
2012185011 2012185 564.424 2012 446 F
2012071007 2012071 822.667 2012 467 H
2012185015 2012185 535.657 2012 467 H
2012616005 2012616 514.125 2012 474 I
2012087006 2012087 422.279 2012 446 F
2012617003 2012617 540.117 2012 481 J
2010254002 2010254 359.418 2010 424 C
2012180015 2012180 527.776 2012 446 F
2010264012 2010264 391.769 2010 424 C
2012531013 2012531 555.827 2012 446 F
2010190009 2010190 499.227 2010 431 D
2012049011 2012049 506.723 2012 467 H
2010096014 2010096 405.972 2010 431 D
2012180002 2012180 468.136 2012 481 J
2010276015 2010276 376.554 2010 417 B
2012043010 2012043 465.266 2012 481 J
2012164004 2012164 582.297 2012 453 G
2012378012 2012378 469.987 2012 481 J
2012600011 2012600 529.576 2012 467 H
2012325014 2012325 510.183 2012 474 I
2012344007 2012344 382.828 2012 453 G
2010189007 2010189 405.348 2010 438 E
2012035002 2012035 510.774 2012 467 H
2010265009 2010265 444.652 2010 424 C
2012201016 2012201 498.832 2012 467 H
2010241009 2010241 535.639 2010 417 B
2012056002 2012056 487.669 2012 474 I
2012352001 2012352 529.462 2012 446 F
2012099006 2012099 417.296 2012 453 G
2010051015 2010051 323.544 2010 410 A
2010200006 2010200 575.306 2010 438 E
2012351012 2012351 602.129 2012 446 F
2012608001 2012608 411.720 2012 453 G
2010094010 2010094 394.512 2010 417 B
2012527004 2012527 464.789 2012 481 J
2012481012 2012481 382.214 2012 474 I
2012344014 2012344 435.846 2012 474 I
2012030003 2012030 430.298 2012 453 G
2010588001 2010588 502.920 2010 438 E
2010254009 2010254 459.083 2010 431 D
2012099003 2012099 418.805 2012 481 J
2010095001 2010095 506.818 2010 417 B
2012092005 2012092 403.008 2012 446 F
2012616001 2012616 598.214 2012 446 F
2012347001 2012347 464.473 2012 467 H
2010370014 2010370 526.111 2010 431 D
2010202002 2010202 463.042 2010 438 E
2012066013 2012066 466.853 2012 481 J
2012073007 2012073 429.056 2012 453 G
2010395004 2010395 538.396 2010 410 A
2012590003 2012590 361.417 2012 481 J
2012184011 2012184 547.074 2012 481 J
2012087005 2012087 489.874 2012 467 H
2012485007 2012485 586.410 2012 467 H
2010403006 2010403 574.449 2010 438 E
2012358004 2012358 362.112 2012 481 J
2012158011 2012158 422.187 2012 467 H
2010202010 2010202 495.350 2010 431 D
2010276016 2010276 443.319 2010 424 C
2012162011 2012162 484.580 2012 446 F
2010567017 2010567 350.974 2010 438 E
2012056003 2012056 504.613 2012 453 G
2010249013 2010249 508.369 2010 438 E
2012374009 2012374 713.678 2012 474 I
2012155004 2012155 510.324 2012 453 G
2010252001 2010252 524.344 2010 431 D
2012380008 2012380 517.572 2012 446 F
2010241002 2010241 354.807 2010 424 C
2012185003 2012185 440.090 2012 453 G
2012496001 2012496 524.102 2012 481 J
2012479010 2012479 580.783 2012 453 G
2012219011 2012219 503.929 2012 474 I
2012380004 2012380 455.925 2012 474 I
2010092007 2010092 468.364 2010 424 C
2012157008 2012157 590.223 2012 467 H
2012162010 2012162 442.933 2012 467 H
2012033007 2012033 444.717 2012 453 G
2012220007 2012220 632.198 2012 474 I
2012608002 2012608 420.704 2012 474 I
2012192012 2012192 472.150 2012 446 F
2012498001 2012498 638.402 2012 474 I
2012497016 2012497 470.517 2012 474 I
2012590012 2012590 522.062 2012 467 H
2012518003 2012518 575.551 2012 481 J
2012325008 2012325 550.510 2012 467 H
2012523007 2012523 572.895 2012 467 H
2012600014 2012600 456.096 2012 481 J
2010204005 2010204 440.787 2010 431 D
2012352012 2012352 472.253 2012 474 I
2012220013 2012220 454.402 2012 453 G
2012044011 2012044 594.643 2012 467 H
2012347009 2012347 478.483 2012 453 G
2012357003 2012357 597.327 2012 467 H
2012479013 2012479 668.539 2012 467 H
2012030004 2012030 496.934 2012 467 H
2012220016 2012220 526.268 2012 446 F
2012081016 2012081 501.541 2012 481 J
2010269009 2010269 503.774 2010 438 E
2012389013 2012389 542.428 2012 446 F
2010391007 2010391 486.052 2010 431 D
2012480006 2012480 455.612 2012 446 F
2012089002 2012089 499.349 2012 467 H
2012071008 2012071 492.281 2012 453 G
2010190011 2010190 462.994 2010 417 B
2010596003 2010596 391.934 2010 438 E
2012378008 2012378 444.199 2012 467 H
2010200015 2010200 491.840 2010 424 C
2012090005 2012090 511.635 2012 446 F
2010100005 2010100 644.139 2010 438 E
2010242014 2010242 517.549 2010 417 B
2012497001 2012497 525.587 2012 481 J
2012387002 2012387 341.348 2012 481 J
2012379014 2012379 485.219 2012 474 I
2012599013 2012599 556.065 2012 453 G
2010254007 2010254 530.990 2010 438 E
2010588003 2010588 392.303 2010 431 D
2012048005 2012048 460.383 2012 474 I
2010205006 2010205 455.571 2010 438 E
2012502002 2012502 600.631 2012 474 I
2012072005 2012072 514.933 2012 481 J
2012344011 2012344 599.836 2012 467 H
2012480011 2012480 538.513 2012 481 J
2010094004 2010094 412.131 2010 424 C
2012588011 2012588 272.924 2012 453 G
2012159006 2012159 401.151 2012 481 J
2012485012 2012485 435.821 2012 446 F
2012011016 2012011 354.301 2012 453 G
2012192006 2012192 637.583 2012 467 H
2012385003 2012385 690.118 2012 446 F
2010265002 2010265 393.426 2010 431 D
2010265016 2010265 534.746 2010 438 E
2012386004 2012386 460.625 2012 474 I
2012166003 2012166 531.119 2012 446 F
2010266002 2010266 507.765 2010 417 B
2012052015 2012052 546.366 2012 474 I
2012052016 2012052 440.572 2012 481 J
2012049015 2012049 430.320 2012 481 J
2010276005 2010276 616.939 2010 438 E
2012357002 2012357 442.244 2012 474 I
2012099011 2012099 367.523 2012 474 I
2012165013 2012165 482.536 2012 481 J
2010190003 2010190 490.692 2010 438 E
2012065010 2012065 492.245 2012 467 H
2012030011 2012030 496.490 2012 446 F
2012166015 2012166 360.403 2012 467 H
2012092009 2012092 399.479 2012 453 G
2012087008 2012087 404.911 2012 453 G
2012047015 2012047 516.109 2012 481 J
2010192005 2010192 497.257 2010 431 D
2012385015 2012385 507.770 2012 467 H
2012185010 2012185 552.600 2012 474 I
2010189004 2010189 472.101 2010 431 D
2012518011 2012518 500.671 2012 474 I
2012219016 2012219 520.801 2012 446 F
2012052011 2012052 523.825 2012 467 H
2012099015 2012099 417.862 2012 446 F
2012192007 2012192 597.497 2012 481 J
2012600010 2012600 527.618 2012 446 F
2012378011 2012378 497.916 2012 453 G
2012367014 2012367 525.348 2012 474 I
2012033015 2012033 497.430 2012 446 F
2012374015 2012374 455.558 2012 467 H
2010395002 2010395 466.038 2010 424 C
2010092011 2010092 337.319 2010 431 D
2012523014 2012523 548.889 2012 481 J
2010203002 2010203 395.675 2010 438 E
2012326009 2012326 494.640 2012 481 J
2012165014 2012165 646.608 2012 467 H
2012367012 2012367 503.428 2012 446 F
2012065004 2012065 441.152 2012 474 I
2012353016 2012353 514.479 2012 453 G
2012165005 2012165 319.427 2012 453 G
2010358009 2010358 429.330 2010 417 B
2010204002 2010204 446.279 2010 410 A
2012014003 2012014 469.135 2012 453 G
2012014014 2012014 618.228 2012 467 H
2012378002 2012378 441.338 2012 446 F
2012491007 2012491 517.031 2012 481 J
2012162001 2012162 365.204 2012 481 J
2012090010 2012090 492.889 2012 481 J
2012353009 2012353 495.989 2012 474 I
2012090001 2012090 560.280 2012 474 I
2010406007 2010406 505.177 2010 431 D
2010247005 2010247 499.705 2010 417 B
2012527009 2012527 508.127 2012 453 G
2012033011 2012033 424.618 2012 474 I
2012387001 2012387 447.221 2012 467 H
2010265004 2010265 465.755 2010 417 B
2012047001 2012047 373.527 2012 446 F
2012326016 2012326 532.769 2012 467 H
2012056009 2012056 361.632 2012 481 J
2010247013 2010247 497.893 2010 431 D
2010097001 2010097 464.111 2010 438 E
2012347005 2012347 436.466 2012 474 I
2010248017 2010248 498.261 2010 431 D
2012098003 2012098 493.796 2012 446 F
2012504001 2012504 467.009 2012 467 H
2010092012 2010092 442.561 2010 438 E
2012073014 2012073 549.646 2012 481 J
2010205014 2010205 485.705 2010 410 A
2012347003 2012347 426.601 2012 481 J
2010270015 2010270 435.661 2010 438 E
2012192002 2012192 506.853 2012 474 I
2012607015 2012607 617.148 2012 467 H
2012029005 2012029 518.943 2012 453 G
2012033012 2012033 465.832 2012 467 H
2010092017 2010092 539.834 2010 417 B
2012595006 2012595 506.875 2012 474 I
2012485004 2012485 504.047 2012 474 I
2010192002 2010192 457.874 2010 438 E
2012325009 2012325 445.096 2012 453 G
2012092007 2012092 461.974 2012 481 J
2010264004 2010264 365.628 2010 438 E
2012043003 2012043 491.787 2012 474 I
2012380009 2012380 446.621 2012 453 G
2012015014 2012015 574.581 2012 467 H
2012047003 2012047 461.017 2012 467 H
2012367009 2012367 484.745 2012 453 G
2012089008 2012089 451.854 2012 481 J
2010249016 2010249 605.871 2010 417 B
2010247017 2010247 489.232 2010 410 A
2012048003 2012048 441.459 2012 481 J
2012385002 2012385 479.127 2012 481 J
2010270008 2010270 333.556 2010 431 D
2012366008 2012366 470.856 2012 474 I
2012600009 2012600 432.194 2012 474 I
2010203003 2010203 489.563 2010 417 B
2012056014 2012056 466.249 2012 467 H
2012363002 2012363 554.624 2012 453 G
2012531003 2012531 561.096 2012 481 J
2012014015 2012014 553.223 2012 481 J
2012047002 2012047 539.456 2012 474 I
2010255006 2010255 487.025 2010 424 C
2010096008 2010096 432.896 2010 424 C
2012379013 2012379 416.830 2012 481 J
2010567002 2010567 408.746 2010 431 D
2012608004 2012608 543.362 2012 481 J
2012502015 2012502 421.569 2012 481 J
2012366002 2012366 481.722 2012 467 H
2012166014 2012166 438.436 2012 453 G
2012089015 2012089 483.781 2012 453 G
2012219001 2012219 448.406 2012 481 J
2012073013 2012073 572.647 2012 467 H
2012380013 2012380 463.580 2012 481 J
2010270006 2010270 490.562 2010 417 B
2012531010 2012531 536.208 2012 467 H
2012188010 2012188 513.082 2012 481 J
2010370016 2010370 449.475 2010 410 A
2012087001 2012087 431.227 2012 474 I
2010270010 2010270 326.262 2010 424 C
2012352007 2012352 539.143 2012 467 H
2012168009 2012168 435.555 2012 453 G
2010586005 2010586 513.643 2010 438 E
2012527011 2012527 401.801 2012 474 I
2012347015 2012347 386.167 2012 446 F
2010398017 2010398 455.610 2010 438 E
2012528002 2012528 427.822 2012 446 F
2012366001 2012366 490.808 2012 446 F
2012188004 2012188 514.224 2012 467 H
2012504006 2012504 413.350 2012 481 J
2010391009 2010391 477.336 2010 410 A
2012035004 2012035 537.259 2012 446 F
2012485010 2012485 475.219 2012 481 J
2012357009 2012357 662.373 2012 481 J
2012485005 2012485 447.276 2012 453 G
2012210005 2012210 430.816 2012 481 J
2012168008 2012168 455.748 2012 481 J
2012480015 2012480 550.732 2012 467 H
2012616010 2012616 405.595 2012 481 J
2010059004 2010059 484.206 2010 438 E
2012325006 2012325 602.408 2012 481 J
2012015009 2012015 508.801 2012 453 G
2010358003 2010358 453.585 2010 438 E
2012180014 2012180 507.111 2012 453 G
2012380010 2012380 553.413 2012 467 H
2012588003 2012588 461.052 2012 446 F
2012065012 2012065 343.465 2012 481 J
2012599005 2012599 481.031 2012 481 J
2012527001 2012527 552.538 2012 467 H
2012366015 2012366 507.353 2012 481 J
2012363001 2012363 464.516 2012 481 J
2012363010 2012363 429.416 2012 467 H
2012531005 2012531 439.154 2012 474 I
2012090003 2012090 413.315 2012 467 H
2012528013 2012528 358.304 2012 474 I
2012081002 2012081 394.580 2012 467 H
2010205011 2010205 527.702 2010 431 D
2012219003 2012219 518.430 2012 453 G
2012502011 2012502 326.755 2012 446 F
2012492015 2012492 427.575 2012 467 H
2010370004 2010370 604.810 2010 417 B
2010267006 2010267 383.710 2010 424 C
2012528007 2012528 487.770 2012 467 H
2012328014 2012328 512.899 2012 474 I
2010203006 2010203 408.721 2010 410 A
2012180006 2012180 439.730 2012 467 H
2012481005 2012481 484.389 2012 481 J
2012157005 2012157 428.907 2012 481 J
2012326014 2012326 449.989 2012 474 I
2012590001 2012590 481.672 2012 474 I
2012379002 2012379 440.360 2012 467 H
2012087004 2012087 510.395 2012 481 J
2012035003 2012035 514.580 2012 481 J
2012328004 2012328 506.234 2012 467 H
2012351008 2012351 335.779 2012 474 I
2012367003 2012367 592.611 2012 467 H
2012035006 2012035 624.639 2012 474 I
2012219002 2012219 513.243 2012 467 H
2010100013 2010100 413.130 2010 417 B
2012389012 2012389 539.405 2012 467 H
2010269015 2010269 325.447 2010 431 D
2012044005 2012044 507.396 2012 481 J
2012599010 2012599 430.083 2012 467 H
2010203016 2010203 424.357 2010 424 C
2012528006 2012528 409.762 2012 481 J
2010095008 2010095 376.584 2010 431 D
2012220005 2012220 469.290 2012 481 J
