# Supplementary material for: Genome-Wide Association Study Identifies Genomic Loci Affecting Filet Firmness and Protein Content in Rainbow Trout
Source: Front Genet. 2019 May 3;10:386. doi: 10.3389/fgene.2019.00386 (PMC6509548; doi:10.3389/fgene.2019.00386)
Supplement: DATA SHEET S1 — The genotypes (ped and map files) and phenotypes files used in GWA analysis. [file Data_Sheet_1.ZIP › S12-protein_clean.map]

SNP	Chr	Pos Original_SNP_index
23990 18 32251035
12863 9 52493665
18887 14 40772657
11313 8 66268216
24810 19 24502571
8470 6 46412286
23873 18 27650099
21314 16 42306158
29996 25 68607288
31938 28 28924920
8624 6 59048550
28010 23 28121230
29221 25 15256948
10807 8 29086073
23863 18 26780282
8567 6 55359058
26191 21 11788853
32946 30 365586
26686 21 39936489
21345 16 42795548
28507 24 10780060
23268 17 67058499
342 1 22443871
333 1 21661785
329 1 21528556
328 1 21528083
327 1 21527814
307 1 20818203
306 1 20817331
300 1 20536768
299 1 20536292
293 1 19172082
454 1 29227125
450 1 29087313
449 1 29087307
448 1 29086975
447 1 29086891
446 1 29086864
443 1 28956380
442 1 28956372
441 1 28956316
439 1 28726071
438 1 28721330
436 1 28716838
560 1 40684733
562 1 40882964
563 1 40883836
567 1 41031386
569 1 41055578
9982 7 66476417
587 1 41955739
588 1 41955943
589 1 41956038
590 1 41957345
591 1 41957514
601 1 42101921
603 1 42410195
604 1 42410289
606 1 42721561
607 1 42722293
608 1 42722295
612 1 43500686
613 1 43505166
614 1 43505173
630 1 44153329
903 1 61582428
1094 1 69407466
1095 1 69410992
1097 1 69429854
1104 1 70166806
1105 1 70202097
13734 10 34183838
13724 10 33380347
13717 10 33156032
13716 10 33155825
13715 10 33155312
13714 10 33155185
13713 10 33154586
13712 10 33150114
13711 10 33124298
13707 10 32993410
13706 10 32971007
32969 30 2069905
13702 10 32791428
13701 10 32790270
13700 10 32790095
13698 10 32774830
13697 10 32774107
13696 10 32774068
13695 10 32773726
13694 10 32773477
13690 10 32729197
13689 10 32728091
13688 10 32728049
13815 10 39304148
13816 10 39304509
13819 10 39383422
13821 10 39445132
13823 10 39507734
13824 10 39507836
13837 10 39762125
13840 10 39878471
13841 10 39878688
13842 10 39879364
13843 10 39925942
13844 10 39926378
13845 10 39928682
13848 10 40023542
13849 10 40026851
13850 10 40028225
13851 10 40028440
13852 10 40028809
13853 10 40029236
13854 10 40029317
13855 10 40029488
13856 10 40029542
13857 10 40029590
13858 10 40094123
13869 10 40594861
14156 10 50679626
14831 11 43223531
12493 9 34937327
14836 11 43881904
14837 11 43881960
15058 11 53598777
15057 11 53598507
15056 11 53593284
15150 11 57593052
15148 11 57552795
15143 11 57303516
15142 11 57303334
15141 11 57303266
15140 11 57302930
15137 11 57245475
16890 12 70986663
16889 12 70986432
16887 12 70939584
16886 12 70932574
16885 12 70932001
16884 12 70931931
16883 12 70931791
16882 12 70931614
16881 12 70931202
16880 12 70930387
16477 12 58426382
32957 30 867898
16475 12 58377132
16473 12 58361842
16472 12 58361791
16468 12 58324900
16467 12 58324858
16466 12 58324813
16465 12 58324812
16464 12 58324236
16463 12 58324210
16462 12 58323376
16458 12 58243188
16450 12 58088849
16449 12 58088846
16448 12 58087885
16445 12 58087195
16444 12 58087189
16442 12 58039982
16415 12 57221804
16414 12 57220445
16410 12 57158191
16409 12 57106602
16408 12 57104273
16407 12 57098172
16406 12 57097353
16402 12 57094221
16401 12 57094110
16400 12 57093682
16399 12 57093199
16398 12 57093139
16318 12 50679064
16269 12 46601691
16268 12 46601620
16267 12 46601150
16266 12 46601146
16265 12 46601010
16264 12 46600719
16263 12 46600040
16262 12 46571118
16261 12 46570874
16260 12 46570362
16257 12 46469856
16255 12 46462770
16254 12 46462633
16253 12 46462612
16247 12 46252365
16246 12 46252270
16245 12 46250513
16243 12 46218722
15841 12 21068836
15842 12 21068942
15844 12 21588607
15845 12 21589795
15846 12 21590039
15847 12 21591502
15848 12 21591509
19119 14 55098777
19155 14 56478059
19154 14 56476788
19144 14 55971223
19143 14 55953269
19141 14 55923630
19139 14 55905905
19135 14 55484661
19125 14 55173690
19124 14 55172661
19123 14 55171676
21590 16 52056800
21591 16 52087359
21592 16 52087375
21593 16 52087522
21594 16 52087668
21595 16 52087892
21596 16 52087972
21597 16 52088040
21598 16 52088189
21599 16 52094665
21601 16 52156325
21602 16 52157156
19991 15 26123374
20002 15 27001701
20013 15 27422324
20014 15 27422769
20015 15 27422981
20016 15 27423236
20024 15 28264648
20025 15 28264679
20026 15 28264816
20027 15 28271648
20030 15 28428117
20031 15 28428140
20032 15 28432862
20035 15 28438522
20036 15 28441790
20037 15 28442310
20301 15 52115912
20304 15 52118005
20308 15 52213640
20359 15 54073897
20362 15 54340249
20364 15 54521955
20818 16 16899246
20814 16 16473256
20813 16 16473248
20808 16 16279214
20807 16 16279046
20804 16 16278495
20803 16 16278463
20802 16 16278437
23099 17 58191635
23098 17 58191632
22426 17 21071047
22425 17 21070906
22424 17 21070346
22423 17 21069420
22422 17 21069402
22421 17 21029872
22420 17 21029747
22409 17 20682783
22408 17 20680305
22407 17 20680293
22406 17 20678734
22405 17 20678271
22404 17 20673410
22403 17 20663293
22402 17 20663272
22401 17 20663074
22398 17 20575313
22392 17 20397821
22391 17 20397729
22390 17 20397725
22389 17 20396528
22387 17 20335540
22386 17 20335252
22383 17 20177475
22382 17 20165721
22381 17 20165245
22379 17 20156470
22378 17 20156330
22377 17 20156325
22376 17 20155622
22561 17 33113794
22560 17 33113554
22550 17 32800556
22547 17 32736211
22546 17 32735562
22545 17 32735035
22544 17 32733174
22543 17 32730098
22542 17 32730079
22541 17 32730049
22540 17 32724412
22539 17 32596860
22535 17 32547178
22534 17 32547144
22533 17 32546698
22532 17 32546628
22531 17 32546596
22530 17 32546534
22527 17 32460191
22525 17 32458637
22524 17 32457860
22523 17 32456684
22519 17 32433867
22518 17 32427429
22517 17 32427173
32934 30 26258
24296 18 46186850
24065 18 33648423
24064 18 33647683
24063 18 33643215
24062 18 33642700
24061 18 33641633
24060 18 33641604
24058 18 33638327
24057 18 33635279
24055 18 33630354
24046 18 33466034
24045 18 33465666
24044 18 33414784
24043 18 33414537
24041 18 33391512
24040 18 33391328
24039 18 33389746
24038 18 33389201
24037 18 33388849
24036 18 33388758
24035 18 33388754
24034 18 33388635
24032 18 33303764
24030 18 33220647
24013 18 33137376
24011 18 33110973
24010 18 33109258
24009 18 33109207
23895 18 29041729
23894 18 29041453
23766 18 18428724
23765 18 18422257
23764 18 18422127
23763 18 18413878
23758 18 18284300
23757 18 18284267
23756 18 18283916
25062 19 38211110
25060 19 38210720
25059 19 38210635
25055 19 37718620
25051 19 37505262
25050 19 37504452
25049 19 37504248
25048 19 37504247
25046 19 37469489
25044 19 37461872
25042 19 37459277
25039 19 37268992
25038 19 37268802
25025 19 36869957
25020 19 36716764
25017 19 36564181
25008 19 36543803
25004 19 36529861
24991 19 36470740
24989 19 36125009
24984 19 36009453
24983 19 36006268
24973 19 35745373
24966 19 35510985
24965 19 35510892
24964 19 35476539
24960 19 35419367
24957 19 35134783
24951 19 34884352
24945 19 34660939
24944 19 34660908
24938 19 34070984
24937 19 34062078
24936 19 34061914
25073 19 38962306
25075 19 38988058
25076 19 38988785
25079 19 39025540
1628 2 14224227
1627 2 14223874
1614 2 13432978
1613 2 13432184
1721 2 16950436
1722 2 16967801
1726 2 17224468
1727 2 17231993
1728 2 17233992
1729 2 17234060
1730 2 17234122
1731 2 17239233
1732 2 17296258
1904 2 24071101
1903 2 24069790
1900 2 23928168
1899 2 23927092
32971 30 2151225
1897 2 23925885
1896 2 23925829
1892 2 23893187
3452 3 33960056
1883 2 22614488
1880 2 22535507
1879 2 22534609
1878 2 22534166
1877 2 22533094
1876 2 22532521
1866 2 22335209
1978 2 32016041
1977 2 31970833
1976 2 31945380
2466 2 58581962
2465 2 58578450
2464 2 58578390
2462 2 58469969
2461 2 58468979
2459 2 58217968
2551 2 66666491
26010 20 35061242
25781 20 21469075
25782 20 21478869
25744 20 20203989
25753 20 20426846
25517 20 5766542
25515 20 5709942
25514 20 5709912
25513 20 5709354
25512 20 5709339
25511 20 5709338
25509 20 5708762
25508 20 5706748
25504 20 5498440
25503 20 5498350
25498 20 5379184
25497 20 5379175
27167 22 17650629
27174 22 18744009
27175 22 18745785
27180 22 19009794
27181 22 19010693
27184 22 19057981
27188 22 19275957
27196 22 19500020
27199 22 19956039
27495 22 36070495
15992 12 27103587
15991 12 27097927
15988 12 27017021
15987 12 26974065
15986 12 26973811
15983 12 26856531
15982 12 26856197
27580 22 39455242
27579 22 39455241
27577 22 39451602
27576 22 39451600
27575 22 39450905
27573 22 39419618
27569 22 39162802
27568 22 39162609
27939 23 21600097
27938 23 21596724
27937 23 21596432
27936 23 21596334
28022 23 29169977
28023 23 29170408
28026 23 29185193
28027 23 29189897
28028 23 29194237
28029 23 29195425
28030 23 29199703
28031 23 29200315
28032 23 29206527
28034 23 29271765
28035 23 29272827
28036 23 29274588
28037 23 29275516
28043 23 29393408
28048 23 29593556
28055 23 29903734
28056 23 29903927
28060 23 29992913
28061 23 29993067
28062 23 29993074
28219 23 41438167
28218 23 41428887
28311 24 2145959
28334 24 3759135
28336 24 3784188
30790 27 6564448
30789 27 6547371
30788 27 6427795
30787 27 6427469
30786 27 6427255
30785 27 6427038
30784 27 6426997
30783 27 6426910
30782 27 6426804
30781 27 6426665
30780 27 6425905
30840 27 9373372
30839 27 9372561
30837 27 9372093
31047 27 17040039
31048 27 17041555
31202 27 25437614
31205 27 25511752
31517 28 8164078
31514 28 8163471
31513 28 8161100
31512 28 8159679
31566 28 9900133
31567 28 9900233
31569 28 9916887
31570 28 9916928
31571 28 9917525
31572 28 9917673
32942 30 261808
31573 28 9922082
31574 28 9927131
31904 28 28309160
31905 28 28312212
31906 28 28315473
31907 28 28322031
31910 28 28339230
31911 28 28339584
31916 28 28455886
31919 28 28468810
31921 28 28600123
31922 28 28601107
31923 28 28602296
31925 28 28765003
31926 28 28765197
31934 28 28911582
31937 28 28924732
31939 28 28925031
31940 28 28926587
31943 28 28979819
31944 28 28979821
31945 28 28980264
31946 28 28989613
32933 30 11989
29212 25 15199400
29216 25 15209794
29217 25 15226749
29219 25 15226929
29220 25 15232220
29224 25 15299410
4229 3 79816106
3821 3 59024519
3822 3 59028867
3823 3 59029220
32945 30 336951
3824 3 59038478
3825 3 59039048
3826 3 59039086
3827 3 59039216
3828 3 59039473
3829 3 59041110
3830 3 59066366
3831 3 59069249
3833 3 59075689
3834 3 59078532
3748 3 53791206
3741 3 53579532
3739 3 53514790
3737 3 53472772
3736 3 53467671
3735 3 53467611
3733 3 53467011
3732 3 53466660
3731 3 53458059
3728 3 53112197
3727 3 53111655
3482 3 34191017
3479 3 34178644
3478 3 34178401
3477 3 34177927
3476 3 34177442
3183 3 22471410
3178 3 22389028
4555 4 11909345
4554 4 11909084
4553 4 11908275
4580 4 14432159
4581 4 14432279
4934 4 40890928
4937 4 40982250
4938 4 40982957
4948 4 41281256
4951 4 41283425
4960 4 41508230
4961 4 41508397
4963 4 41515332
4964 4 41515410
4965 4 41515963
4966 4 41516006
4967 4 41516008
4968 4 41516694
4969 4 41516888
32983 30 3327048
32984 30 3327090
32985 30 3327204
32986 30 3327234
4971 4 41680603
6815 5 54269985
6821 5 54367093
6823 5 54473289
6824 5 54473512
6826 5 54474160
6827 5 54475957
6842 5 55093716
6852 5 55302401
6853 5 55302520
6854 5 55306798
6855 5 55307015
6856 5 55307859
6858 5 55313192
6860 5 55313594
6861 5 55314683
6865 5 55393353
6869 5 55403563
6870 5 55406246
6872 5 55499351
6873 5 55499905
6874 5 55503899
6877 5 55606045
6878 5 55606046
6879 5 55615809
6883 5 55970620
6890 5 56250686
6891 5 56250734
6892 5 56251474
6896 5 56404896
6911 5 56681198
6912 5 56681681
6920 5 56846638
6921 5 56855861
6922 5 56871663
6923 5 56872462
6924 5 56872547
6925 5 56872657
6926 5 56872811
6929 5 56905394
6930 5 56905487
6931 5 56905537
6932 5 56905656
6933 5 56906765
6937 5 57008829
6941 5 57159987
7288 5 70791099
8024 6 20125153
8027 6 20207747
8028 6 20208183
8029 6 20208698
8030 6 20208851
8031 6 20210737
8034 6 20246711
8035 6 20248449
8040 6 20255679
8041 6 20286467
8217 6 29777147
8222 6 29884032
8235 6 30016720
8236 6 30016837
8237 6 30017636
8239 6 30018961
8240 6 30018978
8241 6 30019313
8242 6 30019327
8244 6 30019876
8245 6 30019942
8247 6 30161993
8253 6 30426216
8254 6 30426236
8257 6 30613862
8258 6 30614996
8262 6 30620501
8263 6 30636886
8359 6 36782837
8358 6 36782750
8357 6 36782628
8355 6 36782345
8354 6 36782280
8353 6 36782007
8343 6 36516866
8342 6 36516838
8332 6 36371517
9117 7 11396815
9118 7 11396853
9119 7 11397881
9120 7 11399109
9121 7 11399262
9122 7 11399286
9123 7 11399310
9126 7 11442059
9127 7 11442092
9128 7 11442455
9129 7 11443676
9130 7 11444554
9131 7 11444638
9132 7 11445117
9133 7 11459018
9135 7 11477215
9136 7 11477251
9137 7 11477254
9138 7 11477335
9139 7 11477642
9140 7 11478430
9145 7 11621880
9261 7 19058317
1338 2 2939008
1339 2 2940757
9695 7 50377753
9692 7 50365601
9691 7 50359022
9690 7 50358974
9689 7 50358852
9688 7 50358661
9687 7 50358660
9686 7 50358659
9685 7 50358655
9684 7 50358536
9683 7 50358403
9677 7 50243078
9676 7 50243021
9671 7 50146844
9668 7 50061262
9667 7 50061224
9666 7 50059999
9665 7 50059988
9664 7 50059950
9650 7 49727388
9649 7 49727324
9648 7 49727108
9647 7 49727073
9643 7 49502012
9915 7 62269596
9914 7 62266249
9993 7 67180533
9997 7 67308627
9999 7 67381282
10000 7 67381316
10001 7 67381659
10002 7 67381713
10003 7 67381814
10004 7 67381892
10005 7 67381922
10006 7 67385098
10007 7 67385816
32938 30 124679
11001 8 47685110
11000 8 47525833
10999 8 47525807
10998 8 47525712
10997 8 47525322
10996 8 47525320
10995 8 47525249
10991 8 47490887
10988 8 47221813
10982 8 46754738
10981 8 46753857
10973 8 46173290
10972 8 46166776
10971 8 46153673
10953 8 45023787
10952 8 45022557
10951 8 45021248
10949 8 44638040
10948 8 44637517
28119 23 34513743
28116 23 34471483
28115 23 34471391
28114 23 34471230
28113 23 34470984
28112 23 34393026
28109 23 34378165
28107 23 34377902
10909 8 41173646
10910 8 41175241
10911 8 41179001
10914 8 41254613
10651 8 22285769
10652 8 22290438
10653 8 22293169
10654 8 22293519
10659 8 22356257
10677 8 22748999
10680 8 22795035
10681 8 22795660
33005 30 5334033
13127 9 64353772
13126 9 64353530
12934 9 55582640
32939 30 197967
32266 29 10207018
32267 29 10208027
32268 29 10208340
32269 29 10208396
10373 8 9489333
10372 8 9489236
27669 22 48038965
14494 11 9938600
14493 11 9938202
14492 11 9938169
14490 11 9937595
14489 11 9937303
14488 11 9937033
14487 11 9936552
14486 11 9932858
28232 23 42344659
15521 12 4404871
15522 12 4406750
15523 12 4406762
15526 12 4423864
27359 22 29868984
27358 22 29868895
27357 22 29866741
27356 22 29866735
15362 11 70749623
17277 13 8385546
20085 15 39285072
18168 13 51715074
32981 30 3147800
32982 30 3147830
24493 18 57010667
6 1 512645
7 1 512942
32991 30 3665141
22344 17 18409697
22343 17 18408695
22342 17 18408611
22341 17 18406706
22340 17 18406691
22339 17 18405649
22338 17 18405523
22337 17 18404835
22336 17 18404702
22335 17 18403689
22334 17 18360913
22331 17 18191162
2226 2 46155613
2232 2 46364823
2233 2 46369783
2234 2 46370102
2235 2 46370133
25291 19 52304283
25292 19 52307780
29365 25 23700241
29366 25 23700272
29367 25 23765983
29368 25 23766034
29369 25 23766334
29370 25 23766912
29371 25 23771324
29376 25 23967070
29377 25 23968673
29378 25 23969016
29379 25 23969082
29380 25 23969158
29381 25 23969256
29382 25 23969408
29384 25 24036066
18231 13 60323376
32228 29 4100922
30124 25 77830044
13253 10 2531473
19525 14 77949720
19524 14 77948946
19523 14 77948933
19522 14 77948716
19521 14 77948680
19520 14 77948105
19519 14 77946998
4333 4 1841129
26874 21 50549010
21976 16 67166851
16986 12 74495898
16985 12 74490008
17156 12 82789815
33046 30 9837175
26051 20 39097354
23501 18 4557865
6627 5 43338745
6628 5 43338746
6629 5 43339858
6630 5 43341172
12111 9 12360133
12112 9 12360420
12114 9 12399449
12115 9 12399520
12116 9 12403256
12118 9 12429088
9011 7 5608876
15284 11 66108039
15281 11 66009387
33093 30 13245054
12049 9 8985039
12048 9 8982434
2800 2 79977750
2799 2 79977705
2798 2 79977661
2797 2 79977565
2796 2 79977521
2795 2 79977446
2794 2 79977408
2793 2 79977406
2792 2 79977370
2791 2 79977342
2790 2 79977334
2789 2 79977235
2788 2 79976365
2787 2 79972494
5719 5 4455303
33131 30 16340245
11567 8 74176333
11568 8 74176671
11569 8 74177081
29072 25 8041117
19400 14 73044272
19399 14 73042727
33144 30 17324306
33145 30 17324337
33146 30 17324570
26641 21 36952198
26640 21 36942415
26639 21 36939317
26638 21 36936511
15191 11 58763193
17193 12 88967424
17192 12 88966660
12058 9 9146218
17366 13 15669531
17368 13 15694414
17369 13 15694970
17371 13 15702937
17372 13 15703022
17324 13 11282662
33166 30 19519942
14339 10 67795182
28970 25 2556656
28969 25 2556629
33177 30 20659552
11324 8 66620623
31332 27 41807898
20081 15 39215204
20082 15 39215405
20083 15 39215969
20084 15 39215975
7419 5 77441702
6848 5 55278084
13095 9 63272977
13094 9 63272704
9051 7 7044503
28919 25 866535
21577 16 51397325
33192 30 23241603
33193 30 23241968
18188 13 53628570
13375 10 12105672
13378 10 12152468
30091 25 75699333
30092 25 75699701
18813 14 30171218
18814 14 30172283
18815 14 30172304
18822 14 30593660
18823 14 30593833
18824 14 30594916
18825 14 30597726
23334 17 70272259
21013 16 24636423
8786 6 67971219
8784 6 67902383
8781 6 67896146
8775 6 67535938
8774 6 67230454
8773 6 67230345
8772 6 67230233
8771 6 67219812
8770 6 67214140
8758 6 66987225
8757 6 66986526
8756 6 66986493
8755 6 66986336
8754 6 66986262
8753 6 66985786
8752 6 66985571
8751 6 66984478
3979 3 65953966
20375 15 55528426
33250 30 30775358
11940 9 5759318
11941 9 5759344
11942 9 5764568
11943 9 5764739
11944 9 5765115
11945 9 5765927
10628 8 20950261
10627 8 20950160
10626 8 20950141
10619 8 20608682
10618 8 20607599
10617 8 20602487
10616 8 20593554
10607 8 20153289
10606 8 20151066
10605 8 20150450
33258 30 32410746
18192 13 54707430
33261 30 33053524
33262 30 33053818
9756 7 54587452
23532 18 7402583
30240 25 82168951
29180 25 14239073
29181 25 14243594
29182 25 14243684
16622 12 63863949
33273 30 37574839
33274 30 37575739
24625 19 8331452
4313 4 991911
4312 4 991512
4311 4 991128
4310 4 990576
33275 30 38109084
33276 30 38109096
4309 4 988988
4308 4 988985
4307 4 987714
33277 30 38119359
18344 14 6347637
22138 17 9645428
973 1 63953091
974 1 63953220
19403 14 73173381
19404 14 73173875
33283 30 41226325
33284 30 41226338
33285 30 41226370
16895 12 71167256
16896 12 71167737
16897 12 71171286
16898 12 71171364
16899 12 71171530
17160 12 83195072
33290 30 41847679
33292 30 42327383
33293 30 42379619
23553 18 9288762
15955 12 26050007
15954 12 26048905
30333 26 9901656
33298 30 44232132
33299 30 44423500
12256 9 19010089
12257 9 19011347
12258 9 19011993
12259 9 19012556
12260 9 19016708
17243 13 5266737
17244 13 5266749
33301 30 44628546
33302 30 44628740
24561 19 486633
7358 5 73778566
7359 5 73779444
29098 25 10872383
29101 25 10873903
29102 25 10874273
33315 30 47244505
23363 17 70949479
26089 20 40005682
26090 20 40005683
26091 20 40006802
1433 2 6004485
1434 2 6005321
19421 14 74220500
33320 30 48082447
33321 30 48082455
33322 30 48082548
19427 14 74268218
19426 14 74267865
19425 14 74267864
19424 14 74267754
19423 14 74267650
19422 14 74267617
33323 30 48286266
26079 20 39922202
7280 5 70052456
7279 5 70052032
7278 5 70051687
7277 5 70050559
7276 5 70050512
7275 5 70050491
7272 5 70037621
7265 5 69878245
28091 23 33266735
15654 12 8254032
9892 7 61875905
9891 7 61874948
21859 16 63111048
21858 16 63109759
29068 25 7957364
7187 5 67266122
7186 5 67261392
7184 5 67247681
5001 4 48927443
5002 4 48951010
9935 7 63312896
33328 30 56012092
33329 30 56012098
13290 10 4205698
13289 10 4205517
491 1 32895976
1276 1 82410798
1275 1 82410266
1274 1 82410259
20417 15 57750418
20418 15 57750663
20419 15 57751105
33338 30 58258601
33339 30 58258766
33340 30 58259045
7766 6 4229830
15976 12 26736472
5594 4 79385953
5593 4 79385947
5592 4 79385915
5591 4 79385745
5590 4 79385727
5589 4 79385665
5588 4 79385645
5587 4 79385634
5586 4 79385508
5585 4 79385296
5584 4 79385261
5583 4 79385087
33344 30 61585654
33345 30 61585675
33346 30 61713046
33348 30 61854371
17598 13 29063987
24354 18 50341498
24355 18 50341578
28790 24 28984964
7781 6 4376137
11741 8 80235109
11744 8 80281503
11745 8 80281575
11747 8 80281994
11749 8 80282113
11750 8 80282449
11752 8 80282494
11753 8 80282928
11754 8 80283366
11755 8 80283492
11758 8 80283626
16945 12 72970021
33350 30 65473484
5661 4 84399501
5662 4 84400305
21068 16 34388688
11773 8 80499700
1463 2 6793860
1462 2 6793830
1461 2 6793541
1460 2 6793481
1459 2 6793163
1458 2 6792777
1457 2 6792680
1456 2 6792426
1455 2 6792095
1454 2 6787798
1453 2 6787768
1452 2 6787563
1223 1 79035913
3053 3 15452468
30084 25 75449025
28234 23 42351961
32901 29 41987709
32902 29 41987752
32903 29 41987977
1308 2 1818799
18895 14 41947714
18893 14 41943495
25598 20 10627484
25599 20 10628555
25600 20 10628668
28847 24 37193397
28846 24 37193343
28845 24 37193330
29191 25 14516470
29192 25 14516720
29195 25 14773354
2502 2 61042339
2501 2 61042331
13255 10 2565303
13254 10 2543986
32925 29 42392897
30364 26 12450271
30367 26 12484500
30369 26 12687912
30370 26 12688435
30371 26 12693557
30373 26 12821509
30374 26 12821550
30375 26 12822081
7640 5 86442085
10265 8 5467703
23321 17 69332570
27374 22 30224280
27372 22 30218830
27371 22 30214202
27370 22 30214191
27369 22 30213857
27368 22 30213304
27367 22 30213223
23478 18 3701301
23477 18 3700678
23476 18 3686314
23475 18 3684752
14400 11 2661414
14401 11 2661441
11882 9 1166744
8323 6 35440184
8322 6 35439553
22739 17 40806497
22740 17 40807465
15319 11 66862729
30420 26 14964104
20505 16 1882907
20504 16 1882891
20503 16 1882272
20502 16 1882191
20501 16 1882190
33358 30 74993203
33359 30 74994839
17209 13 1444306
17212 13 1444814
7600 5 85634566
7601 5 85654710
18253 13 65332040
33366 30 76215178
33367 30 76215229
33369 30 76424690
8896 6 80081859
20488 16 1373669
20489 16 1373871
20490 16 1373877
33371 30 76852206
22037 17 147773
30672 26 35533408
30628 26 29524198
33372 30 77390034
30626 26 29165839
17903 13 38474433
13102 9 64084579
26081 20 39943300
33373 30 78780288
5678 5 475526
5679 5 477726
5680 5 477887
11216 8 60006497
11215 8 60006196
6003 5 18158600
6004 5 18158653
33377 30 79514949
16696 12 65846786
16697 12 65847760
16698 12 65847761
16699 12 65848180
16700 12 65848213
16701 12 65848214
16702 12 65848249
16703 12 65848251
16704 12 65848309
16705 12 65848333
16706 12 65848354
16707 12 65848429
16708 12 65848552
16709 12 65848906
16710 12 65849365
33380 30 79758066
33381 30 79758156
14324 10 64615964
33382 30 79886663
14321 10 64546936
14327 10 64656359
33383 30 79889580
23506 18 6058360
23507 18 6058460
23508 18 6058989
33384 30 80372363
18187 13 53132179
18186 13 53132129
18185 13 53132092
18184 13 53132057
2971 3 12574269
954 1 63772327
953 1 63771846
952 1 63771516
951 1 63771506
950 1 63771297
33386 30 81048635
2821 2 82426782
14766 11 34167355
33387 30 81048859
33388 30 81048947
11845 8 83323828
11850 8 83325287
11849 8 83325206
11848 8 83324655
11847 8 83324640
11844 8 83322591
11842 8 83321991
11841 8 83311853
33389 30 81314037
30593 26 24765641
30592 26 24757925
33392 30 82614582
19112 14 54770203
19111 14 54766233
19110 14 54766215
33393 30 83052924
33394 30 83054700
1404 2 5378890
33399 30 84119085
23063 17 56587889
23064 17 56588665
23065 17 56589572
23066 17 56589878
32251 29 7833244
8932 7 1190063
8939 7 1307683
8940 7 1307939
8944 7 1310481
8946 7 1318692
33403 30 85554419
19568 15 995105
32318 29 12117138
32568 29 28013050
32573 29 28040442
6042 5 18966749
6041 5 18966458
6040 5 18966457
6039 5 18957770
31034 27 16012124
13096 9 63322384
25424 19 59423320
25425 19 59423379
23531 18 7359247
33406 30 88206820
32660 29 30716284
5962 5 15035361
33407 30 88287184
33408 30 88287875
5963 5 15040766
22090 17 7060602
22089 17 7060540
22088 17 7060379
27004 22 8856979
24535 18 60103537
24536 18 60103540
12090 9 10529538
12089 9 10529423
26053 20 39154708
25676 20 16310772
17480 13 20107132
32812 29 35446637
32815 29 35476862
32818 29 35517927
32819 29 35519047
11274 8 64387770
21582 16 51484518
26536 21 33263555
26537 21 33263690
33416 30 92251609
26538 21 33268342
26539 21 33291112
26540 21 33291114
28198 23 39027428
33417 30 93246794
24558 19 104180
33418 30 93658647
7725 5 91996440
31344 27 43179438
31345 27 43181216
16845 12 69109018
28757 24 25952876
28756 24 25917162
28754 24 25913385
26883 21 51699733
29347 25 23060095
29229 25 15509693
29227 25 15485616
29226 25 15485607
29225 25 15484829
22111 17 7715250
17314 13 10901997
33420 30 96931735
17418 13 17992497
26850 21 49076761
26851 21 49077594
18064 13 45250138
18063 13 45250062
32040 28 32669397
4120 3 73713215
32621 29 28815514
33422 30 99432870
15 1 869133
16 1 869935
33423 30 99587910
33424 30 100137331
18193 13 54828812
33426 30 100539604
25382 19 57084709
33427 30 100871942
33428 30 100947497
33429 30 100967221
23453 18 2936369
33430 30 101230778
33431 30 101493504
33432 30 101516625
22035 16 70775275
9028 7 6534967
9029 7 6535350
31017 27 14602078
31018 27 14603582
16432 12 57644985
16433 12 57645171
10082 7 71819229
10083 7 71820430
10084 7 71820684
10085 7 71820691
10086 7 71827041
26434 21 27126750
30808 27 7338323
30807 27 7337913
30806 27 7337702
30805 27 7337589
30804 27 7337299
30803 27 7337297
30802 27 7337248
2784 2 79660545
22059 17 4507855
22060 17 4507895
22061 17 4509081
33435 30 103975006
17188 12 88570209
29608 25 45224461
29607 25 45224419
1313 2 2044319
18563 14 20420444
10307 8 6812505
10306 8 6811029
10305 8 6809631
23586 18 11091765
923 1 63048439
16440 12 57796458
1215 1 77946549
1216 1 77946554
1217 1 77947518
1219 1 77947704
8141 6 26864010
27604 22 42012058
27605 22 42012602
27606 22 42012732
27503 22 36435667
27507 22 36451148
27509 22 36467872
27510 22 36468865
27511 22 36470573
27512 22 36471134
27513 22 36471928
27514 22 36479700
27515 22 36481309
27516 22 36483835
27520 22 36515343
27521 22 36515345
27522 22 36515636
27523 22 36515671
27524 22 36515721
27525 22 36515835
18331 14 5721795
18330 14 5721720
30133 25 78725111
5079 4 55104264
5077 4 54793134
5076 4 54792171
5068 4 54521180
5067 4 54520901
23537 18 7749903
33441 30 109404665
33442 30 109404689
24310 18 46755829
20261 15 48973935
20260 15 48973892
20256 15 48930138
20255 15 48924407
10542 8 17618082
10543 8 17618118
4155 3 76097095
2813 2 81995482
4790 4 25876557
9065 7 8330332
19365 14 71098093
19366 14 71104384
19367 14 71104413
19368 14 71104783
19369 14 71104826
13115 9 64141428
33447 30 112684200
33448 30 112981152
13960 10 43245004
13961 10 43245118
13962 10 43245178
5615 4 81238009
16620 12 63862695
4079 3 72651840
30554 26 22546621
30556 26 22558714
30558 26 22563057
30559 26 22563081
30560 26 22563131
3956 3 65323530
3957 3 65323599
3958 3 65324449
3959 3 65324831
3964 3 65427472
3971 3 65465331
32090 28 35128353
14069 10 46366330
7705 5 90092416
13231 10 1442239
11653 8 76915948
11260 8 62979895
17267 13 7186514
17268 13 7186516
28838 24 37006769
33455 30 118066208
33456 30 118066725
28836 24 36999374
11622 8 75852780
326 1 21507023
26217 21 12534509
26216 21 12532306
26215 21 12530912
26214 21 12530483
15226 11 59718486
20453 15 61775098
5906 5 13082862
5907 5 13083074
5908 5 13083125
33462 30 120822721
33463 30 120823065
33464 30 120823215
33465 30 120824025
8902 6 80796352
8903 6 80796408
33467 30 121305597
16207 12 41037934
16206 12 41033868
16205 12 41033099
16204 12 41032822
33469 30 121627400
33470 30 121632368
33471 30 121632408
33472 30 121632416
17273 13 8082974
17274 13 8084920
17275 13 8085067
17276 13 8085165
13803 10 38832421
31559 28 9764561
31558 28 9764282
31557 28 9763927
31556 28 9763838
27882 23 16274485
31614 28 11139921
31612 28 11128703
33473 30 123653898
33474 30 123917158
33475 30 123917266
19471 14 75504059
19472 14 75504225
19473 14 75504454
19474 14 75504488
19475 14 75504497
11899 9 3117250
23320 17 69304913
23319 17 69304560
33479 30 125521443
21820 16 62468923
33480 30 126170837
33481 30 126296061
13198 10 173774
13199 10 173832
13200 10 174359
33482 30 127046699
892 1 61048792
33485 30 128825175
21560 16 50641845
21561 16 50641884
21562 16 50642540
21563 16 50642649
21564 16 50808700
21565 16 50810127
21566 16 50810445
33486 30 129590914
33487 30 129591090
31399 28 3440772
31400 28 3441365
31401 28 3442826
1853 2 21573499
21988 16 67664612
29830 25 59309311
29829 25 59308916
29828 25 59308497
33491 30 132302090
4255 3 82421010
4253 3 82416691
24307 18 46497816
23376 17 71461477
23375 17 71461413
23541 18 7784786
25772 20 21276409
25773 20 21277790
33496 30 134762973
30137 25 78855659
30138 25 78855726
30139 25 78855973
30140 25 78856018
22048 17 3010266
33498 30 135602671
33499 30 135647586
33500 30 135647654
33501 30 135650390
17132 12 81128087
17133 12 81128097
17136 12 81139789
17140 12 81174420
18058 13 45087094
23092 17 57240358
23094 17 57242437
17113 12 80087279
1379 2 4769256
33502 30 136763360
30192 25 80450354
27671 22 48293989
2902 3 4260588
30831 27 9065678
33505 30 138283104
20492 16 1463592
20493 16 1463907
20494 16 1463972
33506 30 138458108
18268 13 65926904
18267 13 65926876
4870 4 33231587
32201 29 342668
30705 27 1675710
22047 17 2943415
82 1 5662778
81 1 5662763
80 1 5662733
79 1 5662699
78 1 5662522
28235 23 42360836
12608 9 41217439
14359 10 70183488
14344 10 69431156
22175 17 13328598
31460 28 5930781
31465 28 6120928
22038 17 443519
28811 24 31531321
4293 4 142374
4292 4 141636
31329 27 41326680
31328 27 41324874
31327 27 41324736
17966 13 40731270
17967 13 40732544
30033 25 73073996
10148 7 77311484
10149 7 77311563
2943 3 10242781
14545 11 13767595
14547 11 13786471
19225 14 60894833
19223 14 60310085
19222 14 60307829
19221 14 60307821
19220 14 60307455
19219 14 60291342
30510 26 19901155
28893 24 38315620
28892 24 38314910
28891 24 38314575
28890 24 38314543
28889 24 38314530
4422 4 6020985
4423 4 6021121
4424 4 6021365
4425 4 6023687
4428 4 6039971
21950 16 65608224
21951 16 65608406
21952 16 65608426
33510 30 149474676
33511 30 149474826
33512 30 149475144
33513 30 149475211
33514 30 149475334
8742 6 66686102
26082 20 39950890
28939 25 2420823
28940 25 2421526
33516 30 150067023
6011 5 18279282
23721 18 16799491
32320 29 12268664
32323 29 12410990
24251 18 43938146
24250 18 43935739
24244 18 43849512
24242 18 43835156
24240 18 43810976
15466 11 78785592
13196 10 164837
5543 4 78252740
5542 4 78252725
33519 30 153659533
33520 30 153659678
18153 13 51148300
5667 4 84606069
5666 4 84605944
5665 4 84600269
5664 4 84599920
5663 4 84599509
19960 15 24737946
19961 15 24743232
19962 15 24743552
19963 15 24743553
19964 15 24743656
19965 15 24743758
19966 15 24743976
33521 30 154069847
33522 30 154070265
33523 30 154070358
13014 9 58906678
13013 9 58906482
33525 30 154690573
33526 30 154690594
28781 24 28492718
33528 30 155079444
8883 6 78590737
17165 12 83468490
19806 15 17366615
10123 7 76248835
10122 7 76248772
33530 30 156811927
28844 24 37177779
22981 17 49452843
22980 17 49452613
22979 17 49447027
12967 9 56654600
10185 7 77688540
10184 7 77688391
17072 12 78715523
17070 12 78675051
17069 12 78660076
17068 12 78659030
26430 21 26141041
11840 8 83306838
30630 26 29649770
30629 26 29649697
10277 8 5509881
14443 11 6588596
14442 11 6588116
14441 11 6588044
14437 11 6532600
33535 30 163008029
14431 11 6423085
14430 11 6419516
14429 11 6416024
17264 13 6930923
8962 7 2385437
8963 7 2385491
22064 17 4777749
26490 21 31769248
26491 21 31769339
26493 21 31799095
26494 21 31799107
26495 21 31799438
26496 21 31799756
26497 21 31799852
26498 21 31799951
26499 21 31799955
26500 21 31800014
26501 21 31800075
15580 12 5458311
15579 12 5457879
13201 10 323972
13202 10 324139
13203 10 324143
13204 10 324168
7399 5 76420280
20414 15 57729396
20415 15 57730529
20416 15 57730808
33539 30 166492339
5711 5 3345553
21813 16 61958688
21812 16 61958685
21811 16 61958487
21810 16 61958386
23221 17 66414592
23220 17 66407760
33542 30 169324372
33543 30 169407209
33544 30 169407292
33545 30 169407788
33546 30 169414046
33547 30 169414118
33548 30 169414528
31609 28 10968867
33549 30 169903544
31054 27 17258386
31055 27 17260362
24615 19 7427734
33550 30 170731248
33551 30 170739482
33552 30 170760006
33553 30 170765503
33554 30 170765706
17162 12 83433043
18150 13 49693543
33558 30 171014855
33559 30 171022332
18149 13 49648182
18148 13 49648158
18147 13 49646331
17161 12 83386187
26134 21 6932713
26135 21 6932732
33562 30 171396057
33563 30 171415693
28635 24 16559001
28634 24 16559000
17310 13 10467994
15755 12 14045671
33566 30 172794881
33567 30 172795392
33568 30 172795633
17617 13 30304879
17618 13 30352528
17619 13 30352883
17620 13 30352928
17621 13 30353017
17622 13 30353020
17987 13 41418279
17986 13 41417568
17978 13 41053190
17974 13 41011865
1128 1 72467676
9699 7 50535633
33569 30 177051967
23525 18 6725464
23524 18 6725413
33570 30 177052491
33571 30 177052494
33572 30 177052542
33573 30 177052596
33574 30 177052851
33575 30 177052869
8990 7 3320590
8989 7 3320551
8988 7 3320188
8987 7 3320052
8986 7 3319987
33576 30 177187278
22073 17 6152471
22072 17 6152116
23361 17 70868531
23360 17 70868482
23353 17 70859000
23352 17 70850719
23350 17 70850623
23349 17 70850395
23348 17 70850264
23345 17 70849123
23344 17 70849036
1709 2 16693485
1710 2 16693686
1711 2 16697337
1712 2 16698849
1713 2 16698943
1714 2 16699961
1715 2 16701492
24308 18 46505855
24552 19 11
26221 21 13083163
33580 30 181199346
11788 8 81917643
11789 8 81918061
9343 7 29704198
9342 7 29704033
9341 7 29703880
9340 7 29703853
30681 26 37739964
33581 30 182402593
1260 1 80775434
17235 13 4481479
6241 5 29409910
6240 5 29409901
6238 5 29409457
6237 5 29405902
6236 5 29405869
6235 5 29404318
6234 5 29403738
6233 5 29403639
6230 5 29372287
6229 5 29371905
23441 18 2298217
23447 18 2475219
23446 18 2475154
23445 18 2475036
23443 18 2474396
33584 30 184314831
1868 2 22517799
33585 30 185103013
33586 30 185103023
3096 3 17147008
3095 3 17145561
3094 3 17145452
3093 3 17144711
3092 3 17144572
30617 26 28009035
23599 18 11296551
23600 18 11296834
33589 30 188249585
23551 18 9200439
734 1 53006287
26237 21 14632913
1357 2 3446369
2944 3 10553251
8490 6 47362948
33592 30 191008716
33593 30 191008728
8492 6 47365725
8493 6 47365830
8494 6 47365915
8495 6 47365937
8496 6 47366416
8498 6 47367037
8499 6 47374980
8500 6 47374996
8501 6 47375039
8502 6 47375059
31805 28 20555563
31806 28 20555989
11675 8 77730209
13026 9 59345904
13027 9 59345939
13029 9 59346343
13030 9 59346406
26147 21 9336463
26146 21 9336322
26145 21 9336261
17232 13 4351508
32180 28 40044185
18199 13 57608135
8901 6 80685027
8900 6 80678426
8899 6 80678420
33594 30 193385367
33595 30 193385442
33596 30 193385461
8904 6 80796630
19434 14 74869094
19435 14 74869319
19436 14 74872013
19437 14 74872198
19438 14 74872849
19439 14 74872957
19440 14 74873137
19441 14 74873383
18334 14 5769801
18335 14 5769843
14446 11 6764410
14445 11 6764246
33598 30 194260331
12364 9 27827363
17816 13 34918394
17817 13 34920433
17818 13 34920825
17819 13 34921057
17820 13 34921248
3896 3 63821411
3899 3 63912143
3903 3 63923477
3907 3 64049876
3908 3 64050081
3909 3 64050971
3910 3 64051673
3911 3 64051832
3920 3 64053300
3921 3 64053391
3943 3 64564381
3949 3 65051402
4321 4 1586871
4322 4 1587593
23002 17 49920119
11689 8 78149015
11690 8 78149145
11691 8 78149186
28951 25 2485769
28952 25 2487286
28953 25 2487294
28954 25 2489390
28955 25 2489626
28956 25 2489824
28957 25 2490016
33601 30 198048488
4958 4 41424623
5025 4 51460958
5024 4 51460682
33604 30 199857910
32182 28 40168070
27337 22 27408398
27338 22 27408984
30063 25 74308371
30062 25 74308358
30061 25 74308308
30060 25 74308177
30059 25 74306970
30057 25 74303276
20427 15 58039299
30577 26 24210487
30576 26 24210343
26086 20 39994588
33606 30 200778625
25588 20 10219907
25591 20 10221882
14386 11 925875
14385 11 919013
14384 11 918901
14383 11 918821
14382 11 918628
14298 10 62648128
14299 10 62648138
14300 10 62648455
14301 10 62648883
14302 10 62652302
15077 11 55254221
15080 11 55426506
15082 11 55449042
3289 3 27222474
2221 2 46058647
8851 6 73733211
23407 17 75117170
23406 17 75116935
708 1 49381805
17420 13 18087915
28743 24 25001001
16159 12 35924156
33608 30 205581028
30696 26 40149837
33609 30 205787674
33610 30 205787687
33611 30 205787868
33612 30 205787878
13236 10 1677086
13237 10 1678424
17077 12 78913083
17078 12 78913085
24750 19 20093255
24751 19 20094065
24753 19 20252902
24754 19 20253074
24755 19 20253448
24756 19 20253828
24758 19 20268084
24766 19 20522661
24769 19 20537915
24770 19 20537999
18067 13 45284153
14313 10 64102746
14312 10 64102710
27625 22 44208165
27624 22 44207682
27623 22 44207605
27622 22 44207117
27621 22 44205681
27620 22 44205678
4758 4 24462155
4757 4 24461604
4756 4 24459983
8732 6 64851438
17971 13 40932592
16878 12 70746331
16877 12 70746329
33616 30 211182183
25788 20 21659199
25787 20 21657840
25786 20 21657527
26098 20 41318608
25332 19 54251913
33620 30 212884919
33621 30 212885124
33622 30 212885248
33623 30 212885300
33624 30 212885371
33625 30 212885689
33626 30 212886036
30237 25 82024711
33628 30 213373927
2980 3 13219241
9759 7 54591619
9758 7 54590944
33632 30 214412768
33633 30 214670762
33634 30 214670819
3892 3 62253678
25154 19 42400599
25153 19 42400227
25152 19 42394573
1261 1 80851910
3073 3 15815097
26757 21 44434544
26759 21 44434750
26760 21 44434760
33636 30 215895182
25253 19 48964211
25252 19 48964202
21809 16 61904244
21808 16 61904101
21807 16 61893652
21806 16 61890692
21805 16 61887160
21804 16 61882162
28819 24 34058563
28818 24 34056760
28817 24 34056395
28816 24 34056394
24622 19 7959566
12298 9 20720996
10072 7 71278406
10071 7 71278285
12671 9 44484564
12672 9 44502162
12673 9 44502246
12674 9 44502340
12676 9 44522533
12677 9 44523972
12678 9 44524000
12679 9 44524260
12682 9 44560460
12690 9 44683288
12692 9 44699493
12693 9 44700481
12694 9 44700482
12695 9 44701191
12697 9 44719009
12702 9 44949836
12703 9 44962776
29943 25 64346497
29939 25 64005418
16981 12 74274861
33640 30 218839451
33641 30 218839533
13567 10 28621911
33642 30 219182273
32184 28 40177709
4295 4 149277
4294 4 148848
17337 13 11995682
17341 13 12124625
1859 2 21708572
27031 22 9473515
27030 22 9473307
27029 22 9473284
27028 22 9473059
27027 22 9473021
27026 22 9472836
30409 26 13900508
30408 26 13900421
8421 6 43451738
33644 30 222602764
33645 30 222602854
28843 24 37174338
28842 24 37174172
33647 30 222892947
29185 25 14374441
29186 25 14374733
29187 25 14375639
33650 30 223467433
22106 17 7625547
14343 10 69427722
14357 10 70172735
13137 9 64721032
13136 9 64720664
18132 13 47120726
18110 13 46098196
15384 11 71713538
15383 11 71711595
15382 11 71711258
22755 17 41543304
10245 8 4319191
73 1 5601017
74 1 5604402
75 1 5605984
76 1 5606008
17167 12 84571256
17168 12 84571328
6216 5 28914408
6215 5 28913935
6214 5 28913689
6213 5 28913676
11572 8 74247223
28599 24 15333590
28602 24 15478084
28183 23 38754610
28164 23 37016871
7831 6 7602646
7830 6 7601152
7828 6 7599926
33655 30 231835955
7827 6 7597407
7826 6 7597377
7825 6 7597354
7824 6 7597062
7823 6 7596596
7822 6 7596288
7821 6 7596197
7818 6 7581533
29274 25 20155378
21062 16 33888217
26153 21 10291864
26154 21 10292355
26155 21 10292737
26156 21 10293041
26157 21 10293150
26158 21 10293267
26159 21 10293383
26161 21 10311734
23301 17 68456496
23300 17 68456491
20105 15 40636121
10927 8 41912701
33656 30 234039205
4362 4 3018884
4363 4 3018916
4364 4 3019760
4365 4 3020227
4366 4 3020684
4367 4 3021263
4368 4 3021630
33657 30 234633169
17179 12 86803684
17183 12 87249028
33659 30 235734518
33660 30 235734866
17182 12 87243691
33662 30 235830536
33663 30 235830539
33664 30 235830572
18189 13 54064063
20429 15 58114983
6979 5 58649797
6978 5 58521859
6977 5 58520870
6974 5 58518792
6973 5 58517614
6972 5 58510417
26745 21 42748560
22658 17 37016236
24715 19 17357558
24716 19 17357904
24717 19 17358054
24722 19 17616762
24723 19 17616772
2853 2 84420976
14392 11 2443596
33666 30 239702486
32893 29 41218303
32892 29 41218118
33667 30 239922673
5660 4 84286556
15175 11 58500521
15174 11 58500492
15173 11 58500470
15172 11 58500174
15171 11 58500133
29288 25 21007646
29290 25 21007677
33668 30 241071141
33669 30 241071295
29034 25 6405043
28904 24 38562706
28905 24 38564346
28906 24 38564381
28907 24 38565076
17082 12 79083377
17149 12 82493383
17150 12 82493384
17152 12 82493545
17153 12 82493563
17154 12 82493572
33671 30 242737586
33672 30 242737758
19504 14 77727336
19505 14 77727401
19506 14 77728513
19507 14 77728597
15683 12 10724344
13833 10 39569394
13832 10 39569213
13831 10 39569196
13830 10 39569061
13828 10 39563107
13827 10 39558387
13826 10 39556355
6036 5 18886912
33673 30 244001466
33674 30 244001503
10230 8 2635020
10229 8 2634796
33675 30 244055210
33676 30 244055337
33677 30 244055705
24588 19 5696655
24587 19 5696520
24586 19 5696501
33679 30 244175922
24591 19 5879686
33681 30 244376884
33682 30 244376927
33683 30 244376930
10370 8 9372908
10369 8 9372898
10368 8 9372756
10367 8 9372713
10366 8 9372654
10365 8 9372562
11798 8 82008719
11797 8 82008666
11796 8 82008616
11795 8 82008613
11794 8 82007632
11793 8 82007562
11792 8 81962907
2065 2 39777203
2066 2 39777372
2067 2 39781095
30684 26 39381870
16175 12 40133580
26454 21 29727801
15993 12 27115685
33691 30 249015831
33692 30 249015912
33693 30 249015921
33694 30 249016104
33695 30 249339217
25346 19 55232769
32142 28 38230330
32141 28 38229941
15486 11 79752128
33696 30 249481257
17279 13 8394454
17278 13 8394361
19281 14 65702310
19282 14 65722040
19283 14 65722548
19284 14 65723737
19285 14 65724922
17884 13 37596394
17883 13 37593212
29272 25 20152735
29271 25 20152654
29270 25 20152242
29269 25 20151658
20400 15 57018255
1319 2 2317441
20591 16 7700827
20590 16 7700772
17995 13 41556560
17994 13 41556147
26178 21 11343660
26183 21 11440600
26189 21 11788510
26190 21 11788514
26192 21 11789397
26193 21 11789401
2001 2 33955490
19666 15 11102409
19667 15 11102883
19668 15 11103247
19669 15 11104225
19670 15 11105126
33701 30 258050129
33702 30 258159119
1376 2 4597430
1377 2 4597444
1378 2 4597599
13549 10 27059039
13548 10 27058840
13547 10 27049362
13546 10 27047364
30565 26 22883650
30568 26 22907190
6694 5 48946875
1701 2 16417282
1702 2 16417367
33703 30 260426911
1704 2 16432864
1705 2 16432906
25151 19 42307686
33705 30 261168414
33706 30 261169494
2988 3 13812587
23076 17 56644417
23075 17 56644345
23074 17 56643278
23073 17 56642608
23072 17 56641414
23071 17 56641295
23070 17 56640050
21815 16 61967290
28947 25 2475907
90 1 5996627
1352 2 3413906
33710 30 263652142
33711 30 263652218
33712 30 263652261
30209 25 80719698
33713 30 264202185
33714 30 264202197
33715 30 264202220
2966 3 12396849
19355 14 70545237
3644 3 48531365
9940 7 63809898
24206 18 40894763
24205 18 40894496
24204 18 40894494
22850 17 46159846
20440 15 59849753
33721 30 266839682
11926 9 4982293
24470 18 56081583
23034 17 52512789
22876 17 46786121
22877 17 46786348
22878 17 46793268
22879 17 46793271
22880 17 46793882
22882 17 46809972
22883 17 46811072
10375 8 9526572
12982 9 57040893
12984 9 57042416
12985 9 57043110
12986 9 57049189
12987 9 57049361
12988 9 57049582
12989 9 57049907
12990 9 57050235
1682 2 15771734
1681 2 15771408
1676 2 15753450
1675 2 15753216
36 1 3585122
37 1 3585204
38 1 3585209
39 1 3585241
40 1 3585375
41 1 3585409
42 1 3585956
43 1 3588813
44 1 3590540
45 1 3591034
46 1 3591321
47 1 3591570
29278 25 20308440
32303 29 10956547
32304 29 10956700
315 1 21296811
318 1 21302249
320 1 21307404
9031 7 6572211
18183 13 53077682
18182 13 53077345
31304 27 38276788
33728 30 274949019
33729 30 274949998
5537 4 77425427
5538 4 77425526
29106 25 11069646
29107 25 11069783
29108 25 11069834
33730 30 275230110
28944 25 2435529
28945 25 2435701
30690 26 40112125
30698 26 40165284
33732 30 275611524
26120 21 3590984
33737 30 276691740
23808 18 23790077
3175 3 22300626
10246 8 4712642
14333 10 66054353
14332 10 66054333
26977 22 7960604
33739 30 278499505
3000 3 13906941
3001 3 13907471
3002 3 13909385
18429 14 12503971
18430 14 12504041
18432 14 12506478
18433 14 12506493
18434 14 12506689
18435 14 12506722
18436 14 12509581
18437 14 12510353
18438 14 12510776
18439 14 12510785
10274 8 5488334
7580 5 84836815
7579 5 84836813
33740 30 280188754
7035 5 60477168
33741 30 281293770
33742 30 281293797
14427 11 6411097
14428 11 6411172
14432 11 6445926
33745 30 282107452
32290 29 10776686
13292 10 4393743
13293 10 4394774
13294 10 4400040
13295 10 4401738
13296 10 4402513
27913 23 19865512
30469 26 18409632
14809 11 41431928
14808 11 41431918
22057 17 4229670
22058 17 4229836
33750 30 286323574
12964 9 56604454
12963 9 56604120
12962 9 56603818
12961 9 56603399
12956 9 56581040
12955 9 56580993
12946 9 56317540
12945 9 56301942
12944 9 56298969
24634 19 9353777
24633 19 9353759
1423 2 5641371
33751 30 289258831
28887 24 38298066
28886 24 38297998
28885 24 38297826
33752 30 289272719
33753 30 289273358
28884 24 38292844
28883 24 38292472
28882 24 38292349
28881 24 38292221
31576 28 9956379
31117 27 19705557
13129 9 64541852
20447 15 60801677
10154 7 77384443
10153 7 77384422
10152 7 77384334
26746 21 42772865
33755 30 291523109
17960 13 40441235
17959 13 40438811
7613 5 86184638
7614 5 86184908
7616 5 86189305
7617 5 86190527
7618 5 86190978
7619 5 86191003
7620 5 86191129
7621 5 86191288
33756 30 293838558
6947 5 57429125
26164 21 10428061
26165 21 10434237
26166 21 10435485
33757 30 294703908
32342 29 13106611
17174 12 85066311
17173 12 85066308
19563 15 902612
14010 10 44056492
14011 10 44056597
9080 7 9439321
4045 3 72028298
16374 12 56277728
32478 29 24336735
13241 10 1724195
33763 30 299972136
33764 30 299981210
33765 30 299981340
33766 30 299981344
33767 30 299981474
5791 5 7663630
5790 5 7656666
29358 25 23602468
29356 25 23602000
29354 25 23599299
2268 2 48651618
27043 22 9845707
33770 30 302744590
18133 13 47248249
33772 30 302753352
33773 30 302753429
18175 13 52457675
18176 13 52457708
18177 13 52457768
18170 13 52245949
24639 19 10332623
18171 13 52253849
33774 30 303350630
33775 30 303350699
27161 22 16969322
13808 10 38889758
13807 10 38888596
13806 10 38888588
13805 10 38879482
13800 10 38808356
13799 10 38808195
13796 10 38779677
13795 10 38777043
13794 10 38774750
13792 10 38771656
12756 9 48088916
26129 21 4977629
26128 21 4977047
14029 10 44206148
14027 10 44204040
14026 10 44204036
14025 10 44198457
14024 10 44194005
14023 10 44193813
14022 10 44190525
14020 10 44180398
14019 10 44179895
14018 10 44179756
14017 10 44179727
30051 25 73665531
33777 30 309016775
20801 16 16119061
7812 6 6789176
7813 6 6789186
7814 6 6789217
7815 6 6789270
7816 6 6789882
17215 13 2176780
26880 21 51591976
18266 13 65925673
27360 22 29870010
27353 22 29824938
30397 26 13498483
26603 21 34646718
26602 21 34635176
26601 21 34635175
26596 21 34556604
33778 30 310380982
26593 21 34524483
1582 2 11983115
1581 2 11981694
13612 10 30340228
13613 10 30370301
13614 10 30370706
13615 10 30370856
13616 10 30370899
13617 10 30373254
13619 10 30403634
13620 10 30404139
13621 10 30409516
13625 10 30498561
13626 10 30498876
4397 4 4173138
4396 4 4172803
4395 4 4172747
1490 2 7671309
1489 2 7670882
1488 2 7665437
1486 2 7602393
1485 2 7601397
33785 30 311929683
9020 7 6358265
9021 7 6359273
17780 13 33991466
17781 13 33991617
17782 13 34004818
2781 2 79604910
2776 2 79585283
2775 2 79584958
2774 2 79583978
2773 2 79583912
2772 2 79583607
2771 2 79581767
2770 2 79581761
2768 2 79581060
2767 2 79578944
2766 2 79578354
23714 18 15736077
23713 18 15735743
23712 18 15735741
1389 2 4924719
1390 2 4946802
1391 2 4948502
17951 13 40203245
33788 30 314587251
15352 11 69408038
14958 11 49076506
14957 11 49076497
14956 11 49076422
14955 11 49076157
28782 24 28760292
1438 2 6082838
33790 30 315805935
33791 30 315805939
32125 28 36884511
32124 28 36881286
24474 18 56150290
24475 18 56151052
18200 13 57608554
18201 13 57608889
18202 13 57608897
32158 28 39296239
9006 7 5349489
9005 7 5349438
33794 30 318020409
9004 7 5348127
22566 17 33912386
30691 26 40128604
24527 18 59033753
33798 30 319886814
33799 30 320028275
9249 7 18238955
9251 7 18468625
9252 7 18474509
9253 7 18474729
9255 7 18484899
1078 1 67337348
1075 1 67101520
1074 1 67101186
2954 3 11531317
12265 9 20394211
12266 9 20395646
12269 9 20421820
12270 9 20421929
12275 9 20457413
12276 9 20458281
12280 9 20543972
12281 9 20548388
12282 9 20549110
12291 9 20718793
12295 9 20719224
12296 9 20719252
12299 9 20721704
12301 9 20722092
12302 9 20722246
12303 9 20722285
12304 9 20722440
12305 9 20725713
12306 9 20726497
12307 9 20726783
12311 9 20730147
12312 9 20731576
12313 9 20731641
12316 9 20732743
12317 9 20732747
12318 9 20732750
12319 9 20732954
12321 9 20735718
12322 9 20735958
12323 9 20736525
12324 9 20736920
12325 9 20737099
33802 30 324392967
33804 30 324429895
33805 30 324871419
33806 30 324872111
33808 30 325547951
30127 25 78082947
30126 25 78082887
30125 25 78081938
8950 7 1370448
10252 8 4769521
130 1 9410337
10115 7 75871063
33814 30 329329226
4188 3 76762016
9095 7 10058826
9094 7 10058745
23325 17 69671822
23324 17 69670802
23323 17 69669533
33818 30 332206774
1356 2 3444071
17428 13 18205197
22204 17 13900168
33819 30 332941008
33820 30 332941063
33821 30 332941299
33822 30 332941597
8878 6 78450561
33825 30 333447184
33827 30 333659415
19001 14 49839841
19002 14 49839892
6641 5 44010590
26138 21 8629073
7732 6 45150
7731 6 45141
33832 30 336727104
10256 8 5400307
21680 16 56587001
17254 13 6217020
17255 13 6217280
17256 13 6217610
17257 13 6220461
17258 13 6222964
17259 13 6222981
33833 30 337030231
33834 30 337030307
33835 30 337030334
24531 18 59697711
30 1 2476972
18195 13 55819136
27162 22 16976764
32061 28 33475918
32060 28 33475903
32059 28 33475609
32058 28 33473596
3244 3 25293105
3243 3 25293075
3242 3 25293061
26060 20 39597525
23539 18 7784167
13183 9 67643511
23731 18 16934492
1912 2 24139982
33842 30 341657326
27091 22 13820059
33843 30 342991753
17266 13 7112655
33844 30 343091897
33845 30 343804350
26346 21 20484716
33846 30 343815156
26108 21 1438777
11958 9 6524058
11959 9 6524249
11960 9 6524937
22121 17 8567497
31197 27 24078454
31198 27 24078464
13553 10 27164155
13552 10 27163884
33848 30 345730028
4389 4 3839337
4388 4 3839277
33850 30 346238932
12600 9 40755310
12601 9 40755506
12602 9 40755588
12802 9 50778348
12809 9 51072365
26059 20 39591727
26058 20 39591643
26057 20 39587663
33851 30 347092987
33852 30 347093028
33853 30 347093133
33854 30 347093295
26056 20 39567100
17083 12 79172874
26344 21 20340002
26343 21 20339981
26342 21 20339931
26341 21 20339617
30399 26 13501960
30400 26 13502000
7559 5 83630129
33858 30 349017959
1296 1 83844005
29027 25 6139707
23337 17 70284019
23336 17 70283880
33859 30 349354593
33860 30 349354685
23333 17 70267681
23332 17 70267520
23331 17 70267497
23330 17 70267333
33861 30 349428481
33862 30 349558187
12103 9 10863596
8642 6 60324720
8640 6 60317443
15679 12 10573798
15680 12 10573826
13238 10 1700975
13239 10 1701529
13240 10 1702392
2748 2 79256434
2747 2 79256364
2746 2 79256348
2745 2 79256222
2744 2 79256028
11564 8 73876730
18446 14 13169257
18447 14 13169258
18448 14 13169284
5375 4 67285064
5376 4 67285213
5377 4 67285292
23339 17 70348978
23340 17 70350029
11809 8 82494156
21818 16 61987841
20056 15 37477720
33869 30 355115925
20466 16 224076
20611 16 9272649
20610 16 9272492
13050 9 60934306
13051 9 60934329
13052 9 60935006
13053 9 60935247
13054 9 60936153
13056 9 60971186
13057 9 60971245
13058 9 60974431
13059 9 60974434
13060 9 60976390
13061 9 60976396
16363 12 54705088
16362 12 54616701
16361 12 54616700
32277 29 10479935
32278 29 10489010
32279 29 10494379
32280 29 10494610
32281 29 10494611
32285 29 10557825
32286 29 10557922
32287 29 10559109
32292 29 10800769
32293 29 10801091
32294 29 10801136
32295 29 10801311
32297 29 10802694
32298 29 10802700
32299 29 10802922
32300 29 10803162
32301 29 10803658
23800 18 21701028
3079 3 16123608
15368 11 71105080
15367 11 71104744
15365 11 71101396
33876 30 359313978
33877 30 359882917
9933 7 63292356
16754 12 67113250
16755 12 67113339
16756 12 67128525
20510 16 2440605
18172 13 52301989
33878 30 362366711
18173 13 52346471
2025 2 36151418
19554 15 346944
19555 15 346947
12937 9 55610494
7417 5 77399430
28931 25 2073671
28930 25 2073666
28929 25 2073569
3060 3 15591534
10109 7 74187241
10108 7 74185692
10107 7 74185548
13049 9 60779616
31616 28 11287426
21043 16 30285871
21042 16 30285351
16692 12 65682567
16690 12 65674800
16687 12 65619017
16684 12 65618357
16683 12 65615687
16680 12 65612378
17689 13 32760006
16679 12 65612306
16678 12 65612066
16675 12 65611294
16674 12 65611264
16672 12 65610718
16670 12 65601450
28989 25 3383513
28988 25 3383218
28987 25 3376693
1366 2 3923132
14826 11 43143980
31079 27 18514027
3004 3 13911619
3005 3 13911673
3006 3 13912991
29066 25 7660734
27024 22 9353646
27025 22 9353891
24165 18 38023787
33885 30 371505482
12584 9 39182060
12583 9 39172381
30631 26 29707802
33887 30 371691851
30632 26 29788052
30633 26 29788099
30634 26 29788126
4331 4 1663633
4330 4 1663465
4329 4 1663347
4328 4 1662603
33888 30 373062086
4327 4 1661571
22994 17 49670143
22995 17 49670281
29663 25 50301337
29664 25 50301381
29665 25 50301411
15470 11 78800340
31072 27 17473945
31071 27 17473814
15533 12 5071878
33896 30 376168614
3445 3 33682235
5581 4 79379271
4557 4 12318577
4556 4 12307601
23672 18 13248081
23673 18 13248176
22004 16 68078497
14544 11 13732009
10545 8 17633119
113 1 8463890
114 1 8467739
115 1 8468010
117 1 8487996
118 1 8488370
119 1 8488726
33900 30 379579589
26102 21 202095
18151 13 49747174
9062 7 8258019
9061 7 8257776
9060 7 8257764
30674 26 35694511
8870 6 76582636
8871 6 76582798
8872 6 76583013
33902 30 381044635
33903 30 381045156
8873 6 76584835
8874 6 76584836
15359 11 69767273
15358 11 69767261
2877 2 85235335
2876 2 85234366
33905 30 382873663
28192 23 38947072
33906 30 382896411
28193 23 38954166
28194 23 38954611
28125 23 36086433
28124 23 36077905
28123 23 36075305
14325 10 64616761
33907 30 383575199
33908 30 384506936
33909 30 384506983
33910 30 384507393
33911 30 384507463
24620 19 7892921
24619 19 7892021
9107 7 10806083
9108 7 10806779
9109 7 10807841
3990 3 67087378
3991 3 67088244
32613 29 28631803
32612 29 28631730
32611 29 28631631
32610 29 28631572
32607 29 28607681
32599 29 28504341
32584 29 28159855
32583 29 28159852
32582 29 28159611
32581 29 28150657
32580 29 28149893
32579 29 28149742
32578 29 28149707
32577 29 28149497
32576 29 28149441
32562 29 27828072
33913 30 388332496
13177 9 67387102
13176 9 67387100
13175 9 67386397
13174 9 67386393
13173 9 67385704
22031 16 70350773
22030 16 70350052
22029 16 70350013
22028 16 70349883
21877 16 64121530
30451 26 16410106
22117 17 8217665
15510 12 2958496
11393 8 68436212
11394 8 68436222
11735 8 80088457
17091 12 79280604
17090 12 79280349
17089 12 79280083
33919 30 392645648
15581 12 5467498
15582 12 5468817
17599 13 29072845
16237 12 45687528
11821 8 82752080
23474 18 3678248
23473 18 3677830
23472 18 3677823
33920 30 394340202
33921 30 394340628
5576 4 79369350
5577 4 79370019
33922 30 395142682
33923 30 395142722
28769 24 26109895
28768 24 26109883
28767 24 26109650
26046 20 37128978
18226 13 59510342
18225 13 59510313
1361 2 3591386
1360 2 3591330
1359 2 3591297
33925 30 395965252
18257 13 65362154
22046 17 2931072
15503 12 2471416
15502 12 2471374
15199 11 59276831
15200 11 59277136
33927 30 397438236
33928 30 397720512
30096 25 75828467
30097 25 75828568
30098 25 75828805
30099 25 75830700
30636 26 29806052
30637 26 29806163
1638 2 14729935
1637 2 14728589
1636 2 14728481
5325 4 65544310
5327 4 65580497
21995 16 67946489
21996 16 67946854
14462 11 7727462
14463 11 7728108
25520 20 5982451
25524 20 6110003
25526 20 6110795
25527 20 6110808
25528 20 6110845
25529 20 6110902
25530 20 6111009
21708 16 57228069
21709 16 57228253
21710 16 57228795
21711 16 57229313
21714 16 57427879
21715 16 57428125
21716 16 57428155
21717 16 57434691
21718 16 57446281
21722 16 57538482
21724 16 57570421
21729 16 57650740
21730 16 57650774
21731 16 57652085
21735 16 57703942
21736 16 57704502
21737 16 57770038
33933 30 403652117
28875 24 38140312
28876 24 38140356
28877 24 38142680
7989 6 18615608
7988 6 18615604
7987 6 18614623
7986 6 18614613
25300 19 53084361
30660 26 33892718
30659 26 33892046
33935 30 404542248
33936 30 404649290
30599 26 25352614
33937 30 405423251
33938 30 405423466
33939 30 405423660
28912 25 457813
18661 14 24704772
32210 29 1239291
33941 30 406952792
32209 29 1239209
33942 30 406952816
33943 30 406952855
32208 29 1239055
33944 30 406952998
32207 29 1238953
11581 8 74651313
1871 2 22520564
1872 2 22521059
1873 2 22521472
1874 2 22521880
1875 2 22522295
16972 12 74076243
16973 12 74080865
9987 7 66773937
32308 29 11133164
32309 29 11141837
32311 29 11335808
33953 30 411204977
33954 30 411205569
24596 19 6278140
5573 4 79357683
11947 9 6022280
26107 21 486972
28868 24 37864128
10090 7 72329619
10091 7 72329831
7596 5 85555190
33957 30 413521256
24023 18 33198889
24024 18 33199856
24025 18 33200119
24026 18 33200349
24027 18 33200909
7684 5 89187905
21674 16 56532893
21675 16 56532989
21676 16 56533060
21677 16 56542388
4271 3 83375486
33964 30 414559107
33965 30 414559115
33966 30 414589545
33969 30 415052227
17123 12 80489994
28492 24 10441320
32162 28 39394111
32161 28 39393901
32160 28 39393463
15585 12 5571947
15586 12 5571985
1909 2 24119398
1908 2 24119363
1907 2 24119331
32084 28 34923132
32083 28 34923110
32082 28 34921228
32081 28 34919525
32080 28 34919482
32079 28 34918944
32078 28 34918798
66 1 5452261
13670 10 32276538
4984 4 47874992
4988 4 47898090
4995 4 48420990
6523 5 39177809
19572 15 2115612
8554 6 53692265
31990 28 30745318
18457 14 13554372
25606 20 11271106
33978 30 423539683
5647 4 82335409
5646 4 82334355
21719 16 57474404
33980 30 424134532
4339 4 1897346
4335 4 1847640
4334 4 1847049
19799 15 17183833
19797 15 17110524
5383 4 67584265
30204 25 80652892
30203 25 80652851
30202 25 80652777
30201 25 80652748
30200 25 80652301
30199 25 80652031
30195 25 80621621
28469 24 9835158
23752 18 18196816
23753 18 18204650
23754 18 18206564
23755 18 18207028
28831 24 36597986
27558 22 37836557
33984 30 429512024
33985 30 429512792
33986 30 429513153
27559 22 37838656
33987 30 429513369
33988 30 429513608
12079 9 10452676
7944 6 16682751
18 1 1507246
19 1 1510501
21 1 1516793
22 1 1517248
5843 5 10544951
5842 5 10542125
5839 5 10535334
5838 5 10535193
5837 5 10535124
5836 5 10534868
7643 5 86457012
14824 11 43132798
14823 11 43132774
14822 11 43129516
14821 11 43127338
18214 13 58980836
18213 13 58980830
5343 4 65967405
5344 4 65967659
20621 16 9366861
20620 16 9366832
6534 5 39480696
3453 3 33963013
3454 3 33963221
3456 3 33990435
3457 3 33990500
3458 3 33990603
3459 3 33990742
3460 3 33991025
3461 3 33991028
3465 3 34075598
30106 25 77233858
30107 25 77233973
30108 25 77233976
30109 25 77234001
30110 25 77234009
30111 25 77235441
18806 14 29760760
18805 14 29760658
18803 14 29701149
18800 14 29534974
18799 14 29533016
18798 14 29532886
18797 14 29532496
18796 14 29529892
18795 14 29527824
18794 14 29527681
18791 14 29441518
18788 14 29387132
18787 14 29387112
18785 14 29386194
33993 30 435766305
33994 30 435766307
22176 17 13334606
22177 17 13337070
22178 17 13338073
17403 13 17723069
22179 17 13339710
10095 7 72419781
5607 4 79957073
5608 4 79957415
5609 4 79957758
33998 30 437576436
19252 14 62413357
10103 7 72836184
10102 7 72828916
10101 7 72828502
10100 7 72819763
20526 16 4101622
27960 23 23458555
9243 7 17097131
34002 30 439943836
23403 17 74839043
23402 17 74838835
23401 17 74838301
23400 17 74837798
23399 17 74837796
23398 17 74837765
23397 17 74837657
11912 9 3611134
34005 30 441596099
28935 25 2354209
19588 15 4301700
19589 15 4302329
34007 30 443644709
17185 12 87884971
23438 18 1592376
30207 25 80692101
34008 30 444260567
23087 17 57088303
23085 17 57087014
23421 18 268545
9883 7 61694532
1288 1 82625270
1287 1 82624806
1286 1 82624653
1284 1 82616492
1283 1 82616185
1282 1 82615507
26889 22 153128
26888 22 138098
14458 11 6972317
14457 11 6972282
14456 11 6968290
14455 11 6968046
14454 11 6966107
14452 11 6924635
14451 11 6920753
34012 30 446218352
27973 23 25203090
11949 9 6092538
11950 9 6092542
11951 9 6093188
11952 9 6093261
16285 12 47841934
34015 30 447407724
21054 16 31725633
12354 9 26085345
30501 26 19841218
30503 26 19852053
30506 26 19864779
13322 10 7852809
18135 13 47421559
18134 13 47421531
17485 13 20579704
17486 13 20582986
28213 23 39864344
15468 11 78795559
15469 11 78795804
18407 14 11710565
18410 14 11825213
34021 30 451923238
18412 14 11836977
18413 14 11836997
18414 14 11838245
18415 14 11838772
10183 7 77683052
10182 7 77682062
34022 30 453065283
2975 3 12871529
34024 30 453902372
12604 9 41096368
12609 9 41224477
12610 9 41224680
12611 9 41225075
12612 9 41225128
12615 9 41353401
12616 9 41353412
12618 9 41414675
12619 9 41414799
12621 9 41526083
12622 9 41526088
12623 9 41527152
12627 9 41570751
12628 9 41570991
12629 9 41571116
34025 30 455035869
17510 13 21383097
18242 13 63216372
17175 12 85199851
733 1 52548227
9297 7 23626326
17360 13 13383497
17361 13 13389099
34032 30 460392142
1320 2 2321856
27594 22 41727331
20148 15 43912011
20147 15 43906845
20146 15 43901035
20145 15 43899409
20144 15 43897303
20143 15 43897258
23200 17 65927814
23201 17 65934448
23202 17 65934479
23203 17 65934565
23204 17 65934660
18118 13 46536714
26457 21 29988437
26458 21 29988854
26459 21 29988866
27971 23 25072724
23442 18 2464762
14056 10 46051659
3552 3 39818721
34035 30 466399016
22432 17 21247267
22431 17 21247261
22430 17 21228719
29118 25 12851457
29119 25 12851460
24514 18 58585316
24515 18 58585618
24518 18 58588253
24519 18 58588859
24521 18 58589100
24522 18 58589332
24523 18 58589385
24524 18 58589500
24525 18 58589609
4441 4 7043553
4440 4 7043418
4439 4 7043410
5530 4 77336859
25262 19 49332278
25264 19 49332885
7183 5 67035942
26075 20 39911008
26078 20 39912101
5625 4 81820352
5626 4 81820415
5627 4 81820527
5628 4 81820536
5629 4 81820582
5630 4 81820853
5631 4 81821271
34040 30 469512485
34041 30 469512550
5632 4 81821565
5633 4 81821626
34042 30 469512859
4500 4 10487907
4501 4 10488066
4502 4 10488098
4503 4 10488562
4504 4 10488842
4505 4 10488991
4506 4 10489312
4509 4 10490346
4510 4 10490359
4511 4 10490397
4515 4 10491697
4516 4 10491879
4517 4 10492152
4519 4 10499326
4520 4 10499785
4521 4 10499809
4522 4 10499863
4523 4 10499874
34043 30 469984593
34044 30 469984635
4524 4 10502212
4525 4 10502898
4526 4 10503169
4527 4 10503351
4528 4 10503584
4529 4 10506612
4530 4 10506684
4531 4 10507248
4532 4 10508023
4533 4 10508318
4534 4 10508385
4535 4 10508618
4536 4 10508619
26266 21 15481702
26267 21 15481740
26268 21 15482165
26269 21 15482960
25370 19 56829162
25371 19 56829345
25372 19 56829789
25373 19 56830018
25374 19 56830051
25375 19 56830234
25376 19 56830260
25377 19 56830798
34045 30 470325770
527 1 37300064
526 1 37299997
525 1 37299488
524 1 37299315
523 1 37299204
522 1 37298490
521 1 37286464
19094 14 53637443
11972 9 7089726
28207 23 39474681
28206 23 39474296
28205 23 39474238
28204 23 39474089
28203 23 39473373
31082 27 18555132
31081 27 18554773
34050 30 473308016
20589 16 6900131
20435 15 59286023
20436 15 59286028
28784 24 28772930
28785 24 28772962
28786 24 28773032
23152 17 63136895
68 1 5459697
67 1 5459621
16671 12 65606281
5684 5 583903
5685 5 584604
28139 23 36594775
18093 13 45857332
20521 16 4023330
20522 16 4023516
34055 30 478243624
30643 26 30335430
7687 5 89560864
7688 5 89561417
7689 5 89563133
7690 5 89563561
7691 5 89563616
7693 5 89565776
7694 5 89567857
7695 5 89568046
34056 30 479057886
2945 3 10941228
2946 3 10941237
34058 30 479642032
34059 30 479642213
12255 9 18940391
12254 9 18940180
12253 9 18939249
12252 9 18939237
12251 9 18936775
12250 9 18936700
12248 9 18888419
12246 9 18856234
12245 9 18856040
12244 9 18855953
12243 9 18855857
12242 9 18855636
12241 9 18855254
12240 9 18855122
19447 14 75055926
19446 14 75055923
32891 29 41203103
13106 9 64103054
13107 9 64103082
13108 9 64103216
13109 9 64104726
12 1 591202
13 1 591810
5620 4 81401080
5619 4 81400911
5618 4 81400910
3104 3 17364304
7673 5 88107478
13193 9 68350740
34062 30 482493008
31373 28 1955757
34063 30 482561014
13070 9 61160875
13069 9 61144776
13068 9 61144288
13067 9 61144076
13066 9 61143991
13065 9 61143645
13514 10 24592741
13103 9 64089025
1346 2 3205063
1347 2 3205100
31259 27 28620459
23278 17 67343833
12350 9 24166352
12349 9 24166038
34067 30 484890329
34068 30 484890406
15602 12 6772495
15600 12 6728110
32775 29 34226043
32774 29 34225524
34069 30 485895296
34075 30 485935184
34076 30 485935337
34079 30 486733271
21397 16 44034110
21396 16 44032563
21394 16 44032227
21392 16 44031645
21391 16 43961903
5497 4 73965963
5496 4 73964657
18069 13 45348905
18283 14 1223153
19363 14 70925175
19364 14 70925182
21933 16 65288340
6475 5 37452528
29992 25 68604491
29994 25 68606155
29997 25 68607699
23811 18 24216676
23812 18 24223442
23813 18 24231089
26299 21 17577491
26301 21 17585017
26302 21 17585197
2400 2 54658741
2399 2 54658697
2398 2 54658686
5802 5 8905800
7602 5 85695858
7603 5 85695961
17322 13 11277156
34082 30 492224859
34083 30 492224892
34084 30 492272197
14335 10 66390344
21883 16 64356442
8848 6 72701894
34086 30 493161491
30695 26 40143810
30694 26 40143637
10673 8 22588656
10672 8 22588608
10671 8 22588354
10669 8 22588126
10668 8 22587913
10667 8 22587557
10666 8 22586852
10665 8 22586218
10664 8 22584694
23557 18 9358329
23556 18 9357694
27661 22 47745479
27662 22 47746373
32411 29 19643750
32412 29 19648627
32413 29 19649748
13116 9 64164020
4247 3 80139503
2880 3 24178
21403 16 44635742
21402 16 44635706
24565 19 1714756
34092 30 498066386
11725 8 80049962
11724 8 80049871
11723 8 80049761
11722 8 80049759
11721 8 80049678
11598 8 74708168
11597 8 74707753
11596 8 74707640
34097 30 499262574
8910 6 81014839
8911 6 81014924
8912 6 81015002
8913 6 81015141
8914 6 81015152
10195 7 78448437
34101 30 499963623
18055 13 45027279
18054 13 45026804
13405 10 15870104
13406 10 15870385
32133 28 37448398
34103 30 500382189
2786 2 79751017
2785 2 79750916
34104 30 500874995
26809 21 44762985
26062 20 39601389
34105 30 502232413
34108 30 502981045
11737 8 80091879
11736 8 80091847
1479 2 7488726
1478 2 7486876
26669 21 39881225
26670 21 39881599
26671 21 39881637
26672 21 39881812
26673 21 39881827
26674 21 39882143
26675 21 39882286
26676 21 39882366
26680 21 39884581
26681 21 39884582
26682 21 39885044
26683 21 39885519
26685 21 39886419
34109 30 504214785
19300 14 68144418
19299 14 68133390
34111 30 504492850
17597 13 29060885
481 1 32639769
480 1 32639367
479 1 32639325
478 1 32639252
13012 9 58838893
34117 30 507113900
34118 30 507113908
34119 30 507114093
34120 30 507114188
17292 13 9187435
17291 13 9187244
17290 13 9187120
17289 13 9186892
17288 13 9186195
17287 13 9185892
34121 30 507470517
31331 27 41634335
4387 4 3835296
4391 4 3843190
34123 30 507764266
34124 30 507764790
34126 30 508237941
15912 12 24841076
9546 7 40656523
9547 7 40656782
34127 30 509198509
30605 26 25706222
13111 9 64107096
20186 15 44762502
31435 28 3821650
31437 28 3821728
32852 29 38581310
32851 29 38581197
32850 29 38581140
26009 20 34731156
18239 13 62866962
34129 30 512046495
18237 13 62788476
18236 13 62787683
34130 30 512056925
26149 21 9415104
26148 21 9412681
15665 12 8873948
13063 9 61034648
25902 20 31186017
14317 10 64269176
14318 10 64269677
26981 22 7967429
26980 22 7967407
26979 22 7967024
26978 22 7966557
17390 13 17254038
30047 25 73409967
30046 25 73393678
34136 30 517054072
26035 20 36772757
26036 20 36772803
26037 20 36773038
26038 20 36773329
26039 20 36773514
26040 20 36773828
20420 15 57751941
34137 30 517663788
12968 9 56727586
12969 9 56727832
12970 9 56727895
12971 9 56738448
12972 9 56738665
12973 9 56738983
12974 9 56738988
23291 17 68238771
23290 17 68238725
23289 17 68238614
23288 17 68238496
16993 12 74637546
16994 12 74638212
29505 25 32460625
29504 25 32460509
29503 25 32460485
4356 4 2877957
4355 4 2877956
4354 4 2877490
28896 24 38332288
5617 4 81323128
5616 4 81322287
18378 14 9733934
18377 14 9732285
29139 25 13532505
29138 25 13531954
1086 1 68363730
1085 1 68356470
15332 11 68196707
15333 11 68196943
15334 11 68196981
15335 11 68197054
15336 11 68197407
15337 11 68197408
15338 11 68197565
15339 11 68197694
15340 11 68197782
15341 11 68197808
15342 11 68198763
5449 4 70050886
6739 5 51446555
6737 5 51419588
4962 4 41513632
11578 8 74595190
24445 18 54417545
19476 14 75510878
32427 29 20201470
1305 2 1181215
34141 30 524191001
13101 9 63832939
8428 6 44547617
8429 6 44548476
8430 6 44548638
8431 6 44548640
8432 6 44548887
34142 30 526277989
34144 30 526587913
34145 30 526587940
31376 28 1964669
31377 28 1966975
31378 28 1967916
31379 28 1968050
17666 13 32002681
6990 5 58837512
6989 5 58837464
6988 5 58837423
30121 25 77815856
30123 25 77826944
34148 30 528607105
32827 29 35935562
32826 29 35935517
32825 29 35934864
7515 5 82471388
23029 17 52361796
23028 17 52361529
23027 17 52361469
23026 17 52360933
23025 17 52360846
26814 21 44805244
26813 21 44804443
3851 3 59715834
3852 3 59716088
26118 21 3293063
26117 21 3293018
26116 21 3292967
26115 21 3292240
26114 21 3292069
34153 30 530337257
34154 30 530341336
24574 19 2693027
34155 30 530471779
21766 16 60515543
21764 16 60499140
11921 9 4361551
34156 30 531466396
11683 8 77933972
21874 16 64049063
7877 6 11732420
10288 8 6282854
22036 16 70787497
20344 15 53505451
20343 15 53505373
23000 17 49797844
22999 17 49797843
10097 7 72470191
10098 7 72470237
34160 30 536482328
28824 24 34329743
28936 25 2359467
13618 10 30399184
34162 30 537239154
34163 30 537239190
34164 30 537239279
34165 30 537239378
34166 30 537239418
34167 30 537239442
8999 7 5306817
9000 7 5306822
9001 7 5307097
9002 7 5307104
9003 7 5307145
34168 30 537914952
24148 18 37477870
24149 18 37481114
24150 18 37481128
34169 30 539064228
34170 30 539064238
9102 7 10655162
16965 12 73796727
16964 12 73796351
16962 12 73778080
34172 30 539677051
8997 7 4752320
24595 19 5920904
28731 24 23915237
28732 24 23915646
28733 24 23915663
17423 13 18151591
13098 9 63789132
13099 9 63789142
1950 2 27081184
1955 2 27285992
34174 30 543237475
23414 17 76505042
2885 3 242450
2884 3 242273
2883 3 242040
8882 6 78524439
34177 30 544455015
9007 7 5363429
9008 7 5363443
9009 7 5363461
18156 13 51274847
18155 13 51274815
31362 28 1736052
31363 28 1737336
31382 28 2397201
11288 8 64966436
11283 8 64581741
11282 8 64580578
11281 8 64579543
11280 8 64579054
11279 8 64578460
11277 8 64561478
13223 10 1149841
6553 5 40073840
6552 5 40073811
6551 5 40073759
34182 30 549581863
34184 30 549582482
34185 30 549582485
34186 30 549582765
34190 30 549590915
34191 30 549590999
34192 30 549591086
34193 30 549596751
34194 30 549602939
27038 22 9828175
27036 22 9821912
19569 15 1360313
23082 17 56936808
9200 7 15014132
9199 7 15014128
9552 7 40854691
23773 18 18843312
7578 5 84784236
32598 29 28478772
2690 2 76576742
2691 2 76576752
6536 5 39570597
3854 3 59724448
7739 6 636132
7738 6 635857
7737 6 635664
7736 6 635640
26296 21 16993306
24822 19 25366465
34205 30 556000892
34206 30 556001154
34207 30 556001169
34208 30 556056819
5635 4 81823549
5634 4 81823531
34209 30 556257701
20285 15 50975033
20288 15 50979621
20289 15 50979678
20290 15 50979712
34211 30 556961660
3974 3 65742124
17752 13 33571191
17753 13 33572642
26531 21 32962880
24544 18 61505932
24545 18 61506055
24546 18 61506163
24547 18 61506871
8438 6 44661416
8437 6 44661342
34213 30 560204916
28413 24 7389192
34218 30 561138459
18215 13 58982733
18216 13 58982757
20474 16 936391
20475 16 936442
20476 16 936445
20477 16 936580
20478 16 936624
20479 16 936671
34221 30 561649041
3546 3 39284557
3547 3 39531009
11831 8 83131695
2244 2 47518977
2245 2 47518997
2246 2 47526070
26886 22 125377
26887 22 127069
24540 18 61275409
13048 9 60776587
34223 30 564912915
11835 8 83201822
1267 1 81837991
34224 30 565248306
26974 22 7869886
26897 22 731734
7527 5 83413439
7526 5 83413159
7525 5 83412850
7524 5 83412795
7523 5 83412532
7522 5 83412445
7521 5 83412142
21984 16 67233783
21983 16 67232800
21982 16 67232769
21979 16 67173966
21978 16 67173564
19451 14 75146822
34234 30 568114519
34235 30 568114553
22236 17 15425346
22235 17 15423978
27596 22 41810506
27598 22 41815946
22099 17 7176378
22097 17 7175899
4898 4 35425574
4897 4 35422869
4896 4 35422845
4895 4 35422122
4894 4 35417582
4893 4 35416462
4892 4 35416447
4890 4 35415109
29566 25 36607697
13120 9 64282838
13121 9 64282903
21945 16 65577588
34241 30 575355416
34242 30 575355417
21855 16 62851650
21854 16 62849606
21853 16 62849368
21852 16 62848836
21851 16 62841821
21850 16 62841820
21849 16 62841406
21843 16 62796799
21839 16 62700730
150 1 10699743
145 1 10389805
34244 30 576309706
21184 16 37729837
21183 16 37729832
21182 16 37729771
34245 30 576405387
34246 30 577118662
34247 30 577118701
34248 30 577118710
11863 9 727435
11865 9 730077
11866 9 730134
11867 9 730400
11868 9 730471
27238 22 23742611
27237 22 23742398
27236 22 23742311
28924 25 1755106
26892 22 493243
26894 22 585825
4722 4 23279962
4721 4 23278852
7607 5 85766596
29707 25 53039359
29706 25 53039189
29705 25 53037587
29704 25 53036710
29703 25 53036588
29702 25 53035987
29701 25 53035972
29700 25 53035935
466 1 30851623
465 1 30851345
34253 30 580683423
34254 30 580683492
34255 30 580748641
3040 3 15124066
3037 3 15108839
3034 3 15049446
3033 3 15049246
3032 3 15049012
34257 30 581806376
4750 4 23891435
4749 4 23889217
30665 26 34115571
30664 26 34115535
34259 30 583236443
34262 30 583890715
34263 30 583891000
34264 30 583896912
34265 30 583896954
34266 30 583897917
34267 30 583897965
26533 21 33244400
34269 30 583924732
20433 15 59144404
20432 15 59141544
11590 8 74678212
23538 18 7769761
23378 17 71462822
23379 17 71462943
23380 17 71463002
23381 17 71463190
34273 30 585456222
34274 30 585456230
3879 3 61161065
3878 3 61160648
34276 30 585707599
30677 26 36052837
8888 6 79506566
34278 30 585981851
34279 30 585982144
34280 30 585982245
5703 5 2249297
23536 18 7728661
34282 30 587102149
34284 30 587172261
34285 30 587283551
20463 15 63028501
31220 27 26626775
31221 27 26627114
12147 9 13993012
12146 9 13992377
34287 30 589364871
34288 30 589364885
22978 17 49417106
22977 17 49416360
34289 30 590769432
24280 18 45316969
7672 5 87707408
10283 8 5559302
10282 8 5559245
2903 3 4577424
17283 13 9109244
34297 30 594671058
34299 30 594797437
2904 3 4672099
7097 5 62428253
7096 5 62428247
14331 10 66036038
34302 30 597633599
34303 30 597633727
34304 30 597633965
23412 17 76496306
34308 30 598388780
24670 19 14530685
24669 19 14530374
29014 25 5388577
29013 25 5388240
29012 25 5388222
29009 25 5373449
26828 21 46420140
26829 21 46420165
34312 30 599985395
34313 30 600529864
26858 21 49823347
26857 21 49823137
26856 21 49823079
31288 27 36551466
24611 19 6823729
34315 30 602371803
34318 30 603809806
1737 2 17543541
34323 30 605791052
29083 25 10053030
29084 25 10054784
34324 30 606110055
26960 22 5499567
26959 22 5498406
26958 22 5498223
26957 22 5498046
26956 22 5497714
8824 6 70454728
8823 6 70454664
8822 6 70454037
8821 6 70446451
8820 6 70441640
34326 30 607110405
5253 4 62974515
5254 4 62974792
18085 13 45785431
34328 30 608009201
18084 13 45744877
121 1 8677236
31301 27 38003097
1442 2 6084976
1441 2 6084755
1439 2 6084555
1435 2 6036846
3195 3 23184058
7422 5 77713326
34333 30 609387138
17159 12 83194648
15597 12 6263532
34336 30 610382560
34337 30 610391463
34338 30 610392372
17984 13 41350462
8909 6 80944246
5574 4 79367286
34341 30 611638981
30639 26 30088485
30640 26 30088601
34342 30 611924817
34343 30 611925203
34344 30 611925205
15437 11 74171103
15436 11 74169711
15435 11 74169673
15434 11 74169666
34348 30 612107054
18293 14 2574781
25980 20 32795793
26170 21 10440347
26169 21 10440305
26168 21 10439965
26167 21 10439622
22019 16 70299598
22021 16 70311527
22023 16 70329452
22024 16 70333812
34351 30 614018442
15438 11 74172278
24644 19 10529411
34356 30 617008792
10753 8 25828990
10754 8 25831449
10759 8 25979138
17219 13 2834209
34357 30 618287194
24582 19 5407492
24583 19 5407505
34360 30 619485142
16541 12 60854298
16544 12 60933048
16545 12 60934065
16546 12 60935113
16547 12 60935182
16548 12 60935505
15371 11 71289318
15370 11 71289062
17380 13 16368247
17381 13 16368758
18082 13 45644102
21682 16 56626629
21683 16 56626933
21684 16 56626980
21685 16 56637062
21686 16 56637445
21687 16 56638952
21688 16 56638955
16933 12 71848035
16932 12 71847845
16931 12 71847812
16930 12 71847724
27361 22 29893879
27363 22 30009963
27364 22 30010112
27365 22 30010145
27366 22 30014332
11160 8 54509056
11161 8 54512856
11162 8 54517699
34368 30 627088992
34369 30 627089007
10209 8 1428127
18209 13 58935077
29342 25 22097645
29341 25 22097506
29340 25 22096362
24284 18 45373151
34373 30 629065872
25940 20 32287423
25941 20 32287441
18972 14 48612923
13184 9 67773267
34377 30 631375562
34378 30 631494811
34379 30 631495255
10 1 526615
9 1 526389
14062 10 46200504
13037 9 60357173
34382 30 633050772
30217 25 81217648
30218 25 81217808
30219 25 81218845
14405 11 3563078
2851 2 84418765
34387 30 635177540
34388 30 635177555
142 1 10008370
34391 30 635965999
28766 24 26104186
34392 30 636055088
8392 6 41115704
8393 6 41115746
8395 6 41116815
8396 6 41140730
8398 6 41149216
19107 14 53714282
19102 14 53644552
19101 14 53644546
19100 14 53644404
19099 14 53644156
19098 14 53644062
19097 14 53643975
19096 14 53643229
19092 14 53624332
3061 3 15606540
13036 9 60344569
34394 30 637676094
13157 9 65723613
11183 8 56414715
34397 30 639899544
34398 30 639899657
34399 30 639900239
34400 30 639900611
34401 30 639900709
34402 30 639901326
34403 30 639901411
34404 30 639901420
5240 4 62373091
5238 4 62353423
19297 14 68074113
23509 18 6251818
18018 13 42906388
18017 13 42906253
12183 9 16105640
12181 9 16104845
20077 15 39075987
34406 30 642454042
34407 30 643595586
22498 17 30213592
22497 17 30213500
22496 17 30211946
2816 2 82009047
2815 2 82008824
2814 2 82008823
34408 30 644484622
34409 30 644485063
34411 30 645016662
23511 18 6409601
23512 18 6409856
23513 18 6409922
23514 18 6410030
34413 30 645022223
34414 30 645022460
8839 6 72353787
8838 6 72353526
8837 6 72353274
23515 18 6428208
34416 30 645024238
34417 30 645024266
34418 30 645024279
34419 30 645024351
34420 30 645024506
23516 18 6461382
23517 18 6461713
34421 30 645069402
34422 30 645070467
34423 30 645074947
34424 30 645074998
34425 30 645075483
34426 30 645103442
31009 27 14178529
17320 13 11233839
17321 13 11234259
23286 17 67739483
23285 17 67739268
23284 17 67739164
17507 13 21285138
17506 13 21274234
6709 5 50558711
34429 30 648841637
17286 13 9182215
34430 30 649052937
22618 17 35567033
22617 17 35566937
34432 30 649096007
18083 13 45731245
15484 11 79749267
1211 1 77631658
1210 1 77631527
1208 1 77631013
1207 1 77630597
1206 1 77630588
16436 12 57724547
16437 12 57724796
5799 5 8481333
30596 26 25286112
30595 26 25285655
30594 26 25284319
15560 12 5347754
15561 12 5347758
15562 12 5347763
15563 12 5347864
15564 12 5348117
15565 12 5348289
15566 12 5348348
15567 12 5348506
15568 12 5348960
15569 12 5349044
15570 12 5349050
15573 12 5349437
15574 12 5349461
15575 12 5349485
6960 5 58147576
2580 2 68299448
17220 13 3060898
17221 13 3063638
10131 7 76980715
34436 30 654407450
34437 30 654715566
24529 18 59072480
8521 6 51796877
8520 6 51796873
34439 30 655742539
29128 25 13436906
34443 30 656906070
10045 7 69440458
31273 27 34341034
4398 4 4201517
4399 4 4201649
4400 4 4202330
4401 4 4202438
4402 4 4203627
5788 5 7654098
5789 5 7654610
1373 2 4357337
34447 30 658205666
28825 24 34335539
23547 18 8835478
23546 18 8835406
34448 30 658640538
34449 30 658640614
34450 30 658640688
34451 30 658640862
18282 14 1217722
15315 11 66607838
15311 11 66575830
15310 11 66570072
15309 11 66569807
15308 11 66569220
15307 11 66569149
261 1 17002068
262 1 17032465
270 1 17188807
4261 3 82760341
4262 3 82760582
4263 3 82760672
9614 7 48101743
9615 7 48102649
9616 7 48103054
3850 3 59695446
34457 30 662388213
10466 8 15446555
11561 8 73551500
24832 19 25591012
24831 19 25590248
24830 19 25588545
24829 19 25587601
17911 13 39118420
17910 13 39109274
17909 13 38748554
17908 13 38699001
17905 13 38538885
12924 9 54783619
12922 9 54535271
12921 9 54534867
12920 9 54534821
12919 9 54533313
12918 9 54533208
12916 9 54530776
12915 9 54526072
12910 9 54323425
12909 9 54323058
12908 9 54322486
12907 9 54322478
24167 18 38267444
24168 18 38268118
24169 18 38268190
24170 18 38268335
24171 18 38298551
24172 18 38298674
24173 18 38298732
24174 18 38299145
24175 18 38299160
24176 18 38299289
26940 22 4929194
34460 30 667505473
34461 30 667505475
445 1 29075644
26137 21 8609451
4179 3 76265900
4370 4 3119803
4371 4 3120179
4372 4 3120205
4373 4 3120211
17063 12 78484106
17064 12 78487058
5388 4 67824179
34462 30 669089804
34463 30 669090098
34464 30 669090127
34465 30 669091212
20975 16 22322167
1659 2 15353947
10113 7 75277595
10112 7 75275569
20403 15 57059526
18302 14 3255069
18301 14 3254928
18300 14 3254565
18299 14 3252704
18298 14 3250484
18258 13 65370317
21067 16 34377957
28639 24 17184989
28640 24 17186231
20651 16 10716323
20653 16 10722643
24186 18 40009986
24187 18 40010020
24188 18 40010303
24189 18 40011594
24191 18 40020828
5622 4 81586878
9239 7 16951057
15490 12 2032249
15489 12 2029933
15488 12 2029889
8406 6 41588964
8405 6 41588650
8404 6 41588078
8403 6 41566298
8402 6 41565877
8401 6 41565872
28728 24 23845420
28727 24 23833555
28726 24 23832765
10009 7 67391994
10010 7 67392571
10011 7 67392842
10012 7 67392878
10014 7 67393229
28188 23 38848077
28187 23 38848050
6420 5 36413011
9930 7 63045419
18264 13 65733771
34475 30 676568633
8971 7 2848830
8972 7 2848927
34476 30 676725934
34478 30 676735767
11685 8 78078411
6757 5 52347234
6758 5 52354920
29070 25 7963480
29069 25 7963034
30189 25 79018319
30188 25 79018307
28129 23 36486139
25342 19 54494753
25341 19 54492193
25340 19 54491994
25338 19 54485282
25337 19 54485017
25336 19 54485006
34481 30 679487314
34482 30 679487534
19641 15 9904051
34483 30 679586375
19643 15 9910099
7565 5 83937425
7562 5 83763477
7563 5 83771110
6494 5 37952640
1609 2 13337898
28215 23 40096115
11652 8 76881637
15649 12 8038563
15648 12 8038040
15647 12 8037303
15646 12 8037135
34485 30 681019458
32506 29 25849338
26005 20 33500047
23610 18 11460578
23611 18 11465085
23612 18 11465262
23613 18 11465823
8158 6 27247214
34486 30 683176189
30214 25 80766635
34487 30 684035058
34488 30 684035121
26073 20 39901165
26072 20 39901079
26071 20 39900946
26070 20 39900858
26069 20 39900777
17115 12 80127641
17116 12 80128074
17055 12 78301149
18050 13 44784226
17056 12 78303838
8747 6 66794917
24688 19 14931480
24689 19 14931872
4736 4 23673839
4737 4 23674164
4738 4 23674244
4739 4 23674341
34492 30 686359974
2695 2 77148795
30693 26 40140930
30692 26 40140471
10205 8 889073
10206 8 890045
10207 8 894951
25698 20 16619309
25697 20 16617564
25696 20 16617534
25695 20 16607237
25694 20 16607222
25693 20 16607161
25691 20 16592636
25689 20 16592185
25688 20 16591735
25687 20 16591583
25686 20 16591513
34494 30 689399873
34495 30 689513446
34496 30 689513447
21487 16 48804216
19495 14 76055694
19496 14 76055789
19497 14 76055907
19498 14 76056221
17038 12 77075455
17039 12 77085804
21576 16 51383547
19468 14 75464515
31281 27 35045275
31283 27 35064215
32921 29 42296872
32920 29 42296833
32919 29 42296321
32918 29 42295364
32917 29 42295310
14394 11 2457581
14395 11 2457701
14396 11 2457764
14397 11 2459689
14398 11 2459693
19462 14 75362701
28964 25 2551919
28965 25 2552108
28966 25 2552138
28967 25 2552192
28968 25 2552744
7570 5 84719016
7571 5 84719602
7572 5 84722235
7573 5 84748162
7574 5 84748942
7575 5 84748944
7576 5 84757995
7577 5 84758294
17238 13 4755671
17241 13 4944179
17240 13 4944066
34506 30 693017873
34507 30 693017952
17237 13 4754835
4298 4 391515
4299 4 391564
4300 4 391750
28259 23 44034898
21837 16 62628542
21836 16 62628182
4701 4 22956370
4700 4 22956257
13780 10 38315816
13781 10 38316274
13783 10 38318783
13784 10 38318837
13785 10 38374026
13786 10 38374197
13787 10 38380000
13788 10 38380422
13789 10 38380532
13790 10 38380678
13791 10 38381337
10278 8 5512331
30641 26 30177151
30642 26 30177791
26105 21 214230
19236 14 62162566
34510 30 696991351
27001 22 8848076
27002 22 8848187
27003 22 8848193
1326 2 2445381
25240 19 48138905
25241 19 48139234
25242 19 48139308
34514 30 698325605
17270 13 7562932
28088 23 33000993
22321 17 17918628
17325 13 11374068
5568 4 79335498
11583 8 74674438
11584 8 74674501
11585 8 74674678
2475 2 60197889
2476 2 60198135
2477 2 60201261
34524 30 702754675
8961 7 2044357
34526 30 703892020
18198 13 57604797
34527 30 704037558
23716 18 16207868
18325 14 5498659
18326 14 5499485
18327 14 5499531
34529 30 704762685
34530 30 704762709
34531 30 704762835
34532 30 704762928
11826 8 83019327
30570 26 23656789
30571 26 23656806
30572 26 23662321
30573 26 23664680
34533 30 705930699
30552 26 22287271
19012 14 50970261
5638 4 81827838
5637 4 81826963
5636 4 81826450
32143 28 38258382
20464 15 63238739
28152 23 36698116
28151 23 36697434
21276 16 39966611
21277 16 39967277
2761 2 79336934
2760 2 79335809
34541 30 711657739
11031 8 49027900
11829 8 83125674
5716 5 3954845
5717 5 3956515
34542 30 712105714
30474 26 18589504
29018 25 5775127
29019 25 5776791
29020 25 5777099
29021 25 5780091
7370 5 75025356
34545 30 712888834
2024 2 36060376
32781 29 34549940
32785 29 34633918
32786 29 34634507
32788 29 34635320
32789 29 34636328
32790 29 34636655
32791 29 34636656
32793 29 34637773
18139 13 47827929
34546 30 714517015
10852 8 32192340
13156 9 65721301
8484 6 47311654
8485 6 47312068
8486 6 47312194
8488 6 47326753
27040 22 9830465
34552 30 718480953
34553 30 718481209
34554 30 718481530
34555 30 719260132
34556 30 719294789
2743 2 78950935
2742 2 78950559
2741 2 78937535
2740 2 78937387
2739 2 78937348
2735 2 78921634
17088 12 79270141
21181 16 37726282
21180 16 37725963
21179 16 37725952
21178 16 37725728
21177 16 37725519
21176 16 37725168
21175 16 37721754
19884 15 20890182
19882 15 20880689
11702 8 78508995
11703 8 78509508
11705 8 78515431
11706 8 78517662
18024 13 43044831
18280 14 1022401
34559 30 722373050
18535 14 18533692
26066 20 39896075
13354 10 11017304
34561 30 722855840
10139 7 77221992
10138 7 77221796
10137 7 77221426
34562 30 723868204
22325 17 18008880
22329 17 18089019
34563 30 724858883
32845 29 38094381
3015 3 14704138
34565 30 726143579
34566 30 726143600
32100 28 35385576
3533 3 37251435
3532 3 37251062
3531 3 37183602
3530 3 37178351
2681 2 76247416
2682 2 76249420
34569 30 728057365
34570 30 728057603
34571 30 728696710
29173 25 13765174
5603 4 79909225
5604 4 79916722
5605 4 79916933
34573 30 729944815
34574 30 729944852
5606 4 79919331
34575 30 729988953
18259 13 65380176
18260 13 65380504
34579 30 730246609
13187 9 67775916
13186 9 67775890
34580 30 730247291
9936 7 63319397
28928 25 2061173
21987 16 67633214
4243 3 80104322
4244 3 80104337
4245 3 80116347
24164 18 37978511
24163 18 37978396
24162 18 37977527
16928 12 71780873
16929 12 71783885
4348 4 2634969
4349 4 2635012
16958 12 73434351
9014 7 5970387
19544 14 79730343
19545 14 79731253
19546 14 79739342
19547 14 79739348
19548 14 79739475
34582 30 735625603
19549 14 79758626
19550 14 79759295
8479 6 46634964
909 1 62473332
31528 28 8932013
34583 30 737235159
34584 30 737235428
31526 28 8925522
31525 28 8925483
31524 28 8906495
34585 30 737491117
34586 30 737491266
34587 30 737491305
34588 30 737491445
34589 30 737491556
34590 30 737491569
32547 29 26621027
32546 29 26617626
32545 29 26617448
32544 29 26617309
83 1 5949355
84 1 5950977
85 1 5951493
86 1 5952039
30663 26 34114709
30662 26 34114675
30667 26 34154536
2896 3 2725891
2897 3 2726831
5092 4 55557139
11916 9 4262018
34594 30 739995336
11917 9 4267414
11918 9 4267495
21894 16 64370909
21893 16 64370900
21892 16 64370845
21891 16 64370731
21890 16 64370640
21889 16 64370531
30668 26 34155107
34595 30 740363509
34596 30 740384580
11589 8 74677750
11588 8 74677351
11587 8 74677327
24577 19 4752607
34598 30 740874062
34599 30 740874793
34601 30 741025819
34602 30 741025905
34603 30 741337193
34605 30 741801099
8224 6 29922399
17309 13 10330388
4095 3 72945204
4096 3 72945367
4097 3 72945488
4098 3 72945853
4099 3 72945902
4100 3 72945968
4101 3 72946538
4102 3 72946763
10075 7 71344060
10076 7 71344344
10077 7 71344940
10078 7 71345186
1271 1 81993290
9082 7 9673313
18072 13 45494621
18073 13 45495127
18074 13 45495294
5756 5 6676809
34608 30 744126108
34609 30 745099374
10299 8 6692819
10300 8 6694664
10301 8 6695124
10302 8 6695138
10303 8 6695153
34613 30 745635224
34614 30 745635466
1289 1 82909270
21963 16 66260611
21962 16 66259834
21961 16 66259649
21959 16 66243753
21958 16 66243269
4316 4 1210992
4 1 69617
3 1 63803
2 1 63802
1 1 63769
32624 29 29126170
32626 29 29244503
20584 16 6748785
20582 16 6748337
20577 16 6666216
20576 16 6665403
20574 16 6592273
20573 16 6591965
20572 16 6591425
20073 15 38587439
20072 15 38582831
6186 5 26111847
14338 10 67773299
34619 30 748839928
14375 11 574662
34620 30 752247565
17285 13 9177522
34624 30 753056398
6580 5 41837785
29001 25 3469109
29000 25 3469062
28999 25 3468654
28996 25 3468364
28995 25 3467869
28994 25 3467608
28993 25 3467454
28991 25 3466891
32035 28 32334816
34628 30 755076082
34629 30 755076898
34630 30 755077331
3063 3 15739337
28266 23 46620942
4280 3 84389632
4281 3 84389928
34632 30 755797450
34633 30 755797489
6045 5 19098012
6044 5 19097683
21702 16 56768666
2991 3 13866511
2992 3 13866512
2993 3 13876653
2994 3 13877052
26028 20 36175321
26029 20 36175844
26030 20 36177095
26031 20 36177116
26032 20 36178187
18944 14 47439692
18946 14 47452020
18947 14 47452999
15361 11 70705071
34637 30 760994023
5767 5 7079992
26337 21 19577662
26336 21 19575575
34639 30 762569924
5563 4 79320321
11558 8 73489021
11557 8 73488946
1198 1 77433987
16574 12 62560397
31297 27 37669182
31296 27 37669046
31295 27 37668972
34641 30 764335187
8853 6 74231580
31346 27 43182638
31347 27 43182980
18092 13 45826876
18091 13 45826604
29335 25 21560538
29334 25 21560509
29333 25 21560097
29332 25 21557557
29329 25 21552318
29328 25 21552139
29109 25 11110915
15962 12 26074194
15961 12 26073676
15960 12 26073161
15959 12 26073122
28946 25 2444806
1905 2 24108733
23494 18 3720183
34648 30 766456883
18347 14 6421914
3228 3 24950418
3229 3 24950448
34649 30 766708465
34650 30 766708480
34651 30 766708806
17878 13 37558737
17877 13 37558708
17876 13 37553881
17875 13 37553566
5329 4 65616171
31217 27 26425100
11505 8 72297636
11506 8 72306896
11507 8 72320647
1495 2 7708041
15505 12 2476163
15507 12 2479125
15508 12 2479189
34657 30 771040543
34658 30 771040561
23431 18 832556
34661 30 771828498
15482 11 79384609
15481 11 79382931
15480 11 79371884
15479 11 79371878
22076 17 6561690
22071 17 6146707
22070 17 6146640
22369 17 19835565
22370 17 19835608
22371 17 19835626
22372 17 19835639
2961 3 12201027
13195 9 68356525
26150 21 9484737
2844 2 84113242
21797 16 61262174
21798 16 61262939
21799 16 61262985
28937 25 2408417
28942 25 2428761
28943 25 2428792
18051 13 44788649
18049 13 44781657
14474 11 8575537
14475 11 8575539
28223 23 42337277
28224 23 42337408
28225 23 42337554
28226 23 42337669
28227 23 42337693
28228 23 42337789
28229 23 42337906
28230 23 42339023
28231 23 42340035
34664 30 774471992
34665 30 774472007
28236 23 42366675
28237 23 42368443
29668 25 50580887
29669 25 50581057
29670 25 50581152
29671 25 50581208
29672 25 50581694
29673 25 50581744
29674 25 50581786
29675 25 50581894
29676 25 50582510
18949 14 47672370
18950 14 47674152
34666 30 775860315
28971 25 2577659
28972 25 2578274
28974 25 2578749
14039 10 44774182
14037 10 44730979
14032 10 44642196
29451 25 27532432
23450 18 2760661
34668 30 776901330
29260 25 19770243
7529 5 83419157
7530 5 83419170
7531 5 83419249
7532 5 83419664
7533 5 83419713
7534 5 83419743
1501 2 7749327
3261 3 26329143
3262 3 26329743
8616 6 58357508
8617 6 58360981
18224 13 59506422
34669 30 779554032
34670 30 779762761
19591 15 5630413
19592 15 5630416
32899 29 41986289
29600 25 43934300
29601 25 43934340
2921 3 7383557
34678 30 783786381
34679 30 783786392
5007 4 50521943
21879 16 64135592
18249 13 65249703
11497 8 71362379
11498 8 71362885
11499 8 71362918
11500 8 71366640
2546 2 65972240
2547 2 65972285
2548 2 65979944
2549 2 65997770
34683 30 786535682
6597 5 42405746
21971 16 67043202
34684 30 787692022
34685 30 788047144
1220 1 77960321
28895 24 38316727
28894 24 38316619
22027 16 70347940
30645 26 31109796
34687 30 790138638
30648 26 31284549
30646 26 31110562
30647 26 31111520
14599 11 17127997
14601 11 17130889
19658 15 10928867
8970 7 2823364
22017 16 70063944
34692 30 791004899
27675 22 48388493
34693 30 791243566
34694 30 791254329
34695 30 791254353
17297 13 9570143
17296 13 9570137
17295 13 9569943
28848 24 37207917
13072 9 61356788
34696 30 792670590
1398 2 5284284
19316 14 68505922
28536 24 12322846
9039 7 6777819
19082 14 53317008
34702 30 795300712
24818 19 25037839
18098 13 45913986
26862 21 49878677
26861 21 49875711
34704 30 796826258
15501 12 2467445
34705 30 796903021
8746 6 66793499
15407 11 73180986
31326 27 41121352
17203 13 1358944
17204 13 1358991
17205 13 1359068
11814 8 82519972
4040 3 70859425
4039 3 70850221
4038 3 70849975
4037 3 70849755
4036 3 70849510
4035 3 70849333
4034 3 70844097
34708 30 799685912
34709 30 799685965
18158 13 51549715
17172 12 85056991
18159 13 51585177
18160 13 51585238
18161 13 51585256
18162 13 51585389
34711 30 799723917
18163 13 51585807
34712 30 799724824
34713 30 799725094
18164 13 51588002
18167 13 51684041
17222 13 3071222
15417 11 73545867
15418 11 73545971
19767 15 14929616
19768 15 14929648
19769 15 14929884
19770 15 14929936
19771 15 14930113
19772 15 14930331
19773 15 14930627
11070 8 50431409
11068 8 50431042
11066 8 50415343
11065 8 50411774
11063 8 50400815
11060 8 50348922
11059 8 50334138
12336 9 21353516
12337 9 21353654
12338 9 21354582
12339 9 21354583
7699 5 89745661
25814 20 23744935
1475 2 7386337
19691 15 11766502
19690 15 11758363
15777 12 14696096
20619 16 9357838
4269 3 83365823
15279 11 65832121
17582 13 27714179
16912 12 71413270
16910 12 71394100
19469 14 75465323
7851 6 8953584
7852 6 8958771
7853 6 8965586
34721 30 807726322
8574 6 55935602
5759 5 6725470
5760 5 6725598
17062 12 78463558
17061 12 78460179
17059 12 78449928
28975 25 2901433
34723 30 810686776
20422 15 57753438
14380 11 655775
21069 16 34475625
14710 11 24990609
14708 11 24988810
14707 11 24988753
14703 11 24983592
8000 6 19385602
8001 6 19385822
8002 6 19386298
34726 30 812285873
34727 30 812285914
34728 30 812286176
34729 30 812286365
34730 30 812286438
34731 30 812286812
26139 21 8673587
26140 21 8673630
26141 21 8673770
26142 21 8673864
26143 21 8673954
34732 30 812288144
34733 30 812288282
24602 19 6458186
24603 19 6458502
24604 19 6458700
24597 19 6287503
34734 30 812381606
24598 19 6289047
24605 19 6461672
24599 19 6291206
34735 30 812384561
23702 18 14063798
15329 11 68192787
15328 11 68192703
23624 18 11753349
23623 18 11752220
23622 18 11752139
23621 18 11749326
14465 11 7740888
14464 11 7740854
34736 30 812950231
27565 22 38836673
34742 30 814259270
34743 30 814259721
34745 30 814379811
2929 3 9467155
2926 3 9399795
23079 17 56805092
23080 17 56806032
23328 17 70134963
23329 17 70135069
17075 12 78763400
29006 25 4985759
29005 25 4985660
29004 25 4985337
11726 8 80058708
34747 30 816045224
22418 17 20923080
15275 11 65307779
10191 7 78037808
34751 30 816689887
34752 30 816692091
34757 30 817516759
8877 6 78327563
9984 7 66682936
17073 12 78760428
18360 14 6841840
18359 14 6841387
34761 30 818501944
6018 5 18436272
6019 5 18449151
6020 5 18449205
6021 5 18451276
6022 5 18451391
6023 5 18451500
6024 5 18451645
6025 5 18452558
15394 11 72702183
34763 30 818916080
10165 7 77472189
10164 7 77472066
10163 7 77462007
19487 14 76001356
19488 14 76001823
19489 14 76002677
19490 14 76017273
19491 14 76017593
19492 14 76017733
19493 14 76017743
19494 14 76018422
24499 18 57346498
24500 18 57346532
24501 18 57346541
7581 5 84852254
7582 5 84852830
729 1 51187156
20087 15 39342400
27560 22 37840174
26278 21 15919997
26280 21 15946479
26281 21 15946512
26285 21 16023179
26286 21 16027790
10276 8 5499229
2763 2 79346703
34775 30 826320147
2762 2 79344499
2759 2 79332198
2757 2 79331606
2756 2 79329754
34776 30 826378591
17181 12 87223322
17313 13 10781713
8317 6 35410106
8316 6 35405317
24430 18 53505960
24429 18 53505252
19509 14 77736284
29572 25 39755560
29571 25 39752118
29570 25 39747563
10878 8 33467583
10874 8 33357498
10873 8 33357475
10872 8 33357317
10871 8 33356183
10870 8 33351247
10869 8 33347541
23183 17 64816830
23184 17 64819848
23187 17 64846945
23188 17 64846965
23189 17 64847146
23214 17 66210320
23213 17 66209466
23212 17 66209430
23211 17 66209401
23210 17 66209128
18962 14 47978388
16785 12 67547525
6881 5 55870740
6880 5 55868639
1263 1 80899843
34780 30 833208201
1262 1 80899545
9913 7 62257844
24678 19 14635716
24682 19 14698050
24685 19 14766123
22971 17 48996900
34781 30 833840353
22972 17 49007389
22973 17 49008248
22974 17 49079054
34783 30 834814299
9988 7 66781904
9989 7 66782880
20390 15 56285099
20391 15 56286407
3267 3 26587395
3274 3 26898667
3275 3 26898889
3276 3 26898984
3278 3 26899830
3279 3 26899976
3280 3 26900511
3283 3 26952114
34785 30 837302162
32176 28 39984018
9868 7 60155114
9867 7 60151172
9866 7 60145458
15346 11 68404696
19636 15 8690127
19635 15 8690108
19634 15 8689408
19633 15 8689407
26821 21 46322697
26822 21 46322725
26823 21 46322776
34788 30 838011683
34789 30 838012327
26827 21 46358462
29277 25 20303952
11616 8 75420711
17190 12 88868126
17191 12 88868234
8993 7 3594352
4731 4 23612742
4730 4 23610805
4729 4 23610062
4728 4 23609449
4727 4 23583365
30432 26 15518623
26993 22 8688476
26994 22 8689870
26995 22 8690519
26996 22 8690782
19010 14 50868420
15495 12 2287574
15496 12 2287704
15497 12 2287875
19072 14 53202119
5016 4 50753802
5015 4 50753667
5014 4 50753596
5012 4 50753210
5011 4 50753202
12903 9 53853199
12902 9 53852611
12901 9 53852451
12900 9 53852395
12899 9 53794958
12898 9 53794852
12897 9 53794579
15675 12 10241173
34796 30 843965544
34797 30 843965688
34798 30 843970620
34799 30 843970702
34800 30 843971546
34801 30 843971609
34802 30 843971758
34803 30 843972135
1294 1 83499969
34804 30 844861411
17249 13 5413974
17248 13 5413902
17247 13 5413734
17306 13 9955394
34806 30 844897459
34807 30 844898384
17307 13 9956942
17308 13 9956989
34808 30 844900930
17304 13 9952495
17305 13 9952527
5692 5 1278941
5693 5 1279265
5694 5 1279335
5695 5 1280622
5696 5 1280798
5697 5 1280990
5698 5 1281929
26112 21 2179103
24259 18 44576388
24260 18 44577599
24261 18 44578351
24262 18 44578848
5483 4 72884663
19875 15 20628848
19876 15 20628897
19881 15 20717999
27005 22 8881640
8977 7 3184972
3293 3 27418246
3294 3 27418277
16975 12 74105055
16974 12 74093850
7906 6 15494152
7905 6 15493494
34810 30 848856912
10129 7 76965575
6008 5 18254516
6007 5 18254231
6006 5 18253597
24414 18 52617302
4185 3 76423821
4184 3 76423158
4182 3 76413047
34812 30 850219638
34813 30 850219675
34814 30 850219681
34815 30 850375216
25294 19 52492837
2999 3 13903395
25 1 1526908
28038 23 29293596
18243 13 63251251
32912 29 42175429
8965 7 2386127
8964 7 2386103
25793 20 22896646
25794 20 22897074
25795 20 22897080
25796 20 22897677
25798 20 22898037
6264 5 30253584
6262 5 30208672
6257 5 29918154
34821 30 855045064
1272 1 81997509
15453 11 76069888
30027 25 72186655
19302 14 68234194
19301 14 68233152
24360 18 50429839
24359 18 50429799
24358 18 50428500
24357 18 50425392
32242 29 6609990
34826 30 859516157
24610 19 6822777
32057 28 33455611
19532 14 78648442
34827 30 860666642
34828 30 860667088
34829 30 860667336
21866 16 63477403
21867 16 63477559
17312 13 10744608
1292 1 83210657
1529 2 9086331
1530 2 9086558
1531 2 9086571
1533 2 9087092
1534 2 9088422
1535 2 9088424
1536 2 9088460
1537 2 9173538
1544 2 9303003
1545 2 9304058
13932 10 42547756
13930 10 42491170
13929 10 42491008
20424 15 57957884
34831 30 862819152
34832 30 863015870
31042 27 16467558
34834 30 863501641
24590 19 5859769
34835 30 863752402
34836 30 863753227
21643 16 54628439
21644 16 54629081
21645 16 54635446
21647 16 54669063
21650 16 54744111
3372 3 29806441
34837 30 864507218
162 1 11408105
28687 24 20244415
8665 6 61592695
19161 14 57358718
24433 18 53508470
24431 18 53507764
13285 10 3535450
34841 30 867031132
34842 30 867031242
34843 30 867308811
17888 13 37751822
17889 13 37753319
17890 13 37755104
14060 10 46190822
32149 28 38769371
27628 22 44413650
27629 22 44413909
27630 22 44415264
27631 22 44417068
27632 22 44417083
27636 22 44417911
27637 22 44421482
27638 22 44421543
32714 29 31860054
13210 10 600212
34845 30 870546204
34846 30 870696041
14594 11 16949664
14595 11 16966092
34849 30 871628216
32817 29 35506663
34850 30 871953233
2894 3 1924892
34852 30 872884871
23303 17 68504217
23304 17 68504802
23305 17 68505056
23306 17 68506453
23307 17 68506457
23308 17 68506489
23309 17 68506594
23310 17 68506805
23311 17 68506882
23312 17 68506900
34853 30 873438181
34854 30 873438609
34855 30 873439224
34856 30 873439251
34857 30 873439457
34858 30 873439464
34859 30 873439504
34860 30 873439580
34861 30 873439603
34862 30 873439650
34863 30 873439747
34864 30 873439796
34866 30 873698088
34868 30 873859517
22822 17 44062947
18423 14 12096577
18424 14 12101450
18425 14 12101453
18426 14 12101503
5549 4 79017997
5550 4 79019016
23595 18 11142455
23594 18 11142318
23593 18 11141691
23592 18 11141662
23591 18 11141466
23588 18 11135796
23785 18 20179323
34870 30 875597087
34871 30 875603223
34872 30 875603461
34873 30 875603838
16784 12 67547051
5579 4 79373860
5580 4 79374224
34876 30 876226949
5582 4 79384361
5979 5 16063237
5980 5 16063712
5981 5 16063814
5982 5 16064148
5983 5 16064844
5984 5 16081095
5985 5 16082056
4220 3 79094955
4222 3 79116297
14513 11 12142772
16348 12 52995990
34879 30 880008544
11078 8 50663813
11077 8 50662676
11076 8 50662467
11075 8 50662413
11074 8 50662290
11073 8 50662168
6243 5 29422756
25358 19 55760816
25359 19 55760818
25360 19 55761975
25361 19 55761982
11591 8 74691892
11592 8 74694959
11593 8 74694995
11601 8 74719482
11602 8 74720125
11603 8 74720463
11604 8 74721211
11605 8 74721664
11606 8 74721865
17079 12 78927473
20515 16 3780458
32123 28 36871383
23385 17 72879516
23387 17 72891263
23388 17 72891284
32805 29 35179678
32808 29 35199835
32809 29 35200291
11408 8 69165293
27022 22 9317628
4360 4 3002964
32883 29 40180572
32884 29 40184154
32885 29 40184247
7474 5 79448139
7473 5 79447886
6608 5 42584972
199 1 13682980
198 1 13682641
18320 14 5386283
29038 25 6438279
29037 25 6438267
29036 25 6436420
23354 17 70862389
23355 17 70862562
23356 17 70862584
23357 17 70862628
23358 17 70862644
23359 17 70862680
34885 30 889267276
11966 9 6767062
22045 17 2870069
34889 30 890112805
4025 3 70049573
3107 3 17408551
3106 3 17408401
34891 30 890996745
28840 24 37152844
8319 6 35433442
8320 6 35435083
5923 5 13748626
24556 19 3836
24555 19 3716
24554 19 3686
24553 19 3330
14336 10 66394866
11810 8 82513184
11811 8 82513196
11812 8 82513297
11813 8 82513594
34894 30 892621602
32139 28 38140685
32138 28 38140684
34896 30 893057045
34898 30 893284149
13320 10 7802084
10225 8 2133323
17226 13 3511255
17225 13 3511010
17224 13 3510986
8991 7 3349069
18387 14 10516057
18386 14 10515983
18385 14 10515904
34900 30 894210798
34901 30 894212934
34902 30 894212961
2819 2 82170850
2818 2 82169885
34903 30 894592383
34904 30 894773280
34905 30 894773451
34907 30 894773727
34911 30 894998594
19317 14 68518642
12468 9 33597653
12469 9 33597877
25682 20 16477929
25681 20 16477838
25680 20 16477781
34912 30 896460225
34913 30 896806491
16977 12 74133820
34915 30 898267347
25286 19 51621214
34916 30 898455467
34917 30 898455482
23427 18 647176
18252 13 65330607
18251 13 65330420
18250 13 65330385
34921 30 899479855
34922 30 899480048
34924 30 899783433
34925 30 899783478
26433 21 26908218
34926 30 899783975
5597 4 79454754
5596 4 79446902
34927 30 900714624
34928 30 900754111
34929 30 900754140
6761 5 52373620
6762 5 52374433
6763 5 52381191
34932 30 902125764
34935 30 902405332
34936 30 902405359
27642 22 45755057
34937 30 902682206
17768 13 33864468
17769 13 33866204
17770 13 33882517
17771 13 33883350
17774 13 33914958
17775 13 33915493
17776 13 33916293
17777 13 33918316
2472 2 60119011
2764 2 79348266
20139 15 43509973
34940 30 906458619
29613 25 45859708
29614 25 45859709
17353 13 13069181
17355 13 13109409
17356 13 13109499
17357 13 13110494
34942 30 906642632
10212 8 1774665
21972 16 67045415
34943 30 907236630
34945 30 907767528
17758 13 33611670
29656 25 49721186
1602 2 12516178
1601 2 12513959
1600 2 12513832
34946 30 908659699
3146 3 19421003
30421 26 14976238
34947 30 908676485
30424 26 15004217
7783 6 4396410
7784 6 4396513
7785 6 4396934
7786 6 4419258
7787 6 4424026
34948 30 909105012
34949 30 909163166
4789 4 25871150
4788 4 25871055
26750 21 42881429
1869 2 22519130
34952 30 911258106
10469 8 15587892
10470 8 15588127
10471 8 15588145
13598 10 29644856
24139 18 37248073
24140 18 37248497
24141 18 37248509
14219 10 55339135
14218 10 55338356
14217 10 55335364
14216 10 55335270
14215 10 55335165
24592 19 5881134
24593 19 5882642
34954 30 912702769
24460 18 55974686
12101 9 10796031
25739 20 19459913
8693 6 63449206
2978 3 13092348
2977 3 13091937
18450 14 13227975
17098 12 79362938
1295 1 83584378
13010 9 58525386
13009 9 58524989
15461 11 77175460
15749 12 13799283
15748 12 13799150
13112 9 64137715
13113 9 64139776
22692 17 39223929
22694 17 39241492
22695 17 39241818
22700 17 39246258
22701 17 39246817
22713 17 39368034
22714 17 39368160
22715 17 39368414
18203 13 57864626
11902 9 3167915
11903 9 3168877
11904 9 3169332
34961 30 918137090
34963 30 918545936
30675 26 35868747
4192 3 76920440
4191 3 76920437
3848 3 59692622
3847 3 59691871
8996 7 4715315
28067 23 30513747
19029 14 51171292
19028 14 51164094
19027 14 51163836
19026 14 51159502
34967 30 921765760
34971 30 923210362
34972 30 923210498
34973 30 923210858
3115 3 17758307
3113 3 17723566
3112 3 17721419
3111 3 17721175
16508 12 59571111
157 1 10983329
5350 4 66176693
5351 4 66179095
5352 4 66179400
5355 4 66266094
5356 4 66266309
5357 4 66266334
5358 4 66266503
5359 4 66266659
5360 4 66266816
5361 4 66269193
2653 2 74563958
2654 2 74564091
2655 2 74564100
2656 2 74564246
31029 27 15372921
31028 27 15372831
31027 27 15371979
11482 8 70485162
34977 30 926612466
15529 12 5056287
15530 12 5066450
15535 12 5078909
15536 12 5079056
15537 12 5079127
15538 12 5079185
15539 12 5079203
15540 12 5079302
15541 12 5079371
15542 12 5079596
15543 12 5079683
31872 28 26581549
31873 28 26581587
31874 28 26584289
20374 15 55524955
23452 18 2892976
11733 8 80068367
4143 3 75898785
4142 3 75896429
15433 11 74167561
18878 14 38153785
34990 30 933462351
10220 8 2113322
10221 8 2113839
11678 8 77862654
11679 8 77862669
11680 8 77868061
11681 8 77869648
11682 8 77870050
29461 25 28062863
26016 20 35565889
34993 30 936254431
34994 30 936254432
18206 13 58030080
30658 26 33819654
34995 30 936921732
34996 30 937336857
34997 30 937337074
32437 29 22010619
32436 29 22010616
32431 29 21948663
24560 19 483088
8926 7 358325
34999 30 939759737
15317 11 66776863
15318 11 66788165
22044 17 1900912
32054 28 33410662
32053 28 33409399
35001 30 941916516
22996 17 49671831
35003 30 942752222
4764 4 24639534
4765 4 24640133
4768 4 24751796
4769 4 24751797
4770 4 24751848
35006 30 944007227
31172 27 23800516
31171 27 23790042
31170 27 23783172
31169 27 23772019
31168 27 23771551
31166 27 23682130
31164 27 23428463
31163 27 23422873
5337 4 65724509
5336 4 65723769
14562 11 14682780
14563 11 14684442
14564 11 14684445
14565 11 14685698
14567 11 14706692
14569 11 14711823
2481 2 60392809
2482 2 60393205
4752 4 23954997
7545 5 83446552
7544 5 83446325
7543 5 83446049
7542 5 83442092
7541 5 83429804
7537 5 83426692
12184 9 16331745
35014 30 948736804
20242 15 47669420
27946 23 22325535
35018 30 952746316
35019 30 952768866
35021 30 952772176
35022 30 952772478
15671 12 9150558
323 1 21366562
20253 15 48596000
20254 15 48596140
31024 27 15350141
17952 13 40262526
17953 13 40263366
17954 13 40263368
17955 13 40264320
15326 11 68090494
35023 30 955662510
19210 14 59476856
19209 14 59476847
19208 14 59476681
19207 14 59474836
19206 14 59474531
19200 14 59419352
19199 14 59418529
19198 14 59418314
19194 14 59068275
19192 14 59062270
19191 14 59062204
17655 13 31640671
17654 13 31640664
35025 30 957902936
32379 29 17730805
32380 29 17731920
32382 29 17732372
7636 5 86428808
7637 5 86428951
7638 5 86429001
7639 5 86430413
7641 5 86453003
7644 5 86457647
7645 5 86502892
7646 5 86507177
7647 5 86507440
7650 5 86512240
7651 5 86512267
7652 5 86512377
7653 5 86512536
7654 5 86512720
7655 5 86512732
7648 5 86508664
35030 30 959631401
7649 5 86510807
35033 30 960453376
35034 30 960454148
11908 9 3542119
11909 9 3542809
35035 30 962397991
21638 16 54358142
21640 16 54358604
35036 30 963524877
7549 5 83458198
7548 5 83457552
7547 5 83457541
17009 12 75421355
17013 12 75449602
17015 12 75477235
17018 12 75506500
17019 12 75728970
24196 18 40170612
24195 18 40170545
23459 18 3241909
13863 10 40276697
13862 10 40276407
13304 10 5218863
13301 10 5130550
4073 3 72265741
4072 3 72262979
4071 3 72216896
4070 3 72216704
4069 3 72216317
4068 3 72215929
4067 3 72215852
4066 3 72215811
4065 3 72215694
4064 3 72214688
4063 3 72214138
4061 3 72213517
4060 3 72212302
4059 3 72212089
4058 3 72208660
4057 3 72208611
4055 3 72206971
4054 3 72206967
4051 3 72199820
3046 3 15296622
11424 8 69427203
4694 4 22481037
4693 4 22480981
4692 4 22387452
4089 3 72712125
4088 3 72711611
4087 3 72711100
4086 3 72711025
35038 30 968101937
21093 16 35207459
21094 16 35207488
21095 16 35207641
21096 16 35207698
21097 16 35207886
21098 16 35207972
21099 16 35268456
21100 16 35268652
21101 16 35270578
21102 16 35270623
21103 16 35271556
21107 16 35445253
21108 16 35451347
21109 16 35451408
21110 16 35451485
21111 16 35452391
21112 16 35452723
21113 16 35452828
21114 16 35452913
21117 16 35517076
1471 2 7008563
1470 2 7007462
1469 2 7007341
35040 30 969877915
35041 30 969890795
2749 2 79313188
2750 2 79313234
2751 2 79313630
2752 2 79313688
35045 30 971581746
13062 9 61026239
18475 14 15430486
18474 14 15426895
18473 14 15426883
21375 16 43396197
21374 16 43396049
156 1 10971637
155 1 10971342
154 1 10971341
153 1 10970929
27785 23 8129908
27786 23 8130031
35051 30 973982434
1309 2 1819040
25156 19 42574575
25157 19 42574869
25158 19 42574896
25159 19 42574902
25160 19 42574954
25161 19 42575030
25162 19 42575042
25165 19 42576453
35052 30 975009566
35054 30 975458838
23577 18 10345141
35055 30 975632284
35057 30 975632489
32880 29 40174406
32881 29 40174923
12527 9 36407504
17351 13 13020295
35058 30 976038620
17350 13 13019171
17347 13 12939066
35060 30 976394043
14536 11 13616231
35063 30 977322197
9958 7 64139212
6643 5 44243608
24459 18 55973247
24458 18 55972453
24456 18 55971952
24455 18 55971949
24454 18 55969788
24453 18 55969424
24452 18 55967668
24451 18 55965751
24450 18 55965714
24449 18 55965687
10179 7 77671876
10180 7 77671902
10181 7 77672161
35065 30 977733467
15227 11 59719136
30261 26 4754643
7916 6 15701010
7917 6 15701225
7918 6 15706209
7919 6 15706452
7920 6 15706680
7921 6 15706861
7922 6 15707053
7923 6 15707075
7924 6 15707116
7925 6 15730728
7926 6 15730889
7927 6 15731445
6745 5 51621058
6744 5 51620993
6743 5 51601267
6742 5 51600698
6741 5 51600493
1444 2 6125913
7494 5 80824785
13282 10 3532960
13283 10 3532995
13284 10 3534141
35070 30 981625591
19533 14 78649965
35071 30 981832336
8908 6 80941618
29105 25 11051806
35073 30 981993981
13251 10 2225074
35075 30 983385196
35076 30 983385244
23741 18 17177243
23742 18 17177486
23744 18 17185666
28916 25 680196
28917 25 680522
22825 17 44368140
1644 2 14810432
1642 2 14807501
1641 2 14807101
1640 2 14806799
1639 2 14806228
23298 17 68359720
23295 17 68336837
35078 30 985215650
4016 3 69480706
17473 13 19832104
35086 30 987226889
35087 30 987226978
35088 30 987452017
35089 30 987452329
6073 5 20089961
3321 3 27578453
3320 3 27578335
3319 3 27578174
3318 3 27577938
3317 3 27577932
3316 3 27577820
3315 3 27577789
3313 3 27577594
3312 3 27577409
3311 3 27577296
3309 3 27534806
3308 3 27534658
3307 3 27534545
3306 3 27534527
3305 3 27517631
3304 3 27516476
3301 3 27463365
3300 3 27463019
3299 3 27461606
3298 3 27461294
3297 3 27460459
3296 3 27459874
35091 30 988559201
35092 30 988561723
6592 5 42346126
6594 5 42365941
2820 2 82306459
23579 18 10747245
1551 2 9439928
29660 25 50275715
26131 21 6801056
30423 26 15003569
29279 25 20313381
35101 30 993157137
18088 13 45826199
18089 13 45826267
18090 13 45826307
35103 30 995054608
35104 30 995054609
2910 3 5457160
7942 6 16609067
7941 6 16608102
28269 23 46942211
28270 23 46942251
5961 5 15028213
22055 17 4204492
19595 15 5769878
22008 16 69199850
30612 26 26945107
35108 30 998786749
35109 30 998786750
30141 25 78887542
30142 25 78887728
30143 25 78887879
30144 25 78887974
13273 10 3387112
13274 10 3387611
24557 19 13995
10279 8 5525016
35112 30 1000811256
10177 7 77666310
35113 30 1002191699
26846 21 49055112
26847 21 49056389
26848 21 49056835
28673 24 19728428
15380 11 71628697
15379 11 71622324
15378 11 71622145
15377 11 71621969
15376 11 71621754
15374 11 71613403
15373 11 71613346
24401 18 51700353
26106 21 399454
1397 2 5131648
4090 3 72750940
35117 30 1004729491
30673 26 35691458
35118 30 1004729794
35119 30 1004730232
4267 3 83357814
4265 3 83357718
35120 30 1005164820
16913 12 71415201
16727 12 66135352
16726 12 66135004
16724 12 66124075
16723 12 66123918
16722 12 66123838
16720 12 66092788
16717 12 65940978
16716 12 65940770
16715 12 65939444
16713 12 65937875
16712 12 65937426
16711 12 65937296
30480 26 19002364
30479 26 19002042
29387 25 24328934
29390 25 24376581
29391 25 24381885
29396 25 24565668
35122 30 1007957366
23374 17 71249735
23373 17 71249585
23372 17 71249531
23371 17 71249530
1447 2 6147161
1446 2 6147121
1445 2 6146230
15623 12 7063680
14288 10 61068457
7748 6 1700437
15633 12 7190337
26698 21 41230245
26697 21 41229955
26696 21 41229468
26695 21 41228124
26694 21 41226393
29080 25 9815862
7716 5 91179527
7715 5 91179162
20107 15 40757067
20108 15 40757358
20109 15 40757633
20111 15 40758041
20113 15 40758234
20114 15 40758389
20115 15 40758417
20116 15 40758692
3514 3 36341107
3515 3 36341112
4973 4 41714612
4974 4 41714708
4975 4 41715897
4976 4 41715939
4977 4 41718140
1405 2 5404095
35132 30 1015074336
11398 8 68512890
11397 8 68512759
11396 8 68511856
11395 8 68511758
13133 9 64579727
13131 9 64563891
13130 9 64563102
21954 16 65642768
21955 16 65644482
16833 12 68434968
8981 7 3251616
35133 30 1016071256
35134 30 1016071885
35135 30 1016072172
8979 7 3247403
8982 7 3256754
8983 7 3257100
35136 30 1016928690
28130 23 36492090
35141 30 1018299012
1500 2 7741001
15578 12 5447238
10187 7 77693323
35144 30 1019394742
35145 30 1019394816
7411 5 77142102
26820 21 45592616
28610 24 15978583
14379 11 641560
14378 11 639664
19556 15 441760
23558 18 9456169
19661 15 10983861
2706 2 78205363
2707 2 78212855
2708 2 78212981
2709 2 78212996
2710 2 78213076
2711 2 78232206
2712 2 78232833
2713 2 78233114
7230 5 69077699
7232 5 69147032
7233 5 69147181
7234 5 69159856
29281 25 20367202
29282 25 20367211
24532 18 60096134
35153 30 1024592345
35154 30 1024592389
35155 30 1024592429
35156 30 1024592556
35157 30 1024592583
35158 30 1024592613
35159 30 1024592685
35160 30 1024592787
35161 30 1024592839
23529 18 7067492
7483 5 79969673
7484 5 79970198
7485 5 79973070
7702 5 89757343
7701 5 89748762
7700 5 89748347
18341 14 6264778
18342 14 6264928
18343 14 6264937
35162 30 1025324993
4566 4 13364457
14589 11 16773408
31062 27 17447003
31064 27 17450516
31069 27 17470671
31070 27 17470884
19464 14 75376067
11806 8 82476929
28165 23 37031228
35165 30 1028448248
23393 17 74682029
23392 17 74678762
2872 2 84984263
2870 2 84965028
6807 5 53864525
6809 5 53957682
27528 22 36944534
27531 22 36972739
11362 8 67352553
11360 8 67349966
11357 8 67333321
11355 8 67333124
11354 8 67332914
11353 8 67332491
11352 8 67332368
11351 8 67331682
11350 8 67331466
11348 8 67330523
11345 8 67326333
11344 8 67325995
11343 8 67325764
11341 8 67321944
11340 8 67317160
23564 18 9845523
26693 21 41074609
26692 21 41067910
26689 21 41019490
8846 6 72675796
10250 8 4728459
35176 30 1036074135
10248 8 4723355
26842 21 48983229
26843 21 48983270
26844 21 48983348
5689 5 735949
31319 27 40527804
35177 30 1037041239
35178 30 1037041397
35179 30 1037041498
35180 30 1037041534
35181 30 1037041547
35182 30 1037041638
17216 13 2265545
3017 3 14705084
3016 3 14705079
2925 3 8694431
1301 2 686778
35183 30 1038875779
35184 30 1038875905
35185 30 1038876089
20406 15 57111924
20407 15 57127449
20409 15 57138880
35186 30 1039228100
5381 4 67308907
35187 30 1040037371
5371 4 67280510
5368 4 67263452
24562 19 827896
30145 25 78898367
35188 30 1040787810
18048 13 44671486
5487 4 73445445
35189 30 1041298927
19841 15 17728093
35190 30 1041482955
35191 30 1041482967
35192 30 1041483009
35193 30 1041483010
3893 3 63474804
35195 30 1042070318
27012 22 9035148
27013 22 9035922
27018 22 9060611
31397 28 3342057
31398 28 3342686
5998 5 17883413
5997 5 17883310
13679 10 32625400
13680 10 32625602
13681 10 32625802
13682 10 32626152
13683 10 32626517
32272 29 10306217
32273 29 10306444
8886 6 79311485
8885 6 79306024
9313 7 24880126
5960 5 14875616
28771 24 26716079
35197 30 1046993526
22562 17 33116327
23729 18 16898078
23728 18 16895559
1988 2 32024812
1987 2 32024771
1986 2 32024650
1985 2 32024532
1984 2 32024433
1983 2 32024082
1982 2 32023854
1981 2 32023803
1980 2 32023751
1979 2 32023312
35198 30 1047183398
6700 5 50006945
13912 10 42182874
35200 30 1047386058
16947 12 73119037
16948 12 73123974
16952 12 73157966
16953 12 73158896
16956 12 73183147
15429 11 73747400
15425 11 73709833
35203 30 1048554003
21826 16 62567465
21827 16 62567661
21828 16 62577647
21830 16 62617216
21831 16 62617686
21832 16 62617903
21833 16 62617964
21834 16 62618461
21835 16 62619311
14414 11 3830757
35206 30 1049020612
26160 21 10309629
31015 27 14569096
31014 27 14564914
31013 27 14564614
11822 8 82779096
26824 21 46324995
23207 17 66121723
23206 17 66119964
35210 30 1050860153
32329 29 12860136
32330 29 12860148
35212 30 1051727131
2617 2 72020072
17746 13 33266714
17745 13 33266711
17744 13 33264877
17743 13 33264383
17742 13 33264285
17741 13 33264259
17740 13 33264124
17738 13 33142874
17737 13 33142728
17735 13 33142221
17734 13 33142096
17733 13 33142064
17732 13 33142017
23913 18 30984463
23914 18 30985140
23915 18 30986774
23917 18 31024667
23918 18 31024730
23919 18 31025142
23920 18 31025434
23921 18 31025686
23922 18 31025990
23923 18 31026284
23924 18 31028452
23927 18 31040255
23928 18 31040473
23929 18 31040499
23930 18 31040908
23931 18 31041356
23932 18 31042805
23933 18 31042832
23935 18 31043438
23936 18 31045401
23937 18 31046004
23938 18 31046218
23939 18 31046303
23940 18 31046304
23941 18 31046409
23942 18 31051996
23949 18 31085039
23950 18 31085844
23961 18 31226265
23974 18 31770024
23976 18 31839242
28900 24 38501863
35213 30 1055516167
11728 8 80060054
11727 8 80060018
5521 4 76239081
7659 5 86606266
7660 5 86626608
3205 3 24181851
19378 14 71978431
19375 14 71954883
31427 28 3802503
31426 28 3802376
31425 28 3801742
31424 28 3801694
31423 28 3801323
31422 28 3801302
31421 28 3800530
31420 28 3800133
31419 28 3799806
31418 28 3798828
31417 28 3798609
31416 28 3798367
31415 28 3798355
31414 28 3798186
31413 28 3797838
31412 28 3797624
31411 28 3797373
31410 28 3797159
31409 28 3797067
31408 28 3790754
10273 8 5483556
10272 8 5482409
10271 8 5482326
10270 8 5481962
10269 8 5481890
10268 8 5481770
10267 8 5481500
10266 8 5481101
10264 8 5466396
10263 8 5466221
10262 8 5466105
10261 8 5466097
10260 8 5466014
10259 8 5466009
10258 8 5465893
10257 8 5465450
18263 13 65731167
18217 13 59247473
19501 14 76219384
19500 14 76219275
4381 4 3397666
30477 26 18797926
35220 30 1060406632
14251 10 57219833
35223 30 1061226595
35224 30 1061226775
13031 9 59542106
16275 12 47451126
16276 12 47453081
16277 12 47453146
14572 11 15327144
14571 11 15327134
5445 4 69988410
5446 4 69989012
5447 4 69989282
30394 26 13390885
30393 26 13390620
30392 26 13390561
30391 26 13390456
30390 26 13390204
30389 26 13389912
30388 26 13389899
30387 26 13389247
30386 26 13389070
30384 26 13310099
30383 26 13308963
30382 26 13308941
30381 26 13308301
35226 30 1063562170
24312 18 46964133
35229 30 1065448908
4266 3 83357749
35230 30 1065449221
4268 3 83358085
17331 13 11750370
21484 16 48801959
21482 16 48790758
2967 3 12453745
11553 8 73321856
11552 8 73321142
11551 8 73320962
11549 8 73320860
11548 8 73318896
11547 8 73318602
11546 8 73318557
11545 8 73318551
11544 8 73318542
11543 8 73317209
11541 8 73316782
11540 8 73316392
11531 8 73140761
35234 30 1067609565
13178 9 67393092
35237 30 1068642966
29352 25 23590262
29351 25 23590218
13215 10 889750
13214 10 889228
21975 16 67062485
21974 16 67060032
7744 6 680040
7743 6 680012
29818 25 57995813
35244 30 1072425508
18062 13 45142682
35245 30 1073026368
35246 30 1073026543
35247 30 1073026986
26866 21 50191187
26870 21 50295000
26871 21 50295841
26872 21 50296911
26873 21 50297263
18262 13 65716625
7587 5 85330411
21938 16 65296118
21937 16 65296068
21936 16 65295806
1265 1 80913553
1264 1 80913121
18371 14 7817656
18370 14 7817547
10864 8 32318029
14370 11 225452
35249 30 1076453721
35250 30 1076457340
19503 14 76676276
18228 13 59524948
19565 15 982037
19566 15 982795
35253 30 1078173927
23542 18 7915151
35254 30 1078315915
35255 30 1078315984
35256 30 1078316201
35257 30 1078316228
35258 30 1078316324
22081 17 6990990
35260 30 1079420150
5830 5 10146710
7857 6 9386867
35261 30 1080292203
35262 30 1080295910
35263 30 1080296202
35264 30 1080296413
8067 6 23268661
23138 17 62017767
23139 17 62023189
23140 17 62023573
23141 17 62023594
14348 10 69868212
14349 10 69868349
14350 10 69868357
14351 10 69868377
14352 10 69868696
14353 10 69868843
7680 5 88679216
7681 5 88685797
7682 5 88686107
6378 5 34687290
6456 5 37274293
6455 5 37271699
25594 20 10335058
16259 12 46561271
13168 9 67230592
13167 9 67230392
13166 9 67230263
13164 9 67210633
13163 9 67196906
18368 14 7402932
18367 14 7402902
18366 14 7399543
18365 14 7398526
7685 5 89557636
7686 5 89557966
4199 3 77656148
21885 16 64367352
21886 16 64367439
21887 16 64367445
21888 16 64367919
27652 22 46524603
27651 22 46524602
27650 22 46524142
27649 22 46523582
5735 5 4548505
5734 5 4548479
5733 5 4548378
5732 5 4548350
5731 5 4548326
5730 5 4547885
5728 5 4539962
5726 5 4529514
5724 5 4517902
5723 5 4515345
4983 4 47262034
4237 3 80026734
25567 20 9764684
5448 4 70013675
18420 14 11948247
20614 16 9273440
20615 16 9273892
35279 30 1090231919
32435 29 22008847
32434 29 22008813
23601 18 11326253
23602 18 11326305
23603 18 11326344
23604 18 11326805
23605 18 11326888
23606 18 11326991
23607 18 11326994
20497 16 1573333
20496 16 1568794
20495 16 1568710
35281 30 1091583560
19537 14 79094112
13124 9 64347597
13125 9 64350142
6038 5 18917683
6037 5 18917160
35284 30 1092792962
35285 30 1092793462
35286 30 1092802492
19394 14 72910812
35287 30 1093837891
35289 30 1094105044
35290 30 1094105213
35291 30 1094105621
23430 18 752806
2891 3 1408451
8978 7 3238183
11732 8 80062760
11731 8 80062682
11730 8 80062488
11729 8 80062010
23369 17 71165161
23368 17 71164946
23365 17 71149594
24123 18 36539045
24124 18 36539129
24125 18 36553275
35293 30 1095177424
35294 30 1095177471
35295 30 1095177677
30147 25 78902773
30148 25 78902817
30149 25 78902866
30150 25 78902939
30151 25 78902956
30152 25 78902999
30154 25 78903130
30155 25 78903135
30156 25 78903179
30157 25 78903293
30158 25 78904374
30159 25 78905391
30161 25 78905523
30162 25 78907517
30164 25 78907930
30167 25 78908278
30168 25 78908299
30169 25 78908347
30170 25 78908456
30172 25 78909152
30174 25 78909463
30176 25 78909881
30177 25 78909884
21848 16 62835982
4639 4 17797901
31749 28 17252166
8441 6 44682618
8436 6 44657715
8435 6 44656964
8434 6 44623678
8433 6 44623597
10898 8 37829107
10201 8 13511
32195 28 40718817
32194 28 40718763
19576 15 2534898
19577 15 2534916
19578 15 2534928
4238 3 80032429
2886 3 542216
2878 2 85253237
35302 30 1102020659
29065 25 6845354
29064 25 6845202
29063 25 6845201
29062 25 6845042
35303 30 1102444778
24507 18 57433597
9153 7 11629598
35306 30 1103729039
35307 30 1103856903
52 1 5178844
56 1 5189764
57 1 5190482
58 1 5190504
59 1 5190538
60 1 5190745
61 1 5190898
35308 30 1104229063
20410 15 57192813
3191 3 23077512
3192 3 23077521
22015 16 70060182
30088 25 75461738
30087 25 75461522
30086 25 75458357
14552 11 13993956
11586 8 74676641
28308 24 2107620
28307 24 2107497
24606 19 6606740
22050 17 3890405
35313 30 1107536354
17281 13 8962682
35314 30 1107706384
35316 30 1107706983
30226 25 81571185
30228 25 81580656
30229 25 81580904
30230 25 81581733
30231 25 81581822
35317 30 1108226670
35318 30 1108226859
30233 25 81599275
12473 9 33674782
20355 15 53786408
23314 17 68522701
35319 30 1109120654
18197 13 57281612
35320 30 1109126158
8854 6 74250654
8855 6 74250680
35321 30 1109254849
19617 15 7353134
19616 15 7352656
19615 15 7350981
19614 15 7350849
19613 15 7350831
19612 15 7350828
19611 15 7350789
19610 15 7350544
19609 15 7348758
19608 15 7348707
19607 15 7347714
19606 15 7347712
19605 15 7347669
19604 15 7347645
2490 2 60757107
21896 16 64704336
21895 16 64704168
125 1 9369128
126 1 9369763
128 1 9383907
129 1 9387024
25724 20 18520827
25720 20 18519226
186 1 12993059
194 1 13496974
195 1 13504237
3773 3 54915446
3774 3 54922032
3781 3 56569045
3791 3 57007386
11 1 568295
470 1 31492903
415 1 27191802
414 1 27191656
413 1 27191515
412 1 27191275
411 1 27191151
410 1 26998485
409 1 26996561
404 1 25731200
403 1 25731152
402 1 25731090
401 1 25731012
400 1 25730912
399 1 25730419
398 1 25730191
397 1 25730171
396 1 25730043
395 1 25729948
394 1 25729754
385 1 25422711
384 1 25422699
383 1 25422563
382 1 25422333
381 1 25420470
380 1 25420414
379 1 25420358
377 1 25414665
373 1 25165148
372 1 25161134
365 1 24749972
406 1 25956429
469 1 31101465
468 1 31101011
745 1 55028693
748 1 55247126
749 1 55248632
750 1 55252582
751 1 55259493
756 1 55315615
757 1 55315806
758 1 55316068
759 1 55318448
762 1 55397295
33057 30 11067726
763 1 55398236
764 1 55398305
765 1 55398546
767 1 55441738
766 1 55441707
776 1 55586549
777 1 55588814
786 1 55903477
787 1 55904520
789 1 55904546
790 1 55904783
779 1 55724346
780 1 55725113
781 1 55725938
782 1 55725941
29499 25 31314881
29497 25 31229460
29493 25 30972672
29492 25 30972033
29490 25 30970734
658 1 46259726
659 1 46260114
663 1 46275442
664 1 46275462
665 1 46275850
666 1 46275892
673 1 47890727
675 1 48157845
676 1 48158607
677 1 48158718
678 1 48158748
691 1 49106742
692 1 49106856
693 1 49106898
694 1 49106901
695 1 49108438
696 1 49112294
697 1 49112327
698 1 49112808
699 1 49114224
710 1 49391812
712 1 49401525
716 1 49520794
690 1 49047717
689 1 49046581
688 1 49046430
799 1 56215867
800 1 56216154
801 1 56216186
802 1 56216534
804 1 56216833
805 1 56217054
806 1 56217441
809 1 56369139
885 1 59125651
884 1 59125454
883 1 59125385
879 1 58973098
876 1 58852801
872 1 58485360
871 1 58485348
867 1 58455694
865 1 58422122
864 1 58419567
859 1 57986917
856 1 57937871
847 1 57713825
846 1 57713512
845 1 57713487
844 1 57713324
843 1 57713249
842 1 57713144
841 1 57710992
840 1 57710827
839 1 57710757
838 1 57710708
837 1 57702660
836 1 57701795
835 1 57700731
834 1 57700536
832 1 57697002
822 1 57490743
821 1 57490330
820 1 57476199
815 1 57381616
814 1 57378652
897 1 61343977
1037 1 64567789
1034 1 64519008
1033 1 64518902
1030 1 64502939
1029 1 64502867
1028 1 64502829
1027 1 64502741
1026 1 64502740
1025 1 64502349
1024 1 64502276
1023 1 64502264
1022 1 64502207
1021 1 64502148
1020 1 64502066
1019 1 64501905
1016 1 64250747
1015 1 64250329
1014 1 64226181
1013 1 64226133
1012 1 64225788
1011 1 64217890
1010 1 64217639
1009 1 64217515
1008 1 64217173
1007 1 64217149
1006 1 64217068
1005 1 64217026
1004 1 64216911
1003 1 64216881
1002 1 64216824
1001 1 64216661
1000 1 64216633
999 1 64216139
997 1 64215850
996 1 64215799
995 1 64215463
994 1 64214642
993 1 64212004
992 1 64211960
991 1 64211891
990 1 64211799
989 1 64211764
988 1 64211513
987 1 64211199
986 1 64211060
985 1 64211004
984 1 64210993
983 1 64210991
982 1 64210754
981 1 64210522
980 1 64210399
979 1 64210160
978 1 64210125
977 1 64187055
976 1 64186752
975 1 64186467
971 1 63934010
964 1 63893674
963 1 63893302
962 1 63890760
961 1 63890620
960 1 63890580
959 1 63890508
958 1 63890498
948 1 63740692
947 1 63740682
946 1 63740059
932 1 63360818
931 1 63360705
930 1 63360166
928 1 63340663
942 1 63675877
920 1 62867215
919 1 62867203
918 1 62853179
917 1 62852892
916 1 62851233
915 1 62851021
33203 30 24969255
914 1 62849157
913 1 62848828
1052 1 65553196
1057 1 66105809
1060 1 66136536
1063 1 66235659
1064 1 66235700
1065 1 66241230
1068 1 66497101
1146 1 75008625
1241 1 79465105
1240 1 79464811
1239 1 79464708
1238 1 79464424
1237 1 79464057
1236 1 79463960
1234 1 79441212
1233 1 79431297
1232 1 79431264
1231 1 79431244
99 1 6609607
97 1 6566840
640 1 45307493
641 1 45308038
642 1 45315774
643 1 45315792
644 1 45358570
517 1 36324032
1200 1 77442068
1199 1 77441958
1195 1 77410170
1194 1 77410058
1193 1 77409758
1192 1 77409374
1191 1 77408518
1189 1 77344779
106 1 7805729
546 1 38795008
545 1 38794753
504 1 33928199
503 1 33928112
502 1 33927827
501 1 33926499
500 1 33926438
487 1 32801453
486 1 32801143
1153 1 75323124
1154 1 75323940
1162 1 75968518
1163 1 75970618
1164 1 75976636
1165 1 75977144
1166 1 75977450
1167 1 75977501
1168 1 75977530
1169 1 75977750
1170 1 75979798
1171 1 75979927
1172 1 75979990
1173 1 75980823
1174 1 75980888
1175 1 75982799
1134 1 73104660
1137 1 73454101
1142 1 73737230
1143 1 73737639
1144 1 73737686
253 1 16011301
249 1 15793163
248 1 15792937
246 1 15726623
245 1 15699890
244 1 15699706
243 1 15689084
242 1 15689005
241 1 15688953
239 1 15688425
236 1 15626641
235 1 15626037
234 1 15525545
230 1 15467526
219 1 14644917
218 1 14642627
217 1 14636673
216 1 14567529
204 1 13800074
203 1 13789330
536 1 37634835
534 1 37563491
533 1 37563467
532 1 37563181
531 1 37562962
159 1 11365416
434 1 28523934
433 1 28523828
424 1 28284966
420 1 28050607
460 1 29507041
459 1 29499224
279 1 17960919
358 1 24282073
349 1 24075837
20 1 1512297
33311 30 46647947
33312 30 46648491
13337 10 10316357
13338 10 10316758
13344 10 10498860
13345 10 10498900
13346 10 10499185
13347 10 10500926
13394 10 15086050
13408 10 15879237
13409 10 15879467
13410 10 15880060
13412 10 15882881
13413 10 15883061
13414 10 15883107
13415 10 15883207
13416 10 15883282
13417 10 15883368
13420 10 15916142
13421 10 16038303
13422 10 16039657
13491 10 23941238
13492 10 23941437
13495 10 24143839
13496 10 24162360
13498 10 24162964
13499 10 24180558
13500 10 24180688
13501 10 24181052
13502 10 24182132
13503 10 24182140
13504 10 24202118
13505 10 24202120
13506 10 24202915
13508 10 24222178
13509 10 24409805
13510 10 24411297
13477 10 22795374
13478 10 22795433
13479 10 22796342
13486 10 23196676
13487 10 23349673
13488 10 23352881
13489 10 23352912
13704 10 32880286
13771 10 36814411
13770 10 36813475
13763 10 36385703
13760 10 36279186
13758 10 35976995
13757 10 35975909
13756 10 35975081
13755 10 35974956
13753 10 35964485
13752 10 35957767
13742 10 35666172
14162 10 51014041
14161 10 51004311
14160 10 51001137
14159 10 50999428
14153 10 50657157
14177 10 52904801
14176 10 52903335
14172 10 52864358
14170 10 52851846
14169 10 52851422
14166 10 52699618
7315 5 71222209
7316 5 71222260
7317 5 71238721
7318 5 71238821
7320 5 71251279
14190 10 53854615
14191 10 53854947
14192 10 53854988
14193 10 53855196
14194 10 53858530
13957 10 43235651
13956 10 43235255
13955 10 43233919
13954 10 43231767
13953 10 43231095
13952 10 43231089
13951 10 43231014
13950 10 43230851
13949 10 43230767
13948 10 43230765
13947 10 43230703
13946 10 43230654
13945 10 43230565
13944 10 43229983
13939 10 42971780
14231 10 56602485
14232 10 56603565
14237 10 56690310
14238 10 56690893
14239 10 56690935
14240 10 56694264
14241 10 56695124
14242 10 56695517
14243 10 56695631
14246 10 56809311
14260 10 57352454
14267 10 57461466
14269 10 57558640
33067 30 11537073
14271 10 57581036
14275 10 57676681
14278 10 57723178
14279 10 57723228
14280 10 57723232
14282 10 57730351
14285 10 60943692
13222 10 1142538
13221 10 1137728
13220 10 1137727
13219 10 1137489
13361 10 11353366
13314 10 6507710
13169 9 67305571
13170 9 67306011
13318 10 7510704
13778 10 38109592
13466 10 22096875
13465 10 22093027
13464 10 22093022
14292 10 61493623
14291 10 61493563
14290 10 61493275
13374 10 11750320
13373 10 11750293
13372 10 11750035
13369 10 11611855
13367 10 11581035
13365 10 11580127
14210 10 55220715
14112 10 49331345
14125 10 49879815
14126 10 49879882
14127 10 49935299
14129 10 49952409
14130 10 49953249
14131 10 49953359
14132 10 49953537
14133 10 49954252
14135 10 49955203
14137 10 49992795
13583 10 29275084
13584 10 29275536
13585 10 29275556
13592 10 29563880
13594 10 29564402
13595 10 29624618
13601 10 29938391
13602 10 29938477
13603 10 30039959
13604 10 30039974
13605 10 30042372
13606 10 30042941
13610 10 30115930
13581 10 29016387
13580 10 29016099
13579 10 29015733
13572 10 28662459
13571 10 28662309
13570 10 28661727
13568 10 28623495
13562 10 28253485
13561 10 28252892
13560 10 28252880
13559 10 28251923
14040 10 44885069
14041 10 44885284
14042 10 44885286
13775 10 37866127
13447 10 17681227
13441 10 17316048
13440 10 17315904
13435 10 17207001
13434 10 17171748
13432 10 17168734
13431 10 17168298
13430 10 17167830
13426 10 16815712
14225 10 56429804
13882 10 41563512
13883 10 41563527
13886 10 41620271
13894 10 41988378
13895 10 41993347
13896 10 41993823
13897 10 41995231
13898 10 41995279
13899 10 41995369
13900 10 41995487
13904 10 42085660
13905 10 42088646
13914 10 42187969
13916 10 42210020
13917 10 42211248
13919 10 42225415
14102 10 48544105
14097 10 48482757
14096 10 48482694
14093 10 48470763
14092 10 48470761
14091 10 48470702
14090 10 48470535
14089 10 48470507
14088 10 48470453
14087 10 48470428
14086 10 48469958
14085 10 48467999
14084 10 48303998
14076 10 46910214
14067 10 46266822
14066 10 46265053
14065 10 46264982
14064 10 46264853
13462 10 21929973
13460 10 21735137
13459 10 21724218
13458 10 21717705
13457 10 21717081
13456 10 21705537
13515 10 24751699
13517 10 24771274
13519 10 24940963
14266 10 57439330
14265 10 57439268
13995 10 43911763
13992 10 43908782
13989 10 43905414
13988 10 43905375
13987 10 43904833
13986 10 43904767
13985 10 43904753
13984 10 43904711
13983 10 43902730
13980 10 43899727
13979 10 43899133
13977 10 43875328
13973 10 43839502
13972 10 43826023
13971 10 43823817
13970 10 43823748
13969 10 43823477
13968 10 43822864
13967 10 43822574
13966 10 43820895
13965 10 43820710
33254 30 31967693
13963 10 43734817
13640 10 31486876
13638 10 31321381
13636 10 31313997
3660 3 49607871
3659 3 49219423
3657 3 48754623
3653 3 48712487
3652 3 48712296
3651 3 48710047
3650 3 48710000
3633 3 48250032
3632 3 48249995
3625 3 48098426
3621 3 46992063
3619 3 46089166
3618 3 46069680
14617 11 18680668
14614 11 18658736
32994 30 4116247
14644 11 20492528
14659 11 21206432
14642 11 20097801
14640 11 19899015
14634 11 19771291
14632 11 19711062
14631 11 19710287
14630 11 19708051
14718 11 29275475
14719 11 29275562
14720 11 29275709
14722 11 29451240
14723 11 29451374
14762 11 33596419
14760 11 33468720
14758 11 33293091
14757 11 33272458
14756 11 33264488
14755 11 33261441
14753 11 33246288
14752 11 33240715
14751 11 33240407
14750 11 33240247
14745 11 32727454
14744 11 32727346
14738 11 31570053
14791 11 38063497
14788 11 37986605
14782 11 37095540
14781 11 37093741
14802 11 40210214
14803 11 40210519
14804 11 40210648
21524 16 49453088
21525 16 49462495
21528 16 49471597
14798 11 38741329
14799 11 38741370
14797 11 38738769
14796 11 38737716
14795 11 38737530
14794 11 38736943
14793 11 38463576
14578 11 16068045
14866 11 44942203
14863 11 44608997
14862 11 44608858
14858 11 44499461
14857 11 44497975
14856 11 44495826
14855 11 44490121
14854 11 44482984
14853 11 44482964
14839 11 44101540
14884 11 46450661
14886 11 46539020
14887 11 46539024
14888 11 46539240
14889 11 46539241
14890 11 46539275
14891 11 46539334
14892 11 46539371
14893 11 46542146
14894 11 46542194
14895 11 46545238
14896 11 46545629
14875 11 45183026
14874 11 45182943
14873 11 45182823
14872 11 45182818
14871 11 45181052
14869 11 45168681
14868 11 45168510
14819 11 43090857
14919 11 47653382
14920 11 47654086
14905 11 46781396
26265 21 15462356
14943 11 48558780
14935 11 48410291
14934 11 48409916
14929 11 48218940
14928 11 48218878
14927 11 48218817
14926 11 48218113
14979 11 49269537
14978 11 49268830
14976 11 49255952
14974 11 49255479
14973 11 49254319
14972 11 49254280
14971 11 49253345
14970 11 49253221
14969 11 49253155
14968 11 49253075
14967 11 49252774
14966 11 49252663
14953 11 48815616
14952 11 48810467
14951 11 48807648
14947 11 48765333
23710 18 15534580
23711 18 15534593
15041 11 53259425
15025 11 52422469
15024 11 52421354
15020 11 52261515
15019 11 52261364
15015 11 52131112
15013 11 52101325
15004 11 51139203
15003 11 51136156
14992 11 50048149
14991 11 50047635
15074 11 54205094
15073 11 54204322
15072 11 54204293
15065 11 53960561
15063 11 53897177
15062 11 53826609
15061 11 53825566
15060 11 53825492
15054 11 53565296
15053 11 53564276
15026 11 52492675
15128 11 56551539
15123 11 56391535
15122 11 56390658
15121 11 56390442
15120 11 56390043
15119 11 56389983
15117 11 56389305
15116 11 56383039
15134 11 56886813
15290 11 66256392
15289 11 66254846
15447 11 74625128
15446 11 74624999
15445 11 74624978
33264 30 33744763
15475 11 79083792
15476 11 79083881
15409 11 73186585
15408 11 73186537
15406 11 73178516
15405 11 73178444
15404 11 73178208
15403 11 73178175
15402 11 73178021
15401 11 73177947
15400 11 73177911
15399 11 73177905
14671 11 22326296
14670 11 22326278
14669 11 22310827
14667 11 21901992
14663 11 21685537
14662 11 21685457
14529 11 13236235
14530 11 13236399
14759 11 33304134
14538 11 13667419
15253 11 63309420
15254 11 63309581
15255 11 63312601
15256 11 63312638
15270 11 64715887
14477 11 9179360
14483 11 9838337
14482 11 9825739
14481 11 9788244
14480 11 9787235
15348 11 68405894
15347 11 68405845
14501 11 11383475
14713 11 25344121
14712 11 25344113
15245 11 62838620
15248 11 62901603
15249 11 62901768
15167 11 58368606
15222 11 59549600
15218 11 59437731
15217 11 59437573
15213 11 59368323
15212 11 59348980
15211 11 59348846
15210 11 59346234
15209 11 59346227
15208 11 59343674
15207 11 59341082
15206 11 59340984
15205 11 59340908
15203 11 59333553
15202 11 59329835
15102 11 55905255
15103 11 55910322
15104 11 55910671
15106 11 55928408
15107 11 56001390
15108 11 56002153
15111 11 56061266
33327 30 48929864
15113 11 56094615
14366 11 18425
14367 11 24215
17049 12 77933003
17050 12 77933776
17042 12 77557229
17045 12 77603675
17035 12 76243838
17034 12 76243815
17032 12 76203749
17027 12 75974085
17025 12 75953836
17024 12 75952618
17023 12 75943195
16835 12 68736892
16834 12 68736816
16830 12 68348403
16821 12 68230336
16818 12 68227841
16817 12 68227839
16814 12 68193141
16813 12 68192685
16812 12 68192504
16811 12 68190880
16829 12 68286888
16828 12 68283703
16827 12 68282682
16807 12 67989899
16806 12 67989669
8305 6 34055138
8301 6 33692458
8300 6 33691854
8298 6 33638517
8297 6 33634847
16743 12 66754823
16746 12 66776285
16749 12 66813229
32989 30 3513508
16738 12 66467628
16737 12 66466583
16736 12 66465980
16735 12 66465943
16734 12 66465890
16733 12 66465492
16732 12 66465446
16552 12 61100723
16553 12 61101061
16558 12 61227033
16559 12 61227106
16560 12 61227107
16567 12 62151636
16572 12 62280379
16573 12 62282816
16667 12 65085322
16666 12 65085280
16665 12 65084777
16662 12 64899511
16661 12 64898262
16660 12 64874086
16659 12 64873661
16658 12 64873141
16657 12 64872136
16656 12 64819115
16655 12 64818945
16654 12 64818916
16653 12 64818680
16652 12 64804338
16641 12 64552838
16640 12 64552524
16639 12 64552522
16636 12 64474717
16634 12 64446102
16632 12 64446057
16631 12 64440614
16627 12 63961480
16616 12 63796952
16615 12 63796467
16614 12 63796462
16613 12 63795820
16612 12 63795616
16607 12 63608318
16606 12 63607416
16605 12 63605027
16604 12 63604940
16603 12 63604475
16602 12 63604419
16601 12 63604325
16600 12 63604302
16599 12 63604301
16598 12 63604069
16595 12 63514389
16594 12 63512168
16593 12 63512118
16592 12 63512090
16591 12 63512061
16589 12 63507493
16523 12 60087156
16522 12 60087107
16520 12 59997032
16519 12 59996576
16518 12 59991505
16517 12 59991468
16514 12 59949662
16511 12 59737349
16510 12 59734209
16503 12 59376044
16502 12 59375933
16501 12 59373174
16530 12 60221193
16536 12 60424405
16431 12 57579789
16430 12 57577645
16429 12 57577465
16427 12 57569828
16426 12 57569403
16425 12 57568809
16424 12 57564617
16423 12 57564439
33039 30 9091615
16422 12 57562849
16421 12 57562696
16420 12 57539989
23543 18 8397380
33041 30 9273868
16373 12 56176934
16376 12 56326209
16377 12 56326230
16378 12 56326465
16380 12 56326972
16381 12 56328781
16383 12 56440209
16384 12 56440680
16386 12 56482258
16390 12 56598694
16392 12 56702823
16393 12 56705834
16359 12 53809267
16488 12 58800703
16489 12 58801124
16490 12 58801310
16305 12 49714622
16306 12 49716003
16307 12 49716498
16173 12 40131947
16179 12 40237137
16185 12 40303950
15676 12 10353675
15690 12 11830408
15691 12 11831114
15692 12 11833914
15693 12 11834122
15694 12 11834147
15696 12 11891737
15697 12 11892296
15698 12 11892323
15701 12 11893855
15702 12 12070019
15703 12 12071367
15704 12 12071974
15705 12 12090905
15706 12 12091504
15707 12 12092666
15708 12 12092690
15710 12 12115541
15711 12 12115965
15713 12 12116606
15725 12 12588112
15721 12 12377588
16031 12 29862891
16032 12 29862940
16036 12 30040224
16037 12 30042774
16038 12 30043104
16039 12 30043769
29967 25 66720817
29972 25 66790605
29976 25 66829149
16044 12 30835574
16045 12 30835818
16046 12 30835925
16047 12 30853089
16048 12 30853496
19234 14 61841933
19233 14 61835067
19232 14 61817000
16084 12 33139737
16088 12 33160579
16089 12 33160678
16090 12 33187008
16091 12 33187010
16092 12 33187046
16093 12 33187058
16094 12 33187148
16095 12 33187286
16097 12 33350267
16098 12 33350353
16099 12 33350467
16100 12 33350723
16101 12 33350787
16102 12 33350789
16116 12 34171535
16117 12 34171597
16108 12 33990799
16107 12 33984250
16106 12 33984141
16142 12 35063889
16140 12 34969357
16139 12 34969170
16138 12 34964487
16137 12 34963884
16132 12 34546201
16131 12 34490551
16121 12 34333001
16008 12 27868932
16011 12 28233935
16016 12 28614474
16021 12 28727178
16022 12 28727196
15915 12 24906036
15921 12 25123056
15926 12 25205002
15927 12 25211519
11519 8 72772500
15930 12 25411437
15943 12 25823364
15942 12 25821366
15941 12 25821352
15940 12 25821308
15939 12 25821260
15938 12 25820750
15937 12 25819215
15950 12 25981703
15951 12 25982133
15952 12 25985752
15956 12 26054474
15965 12 26151324
15966 12 26151745
15897 12 24402261
15907 12 24526639
15906 12 24526595
15905 12 24526452
15904 12 24514148
15902 12 24503373
15890 12 24152408
15891 12 24152710
15892 12 24153000
15893 12 24153036
15894 12 24153155
7838 6 8590367
7839 6 8590770
7840 6 8591149
7841 6 8592302
7843 6 8597562
7844 6 8597649
7845 6 8597995
7847 6 8679722
7848 6 8694362
15884 12 23924100
15883 12 23921535
15882 12 23919182
15881 12 23873523
15880 12 23873495
15877 12 23250224
15876 12 23250149
15874 12 23249335
15870 12 23052853
15852 12 22040106
15856 12 22195490
15858 12 22209806
15862 12 22425568
15863 12 22425717
15864 12 22427680
15728 12 12902487
15729 12 12905467
15732 12 12914323
15733 12 12914480
15735 12 12920109
15738 12 13217643
15739 12 13218643
15740 12 13220916
11660 8 77241835
11661 8 77241879
11662 8 77241928
15557 12 5315791
15556 12 5315785
15553 12 5292061
15552 12 5292009
15550 12 5279964
15549 12 5278846
15548 12 5278560
15547 12 5277719
16352 12 53299892
16925 12 71695040
16922 12 71656754
16918 12 71639557
16915 12 71622810
16914 12 71622704
15804 12 17275308
15805 12 17276059
15809 12 17632155
15813 12 17994442
15815 12 18082495
15818 12 18098125
15819 12 18098257
15820 12 18098371
15821 12 18098589
15822 12 18098980
15827 12 18376873
15828 12 18592651
15830 12 18610073
15836 12 19146938
15661 12 8643926
15660 12 8643549
15659 12 8643497
15658 12 8643269
16853 12 70421437
17112 12 79544771
16333 12 51949040
16335 12 52093041
16343 12 52307801
16344 12 52308572
16345 12 52308581
16346 12 52308760
16483 12 58550824
16482 12 58550350
16481 12 58546230
16213 12 41903620
16212 12 41903511
15775 12 14552229
15770 12 14355681
15769 12 14354987
15767 12 14317986
15765 12 14187555
15764 12 14083851
15762 12 14083003
15761 12 14082958
15760 12 14082951
15759 12 14082866
15756 12 14046575
17085 12 79191607
16797 12 67790291
16796 12 67789575
16792 12 67551431
16791 12 67551378
16790 12 67550935
16789 12 67550884
16788 12 67550520
16787 12 67550490
16777 12 67423266
16776 12 67403825
16775 12 67403690
16774 12 67403324
16773 12 67403070
16772 12 67402834
16771 12 67402783
16770 12 67402746
16769 12 67402697
16768 12 67402335
16767 12 67402321
16766 12 67402260
16765 12 67402217
16764 12 67402084
16763 12 67402017
16762 12 67402011
16761 12 67378129
16760 12 67377398
16759 12 67377392
16758 12 67376495
16165 12 37521544
16166 12 37521784
16167 12 37521866
15785 12 14971871
15786 12 14971875
15789 12 15694202
33294 30 43376742
16201 12 40868491
16196 12 40654789
16195 12 40654607
16194 12 40654238
16193 12 40654194
16192 12 40652859
16191 12 40595657
16187 12 40541398
16186 12 40541253
16001 12 27439606
15999 12 27412464
5851 5 10936391
5848 5 10868495
5847 5 10868438
16282 12 47675524
16287 12 47982523
16289 12 48528212
16290 12 48528224
33308 30 46596154
33309 30 46596187
33310 30 46596216
16297 12 49247620
16298 12 49248332
16300 12 49266330
16302 12 49269354
16851 12 69681954
16850 12 69681873
16540 12 60824730
15668 12 9021358
15664 12 8771044
17384 13 16726185
26634 21 36470383
17437 13 18427182
17440 13 18523504
17445 13 18716683
17448 13 18748329
17452 13 18759170
17453 13 18761006
17458 13 19565244
17460 13 19757883
17461 13 19757918
17462 13 19758321
17463 13 19758435
17466 13 19789623
17467 13 19809143
17468 13 19809526
17469 13 19809860
17470 13 19810233
17513 13 21562950
17514 13 21563107
17515 13 21563128
17518 13 21581311
17519 13 21584409
17527 13 21852808
17528 13 21853027
17529 13 21853118
17530 13 21853225
17531 13 21853744
17538 13 22047791
17539 13 22074142
17542 13 22165271
17543 13 22165531
17544 13 22193815
17545 13 22204458
17555 13 22630978
17556 13 22631561
17557 13 22728209
17596 13 29058924
17585 13 28346742
17680 13 32753950
17681 13 32758350
17682 13 32758397
17683 13 32758443
17684 13 32759004
17685 13 32759044
17686 13 32759057
17698 13 32767970
17701 13 32788021
17702 13 32795407
17703 13 32795713
17704 13 32796835
17708 13 32867885
17711 13 32979266
17712 13 32979424
17713 13 32979989
14680 11 23905320
14681 11 23906612
17894 13 37902689
17893 13 37894689
17892 13 37893845
17675 13 32281226
17674 13 32262002
17673 13 32260509
17672 13 32260024
17671 13 32260015
17670 13 32259676
17760 13 33709713
17608 13 29862121
17611 13 30001474
17612 13 30001796
17613 13 30003651
17573 13 26523851
17563 13 25938452
17562 13 25937769
17809 13 34677150
17806 13 34548658
17805 13 34541687
17801 13 34516555
17800 13 34516124
17799 13 34516041
17798 13 34515980
17797 13 34515780
17796 13 34515665
17795 13 34515494
17794 13 34514947
17793 13 34514943
17792 13 34514809
17791 13 34514726
17790 13 34514689
17789 13 34514477
17788 13 34514324
17787 13 34488012
17786 13 34487347
18102 13 46017963
18103 13 46018191
18104 13 46019125
18105 13 46019477
18106 13 46046944
18109 13 46068904
18111 13 46108928
18112 13 46113045
18113 13 46116985
18114 13 46117078
18027 13 43180348
18028 13 43192045
18029 13 43192101
18030 13 43192669
18031 13 43192696
17830 13 35378560
17832 13 35381843
17836 13 35464463
17838 13 35465472
17840 13 35523780
17850 13 36254827
17854 13 36274095
17855 13 36276884
17856 13 36276919
17729 13 33057587
17728 13 33057531
17727 13 33056016
17726 13 33055998
17725 13 33055966
17724 13 33055927
17723 13 33055439
17722 13 33055055
17721 13 33054839
17720 13 33054483
17719 13 33054464
17718 13 33054457
17717 13 33054127
17716 13 33054103
17715 13 33053948
17651 13 31129285
17650 13 31129283
17647 13 31036699
17646 13 31036143
17642 13 30967335
17641 13 30967077
17640 13 30966910
17639 13 30966779
33102 30 13588718
17635 13 30782202
17634 13 30776116
17633 13 30775116
17632 13 30774973
17631 13 30774618
17630 13 30774547
17629 13 30774524
17628 13 30774523
17627 13 30774256
17625 13 30674516
18013 13 42438950
18012 13 42353497
18007 13 42253783
18005 13 41863565
17999 13 41722823
17998 13 41722394
17425 13 18177198
17424 13 18166398
17421 13 18094219
17417 13 17972241
17415 13 17910830
17410 13 17803925
17406 13 17723846
17405 13 17723706
17399 13 17701339
17397 13 17701322
17396 13 17620873
17394 13 17591471
18060 13 45111046
17600 13 29097246
17431 13 18223290
17918 13 39483558
17919 13 39483927
17920 13 39485004
17921 13 39485158
17923 13 39509088
17925 13 39509245
17927 13 39510281
17928 13 39510580
17934 13 39731058
17936 13 39749907
17937 13 39749940
17489 13 20946398
17490 13 20946847
17491 13 20947065
17493 13 20947629
17494 13 20947846
17495 13 20948028
17496 13 20948265
17497 13 20948477
17498 13 20948545
17499 13 20951853
19744 15 14070386
18491 14 16920107
18493 14 16983472
18496 14 17028362
18497 14 17033472
18498 14 17050277
18500 14 17052523
18501 14 17052590
18502 14 17052670
18603 14 22198161
18602 14 22197952
18601 14 22197945
18600 14 22197772
18599 14 22197755
18598 14 22197543
18597 14 22197537
18596 14 22197455
18595 14 22197155
18594 14 22197117
18593 14 22197059
18592 14 22197017
18591 14 22196757
18590 14 22196543
18589 14 22196386
18588 14 22196372
18587 14 22196319
18586 14 22196219
18585 14 22195812
18577 14 21497457
18576 14 21496860
18575 14 21496684
18574 14 21483994
18309 14 4647522
18352 14 6688829
18351 14 6680076
18392 14 10825328
18393 14 10825424
18395 14 10828292
18463 14 14413804
18518 14 18211702
18519 14 18212285
18623 14 24024282
18625 14 24030773
18626 14 24030774
18627 14 24030778
18628 14 24030779
18629 14 24031539
18636 14 24138192
18656 14 24696986
18657 14 24697632
18658 14 24697858
18659 14 24698742
18664 14 24848920
18640 14 24434670
18641 14 24434803
18642 14 24434887
18643 14 24435200
18905 14 45196202
18909 14 45199906
18911 14 45712923
18924 14 45854575
18925 14 45970112
18926 14 45970288
14606 11 17437879
14605 11 17437673
18929 14 46065636
18928 14 46064998
18973 14 48728179
18975 14 48740866
18976 14 48741040
18977 14 48741924
18987 14 49047512
18988 14 49048143
18989 14 49048892
18990 14 49083263
18993 14 49113239
18571 14 20868943
18570 14 20868421
18569 14 20867901
18775 14 28726929
18770 14 28547311
18769 14 28545567
18768 14 28545556
18766 14 28534786
18765 14 28534783
18764 14 28534578
18754 14 28311019
18751 14 28279494
18750 14 28279394
18749 14 28279363
18748 14 28279103
18747 14 28278412
18746 14 28278128
18745 14 28278070
18744 14 28277925
18743 14 28277915
18742 14 28277833
18741 14 28277789
18740 14 28275915
18733 14 28125790
18728 14 28084418
18719 14 27132409
18718 14 27131199
18717 14 27130896
18716 14 27130717
18715 14 27130476
18714 14 27130454
18713 14 27126823
18710 14 27123114
18707 14 27000046
18704 14 26896954
18703 14 26895938
18699 14 26783407
18698 14 26783238
18697 14 26783217
18694 14 26540615
18690 14 26525094
18687 14 26512797
18683 14 26298636
18681 14 26291686
18680 14 26273572
18679 14 26273565
18678 14 26273403
18677 14 26273363
18676 14 26273162
18675 14 26273001
18674 14 26272852
18673 14 26272770
18682 14 26293823
18672 14 26163590
18671 14 26163583
18670 14 26163554
33084 30 12500459
33085 30 12500494
19410 14 74124648
19411 14 74132712
19412 14 74132778
19416 14 74162919
19417 14 74214011
19418 14 74217053
19419 14 74217395
19420 14 74217598
28978 25 3326648
28980 25 3334627
28981 25 3334708
28982 25 3334808
28983 25 3335023
28984 25 3336488
28985 25 3339116
19511 14 77800412
19512 14 77800555
19513 14 77801349
19514 14 77801454
19515 14 77801466
19516 14 77809348
19460 14 75357881
19482 14 75689674
19481 14 75688486
19341 14 68813663
19340 14 68813546
19339 14 68813513
19332 14 68739425
18859 14 31121649
18853 14 30954088
18852 14 30947688
18851 14 30947349
18850 14 30946605
18849 14 30897683
18848 14 30895903
18847 14 30894691
18846 14 30894369
18845 14 30892269
18844 14 30891145
18842 14 30874715
18841 14 30874450
18840 14 30871723
18839 14 30871666
18838 14 30871022
18837 14 30870675
18836 14 30870295
18835 14 30870067
18834 14 30870004
18833 14 30868056
18832 14 30862024
18829 14 30823883
18828 14 30820679
18620 14 23724276
18619 14 23724154
19231 14 61288876
19230 14 61288114
18512 14 17816710
18511 14 17815296
18510 14 17770135
18509 14 17770033
18607 14 22609149
19310 14 68480353
19311 14 68481043
19312 14 68481554
19313 14 68481780
19314 14 68481781
19319 14 68550817
19320 14 68551151
19321 14 68551617
19322 14 68551620
19325 14 68563731
19346 14 68956513
19345 14 68955588
19006 14 50454527
19004 14 50429450
18827 14 30738589
18862 14 32384619
18372 14 7949470
18867 14 35323126
18871 14 35389951
18872 14 35392149
18869 14 35368422
18870 14 35368498
18882 14 39134691
18883 14 39134850
18866 14 33917449
18865 14 33916422
14201 10 54951663
33158 30 18710353
14203 10 54982282
19057 14 51879304
19056 14 51879192
19055 14 51879187
19054 14 51878881
19053 14 51878804
19052 14 51878694
19051 14 51871893
19046 14 51670239
19045 14 51669632
19041 14 51329376
19038 14 51241142
19037 14 51240907
19036 14 51240732
19035 14 51223749
19034 14 51223714
19033 14 51223424
19032 14 51223413
19030 14 51201991
19287 14 66284518
19288 14 66284680
19293 14 66379724
19294 14 66385869
19262 14 64142816
19263 14 64145397
19268 14 64248906
19269 14 64249189
19067 14 53095723
19068 14 53095741
19069 14 53096382
19070 14 53168188
19078 14 53275436
19079 14 53282268
19081 14 53284746
19086 14 53367217
23077 17 56646838
19179 14 58179391
19180 14 58179529
19183 14 58180634
19184 14 58181269
19185 14 58181456
18521 14 18427111
18523 14 18428946
18529 14 18506068
18530 14 18506070
18532 14 18518043
18533 14 18518821
18536 14 18551296
18538 14 18553012
18546 14 18798202
33197 30 24150497
19238 14 62280706
19243 14 62344131
19244 14 62346342
19245 14 62346648
19246 14 62347227
19258 14 62558595
19259 14 62565647
11780 8 81047487
11779 8 81047477
19175 14 57987760
19174 14 57987188
19173 14 57987044
19172 14 57987042
19171 14 57986665
19170 14 57986360
18318 14 5323350
32943 30 267779
24421 18 53318160
24420 18 53317480
15515 12 3956614
15516 12 3956929
19714 15 12714235
19715 15 12725137
19716 15 12725711
19717 15 12725735
19718 15 12728361
19720 15 12804996
19721 15 12805026
19722 15 12805490
19724 15 12807559
19725 15 12809088
19727 15 12809868
19728 15 12810790
19729 15 12811305
19730 15 12811555
19731 15 12915488
19732 15 12919203
19805 15 17322078
19809 15 17404324
19810 15 17406650
19820 15 17571150
19821 15 17590095
19822 15 17596107
19823 15 17597110
19824 15 17603651
19826 15 17650603
19830 15 17686282
19831 15 17694910
19832 15 17705418
19833 15 17706212
19834 15 17706284
19835 15 17706417
19836 15 17706541
19837 15 17706838
19838 15 17707719
19840 15 17717951
19842 15 17756163
19844 15 17757189
19970 15 24772740
19972 15 24784321
19977 15 25133032
19978 15 25133528
19981 15 25224526
19983 15 25225176
19984 15 25225229
19958 15 24570781
19938 15 23867443
19933 15 23708092
19926 15 23481786
19925 15 23481760
19923 15 23432825
19922 15 23430930
19920 15 23312595
19917 15 23257854
19916 15 23257853
19915 15 23256870
19914 15 23256843
19913 15 23256702
19912 15 23255999
21629 16 52957266
21626 16 52934970
21625 16 52932905
21620 16 52710256
21619 16 52710208
21618 16 52710007
21617 16 52709942
21616 16 52709862
21614 16 52577793
21611 16 52484349
21610 16 52481709
20060 15 37697111
20058 15 37546108
20057 15 37546107
33053 30 10587422
33054 30 10587657
33055 30 10588245
2010 2 34937697
2008 2 34920299
33060 30 11250212
2007 2 34617227
2005 2 34309015
20055 15 37311024
20275 15 50529386
20276 15 50529440
20278 15 50550470
33107 30 13795274
20297 15 51915619
20295 15 51877954
20294 15 51877859
20293 15 51870017
9460 7 35655681
9447 7 34894477
20266 15 49642974
19713 15 12544660
19704 15 12107354
19703 15 12107347
19702 15 12107049
19701 15 12107048
19700 15 12106947
19699 15 12106870
19698 15 12106132
19697 15 12089636
20129 15 41643898
20125 15 41264513
20124 15 41264473
20123 15 41264086
20122 15 41262614
20121 15 40947676
20118 15 40790223
20097 15 40114381
20248 15 48499870
20250 15 48522777
33180 30 21090025
33181 30 21090031
19776 15 14931699
19765 15 14928592
19764 15 14928452
19763 15 14928338
19788 15 16267386
19855 15 19545746
19857 15 19546173
19858 15 19546387
19859 15 19546745
19860 15 19546843
19863 15 19662443
19864 15 19662656
19865 15 19743983
20238 15 46113263
20237 15 46111063
20235 15 46036448
20233 15 46035418
20232 15 46035349
20231 15 46035109
20230 15 46024710
20221 15 45895495
20220 15 45890021
20218 15 45840783
20217 15 45829145
20216 15 45828016
20215 15 45827888
20214 15 45826077
20212 15 45824934
20211 15 45824597
20210 15 45819822
20209 15 45819793
19847 15 18237186
19846 15 18233421
20396 15 56647066
20395 15 56647017
20393 15 56326641
20392 15 56326490
19901 15 21468139
19899 15 21467683
19898 15 21456419
19897 15 21454836
19893 15 21339728
19890 15 21258955
19889 15 21258918
19888 15 21258880
19886 15 21235759
20044 15 34508447
20045 15 34522068
20046 15 34529036
20047 15 34529285
19745 15 14750989
19746 15 14751029
19747 15 14751139
19748 15 14751213
19749 15 14751221
19750 15 14751342
19751 15 14751829
19752 15 14751856
19753 15 14752341
19757 15 14759633
19758 15 14759660
20076 15 39025962
20063 15 38387860
20064 15 38388118
20069 15 38525556
21772 16 60619569
21773 16 60620116
21774 16 60620118
21775 16 60620184
21776 16 60621050
21777 16 60621471
21778 16 60621908
21779 16 60621911
21780 16 60622368
21781 16 60622557
21782 16 60622668
21783 16 60622699
21784 16 60622972
21785 16 60622976
21786 16 60623197
21652 16 54806396
21654 16 54839182
21656 16 54839587
21572 16 51246182
21573 16 51246707
21574 16 51246809
21575 16 51247145
21550 16 50193630
21309 16 42257708
21312 16 42300130
21313 16 42306057
21315 16 42306250
21316 16 42306251
21317 16 42306311
21318 16 42306614
21319 16 42307219
21320 16 42307276
21321 16 42307519
21322 16 42307791
21323 16 42307795
21324 16 42307974
21325 16 42308145
21326 16 42308195
21327 16 42308696
21328 16 42308827
21332 16 42474053
21333 16 42480368
21353 16 42933849
21354 16 42934286
21359 16 42967558
21360 16 42967604
21364 16 43097748
21370 16 43291899
21371 16 43292437
21372 16 43292710
21373 16 43361074
21189 16 37829937
21192 16 38145732
21193 16 38147774
21194 16 38147861
21195 16 38152012
21196 16 38152031
21197 16 38152205
21198 16 38152494
21199 16 38152769
21208 16 38415718
21213 16 38604134
21214 16 38604160
21215 16 38604542
21216 16 38604595
21218 16 38619321
21220 16 38663222
21221 16 38663557
21224 16 38721440
21229 16 38854424
21230 16 38893739
21231 16 38894013
21232 16 38894024
21233 16 38894062
21234 16 38894370
21235 16 38895221
21236 16 38895669
21237 16 38897103
21240 16 38897936
21243 16 38915110
21245 16 38919016
21246 16 38919133
21247 16 38919162
21250 16 39037027
21251 16 39041470
21253 16 39058746
21255 16 39122073
21256 16 39127344
21257 16 39156650
21259 16 39174259
21260 16 39174382
21262 16 39184459
21263 16 39184463
21264 16 39184709
21265 16 39184754
21266 16 39184802
21268 16 39755986
21271 16 39781678
21300 16 41280720
21299 16 41280146
21298 16 41249671
21297 16 41249197
21292 16 40965185
21291 16 40964174
21290 16 40962571
21288 16 40925943
21187 16 37819191
21188 16 37819662
12567 9 38533922
12568 9 38534334
12569 9 38536357
12570 9 38536359
12571 9 38536514
12573 9 38609599
12574 9 38610929
12575 9 38611832
33033 30 8707961
12580 9 39066501
12581 9 39066544
33044 30 9548885
20900 16 19832850
20901 16 19832879
20902 16 19833021
20904 16 19837028
20906 16 19840905
20908 16 19842741
20914 16 19953003
20920 16 20357524
20923 16 20511398
20925 16 20514032
20821 16 17197101
20822 16 17197324
20823 16 17197866
20826 16 17504062
20827 16 17520732
20828 16 17521712
20829 16 17521755
20830 16 17521776
20832 16 17635355
20833 16 17635361
20834 16 17635535
20835 16 17635576
20836 16 17637339
20838 16 17754100
20839 16 17756450
20840 16 17756507
20841 16 17765409
20844 16 17811642
20845 16 17812672
20852 16 17906204
20853 16 17943973
20868 16 18728614
20870 16 18773414
20872 16 18774801
20883 16 19437287
20884 16 19458284
20886 16 19459858
20892 16 19460357
20893 16 19460362
20798 16 16102783
20796 16 16019513
20793 16 16004644
20792 16 16003274
20791 16 16003265
20790 16 16002873
20789 16 16002666
20787 16 15989373
20781 16 15808721
20780 16 15805696
20776 16 15775941
20775 16 15775925
20774 16 15775458
20773 16 15774623
20771 16 15770312
20767 16 15589978
20766 16 15589593
20763 16 15412258
20759 16 15267053
20757 16 15247673
20756 16 15247501
20749 16 14593474
20743 16 14542889
33130 30 16085610
3841 3 59218198
3836 3 59117710
33136 30 16831102
8455 6 45661069
8456 6 45688372
8457 6 45696421
8458 6 45696716
8459 6 45696850
8460 6 45696912
8461 6 45697167
8462 6 45697168
8463 6 45697724
8467 6 46398179
8468 6 46398289
33143 30 17314229
27866 23 11018402
27862 23 10652015
27861 23 10651044
27860 23 10650877
27859 23 10650595
27858 23 10650562
27857 23 10650394
27856 23 10650207
27855 23 10650172
27854 23 10649482
27853 23 10649446
27852 23 10649415
27851 23 10649370
33156 30 18491901
27847 23 9866493
27840 23 9354638
27832 23 8677304
27831 23 8643411
27829 23 8608299
27828 23 8605587
27827 23 8604948
27826 23 8604379
27825 23 8600852
27824 23 8600487
27823 23 8600486
27822 23 8600394
27821 23 8600303
27819 23 8568309
27818 23 8567646
27817 23 8567481
27815 23 8337124
27811 23 8274292
27810 23 8274270
27809 23 8274189
27808 23 8274159
27807 23 8274024
27806 23 8273896
27805 23 8273740
27804 23 8273268
27803 23 8273218
27802 23 8272755
27801 23 8272731
27800 23 8272691
27799 23 8272418
27798 23 8272330
27797 23 8272076
27796 23 8271801
27795 23 8271716
27791 23 8212647
27788 23 8148960
27787 23 8148653
27784 23 8117969
27782 23 8081026
27776 23 7781703
27774 23 7773951
27773 23 7773934
27772 23 7773772
27764 23 7555605
27759 23 7278688
20624 16 9574129
20623 16 9573279
20552 16 5071955
20551 16 5071114
20550 16 5069650
20549 16 5068483
20546 16 5004958
20545 16 5004832
20544 16 5004812
20543 16 5004789
20542 16 5003680
20541 16 5003498
20539 16 4991697
20538 16 4991160
21967 16 66675612
21968 16 66676198
21969 16 66676601
33188 30 23179566
21920 16 64911559
21919 16 64911418
21898 16 64766625
21900 16 64766794
21901 16 64766795
21903 16 64767693
21904 16 64767708
21910 16 64882316
21911 16 64882532
21912 16 64882590
21913 16 64882593
21916 16 64896083
21917 16 64896475
21918 16 64896589
21914 16 64885495
20937 16 21246241
20934 16 21186113
20933 16 21185781
21059 16 31879949
21058 16 31879935
33215 30 25731559
21045 16 30720530
21044 16 30720473
21383 16 43689368
21384 16 43689525
21385 16 43689922
21744 16 58147739
21743 16 58147457
21401 16 44573519
20742 16 14400784
20976 16 22329396
20972 16 22191468
20971 16 22187602
20970 16 22187254
20968 16 22187018
20967 16 22186984
20965 16 22186897
20964 16 22186633
20955 16 21886796
20953 16 21708484
20951 16 21650836
20948 16 21630996
20947 16 21629858
20946 16 21629830
20945 16 21629793
20944 16 21629518
20943 16 21629447
20942 16 21629395
21064 16 34124553
21167 16 36979094
21154 16 36873985
21151 16 36873517
21150 16 36873493
21149 16 36871966
21148 16 36871679
21147 16 36871050
21146 16 36871041
21145 16 36871033
21144 16 36869536
21143 16 36869318
21123 16 35998486
21121 16 35985799
33252 30 31797314
33253 30 31797589
21455 16 46002880
21452 16 45986846
21451 16 45986833
21450 16 45986615
21449 16 45986492
21448 16 45986399
21447 16 45982790
21444 16 45797295
21442 16 45686436
21441 16 45686412
21440 16 45685795
21439 16 45685187
21438 16 45682944
21437 16 45682601
21436 16 45682140
21435 16 45681857
21082 16 34832066
21081 16 34831945
21080 16 34831399
21079 16 34772077
21078 16 34771050
21512 16 49241287
21509 16 49214521
21508 16 49213226
21507 16 49211082
21505 16 49200208
21504 16 49101547
21502 16 49098280
21501 16 49096654
21498 16 49093247
21497 16 49092650
21496 16 49092498
21495 16 49091930
21666 16 56213301
21668 16 56232483
21669 16 56240218
21692 16 56718957
21693 16 56719254
21694 16 56719265
21695 16 56719851
21696 16 56720038
21697 16 56722319
21699 16 56734432
21701 16 56754960
21539 16 49603586
21538 16 49603411
21537 16 49603370
21408 16 44834239
21409 16 44834695
21410 16 44835031
21411 16 44849130
21412 16 44849340
21413 16 44849498
21414 16 44850280
21415 16 44853722
21416 16 44854798
21417 16 44854813
21418 16 44854818
21426 16 45135974
21476 16 48517518
21473 16 48429499
21472 16 48378074
21470 16 48365682
21469 16 48361377
20635 16 10424768
20636 16 10424918
20638 16 10425047
33280 30 39818580
20642 16 10496205
20644 16 10633832
20645 16 10634111
20649 16 10662379
20673 16 11433435
20675 16 11465012
20729 16 13642614
20601 16 8033264
20602 16 8033280
22985 17 49643837
22984 17 49643820
23327 17 69739362
23171 17 64089733
23172 17 64089800
1568 2 9930992
1567 2 9930859
1565 2 9903944
1564 2 9903770
1563 2 9903406
1562 2 9903396
1556 2 9644367
1555 2 9643885
1553 2 9552099
1549 2 9367125
1548 2 9360866
23023 17 52279616
23016 17 50981124
23015 17 50981106
23014 17 50922035
23013 17 50918998
23012 17 50820108
23009 17 50702165
23008 17 50702163
23007 17 50702049
23005 17 50585862
23004 17 50585314
23003 17 50551610
22752 17 41463975
22753 17 41463991
22770 17 41805325
22772 17 41846939
22773 17 41847737
22774 17 41848523
22775 17 41911329
22776 17 41911374
22777 17 41911744
22778 17 41911809
22779 17 41912321
22780 17 42063905
22789 17 42375651
22795 17 42730882
22797 17 42739670
22798 17 42739856
22801 17 42824152
22887 17 46942977
22888 17 46947454
22889 17 46947979
22890 17 46976012
22895 17 47262078
22896 17 47265012
22897 17 47265016
22898 17 47265078
22899 17 47265436
22900 17 47265520
22901 17 47265588
22902 17 47265629
22903 17 47265862
22904 17 47265877
22905 17 47384887
22906 17 47394427
22907 17 47394500
22909 17 47548960
22910 17 47549161
22911 17 47557228
22912 17 47557781
22913 17 47558444
22914 17 47558507
22916 17 47560213
22917 17 47560981
22918 17 47561396
22919 17 47562993
22920 17 47565033
22922 17 47565571
22923 17 47565705
22924 17 47565727
22925 17 47565758
22926 17 47565990
22927 17 47566070
22928 17 47566135
22929 17 47566136
22930 17 47566137
22931 17 47566341
22933 17 47585359
22934 17 47585397
22967 17 48651631
22965 17 48632422
22964 17 48632363
33017 30 6644816
22962 17 48579948
22959 17 48533920
22958 17 48519198
22955 17 48348627
22954 17 48312940
22952 17 48308086
22938 17 47641329
22936 17 47634151
22846 17 45743090
22845 17 45742349
22843 17 45503647
22842 17 45502984
22832 17 45120044
22831 17 45120015
22717 17 40282353
22721 17 40341430
22722 17 40343194
22723 17 40343491
22724 17 40344196
22730 17 40442695
22736 17 40649065
22676 17 38669834
22677 17 38669924
22689 17 39041469
22688 17 39041152
22687 17 39037492
22671 17 38250336
22670 17 38250332
33076 30 12045330
33077 30 12046280
33078 30 12046298
7751 6 1720912
7750 6 1720512
7752 6 1723558
22664 17 37053903
22663 17 37053572
22662 17 37053560
22661 17 37053500
22652 17 36905226
22651 17 36905112
22650 17 36904778
22646 17 36839069
22645 17 36837924
22642 17 36815702
22639 17 36420894
22638 17 36410715
22636 17 36268624
22635 17 36254699
22634 17 36249384
22633 17 36249274
22632 17 36248828
22631 17 36247717
22630 17 36247370
22629 17 36247257
22626 17 35602753
22623 17 35602567
22622 17 35596241
22614 17 35437178
22610 17 35376214
22609 17 35374300
22608 17 35373793
22606 17 35372457
22605 17 35297133
22604 17 35296741
22603 17 35293358
22602 17 35292872
22596 17 35113267
22595 17 35113186
22594 17 35111371
22588 17 34959183
22587 17 34958317
22585 17 34946678
22577 17 34875280
22364 17 19790424
22593 17 35042264
22567 17 33928477
22569 17 34056439
22489 17 30097441
22490 17 30098943
22492 17 30127111
22508 17 31105520
22507 17 31104606
22503 17 31015255
22267 17 16693124
22268 17 16693210
22269 17 16693397
22270 17 16711095
22271 17 16777330
22272 17 16777395
22273 17 16779717
22274 17 16781834
22277 17 17013756
22278 17 17014386
22279 17 17016881
22281 17 17129017
22282 17 17129234
22285 17 17299361
22289 17 17324522
22290 17 17324606
22291 17 17325130
22292 17 17327545
22296 17 17449883
22298 17 17483295
22299 17 17483602
22302 17 17623298
22303 17 17623299
22304 17 17623752
22305 17 17623769
22306 17 17623895
22307 17 17624005
22308 17 17624284
22309 17 17624523
22310 17 17624809
22319 17 17819135
22320 17 17819311
22238 17 15444500
22239 17 15447360
22240 17 15447861
22241 17 15449327
22242 17 15450663
22243 17 15450725
22244 17 15466008
22247 17 15499023
22248 17 15500127
22251 17 15713819
22252 17 15713907
22260 17 16379344
22261 17 16379669
22262 17 16383192
22263 17 16383200
17272 13 7763007
22066 17 5466828
28160 23 36993983
28161 23 36994097
28162 23 36995052
23166 17 63688837
23163 17 63683031
23124 17 59486312
23125 17 59486548
23127 17 59856035
23128 17 59863785
23131 17 59864616
22130 17 8795970
22126 17 8710757
22125 17 8705881
22807 17 43311305
22808 17 43312015
22448 17 23934037
22447 17 23927476
22446 17 23915760
22445 17 23915733
22444 17 23915717
22440 17 23642378
22855 17 46209047
22859 17 46329813
22860 17 46333400
22862 17 46349519
22863 17 46349663
22864 17 46349777
22865 17 46350149
22866 17 46350447
22867 17 46352192
22868 17 46352448
22869 17 46354064
22482 17 28176709
22480 17 28176374
22477 17 28071756
22475 17 27834288
23194 17 65180349
23193 17 65180313
23192 17 65180173
23191 17 65178955
23227 17 66569932
23230 17 66580145
23232 17 66591151
23236 17 66623080
23237 17 66623158
23238 17 66623164
23239 17 66624333
23240 17 66624463
23241 17 66624786
23242 17 66624809
23243 17 66624912
23244 17 66625029
23245 17 66625087
23247 17 66627586
23248 17 66628113
23249 17 66628431
23250 17 66628481
23251 17 66629082
23252 17 66631265
23253 17 66631283
23254 17 66632081
23255 17 66632131
23256 17 66632140
23257 17 66633060
23258 17 66633128
23259 17 66634005
23260 17 66638383
23261 17 66638862
23262 17 66642077
23263 17 67012191
23267 17 67018343
22214 17 13903756
22213 17 13903738
22212 17 13901825
22211 17 13901769
22209 17 13900597
22207 17 13900453
22206 17 13900450
22205 17 13900225
22201 17 13851327
22198 17 13591457
22197 17 13588445
22196 17 13588332
22192 17 13560028
22190 17 13554438
22174 17 13318377
22172 17 13242138
23218 17 66389236
23219 17 66394075
23041 17 53040179
22226 17 14417528
22225 17 14417503
22222 17 14393287
22655 17 36981219
22140 17 11325673
22144 17 11446761
22145 17 11447098
22146 17 11447690
22147 17 11448142
22148 17 11481463
22149 17 11481805
22150 17 11502781
23197 17 65665685
22450 17 24463656
22451 17 24464460
22454 17 24708253
22455 17 24710555
22456 17 24771149
22461 17 25131008
22462 17 25131774
22463 17 25131823
22464 17 25131824
22815 17 43610723
22816 17 43615170
22820 17 43869560
23106 17 58676902
23105 17 58676567
24548 18 61510995
24364 18 50676037
24365 18 50676537
24370 18 50812988
24376 18 50949197
24377 18 50951257
24378 18 50951821
24379 18 50952766
24380 18 50952961
24381 18 50953852
24382 18 50953873
24386 18 50989466
17092 12 79281382
17093 12 79281439
17094 12 79281455
24347 18 49832201
24346 18 49830756
24345 18 49829492
17109 12 79493133
32963 30 1279272
17105 12 79449863
32964 30 1280221
17103 12 79449025
17102 12 79448854
17100 12 79414183
17099 12 79414157
24332 18 48956641
24331 18 48956381
24330 18 48956160
24319 18 47069377
32965 30 1468026
24268 18 44934215
24267 18 44934206
24215 18 42094145
24084 18 34694149
24085 18 34694152
24086 18 34694302
24101 18 35061125
24096 18 34968314
24116 18 35868140
24118 18 35888769
24111 18 35605523
24113 18 35606207
24080 18 34156633
24079 18 34156531
24070 18 33689361
23897 18 29258476
23886 18 27986243
23884 18 27975473
23876 18 27658617
23844 18 26633896
23845 18 26635472
23846 18 26636214
23862 18 26779791
23861 18 26779744
23860 18 26779535
23859 18 26779515
23858 18 26779428
23857 18 26779367
23856 18 26779344
23855 18 26779190
23854 18 26779113
23853 18 26778930
23852 18 26778837
23848 18 26659276
23849 18 26660744
23850 18 26661067
23851 18 26661133
23864 18 26813895
23865 18 26814822
23870 18 27199353
23871 18 27199439
23872 18 27227029
23832 18 25211060
23831 18 25203210
23825 18 24954493
23823 18 24868383
23821 18 24868026
23820 18 24867981
23819 18 24867785
23818 18 24867535
23779 18 19259709
23778 18 18981993
23777 18 18981598
23776 18 18981577
23775 18 18981509
23774 18 18981359
9068 7 8370250
9069 7 8370406
9070 7 8370519
9071 7 8370551
9072 7 8370621
23666 18 13244818
23667 18 13244881
23668 18 13244892
23669 18 13245008
23670 18 13245031
23674 18 13297743
23675 18 13298631
23676 18 13299730
23677 18 13299892
23678 18 13304072
23682 18 13467550
23683 18 13467583
23684 18 13467608
23685 18 13468381
23686 18 13468495
23687 18 13475581
23691 18 13476580
23696 18 13859677
15097 11 55652038
15088 11 55572312
23466 18 3586000
23572 18 10221443
23566 18 9913745
23565 18 9909624
23647 18 12536480
23643 18 12472800
23642 18 12470724
23641 18 12359673
23637 18 12147583
23633 18 12026637
23632 18 12026603
23631 18 12026289
23628 18 11924766
23627 18 11924569
24200 18 40668640
24201 18 40669500
24202 18 40669834
24203 18 40675109
33122 30 15135182
23703 18 14115088
24336 18 49108133
24337 18 49108156
24338 18 49108508
24256 18 44209409
24255 18 44206129
24254 18 44205600
24252 18 44142744
23657 18 12792825
23658 18 12792840
23659 18 12793867
24313 18 46964865
24315 18 46965216
24276 18 45184724
24426 18 53452705
24425 18 53450362
24424 18 53449800
24423 18 53449544
24226 18 42662792
24227 18 42663006
24228 18 42663024
24002 18 32738986
23994 18 32406409
23989 18 32249261
23988 18 32249246
23986 18 32237001
23985 18 32236961
23984 18 32236235
23983 18 32235626
23982 18 32235360
23981 18 32234865
23980 18 32234101
24075 18 33919609
24129 18 37171652
24130 18 37172225
24131 18 37172302
24134 18 37200555
24135 18 37201141
24136 18 37201277
24143 18 37321212
24144 18 37321923
24146 18 37390165
24153 18 37724407
24154 18 37735307
24159 18 37907983
24160 18 37917077
24161 18 37927613
23955 18 31118790
23956 18 31120675
23783 18 20169744
24394 18 51507631
24395 18 51507668
24399 18 51650854
24400 18 51654738
4138 3 75464603
24233 18 42883181
24220 18 42512444
23787 18 20849633
23788 18 20849650
23789 18 20849691
23790 18 20849830
23791 18 20850725
23792 18 20850779
23795 18 21024399
23796 18 21024574
23797 18 21025898
24208 18 41629455
24209 18 41629515
24473 18 56093699
24472 18 56090983
24471 18 56090632
24468 18 56066710
24467 18 56066688
24466 18 56066311
24465 18 56066222
24464 18 56066194
32931 30 1548
25391 19 57450669
25390 19 57450341
25389 19 57450047
25388 19 57449909
25365 19 56270252
25366 19 56271082
25404 19 57922204
25405 19 57922474
25406 19 57923344
25092 19 40585068
25093 19 40585076
25096 19 40613817
25098 19 40644940
25099 19 40646647
25100 19 40646763
24921 19 32214727
24920 19 32213552
24918 19 32202722
24917 19 32202691
24913 19 32160992
24910 19 31957190
24903 19 31842169
24902 19 31841781
24901 19 31840958
24891 19 30510470
24886 19 30447225
24885 19 30447082
24926 19 32873460
24927 19 32874977
24847 19 27544039
24842 19 26441670
24840 19 26309892
24838 19 26259580
24812 19 24509666
24811 19 24503147
24807 19 24317314
24801 19 23627740
24800 19 23627722
24799 19 23621300
24797 19 23528291
24796 19 23527643
24795 19 23496538
24794 19 23495709
24792 19 23484338
24789 19 23259435
33031 30 8669443
24787 19 23140902
24779 19 21788073
24648 19 12029121
24649 19 12029238
24650 19 12030389
24655 19 14094537
24656 19 14095731
24659 19 14192497
24660 19 14267334
24661 19 14267393
24662 19 14267571
24663 19 14267580
24664 19 14272377
24672 19 14566436
24673 19 14566493
24674 19 14566890
24675 19 14566970
24676 19 14567154
25352 19 55416533
25354 19 55420772
25310 19 53711632
33113 30 14024689
25258 19 49267480
33114 30 14025014
25311 19 53713224
25315 19 53793915
25316 19 53803156
25317 19 53803712
25318 19 53805867
25319 19 53805927
25320 19 53812998
25303 19 53149412
25308 19 53387188
25329 19 54189937
25271 19 51215955
25272 19 51216683
25279 19 51311286
25280 19 51320262
25283 19 51596078
25168 19 42846047
25169 19 42846271
25170 19 42853296
25171 19 42853402
25172 19 42854499
25173 19 42878301
24853 19 28442701
24854 19 28459141
24860 19 28709339
24864 19 29022354
24867 19 29305228
24868 19 29306936
24869 19 29307665
24870 19 29307968
24872 19 29331717
24707 19 16307742
24706 19 16305172
24705 19 16301635
24703 19 16231007
24702 19 16230356
24700 19 16157953
24699 19 16157504
24698 19 16157385
24697 19 16155334
24696 19 16154741
24736 19 18098906
24740 19 18557392
24741 19 18557845
24742 19 18557891
24743 19 18557935
24744 19 18557965
24745 19 18557989
24746 19 18558167
25105 19 41448864
25107 19 41565595
25110 19 41569099
25111 19 41569669
25120 19 41699885
25121 19 41702109
25122 19 41702110
25125 19 41814965
25127 19 41950961
25128 19 41952271
25129 19 41952536
25137 19 42021084
25138 19 42030639
25139 19 42037903
25144 19 42151537
25145 19 42153752
25146 19 42156043
25211 19 45594243
25212 19 45594341
25214 19 45600725
25216 19 45614860
25230 19 46402132
25229 19 46402032
25175 19 43175445
25177 19 43210986
25178 19 43211145
25179 19 43211187
25180 19 43211538
25181 19 43216170
25183 19 43217153
25185 19 43217530
25186 19 43217778
25188 19 43220737
33196 30 23862698
25192 19 43280302
25193 19 43280320
25194 19 43280927
25195 19 43280996
25196 19 43281279
25197 19 43282051
25204 19 43311688
25207 19 43354422
25208 19 43354828
1420 2 5554348
1419 2 5554320
1674 2 15572768
1673 2 15572637
1672 2 15520888
1671 2 15518647
1670 2 15517583
1668 2 15418155
1667 2 15417427
1666 2 15382318
1665 2 15382196
1664 2 15381985
1663 2 15381774
1661 2 15371644
1660 2 15371278
1656 2 15261590
1649 2 15097430
1648 2 15097008
1849 2 20625718
1848 2 20624986
1841 2 20435652
1840 2 20435593
1832 2 20150672
1831 2 20143195
1829 2 20048812
1828 2 20048785
1827 2 20048610
1826 2 20046227
1825 2 20046060
1821 2 20004953
1820 2 19998290
1813 2 19819224
1807 2 19487921
1795 2 19255136
1793 2 19254517
1792 2 19254190
1791 2 19253838
1787 2 19182914
1783 2 19023158
1779 2 18581161
18078 13 45619953
18079 13 45620629
18080 13 45641167
18081 13 45641799
1922 2 24916289
1994 2 33098370
1964 2 27941358
1965 2 27991664
1969 2 28379805
5436 4 69357209
5437 4 69357403
5438 4 69357469
5439 4 69357772
5440 4 69357950
5441 4 69357993
5442 4 69366134
2115 2 42225691
2120 2 42368524
2523 2 65050893
7205 5 67907672
16079 12 32739448
16074 12 32327520
33026 30 8219025
16073 12 32324920
16072 12 32324753
16070 12 31707132
16069 12 31642456
16068 12 31642335
16067 12 31642196
16066 12 31642173
16065 12 31638738
7208 5 68053447
16056 12 31035977
16055 12 31021606
16054 12 31019415
2413 2 55194594
2408 2 55120909
2407 2 55120851
2406 2 55120289
2405 2 55120246
2404 2 55119990
2402 2 55117848
2395 2 54581043
2394 2 54578552
2392 2 54511409
2391 2 54511400
2420 2 56205500
2253 2 47762313
2254 2 47762395
2255 2 47762470
2256 2 47762689
2356 2 51650294
2354 2 51233084
2349 2 51120926
2346 2 51086324
2345 2 51086288
2344 2 51086237
2338 2 50996344
2337 2 50995836
2336 2 50994062
2329 2 50809860
2328 2 50809848
2327 2 50809307
2326 2 50808992
2323 2 50796434
2322 2 50795944
2351 2 51144915
2350 2 51144212
2335 2 50988766
2301 2 50253070
2302 2 50271950
2303 2 50273008
27778 23 7886803
2309 2 50365658
2312 2 50650472
2314 2 50668352
2315 2 50668381
2456 2 58044703
20681 16 12369026
20687 16 12434917
20693 16 12574031
20694 16 12574385
20695 16 12574390
20697 16 12609990
20721 16 12833571
2868 2 84604596
2867 2 84604367
2866 2 84604145
2865 2 84603310
2863 2 84598566
2730 2 78741633
2731 2 78744389
2726 2 78620908
2727 2 78621987
2728 2 78630810
2716 2 78455033
2717 2 78455131
2718 2 78462874
2719 2 78462953
33133 30 16730587
33134 30 16734061
2594 2 70052811
2599 2 70352461
2600 2 70352712
2607 2 71125083
2806 2 81828037
2807 2 81829425
2808 2 81850300
2810 2 81867677
33159 30 18737711
2649 2 74415116
2650 2 74415294
2651 2 74415512
2659 2 74685894
2660 2 74723434
2637 2 73668194
2673 2 75387737
2672 2 75387714
2670 2 75371667
2669 2 75371282
2666 2 75175008
2665 2 75174315
1414 2 5505732
1413 2 5501967
3023 3 14727420
3022 3 14726556
33182 30 21399841
33183 30 21399846
1400 2 5306502
1697 2 16081166
1695 2 16075188
2241 2 47202238
2240 2 47201374
2625 2 72784322
2624 2 72784214
2507 2 62206707
2218 2 45736689
2217 2 45735261
2216 2 45719633
2215 2 45719191
2214 2 45719161
2213 2 45719154
2212 2 45716776
2211 2 45715504
2210 2 45713509
2209 2 45713359
2208 2 45713297
2207 2 45712947
2206 2 45712602
2205 2 45712573
2204 2 45712453
2203 2 45708823
2202 2 45708266
2200 2 45693648
2199 2 45693471
2198 2 45693468
2196 2 45693058
2195 2 45692911
2194 2 45692864
2193 2 45692699
2192 2 45692610
2189 2 45692328
2188 2 45692180
2185 2 45691363
2184 2 45691184
2183 2 45690937
2182 2 45689939
2178 2 45589807
2176 2 45584791
2175 2 45584738
2174 2 45584574
2173 2 45584325
2172 2 45584157
2171 2 45583689
2170 2 45583498
2169 2 45579680
2168 2 45579502
2167 2 45579417
2166 2 45579364
2162 2 45559513
2160 2 45543697
2158 2 45513613
2156 2 45306970
2154 2 45306014
2153 2 45305945
2150 2 45303494
2149 2 45303466
2147 2 45303191
2145 2 45302613
2144 2 45302051
2142 2 45255240
2141 2 45255222
2138 2 45250875
2135 2 44690224
2127 2 42695831
2495 2 60881049
2496 2 60881219
2498 2 60881592
2444 2 57581167
2443 2 57572667
2442 2 57572533
2441 2 57572500
2439 2 57500896
2438 2 57500690
2437 2 57498841
2436 2 57498712
2435 2 57498223
2434 2 57497949
2433 2 57497847
2432 2 57497733
2431 2 57497714
2430 2 57496285
2429 2 57496237
2428 2 57496041
2427 2 57489328
2425 2 56510451
2424 2 56491048
2422 2 56458669
33238 30 28694275
33239 30 28694333
33240 30 28694369
1448 2 6182878
1426 2 5764821
1425 2 5764070
2263 2 48353867
2262 2 48353328
2261 2 48353194
2260 2 48353163
2029 2 36327548
2027 2 36312639
9333 7 27102621
23617 18 11520523
1593 2 12331528
1586 2 12289321
1330 2 2623192
1329 2 2622878
2571 2 67270899
2570 2 67263714
2569 2 67262555
2568 2 67250753
2558 2 67048729
1596 2 12424975
1595 2 12403552
1742 2 17782758
1743 2 17783089
1744 2 17783433
1745 2 17784153
1748 2 17805663
1749 2 17841673
1750 2 17841940
1751 2 17842078
1752 2 17842376
1753 2 17851944
1755 2 17863856
1756 2 17864325
1758 2 17915956
1768 2 18233644
1769 2 18240790
1770 2 18240882
1771 2 18240958
2037 2 38389779
2038 2 38397491
2043 2 38427919
2044 2 38428673
2045 2 38428893
2046 2 38428934
2047 2 38429152
2048 2 38429914
2049 2 38430004
2051 2 38434727
2052 2 38450980
2053 2 38450986
2055 2 38611953
2062 2 38921802
2542 2 65839084
2534 2 65500603
1507 2 8071287
1508 2 8073059
1513 2 8546392
1514 2 8549483
1515 2 8549587
1516 2 8549716
1517 2 8550871
1518 2 8551456
1519 2 8555427
1525 2 8760768
1526 2 8760814
1944 2 26520771
2286 2 49391686
2282 2 49239039
2278 2 49063260
2277 2 49063232
2276 2 49062344
2275 2 49061985
2273 2 49057344
2381 2 53746963
2379 2 53653963
2378 2 53653871
2372 2 53576988
2369 2 53496233
2368 2 53489673
2578 2 68088321
2291 2 50002574
2292 2 50002809
2293 2 50002853
2294 2 50002983
2295 2 50003125
2296 2 50003363
2297 2 50003379
2109 2 41755704
2104 2 41551644
2102 2 41543548
2101 2 41474149
2100 2 41465035
2097 2 41394767
2096 2 41394600
2095 2 41394534
2094 2 41392243
2093 2 41389020
2091 2 41383700
2090 2 41379611
33288 30 41767444
2086 2 41227846
2085 2 41175810
2084 2 41167044
2083 2 41165429
2081 2 41164849
2078 2 41112978
2077 2 41106409
2076 2 41086947
2071 2 40774086
2070 2 40772569
1972 2 30273613
2520 2 63562856
1763 2 18090547
1762 2 18090523
25910 20 31457893
25911 20 31458032
25912 20 31458089
25914 20 31473022
25915 20 31473527
25916 20 31473936
25919 20 31478703
25923 20 31481373
25924 20 31481489
25927 20 31575938
25931 20 31608907
25933 20 31633285
25885 20 29388489
25886 20 29390334
25862 20 25983992
25855 20 25433465
25854 20 25433464
25853 20 25433430
25852 20 25432445
25851 20 25431602
25850 20 25431547
25849 20 25431122
25845 20 25267953
25807 20 23731691
25809 20 23733917
25810 20 23734858
32992 30 3905359
25811 20 23738037
25812 20 23739862
25815 20 23748304
25816 20 23749505
25817 20 23753220
25818 20 23753946
25819 20 23754000
25823 20 24122322
25824 20 24122589
25829 20 24434480
25835 20 24541817
25839 20 24746572
25840 20 24746633
25778 20 21385912
25779 20 21387323
20351 15 53577467
20350 15 53577242
20348 15 53575946
20347 15 53575708
20346 15 53575679
20345 15 53575573
25631 20 13177295
25630 20 13176195
25624 20 12119855
25614 20 11516387
25613 20 11516152
25612 20 11488979
25611 20 11488958
25604 20 11255052
25587 20 10075386
25584 20 10064038
25583 20 10062474
25578 20 10033509
25577 20 10032277
25576 20 10031566
25575 20 10031306
25574 20 10005166
25573 20 10004868
25570 20 9910493
25569 20 9910134
25559 20 8328245
25558 20 8328222
33059 30 11194426
25671 20 15644094
25669 20 15457126
25668 20 15456977
25666 20 15431467
25665 20 15368211
25664 20 15364796
25663 20 15364597
25662 20 15364523
21033 16 25597858
21023 16 24756532
21022 16 24754651
21021 16 24753750
21020 16 24753122
21019 16 24752960
21018 16 24751561
21017 16 24750562
21016 16 24748877
21011 16 24620079
21010 16 24620043
21006 16 24357501
21005 16 24342376
21004 16 24342357
21002 16 24223767
28302 24 1296412
25552 20 7412348
25547 20 7308024
25539 20 7122555
25538 20 7121504
25537 20 7121424
25536 20 7109048
25431 20 715100
25430 20 715053
25429 20 715035
25428 20 714670
25427 20 714328
26000 20 33182981
25992 20 33060128
25989 20 33002705
25986 20 32958652
25985 20 32958651
33154 30 18353064
25535 20 6805275
25876 20 27485375
25706 20 16943042
25704 20 16936452
25702 20 16935632
25701 20 16935558
29517 25 33995838
29518 25 34001856
29519 25 34002330
29520 25 34010006
29521 25 34010765
29528 25 34880724
29529 25 34880961
29530 25 34880979
29531 25 34881008
29532 25 34881316
25891 20 29858099
25487 20 4468662
25484 20 3947900
25483 20 3947351
25482 20 3946478
25481 20 3946257
25495 20 5228564
25494 20 5228121
25493 20 5227959
25492 20 5153925
16578 12 62985632
16579 12 62985633
16580 12 62985844
16585 12 63101376
25769 20 21013528
25768 20 21011693
25766 20 21001168
25765 20 21001090
25764 20 20996846
25763 20 20996092
25869 20 26826535
25740 20 19495407
25937 20 32274948
25936 20 32274539
25708 20 17000343
25709 20 17008805
25710 20 17017411
25711 20 17017498
26019 20 35710909
26095 20 40072708
26094 20 40069769
26093 20 40069664
20206 15 45373359
20205 15 45372526
20200 15 45370549
20198 15 45369832
20196 15 45368960
20192 15 45085014
20177 15 44485350
20176 15 44485347
32958 30 876768
20174 15 44482287
20170 15 44292342
20168 15 44278014
20167 15 44278013
20165 15 44209787
20162 15 44143786
20161 15 44129010
20157 15 44116907
20155 15 44093872
32962 30 1265350
26763 21 44469162
26764 21 44469322
26765 21 44546336
26766 21 44580916
26768 21 44581578
32966 30 1676643
26772 21 44689096
26806 21 44759672
26808 21 44760922
26810 21 44770066
26811 21 44771101
26812 21 44771769
26699 21 41435838
26700 21 41483543
26701 21 41483696
26705 21 41512131
26706 21 41512602
26708 21 41539406
26716 21 41958047
26719 21 41960660
26720 21 41960813
26645 21 37275115
26646 21 37275120
26648 21 37294958
26605 21 34728722
26606 21 34728826
32996 30 4360632
4380 4 3394829
4379 4 3394748
32997 30 4561251
4377 4 3333573
4081 3 72656219
26443 21 27602811
26439 21 27389588
26436 21 27386949
4093 3 72884342
4094 3 72884573
26353 21 20712550
26350 21 20608055
26349 21 20603359
26348 21 20603315
26347 21 20603261
26292 21 16327605
26234 21 14569750
26240 21 14808309
26241 21 14808321
26244 21 14933223
26245 21 14933341
26246 21 14933354
26247 21 14933424
26248 21 14933675
26249 21 14933866
26250 21 14933906
26251 21 14942506
26252 21 14944497
26261 21 15186014
26263 21 15187526
26264 21 15189840
20341 15 53335531
20340 15 53335309
20337 15 53241738
20333 15 53185264
20331 15 53169109
20330 15 53168638
20320 15 52578171
20310 15 52324569
26225 21 13493699
26226 21 13493759
26227 21 13678379
26228 21 13678642
26731 21 42539532
26739 21 42679255
26740 21 42682050
26741 21 42691359
26375 21 22466172
26374 21 22466006
26373 21 22465847
26372 21 22461929
26370 21 22383204
26369 21 22382819
26367 21 22380515
26364 21 22348262
33065 30 11495736
26362 21 22254454
29945 25 64891356
26467 21 30777360
26471 21 31032607
26472 21 31033372
26474 21 31081221
33096 30 13333062
26408 21 23805732
26419 21 24108552
26420 21 24112842
26421 21 24112914
26423 21 24129907
26424 21 24131094
26504 21 31837346
26506 21 31858836
26507 21 31858860
26508 21 31858874
26509 21 31858881
26510 21 31859374
26511 21 31859897
26512 21 31860449
26515 21 31869118
26517 21 32148242
26519 21 32192846
26523 21 32473118
26524 21 32475183
26525 21 32475433
26530 21 32694527
26577 21 34221894
26572 21 34024626
26560 21 33564315
26559 21 33563823
26557 21 33553110
26556 21 33552867
26554 21 33552239
26553 21 33551604
26552 21 33551472
26551 21 33550969
26550 21 33550912
26549 21 33549389
26548 21 33549017
26659 21 38685834
26658 21 38685827
26657 21 38685801
26632 21 36315317
26631 21 36312779
26630 21 36312521
26629 21 36312393
26628 21 36311993
26627 21 36311981
26626 21 36311801
26625 21 36311794
26620 21 36235629
26615 21 35890333
26331 21 18893353
26332 21 18894732
26480 21 31299821
26313 21 17837543
26324 21 17993952
26205 21 12014115
26203 21 12013308
26195 21 11835476
26194 21 11832573
26359 21 21529683
26317 21 17929931
26315 21 17926147
26955 22 5471690
26954 22 5469595
26951 22 5456207
26947 22 5194880
26945 22 4937094
26944 22 4936968
26943 22 4936020
26942 22 4935990
26938 22 4854169
26937 22 4853980
26936 22 4846398
26935 22 4846044
26933 22 4844236
26931 22 4844169
26930 22 4843409
26929 22 4841253
26928 22 4840977
26918 22 4420026
26917 22 4418489
26916 22 4418183
27085 22 12834321
27086 22 12834692
27081 22 12501623
20993 16 23459727
20992 16 23457481
20991 16 23457465
20990 16 23450900
20989 16 23450370
20986 16 23260147
20985 16 23254002
20983 16 23228470
27080 22 12338758
27078 22 12327223
27077 22 12323980
27074 22 12069783
27072 22 11747002
27071 22 11746949
27063 22 11707743
27062 22 11707726
27061 22 11706271
27060 22 11706255
27059 22 11704361
27056 22 11206360
27049 22 10054916
15638 12 8014076
15639 12 8014086
15640 12 8014106
15641 12 8014114
15642 12 8014428
15643 12 8014568
15644 12 8014954
15645 12 8015523
27157 22 16475953
27156 22 16475846
27155 22 16475091
27154 22 16474661
27153 22 16473204
27144 22 15938192
27140 22 15670979
27138 22 15660179
33032 30 8686946
27132 22 15550648
27131 22 15550068
27128 22 15549401
27127 22 15547901
27126 22 15547193
27122 22 15287754
27115 22 14845755
27113 22 14759712
27112 22 14759226
27111 22 14758906
27110 22 14758861
27109 22 14758785
27108 22 14757486
27098 22 14246357
27097 22 14246315
27095 22 14191418
27094 22 14191106
27221 22 23177005
27222 22 23193767
27223 22 23194006
27224 22 23199269
27234 22 23720368
27249 22 23882324
27251 22 23887140
27252 22 23887535
27254 22 23899938
27255 22 23900625
27256 22 23900684
27257 22 23900748
27258 22 23900876
27259 22 23900889
27261 22 23901409
27262 22 23902060
27263 22 23902360
27209 22 22801293
27210 22 22801580
27214 22 22964607
27215 22 22964771
27216 22 22964966
27217 22 22964987
27218 22 22965031
27328 22 27079259
27326 22 27070131
27325 22 27070037
27324 22 27070012
27323 22 27070000
27316 22 26779849
27312 22 26549803
27310 22 26547042
27309 22 26546882
27308 22 26546168
27307 22 26546163
27306 22 26546076
27305 22 26546063
27304 22 26545891
27303 22 26545839
27302 22 26545792
27301 22 26545791
9414 7 33495755
9415 7 33496355
9416 7 33497216
9417 7 33497256
9418 7 33497450
9419 7 33497540
9420 7 33497546
27481 22 34948152
27613 22 43629524
27617 22 43734862
26966 22 7680640
26988 22 8545585
26987 22 8545392
26986 22 8545019
26985 22 8544641
26984 22 8542911
26982 22 8076313
27347 22 28857679
33179 30 20814329
27549 22 37154200
27548 22 37154126
27547 22 37150382
27546 22 37150379
27544 22 37138802
27543 22 37136223
27542 22 37132726
27541 22 37132082
27540 22 37131568
27538 22 37126572
27537 22 37126566
27536 22 37124962
27419 22 31899992
27421 22 31900208
27422 22 31900328
27423 22 31900587
27425 22 31901442
27427 22 31902750
27429 22 31903493
27430 22 31903715
27431 22 31905125
27432 22 31905275
27445 22 32082222
27446 22 32083018
27447 22 32086493
27448 22 32087254
27450 22 32089990
27451 22 32090420
27452 22 32090837
27453 22 32091078
27454 22 32091300
27455 22 32092197
27456 22 32093795
27458 22 32094198
27459 22 32094669
27460 22 32094682
27461 22 32094788
27463 22 32094891
27464 22 32094963
27465 22 32095679
27466 22 32095833
27467 22 32096736
27468 22 32097043
27469 22 32097970
27470 22 32098072
27471 22 32098603
27472 22 32098635
27278 22 25270160
27275 22 25065210
27274 22 25010335
27273 22 25010330
27270 22 25009364
27268 22 24960216
27265 22 24733218
27487 22 35458439
27377 22 30267791
27379 22 30319235
27380 22 30327532
27381 22 30327623
27383 22 30364133
27391 22 30636689
27476 22 32459702
27475 22 32457314
27707 23 3013177
27700 23 2938946
27699 23 2930695
27693 23 2382176
27692 23 2381774
27691 23 2381117
27690 23 2380519
27689 23 2379946
27688 23 2378559
27687 23 2378538
27686 23 2377705
27685 23 2150697
27719 23 3623226
27714 23 3546527
27738 23 5806933
27739 23 5807976
27740 23 5807979
27741 23 5809686
27742 23 5809923
27743 23 5950910
27744 23 5950923
27746 23 5952113
27747 23 5953547
27875 23 14018915
27874 23 14018900
27873 23 14018629
27933 23 21039731
27931 23 21021397
27930 23 21021300
27924 23 20791210
27923 23 20776028
27922 23 20756910
27921 23 20756847
27920 23 20713557
27919 23 20712856
27918 23 20712746
27995 23 27687608
27996 23 27687667
27997 23 27689671
27998 23 27699836
28000 23 27722712
28001 23 27723122
28002 23 27723204
28003 23 27723305
28004 23 27723426
28005 23 27723541
28009 23 28119166
28011 23 28121417
28012 23 28121802
28013 23 28122064
28014 23 28122072
28015 23 28122117
28016 23 28122206
28018 23 28230014
28021 23 28262022
28185 23 38760917
28190 23 38858424
28254 23 43275400
28253 23 43275310
28252 23 43273538
28251 23 43273501
17303 13 9929643
17302 13 9929506
17299 13 9839992
27907 23 18337256
27906 23 18337201
27905 23 18337165
27904 23 18336850
28175 23 38153272
27974 23 25209055
27968 23 24792596
27964 23 24422960
28135 23 36499687
28133 23 36496553
28132 23 36496357
28141 23 36657556
28142 23 36657688
28144 23 36658000
28145 23 36658892
28147 23 36679772
28148 23 36681226
28149 23 36686279
27890 23 17845856
27891 23 17845871
27894 23 18032726
27895 23 18032909
27896 23 18033009
27897 23 18033689
28158 23 36790163
27912 23 18805868
27955 23 23009186
33171 30 20538177
33172 30 20538227
28245 23 42977198
28243 23 42974261
27750 23 6522880
27751 23 6522976
28344 24 3985917
28345 24 3988198
28346 24 3992087
28349 24 4309363
32948 30 581227
32949 30 581240
28473 24 9979035
28474 24 9979862
28475 24 9980536
28476 24 9980610
28477 24 9980654
28480 24 10033996
28483 24 10100972
28484 24 10104125
28485 24 10104557
28489 24 10312634
28490 24 10313279
28491 24 10313480
28511 24 10893888
28510 24 10781760
28509 24 10781223
28508 24 10781107
28506 24 10777617
28505 24 10771362
28563 24 13369106
28562 24 13364035
28551 24 12989454
28550 24 12989085
28549 24 12988765
28548 24 12988680
28547 24 12988632
28583 24 14203740
28587 24 14407603
28591 24 14419621
28593 24 14426300
28594 24 14428599
28759 24 25980912
28760 24 25986686
28765 24 26085902
28678 24 19940014
28679 24 19940023
28680 24 19954021
28715 24 22346253
28717 24 22358530
28718 24 22358796
28750 24 25425242
28751 24 25425367
28399 24 7014122
28398 24 7014116
28397 24 7014055
28396 24 7009687
28391 24 6857595
28382 24 6714791
28378 24 6510397
28375 24 6306861
28360 24 6236074
28600 24 15415645
28614 24 16232111
28615 24 16232155
28616 24 16232248
28619 24 16233144
28621 24 16243809
28624 24 16438857
28625 24 16438990
28628 24 16469911
28631 24 16521532
28632 24 16540854
28516 24 11561682
28517 24 11564446
28521 24 11933361
28522 24 11933592
28523 24 11933669
28524 24 11933709
28534 24 12315889
28354 24 5225160
28355 24 5226740
28356 24 5226782
28298 24 853787
28296 24 845716
28294 24 713910
28293 24 713713
28292 24 713580
28288 24 619446
28287 24 619243
28286 24 619035
28451 24 9236087
28424 24 7426246
28423 24 7426036
28422 24 7425740
28421 24 7425652
28420 24 7425059
28419 24 7424400
28418 24 7424394
28417 24 7424321
28416 24 7423378
28412 24 7322415
28403 24 7114422
28402 24 7114377
28401 24 7114350
28400 24 7108717
28789 24 28786661
28788 24 28784677
28787 24 28784664
28646 24 17524208
32947 30 539845
30253 26 2909505
656 1 45633896
30352 26 10451349
30351 26 10450904
30350 26 10450796
30349 26 10450487
30332 26 9885072
30328 26 9851648
30325 26 9851293
30324 26 9851243
30323 26 9851237
30317 26 8508322
30316 26 8505706
30314 26 8470552
30313 26 8470392
30312 26 8253779
30310 26 8090797
30308 26 8072595
30307 26 8072321
30306 26 8072216
30299 26 7967194
30298 26 7967171
30297 26 7966738
30296 26 7966452
30295 26 7960805
30294 26 7956990
30293 26 7953512
30289 26 7665266
30287 26 7378645
30285 26 7002535
30282 26 6956073
30281 26 6956059
30304 26 8028687
653 1 45478333
649 1 45465936
648 1 45465735
33021 30 7027371
647 1 45463925
646 1 45463878
645 1 45463789
2319 2 50747770
2318 2 50747723
2317 2 50742004
30428 26 15206982
30429 26 15207163
30541 26 22036944
30540 26 22036942
30539 26 22036646
30538 26 22036562
30536 26 21926263
30533 26 21795006
33025 30 8096357
30534 26 21849180
25245 19 48756724
33034 30 8716085
30523 26 21175470
30524 26 21175592
30546 26 22233195
30360 26 12350918
30359 26 12350020
30358 26 12349684
30438 26 15873955
30440 26 16117200
30442 26 16205336
30444 26 16271858
30454 26 16554021
30455 26 16556659
30456 26 16556740
30457 26 16568184
30249 26 1339044
30248 26 1339004
30499 26 19577632
30494 26 19290848
30580 26 24330769
30581 26 24336414
30584 26 24464922
30585 26 24464991
30586 26 24465186
30749 27 4596408
30748 27 4596336
30747 27 4596287
30742 27 4108825
30739 27 4020026
30738 27 4019093
30737 27 3994219
30735 27 3980591
30734 27 3976684
30732 27 3912445
30773 27 6164509
30774 27 6190599
30852 27 9661677
30835 27 9214729
30834 27 9214157
30833 27 9212558
30829 27 8989033
30828 27 8986254
30827 27 8986019
30826 27 8984676
30825 27 8984596
30824 27 8984241
30821 27 8983770
30820 27 8983619
30819 27 8983311
30818 27 8983299
30817 27 8982971
30816 27 8982930
30815 27 8982790
30853 27 9789246
30854 27 9790046
30855 27 9794649
30860 27 9896450
30862 27 9921761
30863 27 9926424
30864 27 9926737
30865 27 9926740
30866 27 9927171
30867 27 9927224
30868 27 9927290
30873 27 10029000
30874 27 10029097
30875 27 10030285
30879 27 10103294
30880 27 10103393
30881 27 10105547
30882 27 10106069
30885 27 10177750
30886 27 10178370
30887 27 10184232
30888 27 10184585
30811 27 8032848
30810 27 8032730
7045 5 61160094
7047 5 61163608
7056 5 61254864
7059 5 61276229
7063 5 61334812
7079 5 61819371
7086 5 61901954
30921 27 12205465
30914 27 12020766
30913 27 11998630
30909 27 11934904
30908 27 11934494
30893 27 10379031
30894 27 10380166
30895 27 10381381
30904 27 10596834
30905 27 10598284
31142 27 21041827
31139 27 20945483
31127 27 20432562
31125 27 20431271
31123 27 20376128
31122 27 20375465
31120 27 20290934
31111 27 19619066
31110 27 19614395
31109 27 19614317
31108 27 19613904
31107 27 19613402
31105 27 19583917
31104 27 19583694
31103 27 19583479
31102 27 19583274
31101 27 19583082
31100 27 19582967
31098 27 19575542
31095 27 19348897
31249 27 28519636
31245 27 28455116
31243 27 28433674
31256 27 28584011
31255 27 28584010
31237 27 27878299
31239 27 27944459
31240 27 27944645
31186 27 23936929
31188 27 23946240
31189 27 23946246
31190 27 23947303
31191 27 23948701
31193 27 24033806
31194 27 24033878
31268 27 32985358
30798 27 6964572
30799 27 7010606
31143 27 21307302
31144 27 21307347
31076 27 18421260
31075 27 18402792
30968 27 12889836
30969 27 12889839
30970 27 12889872
30971 27 12890146
30972 27 12890341
30973 27 12890394
30974 27 12897792
33099 30 13405746
33100 30 13405749
30976 27 12919835
30977 27 12960304
30981 27 13032523
30982 27 13032592
30983 27 13130264
30984 27 13130281
33104 30 13630084
33105 30 13630085
30987 27 13232108
30988 27 13232332
30989 27 13232867
30990 27 13234086
30991 27 13234216
30992 27 13234854
31004 27 13728502
31179 27 23930028
31180 27 23930427
31181 27 23930504
31182 27 23930798
31183 27 23932142
31184 27 23932303
31185 27 23932352
30728 27 3268198
30724 27 3161197
30723 27 3160445
30722 27 3159969
31020 27 14936855
31019 27 14935926
30767 27 5714850
30763 27 5630068
30758 27 5586307
30757 27 5556228
30756 27 5554596
30967 27 12754183
30962 27 12752775
30961 27 12746189
30960 27 12744857
30958 27 12742293
30957 27 12739667
30956 27 12739659
30953 27 12726615
30948 27 12608684
30946 27 12608197
30944 27 12596926
30943 27 12593146
30939 27 12507635
30938 27 12507458
30937 27 12507426
30936 27 12507034
30935 27 12507033
30934 27 12507004
30933 27 12506555
30932 27 12505904
30929 27 12394123
31539 28 9572504
31540 28 9576215
31542 28 9602041
31543 28 9602069
31544 28 9602221
31554 28 9754864
31552 28 9751858
31551 28 9732615
31550 28 9728458
31623 28 11833287
31626 28 12115258
31627 28 12327735
31628 28 12328126
31629 28 12329155
31634 28 12698028
31635 28 12698631
31636 28 12733034
31637 28 12733451
31638 28 12733596
31639 28 12733599
31640 28 12734016
31641 28 12734183
31642 28 12737363
31643 28 12737388
31644 28 12737405
31645 28 12737754
31646 28 12737903
31647 28 12738074
31648 28 12738467
31653 28 12739512
31654 28 12741825
31655 28 12741844
31656 28 12742094
31657 28 12742142
31658 28 12742938
31659 28 12743964
31661 28 12747922
31677 28 12847205
31678 28 12847224
31679 28 12855791
31735 28 15836818
31733 28 15831948
31732 28 15831808
31729 28 15718626
31728 28 15717407
31727 28 15717369
26380 21 22959947
26383 21 22960606
26384 21 22960779
26388 21 22962254
26389 21 22962561
26390 21 22963846
26392 21 23021956
26396 21 23252528
31785 28 19186643
31784 28 19186000
31778 28 19074550
31777 28 19073477
31775 28 18923495
31774 28 18923435
31763 28 18103087
31761 28 18060114
31745 28 17093341
31744 28 17093187
31743 28 17090098
31814 28 21383929
31815 28 21465741
31816 28 21607771
31817 28 21615288
31822 28 22704116
31829 28 22979879
31830 28 22982609
31831 28 22983130
31837 28 23387988
31881 28 27117915
31883 28 27125777
31887 28 27374050
31889 28 27515789
31890 28 27515934
31897 28 27741475
33090 30 13012574
33091 30 13012859
31972 28 30016749
33095 30 13310302
24489 18 56341892
24488 18 56339831
24487 18 56339800
33098 30 13380486
32071 28 34176955
32089 28 35005588
32166 28 39516419
31449 28 4191356
31450 28 4197098
31451 28 4201526
31452 28 4201603
31455 28 4305663
31392 28 2639707
31391 28 2639422
31390 28 2639313
31389 28 2637625
31388 28 2636977
31387 28 2636688
31386 28 2636556
31531 28 9028451
31532 28 9029539
31582 28 10155100
31584 28 10202752
31585 28 10207149
31593 28 10593877
31594 28 10593942
31595 28 10594613
31596 28 10595103
31597 28 10595851
31598 28 10595884
31599 28 10596738
31430 28 3813649
31967 28 29880608
31949 28 29441265
31953 28 29543543
31960 28 29715803
31961 28 29717668
31963 28 29747499
31964 28 29747851
31993 28 30778923
31977 28 30305809
31978 28 30306279
31982 28 30460247
31997 28 30990364
31999 28 31083707
32002 28 31110094
32015 28 31568844
32031 28 32212982
33161 30 18854245
32032 28 32233268
32033 28 32235257
32045 28 33010508
32044 28 33009495
32043 28 33009413
32115 28 35652525
32111 28 35602293
32097 28 35346533
32128 28 37260640
32127 28 37260638
32126 28 37255910
32134 28 37576768
32135 28 37576925
32136 28 37578241
29986 25 68087925
29855 25 60858204
29857 25 60881114
29858 25 60882355
29863 25 61104157
29874 25 61546382
29765 25 55731309
29764 25 55731064
29763 25 55730994
29762 25 55730602
29761 25 55729165
29758 25 55726174
29754 25 55543759
29752 25 55449883
29751 25 55448908
29748 25 55424496
29745 25 55185037
29743 25 55143790
29742 25 55143535
29741 25 55143372
29738 25 55109567
29737 25 55106632
29736 25 55106631
29735 25 55106097
29734 25 55105897
29733 25 55101330
29731 25 55096839
29727 25 55023544
29726 25 55019717
29725 25 55006783
29724 25 54997292
29721 25 54965191
29720 25 54964817
29717 25 54941174
29695 25 52753276
25213 19 45596353
29697 25 52844322
29698 25 52845147
29699 25 52845161
29657 25 49852344
29653 25 49541135
29651 25 49513026
29650 25 49511876
29647 25 49404323
29646 25 49404162
29645 25 49403875
29644 25 49403815
29641 25 49379599
29640 25 49378387
29639 25 49377877
9863 7 59320902
29635 25 49022878
29327 25 21530819
29326 25 21520896
29325 25 21520871
33018 30 6742424
29324 25 21520234
29323 25 21520196
29322 25 21520058
29321 25 21520028
29320 25 21520025
29319 25 21519660
29318 25 21519501
29317 25 21519148
33019 30 6743948
29316 25 21518916
29315 25 21518398
29314 25 21517230
29313 25 21517211
29312 25 21516797
29311 25 21516305
29310 25 21516209
29309 25 21515906
29308 25 21515627
29255 25 18218507
29251 25 18178589
29249 25 18159829
29248 25 18035962
29247 25 18035669
29246 25 18032871
29245 25 18032501
28948 25 2479644
29060 25 6831650
29059 25 6825253
29058 25 6825161
29057 25 6821349
29050 25 6765052
29048 25 6763231
29047 25 6762256
29046 25 6762146
29045 25 6762132
33030 30 8560140
29044 25 6761425
29043 25 6760893
29042 25 6760884
29041 25 6760407
29040 25 6760406
29123 25 13214012
29125 25 13227601
29292 25 21017023
4461 4 9092957
29440 25 26312352
29442 25 26313538
29297 25 21125393
29296 25 21123899
29295 25 21123848
29473 25 28675820
29472 25 28674746
29471 25 28674639
33066 30 11500848
29466 25 28300468
29463 25 28170243
29457 25 28008482
29456 25 28006767
29965 25 66451031
29964 25 66450897
29963 25 66450844
29962 25 66450436
29961 25 66449064
29169 25 13575859
29168 25 13575637
29167 25 13575579
29166 25 13575513
29165 25 13575281
29164 25 13575116
29163 25 13574837
29162 25 13574744
29161 25 13574717
29160 25 13574674
29159 25 13574516
29158 25 13574515
29157 25 13574314
29156 25 13574248
29155 25 13574243
29154 25 13573286
29153 25 13573026
29152 25 13572823
29151 25 13571611
29147 25 13535850
29146 25 13535747
29145 25 13535673
29144 25 13535630
29143 25 13535591
29142 25 13535582
29141 25 13535557
29140 25 13534979
29134 25 13504020
29133 25 13500074
29132 25 13498339
29948 25 65866945
29949 25 65866946
29950 25 65867351
29951 25 65867371
29952 25 65867869
29953 25 65867906
29954 25 65867998
29955 25 65868170
29956 25 65873297
29768 25 55897266
29769 25 55897559
29770 25 55897768
29771 25 55897802
29775 25 56106911
29776 25 56107555
29777 25 56114651
29778 25 56120006
29779 25 56120529
29788 25 56581764
29793 25 56733201
29794 25 56733204
29796 25 56743885
29797 25 56744046
33123 30 15186216
33124 30 15186262
29798 25 56744450
29799 25 56744586
29800 25 56744626
29801 25 56744935
33125 30 15186875
29802 25 56745024
29803 25 56745798
29804 25 56746708
29806 25 56750567
29515 25 33200252
29514 25 33200218
29513 25 33200217
29512 25 33200058
29510 25 33196762
29509 25 33196750
29508 25 33195477
30002 25 69410616
30005 25 69479854
30006 25 69485237
30007 25 69486781
30008 25 69486839
30009 25 69486875
30010 25 69486935
30012 25 69523873
30013 25 69526548
30014 25 69527046
29616 25 46047833
29617 25 46047958
29618 25 46048179
29619 25 46086800
29623 25 46994822
29627 25 47470878
29628 25 47473278
30081 25 75353037
30079 25 75195119
30078 25 75194404
30077 25 75189488
29833 25 59384780
29568 25 38451171
29562 25 36387842
29267 25 19910444
29558 25 36263224
29552 25 36183924
29551 25 36183631
29550 25 36182568
29542 25 35667198
29541 25 35666083
29815 25 57801091
29587 25 43789228
29596 25 43931002
29597 25 43933250
29598 25 43933251
29599 25 43933927
29602 25 43946106
29603 25 43948198
29604 25 43948348
29399 25 25391687
29401 25 25403416
29402 25 25403427
29403 25 25403461
29404 25 25403632
29405 25 25403655
29406 25 25412869
29407 25 25415243
29408 25 25415349
29409 25 25416022
29410 25 25416751
29418 25 25790070
29419 25 25790082
29420 25 25790323
29427 25 26025548
29428 25 26025603
29431 25 26036279
33251 30 31711117
29435 25 26102465
29436 25 26102846
29437 25 26124832
29438 25 26124899
29849 25 60562475
29848 25 60562417
29847 25 60562411
29846 25 60562225
29845 25 60560872
4283 3 84721329
4284 3 84721482
4285 3 84721516
4286 3 84721702
4287 3 84721853
4288 3 84721868
4289 3 84721891
4290 3 84722161
4215 3 78207253
4130 3 74646320
4129 3 74645697
4128 3 74645548
4126 3 74604339
4000 3 68271053
4008 3 68532351
3881 3 61937977
3882 3 61938104
3883 3 61942915
3886 3 61975131
3887 3 61975438
3864 3 59877731
3865 3 59878679
3866 3 59879399
3867 3 59880978
3805 3 58293812
3806 3 58294164
3807 3 58294165
3808 3 58294205
3809 3 58294524
3810 3 58295084
3811 3 58295141
3812 3 58296867
3813 3 58297926
3770 3 54677652
3769 3 54676421
3766 3 54645295
3765 3 54645269
3764 3 54644837
3763 3 54644736
3762 3 54644572
3759 3 54264632
3758 3 54254333
3757 3 54254313
3754 3 54056622
3663 3 50394866
3664 3 50395366
3671 3 50991583
3690 3 51798455
3692 3 51799493
3694 3 51800157
3697 3 51803511
3698 3 51803536
3701 3 52177875
3702 3 52177919
3703 3 52178283
3712 3 52524042
3713 3 52524653
3714 3 52524794
3718 3 52695014
3607 3 45435639
3605 3 45428718
3604 3 45428029
3602 3 45389760
3601 3 45389673
3600 3 45389662
3599 3 45389502
3598 3 45389328
3597 3 45382694
3596 3 45382470
3595 3 45382169
3594 3 45381735
3593 3 45381552
3591 3 45344573
3588 3 45096599
3587 3 45094717
3586 3 45093677
3585 3 45093149
3583 3 45090756
3569 3 44930576
3613 3 45550386
3563 3 42781480
3561 3 42770875
1937 2 25984944
1932 2 25621569
1931 2 25621323
1930 2 25619921
1929 2 25619895
1928 2 25619474
1927 2 25619473
1926 2 25618617
1925 2 25618601
3384 3 30249152
3389 3 30614711
3390 3 30614790
3391 3 30614852
3392 3 30614984
3393 3 30615883
3395 3 30648677
3412 3 31711679
3371 3 29804983
3370 3 29804937
3367 3 29658349
3364 3 29429493
3362 3 29414917
3359 3 29252506
3350 3 29138441
3340 3 29115780
3336 3 28942835
3494 3 35650192
3495 3 35650304
3496 3 35651166
3497 3 35651394
3498 3 35651700
3499 3 35652142
3500 3 35653189
3501 3 35653735
3503 3 35654724
3505 3 35654914
3506 3 35657920
3509 3 35984515
33118 30 14873949
3511 3 36064015
3518 3 36517107
3519 3 36517385
25433 20 1593540
25435 20 1598973
25438 20 1602942
25442 20 1635184
25444 20 1644372
25445 20 1644993
25453 20 1984129
33137 30 16918739
25455 20 2342982
25456 20 2357843
3429 3 32569286
3428 3 32567680
3427 3 32566682
3426 3 32566218
3425 3 32565933
3424 3 32565290
3253 3 25695542
3239 3 25089918
3238 3 25089673
3237 3 25089364
3236 3 25080972
3235 3 25080872
3224 3 24936273
3221 3 24839661
3217 3 24567065
3213 3 24565067
3211 3 24481492
3210 3 24481380
3099 3 17321897
3100 3 17321933
3101 3 17322698
3102 3 17322962
3086 3 16641196
3025 3 14736477
3021 3 14726531
3020 3 14726095
2996 3 13889155
4258 3 82705610
4257 3 82704349
4216 3 78211623
4212 3 77984684
4211 3 77981067
4210 3 77977628
4209 3 77974546
4208 3 77972055
4207 3 77971900
4206 3 77971710
4204 3 77971114
4203 3 77971106
4146 3 75970127
4151 3 76063398
4152 3 76080351
4153 3 76080654
4156 3 76129967
4157 3 76130096
4159 3 76155341
4162 3 76162113
4164 3 76196747
4165 3 76197422
4166 3 76202265
4167 3 76202699
4170 3 76244284
4171 3 76244641
4172 3 76244649
4173 3 76244682
4175 3 76244777
4176 3 76244812
4177 3 76244856
4113 3 73354822
4112 3 73354518
4111 3 73354517
4110 3 73354272
4109 3 73346163
4108 3 73346071
4107 3 73345765
4106 3 73345727
3492 3 34947355
3490 3 34932211
20449 15 60903499
3666 3 50400016
19017 14 51014464
19015 14 51011812
4017 3 69491218
4019 3 69491429
4020 3 69491959
4022 3 69780068
4023 3 69780070
33219 30 26046211
3203 3 23597403
3202 3 23596772
3198 3 23564691
3440 3 32860198
3325 3 28179832
3327 3 28189715
3328 3 28189732
3330 3 28453150
3558 3 41868948
3123 3 18158676
3124 3 18159901
3126 3 18327971
3127 3 18328970
3128 3 18328984
3803 3 57840879
3801 3 57807326
4482 4 10306236
4481 4 10305990
4480 4 10305984
4479 4 10304934
4483 4 10364057
4484 4 10372396
4485 4 10373913
4486 4 10374336
4487 4 10397482
4488 4 10398267
4489 4 10398381
4492 4 10405782
4493 4 10405783
4494 4 10405808
4495 4 10406660
4496 4 10406697
4497 4 10410955
4539 4 10722248
4476 4 10122744
4475 4 10115064
4474 4 10114889
4576 4 14093538
4577 4 14093567
4638 4 17530315
4628 4 17110329
4627 4 17109696
4626 4 17107912
4610 4 16098203
4607 4 16094906
4748 4 23883398
4745 4 23789299
4744 4 23789293
4741 4 23789059
4740 4 23788993
4773 4 25320888
4778 4 25657016
4779 4 25658533
4780 4 25658566
4784 4 25726608
4786 4 25732680
4787 4 25734191
4792 4 25934012
4793 4 25934086
4794 4 25934104
4795 4 25934122
4796 4 25934457
4797 4 25934476
4798 4 25934504
4801 4 26004549
4863 4 32454192
4862 4 32454014
4848 4 31486580
4847 4 31479426
4846 4 31478566
4845 4 31474124
4844 4 31473448
4841 4 31449345
4840 4 31448123
4839 4 31447696
4834 4 31137073
4808 4 27633519
4812 4 28658783
4814 4 28781257
4815 4 28781317
4816 4 28783212
4817 4 28788655
4819 4 28790858
10159 7 77404003
10158 7 77401454
10157 7 77401453
5030 4 52290971
5031 4 52294965
5032 4 52294975
5033 4 52295267
5034 4 52295653
5035 4 52352912
5036 4 52356516
5047 4 53397569
5048 4 53398735
5049 4 53399217
5053 4 53540985
5054 4 53554533
5055 4 53554786
5056 4 53555787
5058 4 53626024
28458 24 9580298
28459 24 9580897
28463 24 9705589
28464 24 9705816
28467 24 9767645
4926 4 39965378
4923 4 39808515
4918 4 39375404
4877 4 33378564
4876 4 33351897
4874 4 33332944
4871 4 33304008
4868 4 33230601
4867 4 33222202
5454 4 70701322
5453 4 70701173
5452 4 70691112
5428 4 69004650
17949 13 39987495
17948 13 39970955
17947 13 39970384
5431 4 69174220
5430 4 69173750
5429 4 69173726
5459 4 71860650
5460 4 71861482
5461 4 71865830
5469 4 72095525
5470 4 72096065
5471 4 72096194
5472 4 72102295
5473 4 72107551
5474 4 72108393
5475 4 72108612
5476 4 72109944
5477 4 72116885
5478 4 72116987
5479 4 72117183
5480 4 72117331
5481 4 72117503
5482 4 72117822
5676 5 334180
5675 5 334037
5566 4 79330715
5552 4 79069732
28105 23 33697185
28103 23 33693792
5317 4 65209601
5315 4 65208664
5314 4 65208321
5312 4 65208025
5308 4 65036638
5307 4 65036427
5299 4 65032947
5289 4 64397690
5288 4 64395640
5286 4 64262537
5284 4 64183717
5283 4 64183010
5282 4 64182392
5281 4 64181529
5280 4 64180655
5273 4 63932400
5265 4 63283983
5264 4 63283823
5263 4 63283468
5262 4 63283334
4547 4 11388160
4548 4 11388999
4573 4 13939425
4571 4 13934975
4570 4 13934223
4568 4 13910090
5228 4 61237112
5225 4 61222692
5219 4 61118594
5218 4 61118482
5196 4 59739072
5193 4 59387743
5192 4 59387462
5191 4 59386340
5187 4 59223836
5186 4 59223826
5183 4 59223575
5182 4 59223542
5181 4 59223396
5180 4 59223371
5178 4 59223121
5177 4 59223061
5176 4 59222044
5173 4 59128917
5170 4 59076020
5169 4 58834289
5159 4 58497263
5158 4 58489397
5157 4 58489100
5156 4 58488628
5153 4 58357382
5152 4 58356910
5151 4 58356446
5149 4 58342480
5147 4 58330416
5143 4 58295615
5141 4 58287038
5140 4 57810352
5137 4 57734963
5136 4 57734729
5094 4 55632552
5086 4 55336043
4654 4 19910024
4655 4 19910401
4656 4 19910462
4657 4 19912620
4659 4 19931268
4660 4 19936608
4713 4 23127016
4709 4 23115457
4708 4 23115313
5130 4 57341704
5127 4 57206482
5125 4 57203746
5124 4 57200606
5122 4 57199624
5119 4 57194725
5118 4 57194643
5117 4 57190270
5113 4 56958666
5112 4 56958159
5107 4 56664943
5106 4 56664871
5105 4 56662918
5104 4 56662591
4645 4 18974898
4646 4 18992735
4690 4 22243410
4689 4 22243392
4688 4 22243373
4687 4 22243355
4686 4 22241500
4685 4 22240570
4680 4 22009620
4679 4 22009615
4676 4 21991162
4674 4 21977490
4673 4 21975636
4672 4 21975270
4670 4 21732112
4592 4 15349237
4597 4 15655458
4599 4 15696806
5511 4 75357490
5505 4 75279410
5504 4 75279397
4559 4 12995943
5400 4 68307382
5404 4 68361536
4760 4 24520830
4453 4 7635690
4449 4 7442947
4433 4 6577758
4434 4 6579465
4435 4 6655123
4436 4 6655783
4437 4 6655998
4438 4 6656252
4411 4 5699724
4413 4 5767613
4414 4 5767951
4415 4 5769107
4416 4 5770115
33303 30 44652698
4417 4 5801755
4420 4 5848670
4393 4 4115619
5750 5 6398757
5749 5 6398721
5748 5 6398688
5747 5 6389444
5746 5 6388202
5745 5 6388194
5744 5 6388126
5762 5 6919576
5763 5 6919835
5764 5 6935656
32953 30 715523
32954 30 715749
5780 5 7479883
18558 14 19913779
18554 14 19797505
18553 14 19797463
5954 5 14307209
5955 5 14308518
5957 5 14325683
5943 5 14063373
5928 5 13912994
5930 5 13914131
5931 5 13916031
5932 5 13916791
5935 5 13954505
5936 5 13954506
5937 5 13960460
5938 5 13960982
6118 5 21292497
6116 5 21281702
6079 5 20531611
6081 5 20554732
6082 5 20556571
6083 5 20557066
6086 5 20589417
6088 5 20605793
6091 5 20664186
6092 5 20664244
6093 5 20664526
6094 5 20664606
6097 5 20694637
6098 5 20694795
6099 5 20694995
6100 5 20695020
6101 5 20705719
6105 5 20886621
6106 5 20913640
6107 5 20913773
6108 5 20913908
6109 5 20913922
6110 5 20914244
6111 5 20915097
6112 5 20915108
6113 5 20916139
6114 5 20916935
6189 5 26163459
6188 5 26163178
6184 5 25975862
6181 5 25910612
6180 5 25909612
6175 5 25722581
6174 5 25720042
6173 5 25672849
6168 5 25637650
6164 5 25498279
6163 5 25498264
6160 5 25271538
6159 5 25266982
6158 5 25266271
6157 5 24970074
6154 5 24883243
6153 5 24883015
6152 5 24882242
6151 5 24880383
6149 5 24880143
31876 28 26993609
6143 5 23662605
6894 5 56278406
6903 5 56430063
6904 5 56430261
6908 5 56629321
6907 5 56625784
6915 5 56784098
6707 5 50552542
6708 5 50555297
6710 5 50560833
6711 5 50561581
6712 5 50565174
6713 5 50565289
6715 5 50565686
6716 5 50565701
6717 5 50565866
6718 5 50566154
6719 5 50566430
6720 5 50566522
6727 5 50734075
6294 5 32480121
6295 5 32480312
6299 5 32503503
6301 5 32636870
6302 5 32653235
6305 5 32722582
6315 5 32823193
6316 5 32832084
6320 5 32870952
33028 30 8252650
6326 5 33077542
6327 5 33077903
6328 5 33077923
6329 5 33078201
6330 5 33078492
6331 5 33078744
6332 5 33079264
6333 5 33079266
6334 5 33079312
6335 5 33079655
6336 5 33079675
6337 5 33079740
6338 5 33079916
6339 5 33080408
6340 5 33105083
6343 5 33333005
6344 5 33336134
6345 5 33336866
6346 5 33336877
6348 5 33380551
6351 5 33686472
6356 5 33822557
6359 5 33868259
6360 5 33870100
6363 5 33897029
6364 5 33897107
6373 5 34313589
6374 5 34313865
6288 5 32168375
6289 5 32251822
6803 5 53549879
6802 5 53547681
6801 5 53538844
6797 5 53524355
6795 5 53523914
6792 5 53437232
6790 5 53355533
6780 5 53099362
6779 5 53099205
6777 5 53098562
6776 5 53098519
6775 5 53097233
6769 5 52965262
6767 5 52615497
6766 5 52615287
31702 28 13852145
31703 28 13854547
31704 28 13854778
31705 28 13854876
31708 28 13864056
31709 28 13874175
31712 28 14276397
31715 28 14289977
31717 28 14609030
6689 5 48628808
6688 5 48625635
6687 5 48623543
6686 5 48622895
6682 5 48528639
6681 5 48528602
6680 5 48527327
31697 28 13587323
31691 28 13126597
31690 28 13124348
31688 28 13122239
6665 5 47589050
6669 5 47741783
6670 5 47741785
6671 5 47741867
6672 5 47742003
6673 5 47742686
6674 5 47743011
6675 5 47743151
6209 5 27017357
6208 5 27017047
6207 5 27016969
6206 5 27016879
6205 5 27016759
6204 5 27015872
6203 5 27007996
7505 5 81669121
6493 5 37858282
6491 5 37808910
6490 5 37808678
6483 5 37569080
33142 30 17304209
6477 5 37456209
6476 5 37454410
6497 5 38063537
6498 5 38073432
6506 5 38461301
6510 5 38498785
28705 24 20784516
28704 24 20784496
28695 24 20545774
28694 24 20537311
28693 24 20537281
28692 24 20537252
28691 24 20537087
28690 24 20536915
33163 30 18932728
33164 30 18932941
7016 5 60078341
7018 5 60079000
7023 5 60169411
27555 22 37605241
7475 5 79461940
7471 5 79433108
7470 5 79432050
7468 5 79250653
7464 5 79116860
7457 5 79051237
7456 5 79051011
7447 5 78954476
7446 5 78954061
7445 5 78954060
7444 5 78953684
7443 5 78953629
7442 5 78952776
7441 5 78952662
7440 5 78949895
7438 5 78926633
7437 5 78926574
7249 5 69721267
7248 5 69720015
7236 5 69214711
7235 5 69214709
7211 5 68300640
7212 5 68300691
7213 5 68300769
7214 5 68337289
16903 12 71324237
16904 12 71334900
16905 12 71335021
16906 12 71337031
16907 12 71337033
6472 5 37353652
6471 5 37352895
6470 5 37352840
6469 5 37352023
6468 5 37351941
6467 5 37351504
6466 5 37350917
6465 5 37350892
6463 5 37328279
6462 5 37327967
6461 5 37327921
6452 5 37189877
6450 5 37179291
6449 5 37173655
6448 5 37168022
6444 5 37027074
6443 5 37026949
6442 5 37026931
6439 5 36789472
6438 5 36789383
6437 5 36782277
6436 5 36782057
6435 5 36775809
6433 5 36572223
6432 5 36571758
6429 5 36483074
6428 5 36482364
6425 5 36446546
6417 5 36388366
6415 5 36371113
6414 5 36370702
6413 5 36370681
6412 5 36370265
6410 5 36368459
6409 5 36368090
6408 5 36228268
6407 5 36227759
6406 5 36222762
6405 5 36187011
33194 30 23316381
7109 5 62555435
7112 5 62810295
7113 5 62810779
7114 5 62812147
7115 5 62812183
7116 5 62824088
7117 5 62824501
7124 5 62974483
7125 5 62975107
7296 5 70981452
7298 5 70984703
7299 5 70985687
7300 5 70986073
7301 5 70991177
7302 5 71100948
7304 5 71117319
7306 5 71149308
7307 5 71149401
7308 5 71149439
7309 5 71149736
7310 5 71150465
7217 5 68481876
1253 1 79691044
1252 1 79689715
1251 1 79688976
1249 1 79686703
1247 1 79643384
1246 1 79642834
1245 1 79641666
7378 5 75672097
7379 5 75682532
7380 5 75682622
7381 5 75685436
7382 5 75686317
7383 5 75686854
7384 5 75687147
7385 5 75687427
7389 5 75731214
7390 5 75737458
6066 5 19769936
6065 5 19769060
6061 5 19730482
6057 5 19621494
6054 5 19595201
6053 5 19595109
6052 5 19595081
6051 5 19584484
6050 5 19584117
6049 5 19583931
6540 5 39864650
6541 5 39866812
6542 5 39867207
6544 5 39901134
6545 5 39901478
6546 5 39901639
6547 5 39901725
6548 5 39902584
6549 5 39902653
6550 5 39902999
6600 5 42428074
6601 5 42438079
6602 5 42445800
6603 5 42446106
6604 5 42446150
6605 5 42446274
6606 5 42446346
5882 5 11751526
5879 5 11687016
5878 5 11686807
5877 5 11684805
5876 5 11684787
5875 5 11684193
5874 5 11684144
6613 5 42787554
6616 5 42998958
6385 5 35180972
6388 5 35190921
6389 5 35190924
6390 5 35191081
6391 5 35191187
7224 5 68930919
7225 5 68931708
7155 5 64192126
7154 5 64190086
7150 5 63696119
7149 5 63695356
7148 5 63695349
7147 5 63694428
7146 5 63694370
7145 5 63694146
7144 5 63694109
7143 5 63693964
7142 5 63693930
33249 30 30121960
7138 5 63673097
5896 5 12221309
5898 5 12245136
5917 5 13676397
5919 5 13681332
6660 5 46001040
6659 5 46000962
33263 30 33743212
7373 5 75633382
7372 5 75624067
7498 5 81384862
7499 5 81384979
33266 30 34217476
7415 5 77164174
7414 5 77162598
7413 5 77162181
6651 5 44934842
6652 5 44935578
6653 5 44935669
7403 5 76574955
7176 5 65719394
7169 5 65231101
7168 5 65231035
7326 5 71542542
7327 5 71542691
7328 5 71542713
7329 5 71542809
7330 5 71542873
7331 5 71542940
7332 5 71543303
7334 5 71543519
7012 5 59708166
7011 5 59707697
7006 5 59593112
7005 5 59591999
7003 5 59577414
7002 5 59572185
7001 5 59570473
6999 5 59236721
6732 5 51089244
6285 5 31289948
6284 5 31289830
6283 5 31289574
6282 5 31289572
6281 5 31289242
6280 5 31289068
6279 5 31289064
6278 5 31288854
6277 5 31288735
6276 5 31288693
6275 5 31288602
6274 5 31288561
6271 5 31209644
6270 5 31209639
6618 5 43063142
6621 5 43144724
6622 5 43144869
6623 5 43145052
6624 5 43145060
6625 5 43146344
6631 5 43517134
6632 5 43524284
6633 5 43524776
6635 5 43529629
6133 5 23073276
6955 5 57627925
6952 5 57594475
6949 5 57571425
6946 5 57417622
6944 5 57334001
6943 5 57333427
7349 5 73613493
7350 5 73614813
7352 5 73617969
7427 5 78061799
7428 5 78062294
7429 5 78063454
7430 5 78064777
5993 5 16426911
6573 5 41648282
6575 5 41706424
6577 5 41791203
6582 5 41844436
6583 5 41845274
6584 5 41845297
6253 5 29710090
6252 5 29709721
6249 5 29442261
6248 5 29442258
6247 5 29442119
5866 5 11407942
5865 5 11407870
5863 5 11384978
5862 5 11384523
5861 5 11384125
5856 5 11197916
5854 5 11179359
6529 5 39330070
7591 5 85407989
7625 5 86372350
7626 5 86372556
7627 5 86373984
7628 5 86373990
7629 5 86374056
7630 5 86374161
7631 5 86374293
7632 5 86374623
7633 5 86375129
7634 5 86375189
7664 5 87073062
7770 6 4328970
7771 6 4328984
7772 6 4329017
7775 6 4355892
7776 6 4356555
7777 6 4356556
7866 6 9975280
7873 6 11627237
7874 6 11627400
7946 6 17177496
7952 6 17374823
7954 6 17438482
7956 6 17445645
7957 6 17445685
7963 6 17463114
7967 6 17528706
7969 6 17599542
7970 6 17599718
7979 6 18050228
7980 6 18050533
8015 6 19718679
8012 6 19460704
8011 6 19460336
8010 6 19460043
8009 6 19458545
8007 6 19429805
8006 6 19426040
7998 6 19345738
7995 6 19280154
7993 6 19128114
7991 6 19081470
1541 2 9270699
3135 3 18819742
3134 3 18819572
3133 3 18819182
3132 3 18818976
2583 2 68796280
2584 2 68796686
8058 6 22162321
8061 6 23116504
8063 6 23128520
8086 6 24320770
8088 6 24411626
8091 6 24495544
8092 6 24495545
8093 6 24495731
8114 6 25317175
8112 6 25225595
8111 6 25225110
8110 6 25224578
8108 6 25209616
8213 6 29367562
8273 6 32087014
12667 9 44120385
12664 9 44068919
12663 9 43981369
12661 9 43979624
8842 6 72498417
8843 6 72498434
8844 6 72498819
8383 6 38262514
8380 6 38259548
8378 6 38258210
8377 6 38257748
8793 6 68787994
8794 6 68800928
8799 6 69300128
8802 6 69401583
8807 6 69565063
8808 6 69565064
8537 6 53123817
8542 6 53203489
8543 6 53203843
8544 6 53204234
8545 6 53204250
8559 6 55334601
8560 6 55334742
8565 6 55353143
8566 6 55353492
8570 6 55646513
8571 6 55646700
8572 6 55646811
8581 6 56011955
8582 6 56012048
8583 6 56014305
33178 30 20746754
8590 6 56215861
8591 6 56222969
8592 6 56224035
8593 6 56225235
8597 6 57494870
8599 6 57578657
8602 6 57764261
8603 6 57764273
8610 6 57929176
7880 6 11917507
7881 6 11917923
7882 6 11918132
8635 6 59748800
8628 6 59051009
8627 6 59050517
8626 6 59050512
8625 6 59050432
33199 30 24399312
290 1 18357324
289 1 18356122
285 1 18130981
282 1 18122960
8862 6 74637266
8861 6 74637025
8860 6 74636449
8859 6 74635341
33206 30 25271655
33207 30 25279307
33211 30 25358209
8857 6 74509382
8856 6 74509346
33212 30 25593276
33213 30 25594164
33214 30 25602147
8865 6 74695821
8864 6 74695752
8863 6 74695484
33216 30 26026393
33217 30 26026825
7741 6 672745
7801 6 6474749
7802 6 6476511
7804 6 6485703
7805 6 6485889
7806 6 6489585
7832 6 7664016
8679 6 62896859
8682 6 62987174
8683 6 63056828
8684 6 63056837
8685 6 63060976
8686 6 63113209
8687 6 63123436
8695 6 63690991
8701 6 63789024
8708 6 63957173
8712 6 64086670
8713 6 64088324
8719 6 64288362
8720 6 64288699
8721 6 64289043
8675 6 61999079
8672 6 61847413
8668 6 61701306
8667 6 61666093
8663 6 61586208
8656 6 61348563
33247 30 29938212
8195 6 28690555
8176 6 28183914
8172 6 27757962
8164 6 27279653
8163 6 27279652
8161 6 27259800
8160 6 27259796
8156 6 27245772
8154 6 27236225
8153 6 27235879
8124 6 26369471
8125 6 26370132
8126 6 26374103
8132 6 26511612
8133 6 26512646
8143 6 26941060
8144 6 26941583
8145 6 26942866
8148 6 26970546
8514 6 51037467
8513 6 51036521
7900 6 15236595
7898 6 15063247
7897 6 14916030
7893 6 14577120
8327 6 35626006
7982 6 18430986
7983 6 18431055
8518 6 51695394
8517 6 51694896
7931 6 16054683
7933 6 16079719
7935 6 16225630
7936 6 16233548
7937 6 16234199
8198 6 28766920
8197 6 28766370
8424 6 44033582
8423 6 44032978
9035 7 6644349
9110 7 10973111
9112 7 10996914
9113 7 11030216
9090 7 9938282
9166 7 11999001
9168 7 12022471
9169 7 12023485
9170 7 12026179
9176 7 12209094
9177 7 12209148
9178 7 12209205
9179 7 12213061
9180 7 12213141
9181 7 12213723
9182 7 12213753
9183 7 12214110
9184 7 12214230
9209 7 15267706
9201 7 15060644
9197 7 14924535
9196 7 14921597
9195 7 14920968
9194 7 14920877
9204 7 15126404
9203 7 15125641
9202 7 15125485
9212 7 15561567
9217 7 16212462
9220 7 16218750
9221 7 16222609
9222 7 16222625
9224 7 16291454
9228 7 16467785
9274 7 19751775
9273 7 19750960
9272 7 19747395
9271 7 19746761
9269 7 19724259
9268 7 19700134
9294 7 22587116
9290 7 22462451
9289 7 22459465
9288 7 22459438
9363 7 30830354
9362 7 30830116
9361 7 30830115
9360 7 30829750
9359 7 30829437
9358 7 30829349
9357 7 30829022
9356 7 30828677
9355 7 30828558
9411 7 33389910
9410 7 33389832
9409 7 33388527
33038 30 8964357
9401 7 32894113
9400 7 32894103
9399 7 32860345
9398 7 32860291
9390 7 31924129
9389 7 31923912
9388 7 31923904
9387 7 31923826
9386 7 31923773
9385 7 31917792
9384 7 31913254
9382 7 31784755
9380 7 31783502
9379 7 31782936
9376 7 31753001
9375 7 31752473
9373 7 31703597
9372 7 31703416
9370 7 31551742
9369 7 31549273
9368 7 31539232
9367 7 31539210
9366 7 31537163
33061 30 11456579
18897 14 42449849
33062 30 11476139
33064 30 11490106
18896 14 42427832
18873 14 36006776
33069 30 11887301
33073 30 11948285
33074 30 11948421
18889 14 40783743
33081 30 12376787
18875 14 37844250
18876 14 37917276
33086 30 12692106
33088 30 12695288
33089 30 12695757
18879 14 38429742
9767 7 55166477
9768 7 55169655
9769 7 55169980
9776 7 55450934
9777 7 55478393
33116 30 14362606
9326 7 26256949
9325 7 26256826
9324 7 26248230
9323 7 26245728
9322 7 26244968
9320 7 26094785
9468 7 35931502
9469 7 35935408
9470 7 35935741
9471 7 35946704
10068 7 70885419
10067 7 70885073
10066 7 70884542
10065 7 70884523
10064 7 70883934
9544 7 40644853
9543 7 40643143
9540 7 40512579
9539 7 40512097
9538 7 40490236
9533 7 40255082
9532 7 40252620
9531 7 40251328
9530 7 40248764
9524 7 39442931
9519 7 39151736
9518 7 39150756
9497 7 38982994
9601 7 47051230
9600 7 47051228
9596 7 46667391
9587 7 45131908
9570 7 44470291
9554 7 41580677
9553 7 41526406
9737 7 52376069
9739 7 52376422
9740 7 52376453
9744 7 53283549
15451 11 74860437
15450 11 74850660
33218 30 26031978
9708 7 50868669
9707 7 50867786
25977 20 32670479
25976 20 32646083
25969 20 32497047
25968 20 32497028
33230 30 26923140
33231 30 26953712
25964 20 32448584
25963 20 32446979
25962 20 32445497
25961 20 32445199
25955 20 32387370
25954 20 32387336
25953 20 32387285
25952 20 32325055
25951 20 32325038
25950 20 32325000
25949 20 32324946
25947 20 32309365
25946 20 32302079
25945 20 32296668
25944 20 32293422
25943 20 32292551
25942 20 32290736
9848 7 58232742
9847 7 58232699
9846 7 58231902
9845 7 58229756
9843 7 57240517
9842 7 57238917
9912 7 62101286
9911 7 62096967
9910 7 62095191
9909 7 62094747
9906 7 62093799
9905 7 62093302
9904 7 62093001
9903 7 62092956
33244 30 29055255
9900 7 62033757
9897 7 61972264
9896 7 61972048
9895 7 61970081
9894 7 61969514
9893 7 61969307
9975 7 64545879
9974 7 64545423
9973 7 64545337
9972 7 64538849
9971 7 64529285
9968 7 64397838
9967 7 64397715
9966 7 64397507
9965 7 64395865
9956 7 64131041
9951 7 64054207
9947 7 64014414
9938 7 63747902
10056 7 70336284
10055 7 70331740
10054 7 70331701
10053 7 70331700
10049 7 70228638
9033 7 6591740
9032 7 6578114
10136 7 77219403
9716 7 51469470
9717 7 51469568
9719 7 51486153
9721 7 51519321
9723 7 51637121
9725 7 51679238
9726 7 51684761
9727 7 51684916
9608 7 48024160
9609 7 48024230
9611 7 48068954
9612 7 48069240
9613 7 48071179
9617 7 48114436
9618 7 48114888
9619 7 48114889
9620 7 48114993
9621 7 48115254
9622 7 48115282
9623 7 48115708
9299 7 24353473
9475 7 37070384
9478 7 37094765
9626 7 48313937
9187 7 13713018
9186 7 13712564
10026 7 68139109
10023 7 68074724
10022 7 68074016
9799 7 55959158
9798 7 55958884
9797 7 55957894
9795 7 55952154
9794 7 55942634
9783 7 55763587
9437 7 34419567
9436 7 34416822
9433 7 34400187
9431 7 34382149
9427 7 34226887
9426 7 34226537
9425 7 34226020
9424 7 34225882
9423 7 33986939
9489 7 38778704
9486 7 38185256
9485 7 38184496
9482 7 38181748
9189 7 14194291
9628 7 48519671
9629 7 48520251
9631 7 48529027
9632 7 48570936
9829 7 56530828
9823 7 56442626
9822 7 56442625
9814 7 56195028
9813 7 56194615
2802 2 81330950
2803 2 81331198
16271 12 47097831
11699 8 78412416
11470 8 70146655
11464 8 70028763
11463 8 70027999
11462 8 70016657
11461 8 70010698
11460 8 70010690
11459 8 70006462
11458 8 70002796
11457 8 69976164
11452 8 69866909
11451 8 69865744
11450 8 69864812
11449 8 69863277
11448 8 69860203
11444 8 69775619
11443 8 69775142
11442 8 69774891
11441 8 69769133
11440 8 69767876
11439 8 69766961
11438 8 69748022
11434 8 69673905
11433 8 69659051
11432 8 69657880
11431 8 69656699
11427 8 69449035
11254 8 62326219
11253 8 62325974
11251 8 62194974
11214 8 59856555
29889 25 62336115
29891 25 62359567
29916 25 63218692
29917 25 63219218
29920 25 63234998
29922 25 63348874
29925 25 63560815
29926 25 63562517
29927 25 63562633
29928 25 63562650
29929 25 63562662
29930 25 63564251
29931 25 63564372
29932 25 63566798
11227 8 61134304
11228 8 61135910
11229 8 61136155
11230 8 61136277
11231 8 61136583
11232 8 61136764
11233 8 61136785
11197 8 57562761
11192 8 57434828
11209 8 59121158
11126 8 52465982
11127 8 52466154
11128 8 52466247
11129 8 52466359
11130 8 52477706
11132 8 52478200
11133 8 52639754
11140 8 52893563
11143 8 52933475
11144 8 52933542
11145 8 52934067
11147 8 52934877
11148 8 52936639
11151 8 52945892
11114 8 51719286
11115 8 51719372
11122 8 52207001
11123 8 52207113
11040 8 49229592
11041 8 49257220
11044 8 49263883
11045 8 49264081
11046 8 49268667
11054 8 49749730
11050 8 49577025
10901 8 40610851
10904 8 40978990
10905 8 40986889
13544 10 26776209
10919 8 41617664
13539 10 26107245
13538 10 26105645
13537 10 26105447
13536 10 26105446
13535 10 26104783
13534 10 26104781
13530 10 25933520
13528 10 25930176
13527 10 25929826
33115 30 14064743
32422 29 19957551
32416 29 19808991
32409 29 19601654
32408 29 19600852
10848 8 32166036
10859 8 32238640
10858 8 32238135
10857 8 32237894
10855 8 32219889
10854 8 32219888
10844 8 32021108
10843 8 31989507
10785 8 27864197
10789 8 28115522
10791 8 28115941
33149 30 17749721
10796 8 29006554
10798 8 29018512
10799 8 29018950
10800 8 29020511
10801 8 29021181
10802 8 29073378
10803 8 29073882
10804 8 29074349
10805 8 29085880
10806 8 29085901
10812 8 29516266
10813 8 29520769
10816 8 30289069
10817 8 30289112
10818 8 30289144
10819 8 30290125
10820 8 30290473
10821 8 30290583
10822 8 30290763
10823 8 30291219
10824 8 30291284
10826 8 30311913
10827 8 30311966
10828 8 30312733
10829 8 30339062
10830 8 30340667
10839 8 31140767
10838 8 31139532
10837 8 31138567
10835 8 31085014
33174 30 20554446
33175 30 20554452
10769 8 27023769
10772 8 27075254
10773 8 27075563
10774 8 27075875
10775 8 27076349
10776 8 27076370
10777 8 27076806
10778 8 27082825
10779 8 27082839
10781 8 27096078
10782 8 27096298
10737 8 25253246
10736 8 25234998
10735 8 25234968
10733 8 25233080
10727 8 25188857
10726 8 25188171
10725 8 25188131
10724 8 25188077
10723 8 25188034
10719 8 25186978
10718 8 25186495
10717 8 25185745
10715 8 25022148
10712 8 25006793
10711 8 25006700
10707 8 24218691
10706 8 24217992
10705 8 24217691
10445 8 13630093
10443 8 13628846
10442 8 13628768
10441 8 13628767
10440 8 13625336
10428 8 12667563
10432 8 12774189
10433 8 12774202
10423 8 12124886
3157 3 19613613
3156 3 19612777
3155 3 19612747
33201 30 24562118
3148 3 19422142
3147 3 19421164
3145 3 19420881
3144 3 19420704
3143 3 19419998
3161 3 19869777
10311 8 7397790
10312 8 7397907
10315 8 7537905
10316 8 7538315
10317 8 7540136
17000 12 74909801
17001 12 74910176
10327 8 8927616
10328 8 8945954
10330 8 9025784
10332 8 9097632
10334 8 9103942
10335 8 9104123
10336 8 9104325
10337 8 9104449
10338 8 9104700
10340 8 9104827
10342 8 9135781
10343 8 9137022
10345 8 9180126
33222 30 26441605
33223 30 26442515
33224 30 26442735
10348 8 9253867
10349 8 9281032
10350 8 9283971
10351 8 9286890
10352 8 9288629
10353 8 9288725
10354 8 9290143
10355 8 9291983
10356 8 9293801
10359 8 9335666
10360 8 9336473
10361 8 9344595
33226 30 26572587
10362 8 9351911
10363 8 9351938
10364 8 9352109
10377 8 9559233
10387 8 10104397
10292 8 6353049
11712 8 79785499
11714 8 79807189
11715 8 79825112
11716 8 79863121
11717 8 79872279
10404 8 10671316
10403 8 10671120
10402 8 10668459
10401 8 10667361
10400 8 10667245
10399 8 10667008
10539 8 17469839
10538 8 17469802
10537 8 17469211
10536 8 17468066
10535 8 17467725
10534 8 17467719
10533 8 17467430
10532 8 17465526
10526 8 17372684
10525 8 17372453
10524 8 17372424
10523 8 17372336
10522 8 17371845
10521 8 17371699
10520 8 17371619
10519 8 17371316
10518 8 17371115
10517 8 17370976
10516 8 17370833
10515 8 17370543
10514 8 17370499
10513 8 17370436
10512 8 17370179
10511 8 17370178
10510 8 17369933
10508 8 17358569
10507 8 17358422
10506 8 17351578
10504 8 17336790
10494 8 16146930
10493 8 16146404
11169 8 55512507
11170 8 55512875
11172 8 55513015
11173 8 55519770
10765 8 26844053
10764 8 26841299
10763 8 26841284
10762 8 26816937
10761 8 26816525
10940 8 42807833
10941 8 42807877
10942 8 42807911
10943 8 42817459
10564 8 18801637
10565 8 18805794
10566 8 18809785
10567 8 18809800
10568 8 18811938
10580 8 19409470
10582 8 19472466
10583 8 19474546
10584 8 19478256
10585 8 19478400
10587 8 19533110
10588 8 19533666
10589 8 19533778
10590 8 19533937
10591 8 19534002
10592 8 19536824
10593 8 19551508
10594 8 19554172
10596 8 19554352
11298 8 65984900
11299 8 65985037
11303 8 66241361
11305 8 66257793
11309 8 66267093
11310 8 66267411
11311 8 66268059
11312 8 66268211
11314 8 66268465
11319 8 66360351
11321 8 66360586
11330 8 67190193
10630 8 21383462
10632 8 21384640
10636 8 21426777
10638 8 21426823
6568 5 41391022
6564 5 41247573
6560 5 41143109
10454 8 14833666
10455 8 14834166
10456 8 14834734
10457 8 14835068
10459 8 14852074
10460 8 14860436
10461 8 15066805
10462 8 15067515
10463 8 15067791
33281 30 40354548
10475 8 15693153
10480 8 15896879
10483 8 15926829
10490 8 16063467
10491 8 16063563
10492 8 16064284
11636 8 76585696
11638 8 76589445
11639 8 76590443
11640 8 76596353
11641 8 76597283
11642 8 76597719
11643 8 76598730
11644 8 76598749
11646 8 76618932
11080 8 50798113
33289 30 41790815
11081 8 50799296
11082 8 50822704
11083 8 50873015
11091 8 51074312
11092 8 51074314
11093 8 51074523
11094 8 51074553
11095 8 51074736
11096 8 51075601
11097 8 51078814
11099 8 51081758
11100 8 51083412
11101 8 51083927
11102 8 51092429
11106 8 51093196
11264 8 63047643
11263 8 63047572
11022 8 48356210
11023 8 48456088
11024 8 48456174
11025 8 48485876
11026 8 48486146
11384 8 68094437
11377 8 67707301
11376 8 67707055
11375 8 67706253
11372 8 67689358
11371 8 67688950
11370 8 67688561
11369 8 67687920
11368 8 67687838
11367 8 67687793
11366 8 67687787
11365 8 67687764
10882 8 34104621
10883 8 34108037
10885 8 34129661
10886 8 34136112
33305 30 45576085
10887 8 34494659
10888 8 34494762
10889 8 34495040
10414 8 11709431
10548 8 18197011
10553 8 18199712
10896 8 37412232
10895 8 37412186
33316 30 47353719
33317 30 47353721
12931 9 55384256
12930 9 55328023
12927 9 54920594
12812 9 51122709
12813 9 51122863
12814 9 51122933
12815 9 51123072
12816 9 51123399
12817 9 51123794
12818 9 51123809
12819 9 51123812
12831 9 51753378
12832 9 51753395
12833 9 51755983
12834 9 51756019
12835 9 51756062
12836 9 51756100
12837 9 51857667
12839 9 51955033
12841 9 51986317
12750 9 47120612
12746 9 46116092
12734 9 45924544
12728 9 45632806
12719 9 45247138
12718 9 45242812
12717 9 45239218
12715 9 45231873
12714 9 45231631
12712 9 45230542
12711 9 45230180
12710 9 45185418
12709 9 45184453
12707 9 45096285
12744 9 46065901
12743 9 46065766
12742 9 46064474
12562 9 38384226
12563 9 38385934
12421 9 32394115
12411 9 32188123
12407 9 32186811
12406 9 32186573
12405 9 32173072
12404 9 32168450
12236 9 18766829
12233 9 18750066
12232 9 18749559
12230 9 18731611
12229 9 18731544
12215 9 18156567
12205 9 17875364
12203 9 17873785
12202 9 17873768
12201 9 17873691
12199 9 17641271
12192 9 17398316
12191 9 17398175
12190 9 17397553
12189 9 17397380
12188 9 17396889
30413 26 14197514
12177 9 16038592
12176 9 16037768
33068 30 11679067
12171 9 16035072
12170 9 16035030
12169 9 16034976
12168 9 16034373
12167 9 16033961
12166 9 16033959
12165 9 16033888
12164 9 16033778
12163 9 16033188
12162 9 16033107
12161 9 16010300
12158 9 16004804
12157 9 16004633
12156 9 16004294
12155 9 16004293
12082 9 10481095
12083 9 10488045
12084 9 10488126
12085 9 10488165
12086 9 10488598
12088 9 10498807
12093 9 10550961
12096 9 10624649
12097 9 10625388
12055 9 9128782
12062 9 9299000
12072 9 9882407
12073 9 9889884
12042 9 8568399
12041 9 8568365
12040 9 8568242
12039 9 8568202
12036 9 8567780
12035 9 8567547
12034 9 8567537
12033 9 8567487
12032 9 8567275
12031 9 8567162
12030 9 8566970
12028 9 8566883
12027 9 8566819
12018 9 8272880
12010 9 8196349
12009 9 8196263
12008 9 8173656
12005 9 8149629
33103 30 13622668
12004 9 8138729
12003 9 8138617
12002 9 8138455
12001 9 8138284
12000 9 8137919
11999 9 8137906
11998 9 8137902
11997 9 8137790
11996 9 8137595
11995 9 8137525
11993 9 8137047
11992 9 8136724
11991 9 8136247
11990 9 8136230
11877 9 809314
11876 9 809145
11875 9 808614
11874 9 800003
11873 9 799806
11872 9 799710
11871 9 799495
11870 9 799167
11869 9 798829
11879 9 1077791
11776 8 80536010
33109 30 13960475
33110 30 13960541
33111 30 13960604
11893 9 2748387
11892 9 2748377
11891 9 2739711
11935 9 5634243
12327 9 20771295
12328 9 20773318
12329 9 20774761
12330 9 20775109
12332 9 21063899
12791 9 49970841
12794 9 49997789
12797 9 50024311
12053 9 9026070
12052 9 9020942
12641 9 41923990
12640 9 41919570
12638 9 41908816
13006 9 58402702
12892 9 52748677
12891 9 52748626
12890 9 52748308
12889 9 52748245
12888 9 52747448
12887 9 52727038
12886 9 52726670
12885 9 52726393
12884 9 52725962
12881 9 52653513
12880 9 52653243
12879 9 52652153
12878 9 52652080
12877 9 52651843
12876 9 52651580
12875 9 52651474
12874 9 52651439
12873 9 52650990
12872 9 52650956
12871 9 52650915
12870 9 52650788
12857 9 52442633
12856 9 52418220
12852 9 52106934
12851 9 52106880
12850 9 52106708
12849 9 52106144
12848 9 52106123
12847 9 52106061
12846 9 52104812
12844 9 52064525
12843 9 52063734
12997 9 58015264
12998 9 58020143
12999 9 58020604
13000 9 58020782
12763 9 48695000
12766 9 48764464
12767 9 48764630
12768 9 48764748
12769 9 48764780
12770 9 48764836
12771 9 48765647
12773 9 48842441
12774 9 48843085
12775 9 48844167
12647 9 42321037
12646 9 42320458
12645 9 42320127
12429 9 32570080
12432 9 32573372
12438 9 32711597
12439 9 32712981
12444 9 32909223
12445 9 32909698
12446 9 32909939
12447 9 32910392
12448 9 32920995
12450 9 32941975
12454 9 32992909
12458 9 33168600
12459 9 33168909
12461 9 33279754
12462 9 33279841
12524 9 36184852
12520 9 36133131
12513 9 35708922
12512 9 35708913
12511 9 35705966
12510 9 35705942
12509 9 35705909
12508 9 35705850
12507 9 35705813
12506 9 35705742
12505 9 35705640
12504 9 35705613
12503 9 35705177
12502 9 35705149
12501 9 35705137
12500 9 35705094
12499 9 35705045
12373 9 29725536
12534 9 36981915
12535 9 36982400
12536 9 36982957
12537 9 36986782
12538 9 36986818
12545 9 37183892
12546 9 37186787
12121 9 13138264
12122 9 13138380
12123 9 13138403
12788 9 49755276
11983 9 7679223
11982 9 7679096
11980 9 7623870
11978 9 7601017
11977 9 7591852
12395 9 30802609
12592 9 40418911
12481 9 33847071
12480 9 33845533
12479 9 33843769
12476 9 33843208
13032 9 59546836
13033 9 59546861
13046 9 60511846
13045 9 60511131
13044 9 60510984
13043 9 60510930
13042 9 60510513
13041 9 60508752
13040 9 60508563
13077 9 62430693
13078 9 62436921
13079 9 62440677
13080 9 62440789
13081 9 62440870
13082 9 62440898
13083 9 62441640
13084 9 62441645
33241 30 28716004
13085 9 62454734
13086 9 62455327
13087 9 62455589
13151 9 64903448
13150 9 64903426
13149 9 64903058
13148 9 64902761
31498 28 7365960
31497 28 7365657
31496 28 7365629
31495 28 7365628
31491 28 7293962
31490 28 7291722
31489 28 7285585
31488 28 7285510
31487 28 7285258
31486 28 7285183
31485 28 7285120
31484 28 7285111
31483 28 7281251
31482 28 7280536
31481 28 7280479
31480 28 7277284
31479 28 7277114
31478 28 7277051
31474 28 7131663
31471 28 6796248
31469 28 6716286
31467 28 6566301
32260 29 8218460
32254 29 7871879
32245 29 7014891
32363 29 16205137
32368 29 16288598
32369 29 16289183
32370 29 16291094
32339 29 12968225
32337 29 12955260
32336 29 12955236
32335 29 12954968
33007 30 5856220
32334 29 12954409
32333 29 12953380
32331 29 12925283
32378 29 17725573
5826 5 9788841
5825 5 9788839
5824 5 9647049
5822 5 9329281
5821 5 9329272
5818 5 9303408
5817 5 9299433
5814 5 9234272
5813 5 9234258
5811 5 9231951
5810 5 9231848
5809 5 9231691
5808 5 9231690
5807 5 9231670
5806 5 9231594
5805 5 9231585
32385 29 18089741
32386 29 18103239
32480 29 24369519
32481 29 24369910
32482 29 24370173
32483 29 24370229
32484 29 24370441
32485 29 24370797
32486 29 24370830
32493 29 25455671
32494 29 25523898
32496 29 25669001
32511 29 25890715
32512 29 25891892
32513 29 25892557
32515 29 25896369
32518 29 25912892
32523 29 26027639
32530 29 26203601
32531 29 26205255
32532 29 26205314
32533 29 26205386
32534 29 26205445
32535 29 26205809
32536 29 26205814
32537 29 26206149
32538 29 26301479
32539 29 26301547
32540 29 26304235
32541 29 26304422
32542 29 26305048
32645 29 30481783
32646 29 30481916
32647 29 30482654
32649 29 30484298
32650 29 30484301
32652 29 30512675
32655 29 30532795
32639 29 30363079
32638 29 30361609
32559 29 27355149
32558 29 27354048
32553 29 27257675
32755 29 33380620
32754 29 33380091
32751 29 33314712
32750 29 33313382
32745 29 33028672
32744 29 33028358
32743 29 33028273
32742 29 33028035
32738 29 32941729
32737 29 32941726
32736 29 32939240
32735 29 32938413
32734 29 32938412
32733 29 32938375
24325 18 47284008
32760 29 33477661
32877 29 39805570
32876 29 39805514
32875 29 39805500
32874 29 39805299
32873 29 39804780
32872 29 39804743
32871 29 39804645
32870 29 39804331
32869 29 39804316
32868 29 39802221
32867 29 39802111
15389 11 72337690
15390 11 72337777
15391 11 72346190
32836 29 36223639
33106 30 13745016
32768 29 34128696
33112 30 13977162
32855 29 39188066
32856 29 39188194
32857 29 39188472
32858 29 39188488
32859 29 39188512
32860 29 39188544
32861 29 39188716
32799 29 34810598
32798 29 34810375
32388 29 18390229
32356 29 15664062
32359 29 15730250
32360 29 15778228
2846 2 84119001
2842 2 84100298
2841 2 84090564
2840 2 84090149
32728 29 32508788
32727 29 32504309
32726 29 32504306
32725 29 32502052
32724 29 32501930
32723 29 32501648
32722 29 32497782
32721 29 32497323
32720 29 32497146
32719 29 32496973
32718 29 32496376
32684 29 31170765
32685 29 31170831
32686 29 31171023
32687 29 31171811
32470 29 23454962
32468 29 23453230
32467 29 23450960
32466 29 23443668
32465 29 23443511
32464 29 23443304
32463 29 23443146
32462 29 23443143
32454 29 23221117
32451 29 23074626
32448 29 22582053
32446 29 22581963
32445 29 22581155
32444 29 22581144
32443 29 22580948
32697 29 31415859
32696 29 31412379
32694 29 31221874
32693 29 31221649
32692 29 31221531
32691 29 31221404
32690 29 31221360
32689 29 31221225
32688 29 31221223
32676 29 31080283
32663 29 30777689
32770 29 34184482
32772 29 34194244
33169 30 20172240
32683 29 31158276
16857 12 70582534
16858 12 70584567
16860 12 70603654
33184 30 21478998
16862 12 70615119
16863 12 70615120
16864 12 70615316
16865 12 70615903
16868 12 70649823
16869 12 70652574
16870 12 70652624
16871 12 70652625
16872 12 70652766
16875 12 70653224
32205 29 637941
437 1 28716895
615 1 43513758
617 1 43516677
637 1 45102285
638 1 45103777
13723 10 33380241
13722 10 33376699
15149 11 57587327
16405 12 57094470
16404 12 57094420
16403 12 57094399
20033 15 28433710
20034 15 28433788
20303 15 52117385
23100 17 58191657
22556 17 32956794
22537 17 32554703
22536 17 32553153
22521 17 32451278
24059 18 33638334
24056 18 33634903
24015 18 33139725
25035 19 37151313
25033 19 37068811
25027 19 36875518
25026 19 36869988
25014 19 36546037
25012 19 36545730
25010 19 36545051
25006 19 36534306
25005 19 36533792
25000 19 36503806
24999 19 36501611
24998 19 36497487
24997 19 36497409
24993 19 36478332
24992 19 36478308
25068 19 38465932
25078 19 39024534
1865 2 22333667
2458 2 58212482
2453 2 57856952
2452 2 57856602
2450 2 57853990
25496 20 5378687
15981 12 26855248
28024 23 29182298
28025 23 29183215
28319 24 2269084
28329 24 3663559
28330 24 3663632
31509 28 8018179
31908 28 28327457
29210 25 15198613
29211 25 15199008
29213 25 15199476
29214 25 15199477
29218 25 15226915
3832 3 59069292
3734 3 53467558
3486 3 34252697
3174 3 22283826
3171 3 22200498
4582 4 14434332
4949 4 41281466
4950 4 41282669
4952 4 41283785
4970 4 41517746
6820 5 54365936
6859 5 55313506
6864 5 55393250
6866 5 55394504
6868 5 55394866
6910 5 56678702
8036 6 20248895
8037 6 20249403
8039 6 20251655
8260 6 30619819
8261 6 30620033
8348 6 36544478
8346 6 36544392
9141 7 11621216
9142 7 11621269
9143 7 11621547
9144 7 11621644
9146 7 11621908
1341 2 2951420
9662 7 50056286
11003 8 47685631
26998 22 8772061
18812 14 30166170
8777 6 67552798
4047 3 72038239
29092 25 10868938
29093 25 10869980
33313 30 47036705
29094 25 10870332
29095 25 10870738
29096 25 10871189
29099 25 10872523
33314 30 47039970
29100 25 10873749
7259 5 69813598
1277 1 82417649
11746 8 80281748
11748 8 80282079
11751 8 80282461
11756 8 80283579
11757 8 80283593
11759 8 80283690
11760 8 80283741
11761 8 80284880
11762 8 80285171
11763 8 80286291
11764 8 80286880
11765 8 80287450
11766 8 80288657
11767 8 80288784
11768 8 80289912
1226 1 79049355
29190 25 14510616
27373 22 30222729
23491 18 3718728
23490 18 3711435
23489 18 3711361
23488 18 3710962
23487 18 3710469
23486 18 3710435
23485 18 3710403
23483 18 3709922
23482 18 3709741
23481 18 3709465
23480 18 3703158
8941 7 1308672
23479 18 3701389
23471 18 3676670
23470 18 3676613
17208 13 1444238
17210 13 1444414
17211 13 1444461
11846 8 83324605
11843 8 83322548
8937 7 1282611
8942 7 1308677
8943 7 1308739
8945 7 1318144
8947 7 1318942
32570 29 28034618
16439 12 57794875
22093 17 7063336
22092 17 7063316
28755 24 25916413
25383 19 57085853
9030 7 6535370
27505 22 36446456
27518 22 36508981
27519 22 36511678
3965 3 65429480
3967 3 65430610
3970 3 65451099
28837 24 37003858
32666 29 30836002
32667 29 30836025
17135 12 81139668
23093 17 57241925
14345 10 69437450
2969 3 12507457
10150 7 77311961
10151 7 77312159
23725 18 16800174
23724 18 16799780
23723 18 16799730
24249 18 43935647
24248 18 43935624
6750 5 51771006
1127 1 72459891
23351 17 70850638
23347 17 70850233
23346 17 70850029
6239 5 29409879
23444 18 2474828
26400 21 23492119
31798 28 19413206
8497 6 47366934
11674 8 77730176
8898 6 80678136
3900 3 63915752
3901 3 63919145
3902 3 63922975
3904 3 63924218
3905 3 63932230
3912 3 64052112
3913 3 64052476
3914 3 64052563
3915 3 64052587
3916 3 64052671
3917 3 64052728
3918 3 64053035
3919 3 64053040
3922 3 64053907
3923 3 64053909
3924 3 64054044
3925 3 64054461
3926 3 64094735
3927 3 64094790
3928 3 64094938
3930 3 64095088
3931 3 64100047
3933 3 64100621
3934 3 64100642
3935 3 64108398
3937 3 64116213
3938 3 64126213
30056 25 74298428
30055 25 74297188
25589 20 10220702
14387 11 925960
24759 19 20268134
33627 30 212886141
9757 7 54590757
12675 9 44507162
30412 26 13904234
30410 26 13900612
30406 26 13897742
22756 17 41544700
6225 5 29338307
7829 6 7600428
23302 17 68463121
24718 19 17358870
15176 11 58500894
29289 25 21007664
17155 12 82493975
19508 14 77728684
17881 13 37593039
26184 21 11463341
2002 2 33958885
32048 28 33088624
13937 10 42884650
20185 15 44760075
317 1 21302139
319 1 21302271
12960 9 56599935
12959 9 56599761
12941 9 56293085
24631 19 9352555
21875 16 64115513
29357 25 23602046
14028 10 44204131
26597 21 34558567
2780 2 79604492
2779 2 79602053
2765 2 79578281
11523 8 73082757
19465 14 75379979
9254 7 18474973
12272 9 20428015
12287 9 20687727
33801 30 324231115
12289 9 20715599
12290 9 20716536
12292 9 20718922
12293 9 20719041
12294 9 20719066
12297 9 20719461
12300 9 20721879
12308 9 20727744
12309 9 20727866
12310 9 20728490
12314 9 20731727
12315 9 20731964
12320 9 20732991
17427 13 18203241
17426 13 18202937
8879 6 78452188
8880 6 78452318
33841 30 341656067
29029 25 6140614
32296 29 10802526
15366 11 71104688
16686 12 65618988
16685 12 65618817
16682 12 65615006
16681 12 65614699
16677 12 65612041
16676 12 65612038
16673 12 65610955
24403 18 51758793
24404 18 51758811
2875 2 85232609
32595 29 28419854
5578 4 79370378
15201 11 59280101
5326 4 65563426
21994 16 67943846
25525 20 6110575
27584 22 39687206
27585 22 39687474
24016 18 33197696
24017 18 33197725
24018 18 33198362
24019 18 33198462
24020 18 33198463
24021 18 33198474
24022 18 33198537
15584 12 5570925
4985 4 47885074
4987 4 47897861
15614 12 6878712
15613 12 6878571
15612 12 6878238
15611 12 6878197
15610 12 6878040
15609 12 6877326
15608 12 6877293
15607 12 6873928
15606 12 6873793
15605 12 6873777
15603 12 6872803
31793 28 19400268
33982 30 426699114
5840 5 10535510
17404 13 17723310
23088 17 57088834
7914 6 15594075
7912 6 15593510
7911 6 15592839
1285 1 82616762
12625 9 41565126
27595 22 41765793
25263 19 49332310
26076 20 39911738
26077 20 39911739
4512 4 10490489
31226 27 26714369
34046 30 470903650
19095 14 53637534
14356 10 70167054
7692 5 89563731
23274 17 67297420
34072 30 485912564
34073 30 485912566
29995 25 68606911
26300 21 17577547
10670 8 22588129
11595 8 74707617
34100 30 499860833
26663 21 39857179
26664 21 39864874
26665 21 39864966
26677 21 39883934
26678 21 39884029
26679 21 39884359
26684 21 39885819
31436 28 3821664
31438 28 3821754
31439 28 3821903
31440 28 3821935
31441 28 3823192
24976 19 35796230
26041 20 36774176
3853 3 59716163
3860 3 59735129
3861 3 59736297
16966 12 73798166
31365 28 1932748
31366 28 1932846
31367 28 1933087
31370 28 1946483
31372 28 1950888
31381 28 2395113
13224 10 1149882
3856 3 59724741
3855 3 59724475
20286 15 50975636
17755 13 33573086
34226 30 567341952
34227 30 567341993
34229 30 567342059
34230 30 567342497
34231 30 567342547
27597 22 41815563
27599 22 41816418
27600 22 41817628
27601 22 41818049
22098 17 7176352
4891 4 35415216
29565 25 36607681
21842 16 62796768
144 1 10381878
26534 21 33244658
34270 30 583932893
23384 17 71466464
34277 30 585979076
24479 18 56225334
24482 18 56231926
24483 18 56231957
24484 18 56231960
24485 18 56232033
34293 30 594450812
34294 30 594450929
34295 30 594451655
34296 30 594451763
29011 25 5387503
5740 5 4923884
5739 5 4923800
14433 11 6450585
34350 30 613157562
34353 30 615109178
34354 30 615109770
19382 14 72275258
19384 14 72303261
10752 8 25828514
34412 30 645022123
34415 30 645022528
8836 6 72353269
1205 1 77623215
23545 18 8835245
23544 18 8835242
15303 11 66506443
24828 19 25586269
34458 30 664766847
12917 9 54532173
12912 9 54334034
34466 30 669091565
34467 30 669091583
28641 24 17187042
10013 7 67392918
17057 12 78312826
21486 16 48803023
32187 28 40437809
13782 10 38317531
34511 30 697059767
11036 8 49029821
11035 8 49029742
11034 8 49028987
11033 8 49027995
11032 8 49027932
32794 29 34637804
5972 5 15527941
22041 17 716259
30043 25 73114292
30042 25 73112746
30040 25 73108594
30038 25 73105075
32887 29 40711214
32888 29 40711433
31527 28 8929373
32172 28 39959277
32174 28 39973400
23116 17 58840419
5 1 69907
20569 16 6582396
20071 15 38582652
21922 16 65161502
21925 16 65162272
28998 25 3468419
28997 25 3468411
28992 25 3467408
3070 3 15791691
3071 3 15791737
26027 20 36174818
29331 25 21555208
29330 25 21555184
17879 13 37559100
5330 4 65617215
28938 25 2416247
18951 14 47680209
28973 25 2578740
14034 10 44642706
14031 10 44642138
7535 5 83420048
6596 5 42405745
28538 24 12330981
34688 30 790138677
34701 30 795139761
34710 30 799686460
2934 3 9741588
2935 3 9750587
12333 9 21343651
12334 9 21343836
24571 19 2023790
8576 6 55937083
14709 11 24989151
14704 11 24983638
27566 22 38836785
10192 7 78038486
18358 14 6841099
18357 14 6839650
34762 30 818547373
30670 26 35269680
2758 2 79331724
17180 12 87223299
18954 14 47860539
18953 14 47860455
3277 3 26899745
34787 30 837748857
1293 1 83495261
31673 28 12765915
3295 3 27419047
4183 3 76420969
34811 30 849617432
34816 30 850390106
34819 30 853615392
11415 8 69297704
11417 8 69306617
28575 24 13971975
161 1 11407426
32152 28 38772412
32150 28 38769380
27633 22 44417115
27634 22 44417122
27635 22 44417341
25398 19 57742182
31067 27 17453372
11600 8 74716263
11409 8 69165349
34906 30 894773572
34908 30 894773761
26432 21 26908198
20456 15 61915364
20455 15 61915275
31293 27 37569498
27640 22 45427026
13597 10 29636990
30129 25 78098308
18969 14 48608538
31434 28 3817856
31432 28 3817592
31431 28 3816758
22696 17 39244259
22697 17 39244260
22698 17 39245719
22699 17 39246058
22702 17 39247626
22703 17 39248161
22704 17 39248833
22705 17 39248898
1561 2 9885000
4193 3 76920830
20528 16 4518703
20529 16 4518784
20531 16 4519637
20532 16 4519829
20533 16 4520025
20534 16 4520119
5353 4 66182148
15531 12 5066564
31871 28 26581013
10219 8 2111888
5338 4 65727743
7546 5 83448059
7540 5 83429769
7539 5 83429742
7538 5 83426798
2703 2 78165497
15322 11 68070750
19190 14 59054799
7550 5 83458254
17020 12 75731786
4062 3 72213843
4056 3 72207201
4053 3 72203163
4052 3 72203061
25163 19 42576239
25164 19 42576336
35056 30 975632369
2958 3 12047020
2959 3 12047042
9959 7 64139349
6746 5 51621865
1643 2 14808189
22992 17 49667276
22991 17 49667258
22989 17 49667210
22988 17 49667183
22987 17 49667167
22986 17 49666548
35111 30 1000360266
16714 12 65938961
10216 8 2110160
31058 27 17444609
31059 27 17445756
31061 27 17446023
31063 27 17448743
11349 8 67330693
11347 8 67330140
11346 8 67328622
11342 8 67322331
11339 8 67314493
11338 8 67313923
11337 8 67313917
5380 4 67303124
5379 4 67303120
5374 4 67282642
5373 4 67282560
27015 22 9047595
32275 29 10331866
16954 12 73159389
15230 11 59828015
35205 30 1049016083
23934 18 31042890
23945 18 31074014
23971 18 31649145
35231 30 1065449397
11539 8 73315356
26869 21 50292572
15628 12 7123358
15626 12 7111351
5729 5 4545000
5727 5 4533058
24122 18 36537237
30146 25 78902747
30153 25 78903084
35296 30 1095193228
30160 25 78905424
30163 25 78907798
30165 25 78908245
30166 25 78908269
30173 25 78909218
30175 25 78909669
9147 7 11628831
9148 7 11629030
9149 7 11629216
9150 7 11629383
9151 7 11629384
9152 7 11629542
9154 7 11629866
9155 7 11629892
9156 7 11630154
9157 7 11630167
9158 7 11630305
9159 7 11630676
9160 7 11630989
9161 7 11631064
9162 7 11631314
9163 7 11631354
9164 7 11631438
25723 20 18520039
25722 20 18519498
25721 20 18519463
25719 20 18518685
25718 20 18511603
3787 3 56848056
416 1 27212160
393 1 25725281
392 1 25723974
390 1 25716676
752 1 55267234
772 1 55463694
784 1 55903368
785 1 55903395
788 1 55904527
791 1 55904949
792 1 55905077
793 1 55908036
794 1 55908056
795 1 55911030
796 1 55911034
797 1 55912345
851 1 57770867
833 1 57697044
831 1 57696860
829 1 57661773
998 1 64216041
966 1 63896101
1151 1 75200095
214 1 14565252
430 1 28352494
429 1 28351472
427 1 28348064
13411 10 15881442
13497 10 24162962
13754 10 35970188
13751 10 35953210
13750 10 35948172
13747 10 35932129
14152 10 50657117
14151 10 50656781
14150 10 50656638
14148 10 50644313
14147 10 50642023
14146 10 50640144
14143 10 50633640
14174 10 52866532
14173 10 52866090
14171 10 52863867
14187 10 53851945
14188 10 53853366
14189 10 53853882
14257 10 57322757
14259 10 57347368
14211 10 55221635
14136 10 49955511
13586 10 29285521
13588 10 29290209
13558 10 28240217
13557 10 28240105
14004 10 43920311
14003 10 43917695
14002 10 43915808
14001 10 43915553
14000 10 43915412
13999 10 43915409
13998 10 43914381
13997 10 43913572
13996 10 43911793
13994 10 43910932
13993 10 43909909
13991 10 43908241
13990 10 43906503
3631 3 48241320
14639 11 19893740
14754 11 33255979
14847 11 44260044
14817 11 42990859
14980 11 49269627
14975 11 49255750
15033 11 52663843
14997 11 50269096
14996 11 50268829
14995 11 50268403
15126 11 56416524
15115 11 56380733
14700 11 24965293
14699 11 24964255
14698 11 24964246
14697 11 24964136
14696 11 24963868
14695 11 24963802
14694 11 24960151
14692 11 24952232
14691 11 24952175
14690 11 24951828
14689 11 24945834
14687 11 24945543
14686 11 24941661
15168 11 58370701
15166 11 58368474
15165 11 58368460
16824 12 68231234
16823 12 68231223
16822 12 68231208
16820 12 68230287
16819 12 68228792
16826 12 68282618
16825 12 68278845
16571 12 62279622
16646 12 64604288
16633 12 64446059
15726 12 12588395
15724 12 12587996
16049 12 30858678
16050 12 30862209
16052 12 30866687
16007 12 27850542
16010 12 28233096
15899 12 24472480
15555 12 5315573
17449 13 18753870
17450 13 18756696
17550 13 22400675
17687 13 32759739
17688 13 32759975
17690 13 32760055
17691 13 32760079
17692 13 32764579
17693 13 32764643
17695 13 32767005
17696 13 32767281
17697 13 32767332
17699 13 32768043
17700 13 32773519
14677 11 23825941
14678 11 23825996
17574 13 26682877
17804 13 34541163
17402 13 17705460
17401 13 17704200
17398 13 17701326
18480 14 16773788
18483 14 16777603
18484 14 16783043
18485 14 16790612
18499 14 17051164
18645 14 24439702
18906 14 45196229
18907 14 45196363
18912 14 45731977
18913 14 45731980
18914 14 45732713
18916 14 45732802
18922 14 45842814
18712 14 27126519
18711 14 27123176
19461 14 75360014
19484 14 75701799
19483 14 75690052
19333 14 68740508
19181 14 58179594
19182 14 58180567
18522 14 18428380
19723 15 12805983
19726 15 12809801
19827 15 17651189
19828 15 17658708
19843 15 17756564
19971 15 24781215
19940 15 23872510
20280 15 50552011
20281 15 50552536
16156 12 35909248
16157 12 35916761
16161 12 35926732
19775 15 14931674
19854 15 19545683
19856 15 19546144
20213 15 45825281
19900 15 21467695
20043 15 34506936
19754 15 14752651
19755 15 14752880
19756 15 14753104
21361 16 42971776
21362 16 42971823
21238 16 38897450
21239 16 38897522
21241 16 38897962
21242 16 38914686
21244 16 38918706
20907 16 19840970
20910 16 19936509
20911 16 19936896
20842 16 17767647
20871 16 18773513
20873 16 18775187
20874 16 18776897
20885 16 19459849
20887 16 19460069
20888 16 19460214
20889 16 19460294
20890 16 19460295
20891 16 19460309
20772 16 15774388
27839 23 9354572
27834 23 8681406
27775 23 7775298
21970 16 66677085
33189 30 23180290
33190 30 23180330
20740 16 14395079
20949 16 21632337
21155 16 36874793
21153 16 36873924
21152 16 36873859
21139 16 36720885
21087 16 34921129
21084 16 34918439
21506 16 49210828
21503 16 49101378
21500 16 49094542
21499 16 49094429
21427 16 45137861
21428 16 45138116
21430 16 45138512
21431 16 45143284
23006 17 50695703
22915 17 47560011
22921 17 47565034
22837 17 45469279
22669 17 38244236
22660 17 37053358
22621 17 35593173
22607 17 35372504
22598 17 35229851
22586 17 34956930
22806 17 43309998
23228 17 66572208
23229 17 66572217
23231 17 66582672
22210 17 13901484
22208 17 13900548
22173 17 13314765
24271 18 44939787
24270 18 44934329
24269 18 44934326
24103 18 35066482
24102 18 35066478
24067 18 33688884
24069 18 33689299
23680 18 13305702
23681 18 13305930
23688 18 13475705
23689 18 13475883
23690 18 13476517
23692 18 13476908
23693 18 13477835
15095 11 55590180
15094 11 55575256
15092 11 55575163
15091 11 55574197
15090 11 55573973
15089 11 55573911
24813 19 24512704
25108 19 41566163
25109 19 41566626
25113 19 41580683
25130 19 41953639
25131 19 41953771
25132 19 41953807
25133 19 41953927
25136 19 41988898
25215 19 45608560
25217 19 45617895
25182 19 43216990
25184 19 43217200
25187 19 43218836
25202 19 43308605
25203 19 43311371
1491 2 7687695
1493 2 7688230
1662 2 15375379
1655 2 15249056
1654 2 15249050
1652 2 15248254
1800 2 19269458
1798 2 19263476
1797 2 19257973
1796 2 19257970
1794 2 19255123
2526 2 65051300
2525 2 65051271
2524 2 65051243
16064 12 31632635
16063 12 31632633
16062 12 31631655
2410 2 55126387
2403 2 55119555
2401 2 55116217
2396 2 54582036
2325 2 50807263
20702 16 12828597
20703 16 12828788
20704 16 12829372
20706 16 12829442
20711 16 12829950
20712 16 12830015
20713 16 12830044
20714 16 12830148
20715 16 12830564
20716 16 12830797
20717 16 12831377
20718 16 12831465
20719 16 12831707
20720 16 12833279
20722 16 12833633
20723 16 12833770
2864 2 84603096
1692 2 16053391
2201 2 45708260
2197 2 45693063
2191 2 45692528
2190 2 45692404
2187 2 45692003
2186 2 45691768
2177 2 45589400
2165 2 45568970
2155 2 45306191
2151 2 45304167
2148 2 45303336
2140 2 45252835
2497 2 60881304
2026 2 36299745
1592 2 12331293
1591 2 12325194
1590 2 12325154
2566 2 67231513
2565 2 67231019
2564 2 67230984
2563 2 67225845
1740 2 17705923
1746 2 17786036
1747 2 17786461
2059 2 38836658
2287 2 49391713
2285 2 49383243
2106 2 41551877
2103 2 41550213
2092 2 41387356
1765 2 18090581
1764 2 18090580
25895 20 30978514
25913 20 31458545
25917 20 31475227
25918 20 31475468
25920 20 31480228
25922 20 31481149
25925 20 31481829
25805 20 23730302
25657 20 13751114
25656 20 13750378
25655 20 13750331
25654 20 13750207
25653 20 13750205
25652 20 13750204
25651 20 13750033
25650 20 13749851
25649 20 13749832
25648 20 13749069
25647 20 13748876
25646 20 13748852
25645 20 13748287
20352 15 53577876
25625 20 12119939
25623 20 12119844
25585 20 10067619
25582 20 10060599
25572 20 9999106
25674 20 15647272
25673 20 15645173
25672 20 15645065
25705 20 16938042
25703 20 16936336
16584 12 63101080
16586 12 63101628
16587 12 63101687
20208 15 45374657
20204 15 45372027
20203 15 45372011
20202 15 45371992
20201 15 45370631
20199 15 45370245
20197 15 45369470
20175 15 44484283
20158 15 44117388
26775 21 44753929
26776 21 44753962
26777 21 44754143
26778 21 44754358
26779 21 44754478
26780 21 44754533
26781 21 44754601
26782 21 44754618
26783 21 44754682
26784 21 44754854
26785 21 44756243
26786 21 44756297
26787 21 44756351
26789 21 44757485
26790 21 44757521
26791 21 44757619
26792 21 44757998
26793 21 44758108
26794 21 44758232
26795 21 44758249
26796 21 44758432
26797 21 44758447
26798 21 44758471
26799 21 44758487
26800 21 44758530
26801 21 44758801
26802 21 44758840
26803 21 44758996
26804 21 44759081
26805 21 44759141
26807 21 44759673
26717 21 41959845
26718 21 41959905
26446 21 27611466
26262 21 15186352
20311 15 52324979
26229 21 13679399
26230 21 13679792
26422 21 24129878
26513 21 31860979
26514 21 31863361
26571 21 34021091
26563 21 33572588
26561 21 33566895
26558 21 33560200
26555 21 33552270
26953 22 5463137
26939 22 4865693
26934 22 4844251
26932 22 4844170
27070 22 11743059
27068 22 11738342
27054 22 10498085
27053 22 10495258
27137 22 15551452
27136 22 15551342
27135 22 15551278
27134 22 15551116
27133 22 15551096
27130 22 15549598
27129 22 15549591
27101 22 14267619
27250 22 23885189
27331 22 27091843
27318 22 26781469
27315 22 26777678
27406 22 31713165
27407 22 31714075
27410 22 31766065
27412 22 31766659
27416 22 31885951
27417 22 31898861
27420 22 31900134
27424 22 31900680
27426 22 31902538
27428 22 31902907
27436 22 32061278
27437 22 32062584
27438 22 32062974
27439 22 32063253
27440 22 32066891
27442 22 32070054
27443 22 32071524
27444 22 32077406
27449 22 32087375
27457 22 32093876
27462 22 32094872
27285 22 25518126
27698 23 2929996
27729 23 5531108
27730 23 5531157
27745 23 5952101
27994 23 27683453
27999 23 27709507
27898 23 18034658
28244 23 42975700
28567 24 13385896
28588 24 14417293
28589 24 14418361
28590 24 14419571
28592 24 14426117
28749 24 25424791
28390 24 6856414
28372 24 6270024
28371 24 6269605
28370 24 6269579
28369 24 6269433
28368 24 6268717
28367 24 6268316
28366 24 6268222
28365 24 6267973
28295 24 714481
30343 26 10116517
30342 26 10116321
30331 26 9879311
30330 26 9860863
30280 26 6952950
30279 26 6949904
30302 26 8028079
30301 26 8028055
33020 30 7027158
25249 19 48785932
30527 26 21176366
30528 26 21176459
30530 26 21189734
30548 26 22254648
30361 26 12351376
30823 27 8984220
30822 27 8983829
7046 5 61160189
7053 5 61248773
7055 5 61254842
30898 27 10512215
30900 27 10512412
30901 27 10513630
31124 27 20376439
31003 27 13724633
30947 27 12608409
30931 27 12505345
30930 27 12505261
31553 28 9753870
31649 28 12739097
31650 28 12739299
31651 28 12739314
31652 28 12739493
31660 28 12747358
31662 28 12750683
31663 28 12757847
31664 28 12757964
31665 28 12758220
31667 28 12758870
31668 28 12758901
31669 28 12758962
31670 28 12759161
31671 28 12759821
26379 21 22958823
26381 21 22959975
26382 21 22960578
26385 21 22961189
26386 21 22961484
26387 21 22961867
31760 28 18059797
31832 28 22983465
31882 28 27118328
31600 28 10599376
32013 28 31566613
32014 28 31566903
32104 28 35511799
29760 25 55729133
29759 25 55726408
29732 25 55100551
29719 25 54960685
29307 25 21514209
29306 25 21511738
29305 25 21511642
29304 25 21511538
29244 25 18031272
29240 25 17944009
29239 25 17944006
29291 25 21016954
29474 25 28677908
29957 25 65876840
29805 25 56750507
29820 25 58504969
29540 25 35652644
3670 3 50991543
3680 3 51793749
3681 3 51793930
3682 3 51793943
3683 3 51794001
3684 3 51794922
3685 3 51796563
3686 3 51797204
3687 3 51797262
3688 3 51797513
3689 3 51798063
3691 3 51798592
3693 3 51799766
3695 3 51800208
3696 3 51800226
3609 3 45436327
3608 3 45436326
3606 3 45435232
3584 3 45091320
3581 3 45088757
3579 3 45074140
3578 3 45073319
3577 3 45073157
3404 3 31589621
3407 3 31613025
3348 3 29137667
3347 3 29137648
3346 3 29134409
3345 3 29133908
3344 3 29133613
3343 3 29133574
3342 3 29133524
3341 3 29132531
3337 3 28947304
3502 3 35654687
3504 3 35654840
25458 20 2378838
25459 20 2406886
25460 20 2406904
3252 3 25691742
3251 3 25690305
3226 3 24947616
3216 3 24566571
3215 3 24565873
3214 3 24565670
33185 30 21880870
4160 3 76162033
4161 3 76162040
4174 3 76244749
19018 14 51014668
19016 14 51014447
4490 4 10405191
4609 4 16096935
4608 4 16096929
4861 4 32453938
4860 4 32451975
4843 4 31473430
28468 24 9768317
5415 4 68710210
5416 4 68710978
5417 4 68713538
5418 4 68713549
5565 4 79330676
28104 23 33696660
28097 23 33618495
5306 4 65035910
5305 4 65035776
5304 4 65035638
5303 4 65035289
5302 4 65034119
5301 4 65033992
5300 4 65033989
5259 4 63222511
4572 4 13936728
5227 4 61236110
5175 4 59220978
5162 4 58532635
5160 4 58505836
5148 4 58339803
4712 4 23126883
4711 4 23126838
5128 4 57213868
5126 4 57205992
5123 4 57199980
5121 4 57199157
5114 4 56961120
4648 4 19000641
5396 4 68306027
5397 4 68306583
5399 4 68307270
5405 4 68364240
5406 4 68366382
5926 5 13906764
6123 5 21434928
6120 5 21431663
6104 5 20885451
6165 5 25498785
6899 5 56422450
6900 5 56423091
6917 5 56790554
6800 5 53535575
31706 28 13857453
31707 28 13857454
31689 28 13123910
31687 28 13120146
31686 28 13120093
31685 28 13120050
7454 5 79017551
7451 5 79000873
7254 5 69734278
7253 5 69734239
7252 5 69734168
7250 5 69721755
6453 5 37195306
6424 5 36446495
7106 5 62553946
7105 5 62553907
7312 5 71150902
1248 1 79682720
6063 5 19760670
6058 5 19623277
6056 5 19621163
5873 5 11683758
5872 5 11683715
7158 5 64192846
7157 5 64192743
7156 5 64192740
7153 5 64189626
7141 5 63691779
7139 5 63686089
7335 5 71544037
6996 5 59148936
6581 5 41842020
6246 5 29432629
6245 5 29432522
7962 6 17460555
3137 3 18882294
8211 6 29165102
8841 6 72478215
8384 6 38262861
8382 6 38262446
8381 6 38260813
8374 6 38256535
8561 6 55335051
8562 6 55335187
8563 6 55335667
7803 6 6479710
8696 6 63761525
9275 7 19751926
9293 7 22582360
9515 7 39147780
9513 7 39144665
9508 7 39141647
9507 7 39136959
9504 7 39134908
9582 7 45009597
9738 7 52376306
9920 7 62424227
9908 7 62094315
9907 7 62094312
9302 7 24390956
9301 7 24381793
9477 7 37086689
9808 7 56008445
9796 7 55952281
9793 7 55935499
9787 7 55803412
9484 7 38184060
9483 7 38183388
29915 25 63218629
29918 25 63219369
11235 8 61138563
11146 8 52934832
11149 8 52941254
11150 8 52943452
11042 8 49258796
10921 8 41627314
10734 8 25234767
10732 8 25233061
10731 8 25232998
10720 8 25187276
10713 8 25014008
10710 8 25006135
10702 8 24205792
3153 3 19605882
11832 8 83158234
11710 8 79785007
11711 8 79785484
10407 8 10715768
10398 8 10636130
10531 8 17465447
10530 8 17465162
10597 8 19554453
10599 8 19562427
11306 8 66266452
11307 8 66266609
11308 8 66266650
11318 8 66360136
11320 8 66360385
10631 8 21383485
6558 5 41136875
10464 8 15069342
11637 8 76589330
11098 8 51080871
11103 8 51092461
11104 8 51092475
11105 8 51093110
11107 8 51096707
10884 8 34114960
10415 8 11713208
12417 9 32190109
12416 9 32189947
12415 9 32189813
12414 9 32189711
12413 9 32189692
12412 9 32188172
12410 9 32187925
12409 9 32187868
12408 9 32187641
12234 9 18763782
12175 9 16036485
12174 9 16036438
12173 9 16036058
12172 9 16036031
12160 9 16007757
12159 9 16005260
12017 9 8264060
12016 9 8263436
12014 9 8263242
12013 9 8262865
12012 9 8262691
12793 9 49988609
12632 9 41795934
12631 9 41795618
12864 9 52493666
12862 9 52493331
12861 9 52493224
12651 9 42569807
12650 9 42568725
12426 9 32497468
12463 9 33285836
12134 9 13500331
32516 29 25900153
32637 29 30327797
32746 29 33029737
32866 29 39802092
32469 29 23453726
32447 29 22582037
32679 29 31104772
572 1 41320108
9981 7 66471741
594 1 42003485
595 1 42006939
600 1 42100440
627 1 44036552
635 1 45084200
639 1 45104057
1103 1 70166482
1106 1 70210033
1111 1 71115674
1112 1 71117981
13726 10 33400519
13725 10 33398616
13703 10 32810229
13691 10 32729299
13870 10 40595228
14830 11 43220959
15144 11 57502258
16459 12 58244960
20010 15 27401088
20011 15 27409330
20028 15 28389295
20029 15 28394279
20811 16 16414329
22393 17 20404108
22522 17 32456545
24052 18 33601016
24051 18 33599200
32951 30 651806
24042 18 33392502
24006 18 33068733
24005 18 33068529
23904 18 29918480
25045 19 37462446
25032 19 37060655
25018 19 36573207
25013 19 36545812
25011 19 36545362
25009 19 36544866
25001 19 36504123
24996 19 36497399
24994 19 36480505
24946 19 34708273
24940 19 34346302
25083 19 39136227
1733 2 17358732
2451 2 57856600
26011 20 35103561
26012 20 35105994
25784 20 21501687
25746 20 20249725
25750 20 20341319
25507 20 5706659
27185 22 19185090
27186 22 19187136
27572 22 39414399
27570 22 39379706
28033 23 29267181
28054 23 29889076
28313 24 2160393
28317 24 2268482
28318 24 2269040
28323 24 3463361
28327 24 3659579
28328 24 3663276
28338 24 3806420
28339 24 3806756
31207 27 25514485
31209 27 25526983
31510 28 8024840
31508 28 8015847
31917 28 28458744
31935 28 28922479
31936 28 28923251
29215 25 15200550
4230 3 79824917
3730 3 53457424
3487 3 34256080
3481 3 34190721
3480 3 34185211
3179 3 22389357
3172 3 22210481
4584 4 14531520
4939 4 41049148
4956 4 41386371
4978 4 41817444
6819 5 54362470
6828 5 54510813
6829 5 54512012
6841 5 55093501
6887 5 56217210
6939 5 57147155
8023 6 20123368
8025 6 20145479
8053 6 21029553
8228 6 29964411
8229 6 29970063
8230 6 29970930
8231 6 29975653
8232 6 29976988
8233 6 29982584
8234 6 29984524
8249 6 30394298
8250 6 30394661
8252 6 30424756
8347 6 36544397
9262 7 19082414
9670 7 50146518
9663 7 50056779
9661 7 50056280
9641 7 49470784
9873 7 60492463
9925 7 62680268
11002 8 47685188
10989 8 47271350
10987 8 47211015
10986 8 47206230
10983 8 46755306
10964 8 45877910
28118 23 34511286
10678 8 22763726
10685 8 22993432
10689 8 23359635
32265 29 10205893
10374 8 9517491
15525 12 4421813
5659 4 83750229
14390 11 2271893
22346 17 18463946
22345 17 18463673
22332 17 18192103
29349 25 23516746
29359 25 23618150
29363 25 23698043
32222 29 2662970
32221 29 2661549
9016 7 6211476
16984 12 74455029
23736 18 17013011
19401 14 73049274
27683 23 2128263
17373 13 15725704
30221 25 81387408
13018 9 59108753
17323 13 11279651
27240 22 23749160
26999 22 8786175
5091 4 55554054
23118 17 58846881
18810 14 30103351
18811 14 30103864
18820 14 30449344
19279 14 65174863
19280 14 65176121
23335 17 70273104
19250 14 62380631
19249 14 62380349
8782 6 67896848
8779 6 67556857
8778 6 67556431
8776 6 67540442
8768 6 67200789
8767 6 67196881
8766 6 67196526
8765 6 67195889
33245 30 29062032
8750 6 66984265
20376 15 55532224
20377 15 55544642
10625 8 20935877
9761 7 54595014
8185 6 28394826
8186 6 28395092
6199 5 26955060
5702 5 2231037
18021 13 42938900
1299 1 84067432
10106 7 74182669
7269 5 70005790
7258 5 69813244
7257 5 69812022
6013 5 18296136
6014 5 18299211
15653 12 8251685
8922 7 54818
8921 7 54710
24352 18 50339095
24353 18 50339911
11775 8 80512730
11774 8 80509261
17962 13 40443639
1225 1 79049312
1224 1 79047041
29184 25 14345720
29183 25 14338903
32924 29 42392587
23390 17 73506236
30245 26 12868
15588 12 5579741
15589 12 5581004
33362 30 75920171
33363 30 75920395
22416 17 20918637
32252 29 7833373
8933 7 1193312
8936 7 1279408
8938 7 1296443
32571 29 28035350
32572 29 28035564
32574 29 28041667
31037 27 16097055
33405 30 88013663
25678 20 16340177
28196 23 38976585
28195 23 38973683
9337 7 27734382
9336 7 27591587
14471 11 8098688
22112 17 7739879
22113 17 7740123
17316 13 10952202
26328 21 18298795
26329 21 18298901
32620 29 28810681
25381 19 57084320
32179 28 40022795
18332 14 5723958
5074 4 54671166
5073 4 54653564
20259 15 48961155
30553 26 22544334
3966 3 65430569
3968 3 65444463
11654 8 76919612
28835 24 36992422
5910 5 13097210
32665 29 30836001
32668 29 30836154
19306 14 68316072
4046 3 72035848
29103 25 11035212
15511 12 2989127
21559 16 50639657
11799 8 82154725
33494 30 133887619
17134 12 81139467
17137 12 81141936
17138 12 81143173
1382 2 4854041
27672 22 48295170
33504 30 137464295
21159 16 36889951
32203 29 369892
32200 29 322316
32199 29 321112
30706 27 1676003
2968 3 12507455
30509 26 19900528
6012 5 18279519
23722 18 16799704
24247 18 43934522
24243 18 43839942
24239 18 43728946
25086 19 39639194
13197 10 165655
2874 2 85072255
19967 15 24758479
19968 15 24762105
20481 16 989660
17071 12 78689076
14439 11 6569570
8004 6 19395236
8003 6 19394927
6749 5 51770997
9990 7 66814383
9991 7 66818927
25415 19 58515979
18288 14 1580380
31051 27 17174030
1408 2 5448664
1409 2 5448928
4407 4 4526007
17985 13 41373100
17784 13 34233553
24390 18 51331236
24389 18 51331114
26287 21 16151475
26222 21 13084001
5533 4 77343425
5532 4 77342367
12078 9 10279431
12077 9 10279247
3091 3 17141473
10121 7 76236088
10120 7 76235638
735 1 53007995
10767 8 26875283
31796 28 19411692
31797 28 19411763
2488 2 60642376
23084 17 56953245
16847 12 69174859
3929 3 64095087
3932 3 64100075
3936 3 64110121
3939 3 64144707
3947 3 65046267
3948 3 65047383
28073 23 31949273
28074 23 31949714
11804 8 82466968
25590 20 10221348
4759 4 24472018
7133 5 63091391
7132 5 63091309
14423 11 6309584
26410 21 23964692
65 1 5436445
15957 12 26070071
15958 12 26070570
12683 9 44561945
12684 9 44563234
12686 9 44626577
12687 9 44631894
12688 9 44642550
29940 25 64005821
31272 27 33192196
28725 24 23646500
17336 13 11990172
17340 13 12124547
30411 26 13901058
30407 26 13899165
15512 12 3000850
23552 18 9285944
23548 18 9118290
32154 28 39009994
15385 11 71713679
72 1 5555854
6224 5 29338257
6223 5 29337861
6222 5 29287390
28182 23 38754420
30465 26 18235853
24550 18 61512544
24551 18 61512628
29275 25 20155764
28826 24 35056194
3109 3 17561635
6976 5 58519895
24719 19 17382446
24720 19 17384823
14393 11 2445229
13829 10 39568175
24594 19 5884700
33685 30 244683013
14347 10 69793220
14346 10 69790036
17882 13 37593079
31361 28 1723129
26182 21 11439774
26187 21 11776877
2003 2 33961705
32052 28 33094397
32050 28 33088779
32049 28 33088652
13551 10 27068204
13938 10 42892424
30567 26 22905423
30210 25 80722688
22851 17 46160015
2479 2 60387422
1679 2 15755235
1678 2 15755099
10114 7 75651286
32306 29 10980797
28268 23 46897879
28267 23 46896848
15629 12 7131340
15630 12 7132203
31305 27 38278337
31324 27 40606973
33734 30 275830859
5555 4 79275235
5554 4 79274809
2480 2 60390213
8079 6 23894390
5966 5 15198254
5965 5 15198179
5964 5 15190163
13024 9 59342398
16226 12 44084448
16227 12 44085929
12950 9 56352179
12943 9 56293551
12942 9 56293281
1424 2 5641473
31575 28 9952122
31608 28 10963957
31607 28 10963384
21876 16 64115514
9310 7 24855810
9312 7 24863190
25733 20 18969110
25732 20 18967560
13809 10 38889985
13797 10 38780846
13793 10 38772211
14015 10 44130284
14014 10 44130046
30052 25 73665712
30356 26 10752085
26595 21 34556140
26594 21 34525231
26588 21 34464194
26587 21 34464022
1578 2 11910795
9025 7 6385736
17284 13 9165715
11525 8 73084179
11524 8 73082915
12277 9 20467036
12288 9 20691072
33800 30 324231113
33807 30 324904713
25802 20 23374032
33815 30 329380976
33823 30 332941957
22709 17 39285649
33828 30 333977506
17234 13 4459414
30651 26 32039980
8080 6 23898476
28862 24 37339014
28861 24 37337442
8651 6 60962934
20486 16 1371405
20485 16 1370718
1911 2 24139777
1910 2 24133191
2950 3 10983156
2949 3 10982816
9860 7 58966791
9861 7 58968338
13801 10 38809860
28813 24 33154287
30549 26 22262624
10080 7 71783639
7558 5 83615679
29026 25 6139536
8644 6 60337203
8643 6 60330784
8641 6 60321579
18444 14 13157149
18445 14 13160161
13055 9 60939609
23802 18 21716823
23803 18 21718403
25555 20 8116596
11594 8 74697415
33879 30 362695715
16691 12 65675597
16688 12 65629971
24405 18 51758880
24406 18 51759259
28540 24 12339037
29230 25 15550286
32603 29 28575190
32594 29 28413060
32563 29 27828575
31443 28 3828776
31442 28 3827359
18022 13 42941581
32906 29 42009485
32905 29 42008909
21991 16 67943339
21993 16 67943587
21728 16 57649055
21733 16 57700555
21734 16 57703583
25239 19 48132499
28874 24 38131087
22436 17 22305216
27587 22 39698011
27588 22 39698560
31277 27 34868803
5571 4 79348423
5572 4 79349026
13244 10 1760180
13672 10 32295710
4996 4 48423622
15616 12 6885834
15615 12 6878861
15604 12 6872948
33977 30 421851710
31794 28 19400548
31792 28 19399737
5645 4 82310487
21720 16 57475377
3165 3 20023316
19798 15 17183597
30196 25 80621704
23499 18 4003391
23 1 1522067
5846 5 10580173
10281 8 5556336
33991 30 431650275
3462 3 33991370
3463 3 33995660
25556 20 8193923
30112 25 77236243
18804 14 29751899
18786 14 29386840
10094 7 72418729
19253 14 62415288
19251 14 62411725
2915 3 7045516
27961 23 23467273
9245 7 17099112
9244 7 17098529
9242 7 17093238
11623 8 75859083
34003 30 440202010
23396 17 74836426
34004 30 440381485
11911 9 3605887
13428 10 16884502
7913 6 15593597
7910 6 15591559
9882 7 61691955
12803 9 50795352
6514 5 38579536
6513 5 38575456
21053 16 31715867
30507 26 19866527
34020 30 450793647
28864 24 37354535
18409 14 11824976
12605 9 41098733
12607 9 41124538
12620 9 41417730
18126 13 46592135
6982 5 58708799
26456 21 29977288
14057 10 46143445
5531 4 77338088
5539 4 77453100
25261 19 49323272
31222 27 26678314
31225 27 26713437
21458 16 46128093
21457 16 46124503
11629 8 76297917
11631 8 76308986
11973 9 7144092
14355 10 70166803
7669 5 87300761
5601 4 79836073
23272 17 67291562
23273 17 67296332
15355 11 69610081
34071 30 485912344
34074 30 485912593
21390 16 43960162
5494 4 73888910
29991 25 68578938
23809 18 23922850
28921 25 1493435
28922 25 1499151
26461 21 30294396
26662 21 39856964
26667 21 39868234
22051 17 3895966
22052 17 3896225
11493 8 71286827
9548 7 40657030
13110 9 64105563
20329 15 53163204
15715 12 12123078
15714 12 12121735
25901 20 31184908
24978 19 35799427
24977 19 35796345
28099 23 33640050
28100 23 33640687
32146 28 38558965
34138 30 519970386
1089 1 68388168
1088 1 68378266
1087 1 68365709
30034 25 73078182
19621 15 7534518
19620 15 7533655
17665 13 32001683
3862 3 59738761
11920 9 4347352
13226 10 1159468
13227 10 1159634
7886 6 13028612
11781 8 81395549
31375 28 1961226
31374 28 1959559
7727 5 92001304
28735 24 23921127
28736 24 23938061
1954 2 27285622
31359 28 1708436
31360 28 1718697
31368 28 1940722
34180 30 545422984
31369 28 1946419
31371 28 1949358
23456 18 3033366
34189 30 549587833
12951 9 56365560
10124 7 76288385
26971 22 7808349
26970 22 7808252
26896 22 731171
34228 30 567342012
2824 2 82805613
2825 2 82806346
22095 17 7147186
21856 16 62877948
21838 16 62700568
146 1 10390507
4720 4 23276403
3035 3 15057982
8408 6 41660767
23382 17 71466190
23383 17 71466439
24480 18 56225393
24481 18 56225484
34283 30 587170656
34286 30 587288120
26002 20 33350211
26003 20 33351017
1505 2 7870779
24281 18 45318118
19558 15 455431
19557 15 455027
34305 30 597769177
23413 17 76498379
34319 30 603861559
34320 30 603877529
27755 23 6874235
31302 27 38003493
7425 5 77760174
34349 30 613157561
20657 16 10797447
20656 16 10797268
18154 13 51267294
9311 7 24860545
30623 26 28556096
19105 14 53660590
34396 30 638829787
11187 8 56447123
11182 8 56414572
21788 16 60818654
21789 16 60818782
11684 8 78062608
5800 5 8487294
15577 12 5382237
6068 5 19880985
23433 18 1098987
15314 11 66605165
15313 11 66604833
15304 11 66507114
15302 11 66506279
260 1 17000192
263 1 17139797
265 1 17141109
10321 8 7761590
24827 19 25581001
24826 19 25563733
12913 9 54334932
12911 9 54326420
17065 12 78496463
19682 15 11720749
20652 16 10720034
7719 5 91396378
23522 18 6640520
30036 25 73098340
28216 23 40096282
23614 18 11465921
30215 25 80768394
17118 12 80140146
17119 12 80140555
17058 12 78315018
19531 14 78556380
25700 20 16628233
25699 20 16626743
21485 16 48802556
32191 28 40449022
32190 28 40448926
32189 28 40437968
32188 28 40437834
21756 16 59060207
21755 16 59059658
34512 30 697059768
22322 17 17920484
14115 10 49461237
14116 10 49479843
14117 10 49482333
28853 24 37268248
3051 3 15437530
34535 30 706487674
19013 14 50978260
5714 5 3941358
32779 29 34548469
32797 29 34650245
7408 5 77057206
5971 5 15527299
5973 5 15533222
8968 7 2539517
30039 25 73105084
27320 22 26791833
2683 2 76276975
2684 2 76277255
19530 14 78485982
578 1 41474073
28927 25 2060704
13959 10 43238645
8478 6 46634057
21521 16 49440346
21522 16 49441099
8728 6 64700279
8729 6 64717680
8730 6 64718042
87 1 5959988
88 1 5966311
8957 7 1539622
34616 30 746320306
23115 17 58839348
23117 17 58840438
32627 29 29371360
20588 16 6792852
20587 16 6792026
20571 16 6591352
20570 16 6591006
19649 15 10326964
19648 15 10317040
19647 15 10316562
21923 16 65161531
21924 16 65161860
21926 16 65162773
7401 5 76515467
34622 30 753045086
34626 30 753508752
34627 30 753509084
3069 3 15791354
18190 13 54595428
26023 20 36137332
26025 20 36157593
18945 14 47441371
11785 8 81744839
10037 7 68870967
15183 11 58569751
15182 11 58569541
22132 17 8955742
4921 4 39460154
17880 13 37562092
30551 26 22277935
28233 23 42350154
18952 14 47680872
19623 15 7537286
14033 10 44642673
34673 30 780652701
20625 16 9585924
11496 8 71357274
6598 5 42405823
25256 19 49263215
25257 19 49266759
25259 19 49271726
25260 19 49276755
19657 15 10913976
28579 24 14015998
28580 24 14016155
34700 30 795139680
24819 19 25039247
31933 28 28906587
11067 8 50428131
28866 24 37856822
12335 9 21351243
7698 5 89745577
24572 19 2024743
19689 15 11757988
19687 15 11748422
19686 15 11748000
19684 15 11738119
19683 15 11737934
21928 16 65171939
15278 11 65819107
8575 6 55937066
17111 12 79522499
29007 25 4987847
17074 12 78760518
6017 5 18421539
26272 21 15743177
26273 21 15749005
18957 14 47860935
18956 14 47860769
24677 19 14634712
34782 30 834163757
10127 7 76305026
3268 3 26605596
3270 3 26624424
3284 3 26955707
3285 3 26956009
29841 25 59987256
29842 25 59989777
9828 7 56521054
4733 4 23621492
4732 4 23614046
30431 26 15511683
26992 22 8685625
26997 22 8714813
12896 9 53787222
7223 5 68876058
7222 5 68873802
24263 18 44613421
24264 18 44614354
1996 2 33180648
31674 28 12765929
27000 22 8797799
6009 5 18265090
25295 19 52507706
30213 25 80763098
25797 20 22897927
34822 30 855068574
14705 11 24987360
14706 11 24987673
32243 29 6615941
11418 8 69306871
11419 8 69314147
10130 7 76969013
3988 3 66875608
3987 3 66855882
3986 3 66852925
1542 2 9284164
1543 2 9284307
13931 10 42542877
28576 24 13976720
28577 24 13977807
31039 27 16417801
11693 8 78252214
11692 8 78251979
160 1 11407164
19162 14 57359338
3431 3 32653793
32151 28 38772386
3010 3 14085261
3009 3 14085069
26617 21 36130656
26616 21 36118836
23590 18 11140776
31066 27 17452905
5986 5 16083423
5990 5 16158563
5991 5 16183992
4221 3 79095197
14512 11 12141855
28239 23 42794905
14519 11 12747594
11895 9 2831259
11413 8 69187719
11411 8 69168084
11410 8 69167970
23549 18 9147071
23550 18 9147613
18323 14 5413966
34899 30 893662002
29677 25 50590897
1281 1 82552589
34920 30 898952139
31292 27 37557809
31294 27 37570835
17354 13 13106745
21973 16 67045523
1599 2 12502965
4762 4 24575916
4761 4 24575154
7360 5 73787822
7361 5 73788909
26022 20 35765893
30128 25 78098063
18968 14 48608500
18970 14 48609149
31433 28 3817833
15462 11 77175879
22710 17 39286417
22711 17 39286655
11900 9 3159934
11901 9 3160017
1560 2 9884988
30610 26 26617190
31232 27 27288302
31231 27 27285041
20530 16 4518964
19386 14 72335942
3117 3 17759282
3116 3 17759096
2657 2 74565775
31032 27 15420957
31031 27 15380715
31030 27 15374132
11481 8 70479002
32215 29 1756628
32214 29 1754794
32213 29 1730724
31353 27 44774774
16356 12 53799882
28856 24 37283605
28857 24 37283694
32810 29 35390817
32429 29 21421772
475 1 32523335
4766 4 24653928
4771 4 24767108
35005 30 943658567
5339 4 65730610
5333 4 65656416
14568 11 14711715
2484 2 60444681
20565 16 5929255
12145 9 13903638
2705 2 78166360
2704 2 78166080
35020 30 952769193
14234 10 56612160
15323 11 68070752
15321 11 68070591
19193 14 59067648
19189 14 59054777
17660 13 31789438
11400 8 68576149
17010 12 75423300
17011 12 75423548
3048 3 15324430
2754 2 79325414
2755 2 79326259
9960 7 64139437
24462 18 55976511
24461 18 55976118
24447 18 55961278
31278 27 34885343
5682 5 577441
5681 5 576251
24568 19 1777940
24567 19 1777005
22990 17 49667221
6593 5 42365479
35096 30 991173275
4123 3 74484668
13271 10 3384311
13272 10 3384598
10280 8 5527833
19388 14 72352453
15375 11 71613739
20443 15 60045898
30483 26 19023159
29395 25 24565214
12099 9 10654282
2964 3 12381206
13132 9 64578374
28672 24 19721804
7228 5 69068016
7229 5 69075953
10217 8 2110225
10215 8 2106582
4567 4 13365920
14583 11 16695316
14582 11 16694903
21304 16 41325819
11361 8 67351918
30517 26 20288146
30512 26 20045080
10249 8 4727415
31320 27 40527896
31321 27 40528091
9047 7 6935128
5378 4 67302939
5372 4 67280666
5370 4 67274881
20618 16 9341497
27017 22 9060339
6001 5 17973628
13676 10 32550461
15229 11 59827345
23425 18 490703
28880 24 38278357
23205 17 66119841
17731 13 33097583
23925 18 31037991
23926 18 31038869
23944 18 31070931
23946 18 31074860
23948 18 31084954
23960 18 31224990
23962 18 31269477
23965 18 31502002
23966 18 31509972
23968 18 31522816
23969 18 31531746
23972 18 31650301
23973 18 31650568
19350 14 69056087
19349 14 69054971
21745 16 58382489
8735 6 65108973
7661 5 86627109
19376 14 71958816
19499 14 76217209
9058 7 8220804
13384 10 13478182
13385 10 13482862
24748 19 19949657
11554 8 73323055
21935 16 65295316
14768 11 34318914
13264 10 3002242
35251 30 1077014749
13262 10 2978329
5831 5 10160733
7858 6 9390878
35267 30 1084825558
2924 3 8411723
20518 16 3951103
35269 30 1086604307
27655 22 46539804
27654 22 46526557
27653 22 46526179
5725 5 4523733
10640 8 21591842
7708 5 90127023
13228 10 1243423
21160 16 36895073
21161 16 36896609
12624 9 41554572
28662 24 18631393
28663 24 18631663
31355 27 45141302
30376 26 12852736
31519 28 8236862
28851 24 37244851
55 1 5186015
24601 19 6442922
24608 19 6627574
22016 16 70060603
30227 25 81576839
134 1 9582293
189 1 13082903
193 1 13484071
3782 3 56571223
3786 3 56842664
3788 3 56848556
3792 3 57021627
473 1 31507045
472 1 31505776
471 1 31498674
391 1 25723730
389 1 25716441
743 1 54958459
760 1 55319321
771 1 55458566
770 1 55457919
29496 25 31228309
660 1 46263415
661 1 46264817
670 1 47624337
671 1 47630433
684 1 49018945
685 1 49023467
701 1 49128394
702 1 49128896
705 1 49243596
706 1 49244681
717 1 49526322
852 1 57771080
825 1 57628800
824 1 57627572
898 1 61348505
1032 1 64515358
1061 1 66160978
1150 1 75199945
1190 1 77347418
104 1 7723737
1156 1 75363942
1177 1 76001810
254 1 16051820
233 1 15525274
232 1 15507445
231 1 15498005
215 1 14566036
535 1 37591476
177 1 11944920
178 1 11945162
431 1 28352873
428 1 28351179
426 1 28301062
351 1 24100133
506 1 34017725
508 1 34052300
13340 10 10456488
13402 10 15632247
13484 10 23172618
13485 10 23195731
13768 10 36756674
13874 10 40821185
14155 10 50667183
14144 10 50634972
14142 10 50583060
15160 11 57925291
33027 30 8243937
14165 10 52676009
14186 10 53851940
14230 10 56602373
14253 10 57226742
14254 10 57236924
14281 10 57724789
14286 10 60955777
14287 10 60955974
13362 10 11363214
13353 10 10938130
14209 10 55220557
14118 10 49630927
14120 10 49700631
14121 10 49701083
13600 10 29653323
13609 10 30109672
13582 10 29024901
13578 10 29011976
13577 10 29009111
14052 10 45603781
13773 10 37846882
13444 10 17362856
13425 10 16742498
13888 10 41714040
13918 10 42223370
14083 10 48303923
13520 10 24946832
13521 10 24995221
13637 10 31317406
14021 10 44189404
3649 3 48677328
3637 3 48267237
3628 3 48119888
14652 11 20780481
14651 11 20772741
14628 11 19548329
14627 11 19547306
14726 11 29557029
14727 11 29906625
14729 11 29926850
14735 11 31229561
14761 11 33481806
14737 11 31569029
14790 11 38061728
21526 16 49466572
21529 16 49492943
14849 11 44261832
14848 11 44261334
14899 11 46638440
14917 11 47612270
14918 11 47612813
14944 11 48558874
14937 11 48442626
15034 11 52666243
15032 11 52662769
14994 11 50265770
15075 11 54224981
15125 11 56414734
15114 11 56380709
15133 11 56879712
15298 11 66346648
15297 11 66346569
15343 11 68317699
15344 11 68321327
15345 11 68329483
14523 11 12968388
14524 11 12971158
14688 11 24945712
15246 11 62841399
15186 11 58580094
15185 11 58574502
15169 11 58370884
15204 11 59337511
17029 12 76004710
8308 6 34438914
8307 6 34422580
16744 12 66759081
1222 1 78163358
16561 12 61296366
16568 12 62153828
16645 12 64600032
16644 12 64599797
16630 12 64321817
16629 12 64315982
16626 12 63957866
16625 12 63956878
16617 12 63801345
16608 12 63622013
16526 12 60193653
16527 12 60194082
16484 12 58574180
16387 12 56490936
16310 12 50075810
16174 12 40133049
16178 12 40227437
16180 12 40237599
16209 12 41198765
16210 12 41206390
15712 12 12116467
15723 12 12587623
29968 25 66724195
16114 12 34155835
16124 12 34382195
16005 12 27828025
16017 12 28619328
16018 12 28628323
11518 8 72771700
15898 12 24462476
7842 6 8595198
7849 6 8714037
7850 6 8753788
7855 6 9108353
15854 12 22182997
15857 12 22201719
15730 12 12909793
15731 12 12910422
15737 12 13208987
33233 30 27615622
16842 12 69064839
16921 12 71656295
15808 12 17632009
15832 12 18687206
16029 12 28965819
16334 12 52061242
16214 12 41937799
16802 12 67820833
16800 12 67808853
16799 12 67808772
16794 12 67620310
16778 12 67423452
15782 12 14919782
15783 12 14921312
5850 5 10931853
17455 13 18784268
17471 13 19823636
17472 13 19830295
17474 13 19834817
17516 13 21568697
17532 13 21853990
17549 13 22399660
17594 13 28915193
17694 13 32764824
17705 13 32818417
17706 13 32818736
33003 30 5043165
14676 11 23813306
17677 13 32362418
17609 13 30000865
17610 13 30001159
17576 13 26707030
17575 13 26684760
17564 13 25977903
17814 13 34736691
17813 13 34736601
17802 13 34517050
17831 13 35379765
17837 13 35465355
17821 13 34968019
17636 13 30792244
17624 13 30673320
17414 13 17899453
17393 13 17574869
17602 13 29161559
17601 13 29161390
17492 13 20947173
19740 15 13807462
18479 14 16763580
18482 14 16774380
18582 14 22095731
18633 14 24063284
18637 14 24166940
18638 14 24168604
18902 14 45084511
18908 14 45199556
18915 14 45732798
18917 14 45738209
18921 14 45842210
18931 14 46121672
18932 14 46126709
18760 14 28472615
18734 14 28136224
18706 14 26996587
18691 14 26528364
19359 14 70768215
19358 14 70767598
19517 14 77817626
19336 14 68774259
19335 14 68761660
19334 14 68743724
18404 14 11488621
19007 14 50456811
18863 14 32480004
33150 30 18122755
18892 14 41526574
14205 10 55031744
19022 14 51083558
19290 14 66289555
19089 14 53401032
18542 14 18654377
18543 14 18654848
19240 14 62297716
19241 14 62306737
19247 14 62376425
19248 14 62376729
24419 18 53316990
24418 18 53316323
19811 15 17414379
19812 15 17414684
19816 15 17471649
19817 15 17472161
19839 15 17717591
19942 15 23886497
19937 15 23862633
19928 15 23490840
19927 15 23482937
21628 16 52939692
21615 16 52705821
21607 16 52393184
21606 16 52393050
2014 2 35031662
20052 15 36199264
20279 15 50551115
16158 12 35916806
16160 12 35926444
19694 15 12056220
20091 15 39450637
20090 15 39441843
19778 15 14944335
19774 15 14931575
19786 15 16228107
19866 15 19753619
19867 15 19782299
19868 15 19782620
19871 15 19963500
20234 15 46036375
19850 15 18573133
20397 15 56657329
21655 16 54839278
21570 16 51213104
21331 16 42452197
21346 16 42795825
21356 16 42955171
21357 16 42958809
21358 16 42958902
21380 16 43467028
21200 16 38153501
21201 16 38158144
21206 16 38408867
21261 16 39179214
21270 16 39780598
21280 16 40122263
21279 16 40117242
21282 16 40329003
20909 16 19936447
20912 16 19937768
20924 16 20512862
20825 16 17498039
20859 16 18094165
20863 16 18469306
20875 16 18782958
20876 16 18783563
20795 16 16008593
20794 16 16008248
20778 16 15781972
20777 16 15776231
20770 16 15626410
20769 16 15624287
20744 16 14542986
8447 6 45081700
8469 6 46401650
8472 6 46457148
27844 23 9754663
27841 23 9356423
27814 23 8336920
27812 23 8275209
27793 23 8216676
27792 23 8216219
27769 23 7674974
27758 23 6912835
20741 16 14395084
20963 16 22185096
20962 16 22184840
20960 16 22157107
20959 16 22010013
20954 16 21869945
20940 16 21467853
21063 16 34115219
21165 16 36916417
21166 16 36916724
21156 16 36875193
21138 16 36719315
21137 16 36718065
21135 16 36521415
21134 16 36518063
21132 16 36399386
21129 16 36374274
21445 16 45798375
21432 16 45646490
21086 16 34920351
21085 16 34918446
21075 16 34673035
21074 16 34672498
21072 16 34616461
21071 16 34613766
21661 16 55607601
21510 16 49230001
21493 16 49077918
21492 16 49077802
21535 16 49599894
21534 16 49599708
21419 16 44936688
21420 16 44938504
21429 16 45138187
20633 16 10223859
20664 16 11039079
20665 16 11039611
20666 16 11040636
20727 16 13499738
23178 17 64681521
23179 17 64697332
1573 2 9974368
1572 2 9973123
1571 2 9967481
1552 2 9502160
22750 17 41296855
22760 17 41625754
22762 17 41691002
22763 17 41691183
22764 17 41692918
22765 17 41693258
22804 17 42859229
22953 17 48311469
22841 17 45489514
22840 17 45487481
22839 17 45485497
22725 17 40344312
22727 17 40366408
22728 17 40367662
22681 17 38776379
22680 17 38773516
22674 17 38566998
22649 17 36902368
22648 17 36902108
22599 17 35230443
22582 17 34921720
22579 17 34901347
22576 17 34873816
22592 17 35041769
22570 17 34058959
20371 15 55078037
20370 15 55077646
19596 15 5780866
22510 17 31136227
22502 17 31015164
22414 17 20905494
22415 17 20909627
22286 17 17300616
22287 17 17305299
23168 17 63696303
23165 17 63686412
23164 17 63684663
22443 17 23914637
22437 17 22546054
23264 17 67012632
23270 17 67130697
23040 17 53028550
22224 17 14415128
22219 17 14145918
22349 17 18500403
22449 17 24359986
22810 17 43591026
22811 17 43596677
24371 18 50824267
24372 18 50824671
17087 12 79263652
24092 18 34870098
24106 18 35320102
32998 30 4635405
24068 18 33689066
23899 18 29266351
23898 18 29258567
23885 18 27985626
23875 18 27654825
23874 18 27653954
23866 18 26815858
23816 18 24754256
23679 18 13304222
23695 18 13855872
23698 18 14008076
23697 18 14001934
15087 11 55559428
15086 11 55554593
15085 11 55554432
23467 18 3590034
23575 18 10244188
23630 18 12017793
23660 18 12818074
23661 18 12822538
23997 18 32440392
23993 18 32360467
23992 18 32360012
24158 18 37894460
32932 30 7253
24879 19 30042279
24878 19 30040147
24877 19 30016808
24806 19 24316246
24658 19 14186370
25312 19 53727848
25322 19 53835496
25323 19 53843202
25277 19 51266086
24691 19 15026167
24735 19 18098312
25114 19 41581535
25134 19 41954252
25135 19 41988884
25148 19 42183540
25149 19 42184789
25176 19 43202444
25189 19 43230696
25190 19 43230783
25199 19 43301797
25200 19 43302102
25205 19 43316737
1418 2 5550338
1492 2 7688223
1653 2 15248680
1845 2 20589257
1814 2 19819372
1806 2 19486096
1805 2 19475900
1789 2 19242595
1786 2 19180858
1776 2 18562763
1921 2 24906831
1995 2 33140624
1966 2 27994285
21585 16 51851736
21584 16 51847843
2522 2 65037441
16078 12 32632594
16061 12 31631459
16053 12 30990412
2411 2 55127585
2409 2 55126218
2397 2 54583022
2419 2 56205087
2360 2 52029920
2330 2 50872577
20679 16 12364909
20680 16 12368387
20683 16 12405892
20684 16 12409671
20686 16 12425226
20688 16 12439431
2895 3 2347069
2644 2 74025012
1696 2 16075594
1694 2 16065426
2506 2 62108224
2505 2 62090005
2219 2 45742818
2164 2 45568965
2163 2 45564384
2128 2 42696512
2440 2 57501399
1631 2 14548350
2266 2 48381406
2265 2 48356577
2264 2 48356356
2030 2 36330698
9334 7 27120052
1588 2 12317224
1327 2 2611521
2556 2 67046636
2555 2 67018481
1739 2 17705191
1754 2 17857816
1759 2 17979123
1760 2 17980208
2058 2 38826959
2060 2 38836683
2533 2 65499568
1509 2 8140671
1521 2 8577167
1522 2 8578523
1523 2 8581195
1941 2 26231801
2377 2 53648784
2373 2 53579923
2577 2 68068763
2110 2 41756747
2105 2 41551829
25896 20 30978689
25907 20 31279560
25928 20 31576489
25882 20 29052354
25883 20 29069851
32972 30 2279357
25806 20 23731607
25644 20 13748051
25603 20 11065338
25602 20 11061879
25581 20 10060060
20999 16 24107068
21036 16 25658404
28303 24 1364297
25544 20 7233304
25996 20 33099245
25995 20 33099082
25988 20 32996701
25707 20 16944322
29522 25 34010936
29538 25 35034621
16588 12 63101751
25800 20 23306654
25799 20 23306314
25868 20 26822178
25938 20 32276433
20187 15 44936121
32956 30 845222
20164 15 44208221
26838 21 48858868
26837 21 48856743
26756 21 44404496
26761 21 44449686
26767 21 44581023
26788 21 44756391
26702 21 41495462
26703 21 41495996
26650 21 37368334
26609 21 34736494
4085 3 72708083
4084 3 72705972
26442 21 27484325
26354 21 20712931
26233 21 14563238
26254 21 14953018
26255 21 14987937
26256 21 14988357
20334 15 53186093
20312 15 52325026
26464 21 30534748
26484 21 31479699
26405 21 23795863
26406 21 23799265
26409 21 23806101
26412 21 23985938
26413 21 23986699
26417 21 24066377
26570 21 34019684
26544 21 33457299
26624 21 36297592
26623 21 36288199
26622 21 36273168
26321 21 17940826
26322 21 17941185
26316 21 17929361
26963 22 7217740
26962 22 5502386
26946 22 4945374
26926 22 4808542
26923 22 4501239
26922 22 4469987
26920 22 4438395
26919 22 4432561
27079 22 12330850
27055 22 10771384
27160 22 16793583
15636 12 7987825
27148 22 16245439
27220 22 23176170
27230 22 23608135
27231 22 23668217
27242 22 23752283
27243 22 23752525
27245 22 23764348
27246 22 23764804
27247 22 23878139
27248 22 23882006
27332 22 27093480
27330 22 27091819
27327 22 27075728
27317 22 26781173
27614 22 43632962
27615 22 43638598
26910 22 3119403
27551 22 37164204
27402 22 31667474
27403 22 31693779
27404 22 31695864
27405 22 31713138
27409 22 31765068
27411 22 31766597
27009 22 9009493
27010 22 9015497
27286 22 25518509
27283 22 25473359
27269 22 24961841
27392 22 30636850
27704 23 2984616
27681 23 1898837
27680 23 1884244
27717 23 3590949
27731 23 5531195
27733 23 5538055
27737 23 5758714
27927 23 20895353
28007 23 28117403
28189 23 38857850
17301 13 9929329
28083 23 32468034
28082 23 32361569
27975 23 25209947
27900 23 18057447
27902 23 18082706
27903 23 18083085
28156 23 36788687
28167 23 37046387
27949 23 22787253
19624 15 7576748
28348 24 4308247
28478 24 9980886
28481 24 10042563
28495 24 10488960
28504 24 10751333
28503 24 10660149
28502 24 10652399
28501 24 10648711
28500 24 10648625
28497 24 10596296
28566 24 13385677
28552 24 12991122
28764 24 26085001
28392 24 6859180
28384 24 6730710
28620 24 16242934
28626 24 16460908
28627 24 16462444
28629 24 16470307
28525 24 11946876
28535 24 12316669
28450 24 9235609
28411 24 7320119
28409 24 7259143
28404 24 7134594
30341 26 10115355
30320 26 8641358
30319 26 8633879
30276 26 6928937
30272 26 6800268
651 1 45467893
30535 26 21926187
25250 19 48785933
25248 19 48785685
25247 19 48785193
25246 19 48784683
30525 26 21175645
30526 26 21175772
30529 26 21189733
30547 26 22235661
31445 28 3844599
31444 28 3831591
30751 27 4611303
30716 27 2519641
30850 27 9631341
30849 27 9628597
30846 27 9480136
30877 27 10053378
7068 5 61611225
7069 5 61612340
7080 5 61821219
7081 5 61824551
7083 5 61829303
7085 5 61901615
30896 27 10400044
30899 27 10512252
30902 27 10514379
31253 27 28572579
31252 27 28572412
31251 27 28568803
31250 27 28568495
31287 27 35751101
31286 27 35749849
31187 27 23941514
30795 27 6820254
31074 27 18399928
30998 27 13520846
31005 27 13733709
31156 27 22843681
30764 27 5630600
30761 27 5598794
30760 27 5597640
30965 27 12753705
30955 27 12734822
30951 27 12681997
30940 27 12507933
31547 28 9603213
31548 28 9603320
31624 28 11833914
31625 28 12114032
31675 28 12796063
31676 28 12801139
31680 28 12861600
31783 28 19181535
31782 28 19172497
31764 28 18104668
31754 28 17796327
31824 28 22786114
31970 28 30006392
31974 28 30043968
32024 28 31817483
32165 28 39515209
31454 28 4305469
31583 28 10176358
31429 28 3812573
31992 28 30751938
31988 28 30739127
31987 28 30738961
32105 28 35511868
32112 28 35605812
32102 28 35502533
32101 28 35497826
32095 28 35337015
29984 25 68075716
29983 25 68075338
29856 25 60878658
29868 25 61356166
29879 25 61710816
29757 25 55578588
29749 25 55433133
29740 25 55142889
29692 25 52692895
29652 25 49539088
9862 7 59315275
29254 25 18217830
29242 25 17947028
29241 25 17944310
29198 25 14916878
29053 25 6805128
29052 25 6803732
29446 25 26387454
29447 25 26393879
29301 25 21181351
29482 25 29270287
29960 25 66407693
29131 25 13487819
29807 25 56824199
30003 25 69421923
30004 25 69422126
30017 25 69708664
30022 25 70098980
29620 25 46114263
29959 25 65956115
29819 25 58486729
29268 25 19910543
29557 25 36253148
29539 25 35651008
29809 25 57254087
29816 25 57801941
29592 25 43866302
29593 25 43881149
29425 25 26003477
29430 25 26033705
3999 3 68269606
4003 3 68390052
4007 3 68434337
4009 3 68533218
3815 3 58514056
32978 30 3115536
3768 3 54674167
3667 3 50578441
3669 3 50986460
3708 3 52266168
3715 3 52536701
3723 3 52948269
3725 3 52991997
3575 3 45008416
3574 3 45008299
3612 3 45550113
3572 3 44964944
3571 3 44964456
1938 2 26001905
1936 2 25966850
1935 2 25942115
3397 3 30971626
3405 3 31593423
3381 3 30120729
3361 3 29414508
3349 3 29138274
3338 3 28947918
3513 3 36206278
25461 20 2412481
3421 3 32532578
3420 3 32521114
3250 3 25689350
3247 3 25505238
3233 3 25062659
3227 3 24948343
3024 3 14732924
4217 3 78211914
4218 3 78221651
4147 3 75973048
3199 3 23569986
3438 3 32843127
3437 3 32841670
3556 3 41814671
3527 3 36891936
3528 3 36987796
4473 4 9976351
4472 4 9976248
4491 4 10405238
4637 4 17517213
4805 4 26393422
4806 4 26393647
4856 4 32225932
4855 4 32225454
4807 4 27622034
4821 4 28924178
5052 4 53531670
28465 24 9709525
4928 4 40097744
4927 4 40007045
4917 4 39374197
4887 4 34408237
4886 4 34267538
4865 4 33008439
4902 4 36401437
5412 4 68665761
5413 4 68709594
5414 4 68709920
5422 4 68858346
17944 13 39931713
17941 13 39871168
17940 13 39870071
5567 4 79331299
5561 4 79307585
5559 4 79284060
5553 4 79071472
28096 23 33617081
28095 23 33612765
5278 4 64159887
5260 4 63267117
5257 4 63128141
5256 4 63127851
5222 4 61174275
5145 4 58297483
5144 4 58296062
5133 4 57697573
5090 4 55542456
5089 4 55540215
4662 4 19977528
4715 4 23133434
5115 4 56961234
4647 4 19000537
4649 4 19000985
5506 4 75280322
5398 4 68306681
5403 4 68361368
4454 4 7649333
4451 4 7447162
4450 4 7444622
4419 4 5848379
5775 5 7368444
5782 5 7507070
5927 5 13907038
6122 5 21434448
6121 5 21432049
6172 5 25671799
6171 5 25666742
6161 5 25298806
31877 28 26994117
6142 5 23654759
6141 5 23654134
6898 5 56422212
6901 5 56423092
6916 5 56788914
6306 5 32724497
6805 5 53590420
31711 28 14274092
6194 5 26849849
6195 5 26858830
6197 5 26933984
6679 5 48509013
6678 5 48508626
31693 28 13423855
7506 5 81669465
6505 5 38457932
28701 24 20737020
7015 5 60057382
7479 5 79664219
7450 5 78995123
7251 5 69723929
7237 5 69220442
6431 5 36563477
7108 5 62554075
7107 5 62553953
7103 5 62539465
7102 5 62538796
7122 5 62950999
7608 5 85862401
5705 5 2416345
6064 5 19768884
6059 5 19623294
5881 5 11737211
5870 5 11595629
6386 5 35183257
6966 5 58280164
6654 5 44994293
7496 5 81380069
7497 5 81381138
7501 5 81389113
7502 5 81389304
7171 5 65249086
7333 5 71543432
6997 5 59148972
6995 5 59148155
6957 5 57766240
7347 5 73533554
6574 5 41699572
6578 5 41830205
6579 5 41835282
7665 5 87086635
7870 6 10029167
8018 6 19789381
8017 6 19788993
33012 30 5920878
33013 30 5921363
3138 3 18889961
3140 3 18918001
8057 6 22158506
8105 6 25123915
8104 6 25123146
8103 6 25119268
8210 6 29162885
8268 6 31867729
8368 6 37924799
8804 6 69422237
8813 6 69686114
8814 6 69707874
8534 6 53112609
8535 6 53113018
8541 6 53195303
8557 6 53786140
25864 20 26311119
8564 6 55352003
8634 6 59748646
8633 6 59744923
8632 6 59744660
7742 6 672829
7796 6 6310722
8698 6 63769566
8702 6 63791846
8660 6 61537673
8659 6 61536968
8658 6 61524139
8655 6 61343693
8647 6 60607993
8169 6 27326400
8168 6 27325941
8129 6 26469090
8130 6 26478388
8142 6 26938454
8147 6 26965511
7899 6 15179694
8326 6 35625677
9040 7 6787683
9041 7 6788291
9086 7 9934091
9087 7 9934587
9210 7 15271525
9215 7 16186428
9216 7 16189805
9267 7 19691238
9354 7 30828193
9407 7 33257338
33040 30 9116956
9397 7 32854586
9381 7 31783689
9374 7 31726369
10060 7 70644659
10059 7 70643934
9542 7 40527603
9537 7 40438776
9525 7 39443192
9516 7 39147808
9514 7 39146046
9512 7 39144636
9511 7 39143503
9510 7 39142618
9509 7 39142133
9506 7 39135828
9505 7 39134931
9503 7 39131553
9595 7 46667265
9592 7 46432309
9591 7 46398286
9580 7 45005307
9566 7 44063637
9565 7 44062771
9735 7 52364181
9736 7 52365007
9710 7 51005779
25967 20 32481282
9919 7 62424214
9901 7 62035898
9964 7 64371697
10016 7 67418932
10057 7 70344364
9305 7 24457757
9298 7 24353182
9625 7 48312818
10033 7 68397377
10032 7 68397304
10027 7 68139771
10021 7 68071817
9807 7 56003096
9806 7 56003023
9792 7 55935386
9786 7 55802559
9785 7 55801306
9784 7 55763860
9435 7 34407561
9434 7 34402759
9432 7 34390096
9428 7 34234271
9488 7 38722019
9754 7 54445612
9630 7 48520909
9812 7 56193162
9809 7 56173885
32930 30 644
11632 8 76448886
11818 8 82560634
11475 8 70286849
11446 8 69819121
11445 8 69794694
11426 8 69437926
31068 27 17466785
11213 8 59845741
29904 25 62799305
29905 25 62799526
29906 25 62825858
29913 25 63216400
11234 8 61137562
11236 8 61140174
11200 8 57579125
11134 8 52640463
11135 8 52641148
11047 8 49302029
10920 8 41619316
13540 10 26251022
13526 10 25929591
13524 10 25894412
10860 8 32250060
10861 8 32250222
10842 8 31989105
10841 8 31984389
10793 8 28190173
10730 8 25222845
10728 8 25210988
10704 8 24211716
10703 8 24206475
10701 8 24191694
10697 8 24149221
10698 8 24151848
3142 3 19418772
10293 8 6355492
11834 8 83161976
11833 8 83158238
10408 8 10716195
10406 8 10713068
10405 8 10712643
10397 8 10630945
10396 8 10630861
10389 8 10441006
10502 8 17291242
10501 8 17287326
11292 8 65590112
11301 8 66018772
6559 5 41143011
6556 5 41101670
10482 8 15924623
10488 8 16007261
11667 8 77292495
11382 8 68090028
11378 8 67884437
11374 8 67706110
10881 8 34097292
10416 8 11713555
11111 8 51613973
12811 9 51102867
12826 9 51488140
12827 9 51488476
12830 9 51750633
12730 9 45653044
12729 9 45650088
12726 9 45450728
12725 9 45450583
12589 9 40070106
12590 9 40078867
12419 9 32255479
12359 9 27537670
12235 9 18764286
12214 9 18152458
12197 9 17628962
12196 9 17593923
12195 9 17592350
12095 9 10618373
12015 9 8263378
12011 9 8261647
12007 9 8173517
12006 9 8152205
11936 9 5634567
12326 9 20763317
12792 9 49985102
12633 9 41797275
12630 9 41795068
12882 9 52668724
12860 9 52489055
12859 9 52488934
12858 9 52449041
12764 9 48696120
12653 9 42579779
12652 9 42571500
12425 9 32497466
12428 9 32530927
12435 9 32603386
12436 9 32604025
12440 9 32810522
12441 9 32812796
12442 9 32818330
12449 9 32934645
12451 9 32955330
12455 9 32993151
12521 9 36134074
12384 9 30282186
12383 9 30280796
12379 9 30248558
12541 9 37019699
12130 9 13451535
12786 9 49682823
12783 9 49642771
12782 9 49640696
12779 9 49464951
12778 9 49456621
12777 9 49454836
11976 9 7563585
12595 9 40525285
12594 9 40523593
12593 9 40514771
13147 9 64891947
13146 9 64891459
13145 9 64883579
31477 28 7274081
31476 28 7271487
32261 29 8241145
32233 29 5405630
32366 29 16276116
32371 29 16295692
32347 29 13378763
32383 29 18072539
32384 29 18084036
32502 29 25804995
32503 29 25805792
32636 29 30324974
32654 29 30525526
32555 29 27270135
32554 29 27258835
32551 29 27209152
32748 29 33267127
32776 29 34232492
32800 29 34810672
32392 29 18527022
32355 29 15663733
32461 29 23438470
32460 29 23436624
32457 29 23280600
32456 29 23274450
32707 29 31560598
32824 29 35766287
340 1 22142229
339 1 22087938
338 1 21841817
335 1 21729678
330 1 21606251
311 1 21116042
305 1 20788204
296 1 19573902
456 1 29235546
455 1 29230026
444 1 29072874
559 1 40677733
561 1 40773379
565 1 41011698
568 1 41035571
570 1 41295205
575 1 41397910
576 1 41438050
583 1 41774070
584 1 41779374
585 1 41908109
597 1 42039186
605 1 42495579
610 1 43424914
620 1 43734250
621 1 43735767
623 1 43774445
625 1 43963806
632 1 44836984
902 1 61578760
1107 1 70213795
1109 1 70973228
13738 10 34913476
13737 10 34861588
13733 10 34163300
13731 10 33896626
13729 10 33846410
13720 10 33231241
13719 10 33197766
13710 10 33082019
13709 10 33055545
13708 10 33003507
13692 10 32751353
13686 10 32671810
13685 10 32661910
13834 10 39615883
13835 10 39654521
13859 10 40105332
13860 10 40122402
13867 10 40477116
13872 10 40629707
14832 11 43348886
14834 11 43679714
14835 11 43684305
12495 9 34968872
12497 9 35058654
15055 11 53581865
15154 11 57651320
15152 11 57618808
15146 11 57546616
15145 11 57514431
15138 11 57252971
16894 12 71016174
16892 12 71012800
16492 12 58861177
16491 12 58808854
16486 12 58731664
16474 12 58375308
16457 12 58231524
16456 12 58225704
16452 12 58158593
16416 12 57240610
16412 12 57170708
16324 12 50923300
16321 12 50707890
16320 12 50703007
16315 12 50535260
16252 12 46442401
16250 12 46410052
16249 12 46406002
17378 13 16359052
17377 13 16324817
17375 13 16096774
18472 14 15247075
19153 14 56467654
19151 14 56373325
19149 14 56215099
19148 14 56075893
19146 14 56044832
19145 14 55972781
19140 14 55912629
19137 14 55558310
19133 14 55464102
21600 16 52100518
21603 16 52170527
21605 16 52262718
19988 15 25916068
19989 15 25920666
19990 15 25932870
19993 15 26142690
19998 15 26244094
20000 15 26845587
20003 15 27098954
20009 15 27301373
20017 15 27724993
20019 15 27753800
20021 15 27858155
20022 15 27967135
20038 15 28637217
20300 15 52107017
20306 15 52180111
20363 15 54354174
20365 15 54627770
20812 16 16472350
20810 16 16311235
23097 17 58182773
23096 17 58123638
22411 17 20694995
22399 17 20602673
22395 17 20500977
22384 17 20318989
22380 17 20160928
22373 17 20068654
22362 17 19618140
22356 17 19406449
22559 17 33074842
22557 17 32968656
22549 17 32790802
22548 17 32740681
22516 17 32183536
22515 17 32017207
22513 17 31840388
22511 17 31508871
24327 18 47600240
24300 18 46228300
24298 18 46202691
24297 18 46194473
24072 18 33888073
24054 18 33615945
24049 18 33481497
24048 18 33478765
24008 18 33090260
23906 18 30144385
23896 18 29044410
23771 18 18528203
23762 18 18404961
23761 18 18389243
25057 19 37753598
25054 19 37686454
25053 19 37597640
25041 19 37325497
25031 19 36976009
25030 19 36902966
25003 19 36521026
24988 19 36111508
24985 19 36031698
24982 19 35994426
24975 19 35781361
24971 19 35703701
24969 19 35668141
24968 19 35572963
24963 19 35462019
24958 19 35209376
24956 19 35091899
24950 19 34880779
24948 19 34722629
24943 19 34660457
24942 19 34646350
25071 19 38686407
25085 19 39323224
1619 2 13748703
1615 2 13436416
1610 2 13413465
1606 2 13241433
1605 2 13228057
1718 2 16873301
1734 2 17454958
1735 2 17459626
1894 2 23896450
1890 2 23671321
1889 2 23660425
1888 2 23653982
1886 2 22776054
1881 2 22548771
1867 2 22397440
1991 2 32919703
1974 2 31788192
2468 2 58598043
2467 2 58585246
2463 2 58568172
2457 2 58188661
2455 2 58022826
2447 2 57796712
2446 2 57786979
2553 2 66722457
2554 2 66774414
25783 20 21486189
25743 20 20196579
25745 20 20244471
25747 20 20256495
25749 20 20339751
25505 20 5549347
27168 22 17658373
27169 22 17762611
27171 22 18151338
27172 22 18158554
27178 22 18904050
27182 22 19055756
27183 22 19057758
27190 22 19325347
27194 22 19486315
27197 22 19525908
27493 22 36053048
15984 12 26861822
15973 12 26637125
27581 22 39514317
27574 22 39425454
27941 23 21720983
28041 23 29369266
28045 23 29499157
28047 23 29577755
28053 23 29826944
28057 23 29914500
28058 23 29935137
28059 23 29989618
28064 23 30154396
28065 23 30192422
28312 24 2149113
28322 24 2817992
28324 24 3618462
28332 24 3724249
28335 24 3764518
28337 24 3800649
28340 24 3809936
28341 24 3843241
31044 27 16800101
31045 27 16938227
31199 27 24485791
31204 27 25502774
31212 27 25838948
31213 27 25882967
31214 27 25903312
31216 27 25916105
31504 28 7987190
31899 28 28255316
31913 28 28379935
31915 28 28414115
31924 28 28749206
31929 28 28828007
31930 28 28870569
31932 28 28906480
31942 28 28971219
31947 28 29001355
29690 25 52304276
29687 25 52191395
29684 25 51996000
32959 30 890855
29208 25 15188218
29209 25 15193611
29222 25 15257669
29223 25 15266474
3747 3 53757516
3745 3 53733231
3743 3 53657066
3738 3 53488716
25447 20 1669461
25448 20 1687517
3173 3 22247698
4578 4 14163696
4579 4 14184511
4832 4 30409444
4831 4 30394366
4829 4 30276855
4826 4 30158299
4825 4 29363809
4824 4 29249482
4822 4 29006802
4936 4 40949772
4942 4 41152232
4943 4 41197070
4953 4 41303643
4954 4 41357652
4979 4 42014994
4980 4 42032707
6816 5 54287651
6830 5 54517699
6836 5 54644620
6844 5 55127982
6847 5 55258844
6885 5 55990176
6888 5 56237815
6927 5 56882189
6934 5 56932520
6940 5 57155273
7287 5 70786344
7290 5 70893449
7908 6 15515380
8026 6 20191785
8043 6 20413219
8044 6 20413970
8048 6 20619744
8049 6 20649468
8050 6 20676612
8052 6 21021572
8215 6 29549329
8216 6 29727541
8223 6 29919470
8225 6 29934476
8227 6 29958751
8246 6 30106170
8248 6 30347957
12659 9 43830873
8365 6 37090063
8364 6 37083227
8363 6 37067713
8362 6 37058266
8361 6 36876070
8351 6 36611599
8340 6 36499301
8337 6 36470536
8331 6 36335854
8330 6 36259889
9124 7 11402881
9264 7 19098576
9263 7 19091519
9260 7 19049729
9681 7 50304269
9658 7 50019921
9653 7 49879564
9652 7 49815524
9639 7 49460769
9638 7 49431841
9874 7 60540022
9928 7 62770887
9927 7 62713946
9921 7 62457369
9916 7 62364849
9994 7 67181527
9996 7 67279838
11577 8 74584301
11009 8 47774458
11008 8 47754664
11005 8 47708375
10993 8 47513063
10984 8 47007431
10980 8 46564954
10976 8 46434360
10975 8 46282840
10970 8 46151841
10967 8 46060831
10966 8 45906292
10963 8 45868998
10959 8 45499865
10958 8 45157036
10957 8 45138370
10950 8 44640291
28117 23 34492667
10908 8 41166563
10915 8 41332401
10650 8 22278859
10656 8 22302360
10661 8 22516879
10682 8 22838682
10683 8 22857424
10691 8 23426131
10692 8 23565327
10693 8 23568622
12102 9 10826501
4346 4 2530730
11851 8 83362450
3473 3 34167098
24492 18 57007260
23428 18 648228
22347 17 18466226
22333 17 18358283
2229 2 46238532
2230 2 46305139
25289 19 52296792
29350 25 23541456
29372 25 23784773
33004 30 5246928
29383 25 24027198
29385 25 24037425
29386 25 24075683
32224 29 2914307
18289 14 2133014
30687 26 39870256
16990 12 74574285
16989 12 74548197
16988 12 74513251
16987 12 74504939
1358 2 3489702
18376 14 8421962
19274 14 64638507
30243 25 82460802
15286 11 66149782
15285 11 66108502
19710 15 12451477
17982 13 41288701
28256 23 43514443
12023 9 8431665
30417 26 14623518
30416 26 14619471
23734 18 16988508
17332 13 11770150
29073 25 8045634
18725 14 27854241
9705 7 50712756
18238 13 62830170
94 1 6374080
26636 21 36873261
26635 21 36864785
27290 22 25904057
30223 25 81417304
21769 16 60585060
1691 2 16043790
31522 28 8659447
31520 28 8638195
33176 30 20650592
11326 8 66630655
20080 15 39212102
9048 7 7018858
4275 3 83648546
31311 27 39449346
581 1 41725506
322 1 21347801
7712 5 90245787
20223 15 45955323
18809 14 30000485
18817 14 30200876
935 1 63487109
17187 12 88257935
30181 25 78938525
30182 25 78942459
29075 25 8850052
8785 6 67957297
8783 6 67899929
8764 6 67185308
8762 6 67148566
8760 6 67027539
8748 6 66869816
33248 30 30054495
32713 29 31770975
1450 2 6240678
20372 15 55492614
20373 15 55501169
10622 8 20721134
10621 8 20669077
10611 8 20201772
10604 8 20144681
7491 5 80770063
27611 22 43526677
3077 3 16112486
8613 6 58169636
8614 6 58172347
33267 30 34556120
8188 6 28446937
9018 7 6265438
12107 9 12027233
29177 25 14149055
29583 25 41540629
29585 25 41814538
11012 8 48039878
5610 4 81166430
4924 4 39834328
30103 25 75897239
18440 14 12616986
22137 17 9605797
33279 30 39792276
20368 15 55035840
25542 20 7154944
16939 12 72024154
20062 15 37843571
3049 3 15401932
26877 21 50572319
18278 14 958124
11611 8 75150338
15440 11 74184015
5794 5 7909861
26564 21 33713132
17379 13 16362268
13191 9 67853464
33297 30 44200192
30184 25 78961510
18316 14 5030725
137 1 9590991
15393 11 72551337
7354 5 73736142
7355 5 73747810
15350 11 69186937
20136 15 43367777
33307 30 46506768
6035 5 18728379
13088 9 62676067
7932 6 16073494
28807 24 31319355
33319 30 48043203
7271 5 70035726
7267 5 69901314
7263 5 69853781
7261 5 69830074
30028 25 72204286
4075 3 72328830
11784 8 81731169
4264 3 83280879
16325 12 51270733
3264 3 26487738
9887 7 61834913
9885 7 61810339
21860 16 63120623
31563 28 9843505
1315 2 2086488
6572 5 41630833
14921 11 47699941
8399 6 41176758
7193 5 67422834
7188 5 67275747
7185 5 67250075
4998 4 48737027
5000 4 48917765
13660 10 31986418
30029 25 72210454
3098 3 17233155
492 1 32899571
1273 1 82408665
33334 30 57136264
29207 25 15182462
15975 12 26736037
28063 23 30064634
19327 14 68606045
24221 18 42520404
27007 22 9001095
29338 25 22013964
5707 5 3076608
4350 4 2661092
4772 4 25061581
1187 1 77039861
24356 18 50361401
28792 24 28997920
21046 16 30820277
32325 29 12654062
32327 29 12665454
20470 16 620760
17956 13 40322237
17957 13 40331016
1467 2 6846062
1465 2 6842008
8780 6 67564074
31750 28 17258153
24569 19 1790911
19058 14 51998499
22821 17 43881095
10324 8 8137381
30365 26 12466139
30368 26 12646653
30372 26 12735763
14048 10 45519261
13140 9 64815080
7599 5 85625042
29286 25 20918983
1336 2 2845442
29859 25 60893694
32846 29 38102459
31041 27 16463090
3846 3 59663669
14982 11 49294835
33375 30 78977770
30275 26 6912431
33376 30 79364873
11886 9 1519733
19585 15 4284215
14422 11 5769675
30613 26 27360622
19113 14 54772088
33396 30 83497078
10297 8 6407872
23067 17 56603098
28406 24 7222474
19534 14 78800379
10929 8 41976287
10928 8 41972905
10922 8 41794766
11771 8 80364603
11769 8 80348752
31036 27 16025982
1891 2 23892166
26052 20 39150313
25742 20 19601852
17484 13 20306414
33412 30 91437616
32814 29 35469456
32820 29 35520227
11276 8 64439256
21580 16 51472030
26541 21 33301747
8207 6 29115424
31350 27 43818012
33419 30 95059062
28752 24 25848040
14469 11 8057003
14470 11 8069185
29228 25 15485944
22110 17 7714494
22115 17 7780963
17317 13 11104803
26199 21 11975150
21158 16 36884770
33421 30 97685178
4042 3 71144907
31790 28 19389988
31789 28 19360908
32039 28 32660833
19631 15 8668451
16441 12 57912232
28828 24 36133841
25384 19 57088152
24628 19 9065149
19994 15 26175768
19996 15 26205017
30801 27 7331531
30116 25 77594189
18564 14 20431219
18220 13 59353967
10304 8 6806203
32495 29 25646167
922 1 63046813
32890 29 41193302
3089 3 16893363
16498 12 59136986
8140 6 26858262
8139 6 26833944
5075 4 54693322
5071 4 54613112
5070 4 54546979
26055 20 39540360
24311 18 46756512
18144 13 48008702
18142 13 47985676
20258 15 48948944
29237 25 17255908
29236 25 17231085
10544 8 17619611
19370 14 71111481
30461 26 17899618
27987 23 27481876
18211 13 58957253
18312 14 4658520
30132 25 78417713
23181 17 64782909
5613 4 81220898
5612 4 81204413
5611 4 81202485
19353 14 70113068
30562 26 22568477
3955 3 65297073
3961 3 65381333
3963 3 65400910
3969 3 65449211
32094 28 35184047
32092 28 35169422
15656 12 8461970
11655 8 76921013
11648 8 76653262
4251 3 81481398
33458 30 118907383
25421 19 59263651
33459 30 119384142
33460 30 119572097
26212 21 12519539
5904 5 13052511
5905 5 13062128
5909 5 13092806
5912 5 13120032
33466 30 120904952
24050 18 33521690
16203 12 41024076
13802 10 38822950
6026 5 18488336
9590 7 45545303
27881 23 16273705
31611 28 11120447
28802 24 31254086
32838 29 36303135
7197 5 67566579
7196 5 67565010
16957 12 73430379
18303 14 3314024
20499 16 1856657
22216 17 13994362
22217 17 13997583
33 1 2725614
34 1 2734747
21823 16 62472886
24559 19 232946
26879 21 50583771
33484 30 128754549
21555 16 50584240
21556 16 50600028
8118 6 25790280
33489 30 129748141
14459 11 7615945
360 1 24538927
31402 28 3458736
9827 7 56509866
10145 7 77276338
12139 9 13700045
12136 9 13615644
4252 3 82409237
33493 30 133187410
32641 29 30410505
10228 8 2627358
27868 23 11023947
17141 12 81181589
11218 8 60012303
11217 8 60011248
12075 9 10122786
1383 2 4856367
30832 27 9067290
29783 25 56370746
17433 13 18302557
1392 2 4953028
18361 14 6921086
3386 3 30457703
8761 6 67070823
30704 27 1675054
21732 16 57683657
14342 10 69038651
20628 16 9615876
31463 28 6098151
25345 19 55138535
5541 4 77695650
17963 13 40702931
17964 13 40708886
17965 13 40730088
17968 13 40734282
17969 13 40751489
124 1 8986819
19218 14 60077990
19216 14 59905676
19215 14 59715444
21949 16 65607897
29022 25 5825793
8741 6 66682515
13666 10 32167023
33517 30 150166748
15684 12 10738954
23726 18 16805495
23719 18 16594540
33518 30 151058054
32321 29 12313543
24246 18 43891935
24245 18 43872953
25087 19 39698591
2919 3 7266364
20725 16 13110653
15467 11 78790194
22997 17 49719706
4282 3 84556332
22116 17 8206275
19959 15 24722710
13017 9 58918000
28779 24 28451099
22085 17 7004340
24600 19 6396508
30686 26 39860888
27887 23 17285568
27888 23 17288796
18194 13 55112583
22976 17 49340244
30419 26 14799947
32211 29 1657507
33531 30 159525829
14435 11 6486863
19213 14 59704190
25831 20 24467468
11634 8 76545041
20468 16 381705
7166 5 64917403
8508 6 49501108
22032 16 70442276
555 1 39937978
32761 29 33503210
31052 27 17184470
24616 19 7465692
30769 27 6042099
33556 30 170834432
33564 30 171920586
9857 7 58723779
17616 13 30258065
11240 8 61239377
17992 13 41544216
17988 13 41441780
17980 13 41186411
17979 13 41070217
17977 13 41042860
17976 13 41016504
17975 13 41012078
17970 13 40929301
1126 1 72401532
1124 1 72376535
1119 1 71588631
1116 1 71289671
7282 5 70156521
9701 7 50553987
9700 7 50541606
17783 13 34218617
10240 8 3673957
17148 12 82119372
33578 30 179079586
8829 6 70542241
8828 6 70516149
8827 6 70505996
8826 6 70503235
30644 26 30988713
28277 23 47396442
20523 16 4058984
9339 7 29623657
29077 25 9573071
15431 11 73765879
16177 12 40202398
12076 9 10272622
30713 27 2335947
19598 15 6450864
32472 29 23488116
26017 20 35581332
24589 19 5834365
15240 11 61502859
26236 21 14621884
26238 21 14634476
20460 15 62611516
18478 14 16287293
13312 10 6266612
28722 24 23441299
28723 24 23448901
29114 25 12738615
29112 25 12724405
19433 14 74867771
19442 14 74877765
27593 22 41312823
14449 11 6809303
12367 9 27842828
12368 9 27850849
3894 3 63743576
3895 3 63763752
3946 3 65030948
3953 3 65189362
4323 4 1590392
12094 9 10598722
28077 23 32220162
28958 25 2497282
28959 25 2513673
5026 4 51487375
24533 18 60101409
5921 5 13692884
25592 20 10251020
14297 10 62637172
10322 8 7791183
15078 11 55413307
15083 11 55461872
15084 11 55501183
13633 10 31198263
25402 19 57801212
31847 28 24034096
28745 24 25016379
28742 24 24955132
28741 24 24948563
8464 6 45834633
23364 17 71108953
33613 30 207230234
24762 19 20378906
24767 19 20529414
24768 19 20535954
33614 30 207454197
27670 22 48145410
18397 14 10888235
18398 14 10897749
17328 13 11522043
17327 13 11434316
18066 13 45280212
18070 13 45353098
8733 6 64867638
498 1 33657870
13258 10 2720146
25334 19 54267646
1384 2 4868607
13649 10 31684018
11136 8 52808048
33637 30 216085257
28820 24 34065608
25417 19 58703111
12691 9 44696654
12701 9 44933054
12706 9 45067849
29942 25 64150225
16979 12 74263909
9889 7 61849220
14558 11 14398541
14557 11 14396402
17333 13 11932217
17335 13 11982771
17339 13 12099036
1858 2 21706322
1857 2 21677580
1854 2 21605192
27034 22 9782286
8418 6 42869564
30405 26 13872748
30404 26 13849302
30403 26 13834792
30401 26 13665529
5084 4 55143681
341 1 22152783
31175 27 23825832
28797 24 30373565
5391 4 68011538
4698 4 22803384
19625 15 7699907
31529 28 9000902
10244 8 4317603
14838 11 43924229
14138 10 50044958
6220 5 29222933
6217 5 28948682
11571 8 74232280
11570 8 74202273
11563 8 73820487
28603 24 15487377
28604 24 15573732
28606 24 15652439
30460 26 17861366
30464 26 18158468
32169 28 39569071
7820 6 7592769
7817 6 7575471
19330 14 68674188
19331 14 68702578
25409 19 58090619
6609 5 42591044
2938 3 10175314
3076 3 16081411
33661 30 235741946
31134 27 20803608
23786 18 20409952
33665 30 236845951
6069 5 19963511
28738 24 24602783
6981 5 58664012
24725 19 17781756
24726 19 17811858
24727 19 17922096
24730 19 17974013
15178 11 58511511
33670 30 241551741
1184 1 76950361
17080 12 79051899
6027 5 18583923
33678 30 244094480
33684 30 244628084
22160 17 12743031
33686 30 245439250
19117 14 55052704
22300 17 17553934
28211 23 39733643
32062 28 33522034
28822 24 34288950
26304 21 17590808
15477 11 79122269
24265 18 44684879
31114 27 19685803
25894 20 30521674
19540 14 79231448
26180 21 11361562
26181 21 11415781
2000 2 33927865
2004 2 33966431
11210 8 59331080
32047 28 33083883
15265 11 64250151
7396 5 76398011
7394 5 76378786
30566 26 22886797
6692 5 48924370
24463 18 55993926
1706 2 16444977
5528 4 76618488
5527 4 76616397
2989 3 13816676
25554 20 7472151
4324 4 1626884
33708 30 262609920
14309 10 63515257
5901 5 12785556
18695 14 26703820
28281 24 380642
17386 13 16856815
222 1 14940140
33717 30 266454643
24469 18 56079810
3149 3 19442666
23038 17 52779260
23036 17 52580686
23033 17 52501342
23031 17 52425562
23030 17 52380730
25394 19 57481325
25393 19 57476616
22875 17 46769857
12975 9 56873558
12976 9 56881503
3168 3 20709801
1684 2 15799334
1683 2 15773563
33722 30 270694379
24731 19 18002910
33724 30 271777081
314 1 21290443
321 1 21312897
1817 2 19942207
3818 3 59010649
3819 3 59017737
28830 24 36349676
12050 9 8988837
33727 30 274689662
33731 30 275309905
32926 29 42414576
24273 18 45112168
20988 16 23378680
6324 5 33053568
9440 7 34458462
18427 14 12460608
25150 19 42246945
14196 10 53937728
27665 22 47876866
27664 22 47875246
7029 5 60374451
7031 5 60424254
7032 5 60432506
7033 5 60461345
7036 5 60485384
5451 4 70252993
9586 7 45115998
8102 6 25090537
11860 9 349996
33749 30 285850393
19109 14 53723553
12939 9 56218586
2223 2 46076229
24637 19 9439400
24635 19 9355086
32402 29 18826998
2662 2 74794175
17864 13 37104509
10937 8 42751825
32 1 2688769
2914 3 6918465
19374 14 71564260
7615 5 86186383
30588 26 24542687
1306 2 1276585
2857 2 84422205
1332 2 2798452
7903 6 15348473
9316 7 24895469
26064 20 39794651
26855 21 49765582
33760 30 299016043
23639 18 12253863
33761 30 299600408
4563 4 13224682
20172 15 44308791
25737 20 19338875
25736 20 19324413
5867 5 11459155
5272 4 63858471
5367 4 66852891
2939 3 10193263
2905 3 4811570
2906 3 4843558
21741 16 57822783
21740 16 57802221
18307 14 4038455
27348 22 29019354
6517 5 38776942
6516 5 38720883
13812 10 38938641
12755 9 47989481
31265 27 31087467
2982 3 13294645
14016 10 44173132
15672 12 9915092
26600 21 34620603
26590 21 34489005
26586 21 34462954
26585 21 34444416
26583 21 34421991
1579 2 11952404
1576 2 11677762
13622 10 30435278
13624 10 30469428
13627 10 30535039
13631 10 30619247
4403 4 4216561
1484 2 7597936
1483 2 7593608
33782 30 311847071
14328 10 64736254
33784 30 311927104
2011 2 34968904
7514 5 82423388
9024 7 6382980
2015 2 35431464
1388 2 4906112
15353 11 69412429
15045 11 53333324
15043 11 53328091
16105 12 33946964
21761 16 59505441
2948 3 10974051
24193 18 40160121
25419 19 58912713
10865 8 33287035
9257 7 18563858
1071 1 66823203
1070 1 66803623
1069 1 66801605
32117 28 35743429
18381 14 10126441
12267 9 20405551
12283 9 20578443
12284 9 20605236
30616 26 27842149
9605 7 47886087
8276 6 32152065
23426 18 625194
12340 9 21534304
14369 11 89366
2021 2 35917715
14304 10 63182479
10117 7 76076396
14739 11 31973438
1229 1 79347310
2364 2 53060600
14296 10 62557324
4077 3 72559472
19678 15 11548819
19677 15 11535597
4226 3 79454183
33824 30 333438316
8925 7 152892
19228 14 61198245
22982 17 49604493
10255 8 5389012
19126 14 55286230
13286 10 3568214
20382 15 56044099
31 1 2492079
1256 1 80166518
24110 18 35562763
20536 16 4875219
33838 30 341328472
1920 2 24254657
1914 2 24156307
10254 8 4821177
27089 22 13815982
27088 22 13805355
33847 30 344037435
30563 26 22717285
21944 16 65455252
19628 15 7775764
13555 10 27195468
7778 6 4368340
12801 9 50772881
12806 9 50875346
12808 9 51032634
15519 12 4393875
9852 7 58454115
9854 7 58601382
9859 7 58897438
10081 7 71798428
10079 7 71773196
32633 29 29815662
27725 23 5372419
12100 9 10766705
27911 23 18711159
15681 12 10593772
17110 12 79499860
18449 14 13198743
33865 30 353516915
29017 25 5504258
33868 30 354848362
32282 29 10495100
32283 29 10531236
32288 29 10714305
32289 29 10746517
23799 18 21697464
23807 18 21784987
16575 12 62587869
33874 30 359029969
16752 12 67100292
16753 12 67102952
3540 3 37774029
3539 3 37719843
3538 3 37664570
20509 16 2434073
15621 12 6949442
15619 12 6909851
32118 28 36397715
23963 18 31465258
15452 11 75338020
23282 17 67567205
31617 28 11317086
31620 28 11493949
1351 2 3294893
16695 12 65727132
16689 12 65648063
5364 4 66585991
31080 27 18516697
5786 5 7540044
5784 5 7509140
18235 13 62256718
212 1 14518704
19651 15 10439047
31262 27 29598065
19270 14 64270752
18998 14 49516405
6322 5 33024676
33883 30 370819894
10290 8 6342499
10289 8 6333066
13668 10 32235816
19680 15 11682367
27757 23 6893081
9247 7 18141493
33892 30 374121342
4024 3 69861197
18196 13 56205363
30186 25 78992260
17186 12 88244899
13141 9 64834783
14580 11 16136650
482 1 32641305
21819 16 62421460
18784 14 29350088
15360 11 69792413
15357 11 69763293
32171 28 39825317
29231 25 15559478
28122 23 36064651
29067 25 7955986
8339 6 36487074
14198 10 54332605
24618 19 7891129
19157 14 57036320
7747 6 1068039
15364 11 70798742
9105 7 10779062
9106 7 10802585
10924 8 41859633
10925 8 41878845
10018 7 67831937
14908 11 46827021
32619 29 28691733
32617 29 28652677
32609 29 28628932
32608 29 28608293
32605 29 28580446
32604 29 28580127
32602 29 28555616
32597 29 28444833
32596 29 28430641
32592 29 28374333
32589 29 28349876
32587 29 28283219
32586 29 28280856
32565 29 27960207
19116 14 55040990
19115 14 55039420
18152 13 50651076
28415 24 7400058
30452 26 16410927
11387 8 68331387
11392 8 68432344
19655 15 10664997
16236 12 45685171
19214 14 59705436
19601 15 6509781
13161 9 67028688
19380 14 72002733
11334 8 67270158
14807 11 41175790
18227 13 59511032
11889 9 1978991
33926 30 396964903
33929 30 397931799
23429 18 741788
33930 30 398148041
16311 12 50092822
5699 5 1402874
29117 25 12832124
7704 5 89962568
11836 8 83291147
21641 16 54374843
22353 17 18848647
25519 20 5925667
25521 20 6025410
21707 16 57174448
21713 16 57421345
21725 16 57600572
21726 16 57631301
21739 16 57786327
30912 27 11971332
25238 19 48127476
33934 30 403758340
7984 6 18567527
16938 12 71947733
24442 18 54036812
22434 17 22049032
27583 22 39618860
16968 12 73815248
16970 12 73908019
31275 27 34850481
8724 6 64377013
18384 14 10275580
13034 9 59840487
33951 30 410634246
32313 29 11374948
32315 29 11394278
32316 29 11416104
10233 8 2953006
11778 8 80627693
11948 9 6045513
29933 25 63588489
7597 5 85559128
33967 30 414666365
17124 12 80492152
28493 24 10444424
3185 3 22751698
13230 10 1433375
539 1 38007908
887 1 59236300
2861 2 84476427
23911 18 30902904
6015 5 18317750
15527 12 4961863
21947 16 65602663
32085 28 34923653
26289 21 16190089
4992 4 48197213
4116 3 73686493
31315 27 40292813
31313 27 40276932
28128 23 36372440
27644 22 45764148
27668 22 48015886
31791 28 19397330
18453 14 13444494
18454 14 13483892
18456 14 13553922
7677 5 88651330
5648 4 82341693
7990 6 19078734
4340 4 1897909
3167 3 20249649
3164 3 19992348
19800 15 17212689
5387 4 67698097
25222 19 45700750
19138 14 55855222
7943 6 16669265
24 1 1523476
26 1 1528569
5834 5 10523695
3449 3 33742976
3450 3 33746512
3249 3 25663385
24286 18 45545885
5341 4 65926666
5345 4 65994318
19389 14 72462523
27342 22 27603046
27344 22 27625580
33992 30 433973538
3464 3 34071526
3469 3 34107111
3471 3 34122986
18793 14 29483077
17251 13 5710413
18722 14 27638858
33997 30 436847812
23418 18 86076
5362 4 66405476
27958 23 23414121
20451 15 61502534
11621 8 75844629
26834 21 48663415
11910 9 3591648
13629 10 30559694
28812 24 32653311
12754 9 47707435
32716 29 32298987
20593 16 7761422
25557 20 8287330
11195 8 57539779
28724 24 23603375
3013 3 14330612
7909 6 15549137
7904 6 15375258
34010 30 445679934
34011 30 445702533
14453 11 6933672
17358 13 13184792
17300 13 9878602
3517 3 36410918
30504 26 19854341
7393 5 76161169
22367 17 19827944
7714 5 90351266
18417 14 11883970
18418 14 11902286
18419 14 11942035
18421 14 11983373
23655 18 12697298
3007 3 13917586
1395 2 5114300
25731 20 18943337
20153 15 44071196
20149 15 44029281
20141 15 43882605
29203 25 15010588
29202 25 15004365
29200 25 14987987
5761 5 6822954
11515 8 72466474
11514 8 72462620
11512 8 72405055
18125 13 46591074
18124 13 46561067
18120 13 46550017
18119 13 46541567
18246 13 65086359
14055 10 45880133
3550 3 39782752
21554 16 50478242
4442 4 7045989
30179 25 78925747
13335 10 9518925
30242 25 82450521
5672 5 144442
21986 16 67596700
4498 4 10451292
25369 19 56825319
25378 19 56842416
5922 5 13738897
28201 23 39409606
28200 23 39373756
31085 27 18669071
31084 27 18611384
31083 27 18566481
34051 30 473328228
28870 24 37987366
32144 28 38284310
31242 27 28128248
20437 15 59290467
23158 17 63199667
23157 17 63196311
23156 17 63178024
23155 17 63169441
23154 17 63148817
23153 17 63141566
23151 17 63136337
23150 17 63130253
23148 17 63109008
4385 4 3810550
91 1 6057215
30709 27 1733783
20520 16 4020524
2699 2 78137773
6850 5 55286470
13628 10 30551207
19457 14 75258488
5003 4 49555350
22657 17 36983710
17252 13 5972290
12247 9 18872663
4564 4 13337145
8710 6 64083337
8711 6 64083708
13023 9 59321280
7735 6 613722
7734 6 599757
9023 7 6376803
15457 11 76221194
15456 11 76215848
1348 2 3207603
14541 11 13726477
23276 17 67327188
23280 17 67358452
23580 18 10756904
10938 8 42760592
34077 30 486452459
15464 11 77969813
17362 13 13801548
21398 16 44035929
24004 18 32905269
2879 2 85378696
19479 14 75679342
29989 25 68558678
23810 18 23977100
23815 18 24272463
26305 21 17593600
23584 18 10859135
23582 18 10796571
7709 5 90142827
7365 5 74832993
7367 5 74851136
10663 8 22575030
32414 29 19650886
13277 10 3428111
4103 3 73289366
2859 2 84449602
11971 9 7011107
11969 9 6986528
28776 24 28409842
3950 3 65103363
15316 11 66702452
18223 13 59387284
23619 18 11701793
11633 8 76514423
1477 2 7472068
15430 11 73764093
34110 30 504235742
22068 17 5547770
31258 27 28610018
19272 14 64373238
34116 30 506911370
15913 12 24843777
28460 24 9606244
30680 26 36947331
24564 19 1664523
19450 14 75098577
17126 12 80664306
6704 5 50501601
29032 25 6303259
9044 7 6889291
34132 30 514287509
34133 30 514298280
26976 22 7942516
19455 14 75215940
8480 6 46644456
8481 6 46788053
10020 7 67881359
28595 24 14492834
17121 12 80391898
17122 12 80409749
5641 4 82208048
5639 4 82186137
20389 15 56271234
20388 15 56257243
23292 17 68244363
16996 12 74655204
12996 9 57586014
14013 10 44087298
30652 26 32192442
1082 1 68190929
1081 1 68031915
24538 18 60221081
34140 30 521996133
258 1 16624966
24711 19 16935362
24712 19 16966279
31801 28 20397629
13269 10 3342112
6985 5 58822353
6984 5 58798879
6983 5 58790105
30122 25 77817170
32397 29 18624746
32396 29 18559074
32395 29 18556017
21765 16 60514595
6656 5 45084579
28086 23 32731790
2984 3 13472577
11618 8 75464175
15780 12 14894196
34161 30 536699505
20357 15 53940170
27656 22 46551006
28799 24 30441012
28798 24 30404696
31799 28 19657233
31177 27 23842504
16960 12 73698823
16959 12 73672760
26723 21 42010442
13039 9 60502032
17239 13 4876349
17766 13 33861791
3064 3 15751247
25789 20 21896944
29422 25 25951017
15590 12 5625904
23581 18 10794410
1952 2 27214315
1956 2 27307246
34176 30 543868238
34178 30 544489791
34179 30 545101086
31383 28 2496424
30699 27 24471
11290 8 65225503
11289 8 64968627
11287 8 64963652
11286 8 64697213
34181 30 549125817
23878 18 27675565
34196 30 549625712
34198 30 549750286
3241 3 25249709
579 1 41478470
20412 15 57656602
22572 17 34778291
22573 17 34779203
5347 4 66109976
34200 30 551859105
18539 14 18563203
14660 11 21256938
31980 28 30417776
6459 5 37304195
2623 2 72550678
34202 30 553445788
6535 5 39561375
23646 18 12482694
15273 11 64797054
15272 11 64760584
24824 19 25414599
20282 15 50936002
5995 5 16631055
3973 3 65739159
3976 3 65755190
3977 3 65808437
17387 13 16960883
17750 13 33503527
17751 13 33511088
22079 17 6835314
13158 9 65757368
26220 21 13078104
17329 13 11677926
28794 24 29042081
18310 14 4657763
23322 17 69487108
23435 18 1208971
34219 30 561212045
27281 22 25428492
29234 25 15673275
29235 25 15719577
11478 8 70346749
30216 25 80882950
34222 30 564277836
26975 22 7883323
34225 30 565348821
26968 22 7772260
26967 22 7758873
29579 25 40845750
29577 25 40041998
25379 19 57072742
21980 16 67205281
34232 30 567667994
34237 30 569115311
26045 20 37125610
4352 4 2854866
34238 30 571761993
15415 11 73501536
8850 6 73090366
4900 4 35864095
4899 4 35502737
29563 25 36489052
13119 9 64271725
34240 30 574933858
21844 16 62802339
21841 16 62716340
151 1 10700389
148 1 10444899
24410 18 52429842
15717 12 12162472
10017 7 67745506
14964 11 49195829
5455 4 71415201
26890 22 459791
26891 22 487011
4718 4 23200735
4717 4 23191213
7605 5 85727346
7792 6 5454965
1430 2 5885876
3036 3 15060658
13089 9 62685136
28199 23 39150490
2922 3 7891361
3877 3 61158557
15971 12 26597458
28127 23 36365990
11884 9 1263742
30500 26 19647597
4375 4 3311362
1312 2 2031037
14507 11 11941274
13423 10 16427221
30619 26 28022117
28926 25 1955806
12904 9 53865154
19652 15 10599274
25080 19 39103456
11109 8 51465150
30897 27 10504722
25518 20 5921866
20404 15 57095190
25826 20 24201014
3151 3 19519678
21800 16 61283075
4997 4 48576505
13306 10 5555703
34309 30 598510296
27163 22 17017266
15419 11 73566311
21037 16 26643618
26860 21 49844842
27710 23 3350451
32829 29 35978606
12490 9 34493799
12489 9 34453516
34316 30 602850907
30575 26 24164376
23652 18 12687643
19271 14 64289655
22011 16 69388797
29082 25 10044872
12357 9 26867535
8819 6 70386084
8817 6 70367144
6636 5 43739185
5251 4 62946971
5252 4 62960265
34329 30 608273207
34330 30 608315863
31303 27 38012454
34331 30 608985291
3193 3 23162360
7423 5 77717792
11687 8 78114503
32908 29 42124030
18808 14 29960653
34345 30 611947303
34346 30 611961906
34347 30 612047683
15432 11 74161363
28762 24 26039867
19328 14 68643388
18292 14 2574550
23458 18 3225724
28657 24 17991741
18422 14 12034387
16272 12 47355279
19385 14 72330129
8834 6 71732747
13165 9 67220423
20660 16 10834703
20658 16 10805264
30113 25 77243996
5852 5 11012679
5623 4 81606691
10740 8 25582956
10745 8 25681542
10747 8 25705744
10748 8 25721060
10751 8 25810906
10755 8 25858298
10756 8 25890172
10760 8 25982915
20816 16 16619024
16542 12 60875881
16543 12 60927638
34362 30 620518641
22295 17 17432524
13218 10 925750
10232 8 2911700
2680 2 76184699
6959 5 58078016
23463 18 3299226
29901 25 62596901
8630 6 59347652
16940 12 72078446
16937 12 71886173
16935 12 71865793
18035 13 43983103
18037 13 44047502
18041 13 44166070
18042 13 44399939
18043 13 44422370
18044 13 44425643
34370 30 627561274
2023 2 35996760
25832 20 24521674
16015 12 28314167
899 1 61393894
9192 7 14752149
13188 9 67780473
21929 16 65194238
25728 20 18647275
31056 27 17292415
30624 26 28592151
24409 18 52331298
24408 18 52290745
24407 18 52270150
19453 14 75157452
16231 12 44328918
27646 22 46382294
16577 12 62891050
12396 9 30839210
1344 2 3164850
7566 5 84094777
7567 5 84098569
19104 14 53652431
19103 14 53649900
19093 14 53626906
19091 14 53586211
17765 13 33860250
22785 17 42289916
22786 17 42296350
28454 24 9374459
13035 9 60320631
13038 9 60389474
23749 18 17581945
11188 8 56516688
5247 4 62652784
5246 4 62559562
5243 4 62403238
5241 4 62384753
5235 4 62258604
2133 2 43186062
1410 2 5459821
16241 12 46150152
10134 7 77091025
13684 10 32651095
4117 3 73701811
5366 4 66601082
32192 28 40579562
11249 8 61764214
20096 15 39785367
34410 30 645004064
23519 18 6524589
34427 30 645105368
31241 27 28061870
24573 19 2414759
6016 5 18352894
31008 27 14176120
31010 27 14499999
31012 27 14556685
17319 13 11230060
31330 27 41547081
17511 13 21397396
17505 13 21219459
17504 13 21192261
17502 13 21108650
18451 14 13255916
17146 12 82025740
31856 28 24893649
25269 19 50813177
28902 24 38526651
28901 24 38518846
1212 1 77672228
1203 1 77574156
1202 1 77550100
15243 11 62371705
5801 5 8504900
5798 5 8475346
30603 26 25459477
30602 26 25424538
30601 26 25417644
30600 26 25409057
30598 26 25338115
30597 26 25292300
2579 2 68259006
34435 30 654139303
34440 30 655864467
34441 30 656121471
4231 3 79837395
16368 12 55698374
14406 11 3632577
10044 7 69425085
11708 8 79103821
34445 30 657293355
14924 11 48162718
31343 27 42910912
15306 11 66516421
4132 3 75132925
4133 3 75156439
19351 14 69062879
27563 22 38476956
266 1 17143655
267 1 17151266
268 1 17157379
14672 11 22427060
32227 29 3511589
14508 11 11945320
27499 22 36302703
19059 14 52584262
19060 14 52686328
19062 14 52716258
16998 12 74822992
16997 12 74788043
11562 8 73561736
11559 8 73518234
3871 3 60424114
2487 2 60590394
17912 13 39170791
17907 13 38574937
12914 9 54367211
24177 18 38346286
32186 28 40182427
17067 12 78508689
5389 4 67833049
28241 23 42910861
24935 19 34033626
1658 2 15342093
25506 20 5630203
20402 15 57058763
15162 11 57960018
22009 16 69368969
28642 24 17263133
28644 24 17287945
24185 18 39970533
24190 18 40011802
26044 20 36886947
34471 30 675180706
30521 26 20493955
28729 24 23859071
8150 6 27207163
1381 2 4805248
9229 7 16481597
1887 2 23530099
6756 5 52342507
2837 2 83769318
10168 7 77540854
16900 12 71260359
25343 19 54497280
19560 15 729696
19639 15 9886658
19644 15 9948890
19645 15 9960585
26462 21 30476638
26006 20 33521269
18269 14 21274
30244 25 82554614
17114 12 80107765
19583 15 4166371
9097 7 10170075
32839 29 36438428
24690 19 14954669
16901 12 71268268
30924 27 12260702
10198 7 79445332
12138 9 13670194
14140 10 50213143
21792 16 60860024
31284 27 35077541
11709 8 79142721
362 1 24693852
34497 30 691255888
34499 30 691407009
15195 11 59116116
7973 6 17736679
34501 30 692055889
34503 30 692295684
24295 18 46106269
18821 14 30541075
24304 18 46377277
20399 15 56728915
4703 4 22973619
26297 21 17172478
15778 12 14866617
17904 13 38504243
30472 26 18503120
3055 3 15492455
1325 2 2439882
14368 11 51329
31851 28 24399045
17326 13 11380394
22120 17 8281478
25959 20 32417407
23554 18 9308286
1473 2 7112526
29872 25 61506366
17560 13 23182441
18773 14 28600561
2586 2 69722473
2474 2 60194230
23370 17 71183380
2248 2 47660399
17199 13 284573
18061 13 45126057
14071 10 46793088
7757 6 2595575
34536 30 706743619
18274 14 139196
19559 15 551272
18565 14 20444499
25353 19 55418835
22637 17 36280837
22691 17 39216567
28154 23 36727128
28150 23 36696884
5718 5 3960255
4426 4 6031211
17054 12 78189249
17053 12 78140752
2675 2 76020999
2677 2 76049710
2674 2 75915086
32783 29 34593619
18137 13 47747502
28210 23 39609051
7409 5 77062526
28666 24 18693551
21757 16 59232755
28261 23 44120848
6640 5 43766742
7888 6 13824974
7889 6 13949764
5969 5 15513314
5976 5 15617706
5978 5 15692050
34547 30 716707158
14409 11 3648068
2734 2 78901649
738 1 54342322
34557 30 720074230
21174 16 37671004
21172 16 37514484
18471 14 14765604
19883 15 20882142
11700 8 78490695
11707 8 78520980
13355 10 11053787
27200 22 20107994
12043 9 8605122
22330 17 18095331
19551 14 79823890
10235 8 3153094
7884 6 12776103
2679 2 76139066
2687 2 76331653
3188 3 22989981
3189 3 22996876
32063 28 33594942
29174 25 13770764
25293 19 52476710
34576 30 729994377
11607 8 74738406
11608 8 74744316
25546 20 7268597
12150 9 14088316
7555 5 83559305
7027 5 60365284
4982 4 45700135
4374 4 3307162
15743 12 13237528
18353 14 6690430
910 1 62490575
8726 6 64679979
8731 6 64760554
8984 7 3260798
26771 21 44682203
34593 30 739897872
34597 30 740397193
16495 12 59029994
483 1 32686339
21787 16 60718607
2828 2 82979675
34607 30 743293056
9077 7 8748650
34617 30 746363941
23112 17 58801836
23121 17 58926901
32625 29 29148483
32630 29 29442720
20585 16 6769526
6185 5 26108801
31341 27 42757009
2953 3 11298603
7161 5 64374007
15363 11 70785869
4011 3 68640842
4012 3 68677970
12552 9 37633216
6387 5 35189242
34631 30 755182217
3068 3 15777466
28264 23 46584826
11888 9 1926526
10253 8 4790995
4279 3 84389186
6046 5 19100109
34634 30 756464207
7951 6 17364982
4135 3 75323889
2995 3 13878144
461 1 30738495
1317 2 2180253
26033 20 36283019
18938 14 47306183
18941 14 47360097
21658 16 54908170
325 1 21493745
12977 9 56908350
22215 17 13981661
15472 11 79029863
18009 13 42289219
4351 4 2820690
13154 9 65496021
7508 5 81698890
26752 21 42937967
26753 21 42944468
17886 13 37703683
10040 7 69141942
31218 27 26427220
13349 10 10867547
13348 10 10853596
34654 30 769389372
18337 14 6191419
3891 3 62235931
23505 18 6012969
7268 5 69912765
13217 10 897719
10285 8 5753410
24834 19 25646877
3075 3 15940281
18053 13 44806234
18052 13 44795325
28238 23 42498032
29666 25 50554779
28586 24 14406232
7520 5 83148585
3260 3 26313382
5890 5 12096092
34671 30 780258578
20627 16 9609452
31310 27 39378553
31859 28 25080182
31858 28 25079248
34675 30 782203402
19431 14 74800664
12657 9 42993040
5009 4 50657566
22054 17 4178104
11495 8 71339716
32474 29 23736505
6072 5 20088468
6071 5 20040486
2545 2 65958303
34682 30 786357481
23391 17 74147797
32077 28 34566358
19602 15 6946171
26123 21 4181198
3448 3 33740565
4303 4 565648
8952 7 1435228
15513 12 3928888
34689 30 790188568
34690 30 790241051
14597 11 17117140
27674 22 48344347
14110 10 49304502
18314 14 4755404
9455 7 35346562
13075 9 61528149
3355 3 29206545
16967 12 73812313
9833 7 56835237
20608 16 9179932
20607 16 9141717
34707 30 797531206
11954 9 6463387
11956 9 6488868
13248 10 2042362
4725 4 23313642
18166 13 51675552
11071 8 50448150
11064 8 50401641
11061 8 50364246
11058 8 50324005
9731 7 52078440
9728 7 51826997
7890 6 14128791
2610 2 71407401
5042 4 53240846
4457 4 8050054
4460 4 8713680
19159 14 57198496
17583 13 27739780
16909 12 71391746
19467 14 75459023
31530 28 9019917
6192 5 26756253
34725 30 810956952
21771 16 60606398
3272 3 26873881
23700 18 14051388
7516 5 82575066
32204 29 418440
34737 30 813263405
31223 27 26686662
34744 30 814355117
2928 3 9457603
23081 17 56834699
7861 6 9672067
34750 30 816362986
34754 30 816713919
29115 25 12765089
34755 30 817050725
10662 8 22568518
28582 24 14087641
19561 15 765723
26835 21 48820296
2918 3 7154495
10162 7 77461451
7586 5 85329232
24497 18 57306996
7583 5 84853242
730 1 51208054
731 1 51210131
26065 20 39811555
24713 19 17063389
20088 15 39348550
28712 24 21341040
22104 17 7520808
26270 21 15714873
34771 30 824450331
26276 21 15853955
17364 13 13849210
16757 12 67269992
23909 18 30885259
8920 6 82762571
2981 3 13289432
11535 8 73160037
11536 8 73171825
27166 22 17641956
10876 8 33368942
10867 8 33313765
10866 8 33297033
23186 17 64831472
10325 8 8316933
18961 14 47914710
18959 14 47870447
2923 3 7905585
25413 19 58377857
17343 13 12555272
24575 19 2859338
24679 19 14652816
24680 19 14688546
24684 19 14765108
22975 17 49079999
2179 2 45652361
3266 3 26553139
3273 3 26892962
3286 3 27015581
3288 3 27133569
34786 30 837356689
9056 7 7534587
22784 17 42269776
11266 8 63193782
34792 30 840799187
31334 27 42038015
12051 9 8993014
29079 25 9807048
22678 17 38727128
19071 14 53175407
7221 5 68871215
7220 5 68866059
34805 30 844873074
30050 25 73512707
24258 18 44573781
5484 4 72893143
27006 22 8909971
4181 3 76386838
8975 7 3043349
32915 29 42199418
32913 29 42177275
32911 29 42169179
32910 29 42162000
1598 2 12485053
32548 29 26822872
34820 30 853876291
11285 8 64656896
6261 5 30207092
6259 5 29951003
6256 5 29861087
34823 30 855658926
21758 16 59253056
19304 14 68254341
3844 3 59517799
34824 30 856607140
34825 30 856673387
13011 9 58835920
25364 19 55913711
25568 20 9780073
32240 29 6334110
11414 8 69288895
11420 8 69314673
11422 8 69391118
11423 8 69400116
22010 16 69381733
19237 14 62242007
20225 15 45979549
17021 12 75902098
30180 25 78933331
8426 6 44163255
3082 3 16315902
3081 3 16305055
1539 2 9259457
13933 10 42591433
13928 10 42457548
13926 10 42435198
13924 10 42389026
24287 18 45684312
255 1 16483572
28573 24 13950913
34833 30 863234090
1497 2 7728448
1368 2 4113816
163 1 11413065
28685 24 20233043
2587 2 69931856
26881 21 51669565
7037 5 60543327
9064 7 8297926
2805 2 81515313
3432 3 32663676
17170 12 84620598
6590 5 42323009
22001 16 68017800
11975 9 7201906
28865 24 37847784
32631 29 29571163
12210 9 18004053
34847 30 871255460
34848 30 871314189
15100 11 55771867
15291 11 66264133
34874 30 875660111
16538 12 60664922
22006 16 68365640
8905 6 80876021
4223 3 79117429
14510 11 12111826
16350 12 53075511
16349 12 53013899
14520 11 12752558
22069 17 5559514
32804 29 35179020
17346 13 12645863
27023 22 9318288
13143 9 64868321
34884 30 887125058
197 1 13679918
18319 14 5377405
29302 25 21252422
29346 25 22716123
8604 6 57813709
817 1 57408418
7245 5 69609335
18382 14 10251155
34886 30 889659288
5599 4 79714730
18046 13 44535922
6785 5 53296422
2942 3 10235084
32237 29 5685351
1617 2 13508531
2180 2 45667963
18140 13 47856613
32317 29 11957906
14586 11 16715563
25685 20 16525570
1468 2 6918237
34914 30 897163973
7663 5 87042939
18123 13 46555744
20626 16 9592434
31457 28 4516082
34923 30 899709906
10226 8 2388623
10034 7 68515814
32848 29 38177569
18581 14 21991988
32168 28 39562235
21941 16 65338310
5385 4 67593080
34939 30 904245656
17772 13 33884980
2471 2 60023527
31985 28 30676361
31986 28 30682911
18560 14 19957639
20140 15 43580747
5721 5 4471770
12128 9 13388963
34944 30 907482633
6352 5 33763581
6354 5 33785759
29111 25 12205486
11782 8 81492265
25081 19 39112929
22574 17 34793095
21816 16 61970090
7790 6 4771827
28263 23 46183328
11663 8 77245636
4336 4 1849981
10468 8 15580990
14381 11 822072
24137 18 37221167
14220 10 55342112
34953 30 912088080
2694 2 76935360
6784 5 53236152
5110 4 56914445
4546 4 11345542
24817 19 24717898
17097 12 79352057
557 1 40448759
14509 11 11950681
18967 14 48587034
34959 30 915610701
15744 12 13622395
22690 17 39195061
22693 17 39229466
11905 9 3179333
11907 9 3195794
5216 4 61069678
9037 7 6685134
34964 30 919086483
27618 22 44051915
4195 3 77011679
32121 28 36528922
4277 3 84137662
28066 23 30363890
34968 30 921954189
3121 3 17931103
3119 3 17874485
7363 5 74103019
27984 23 26886603
28556 24 13064969
34976 30 926203532
7065 5 61375306
9979 7 66422564
9980 7 66437090
14365 10 71041069
21623 16 52712271
23520 18 6573105
4180 3 76306084
5150 4 58352909
1393 2 4974973
5688 5 612232
13091 9 62779161
13092 9 62798176
2833 2 83376022
2834 2 83390347
6532 5 39479735
6751 5 51811299
13307 10 5559642
15193 11 58921701
14319 10 64273298
11407 8 69108129
2385 2 53869470
24224 18 42651923
32433 29 21996151
6067 5 19867291
4463 4 9190117
32055 28 33411890
4197 3 77289577
477 1 32526206
11718 8 79891689
23162 17 63672054
4763 4 24623152
4767 4 24747808
27679 23 1267196
12207 9 17985153
23050 17 53582985
31174 27 23818430
31165 27 23506971
31162 27 23416410
8482 6 46829539
5340 4 65735918
5335 4 65720534
35009 30 945825712
19654 15 10636053
19656 15 10703241
14561 11 14619560
14570 11 14764565
2483 2 60435920
2485 2 60517161
2486 2 60523392
35010 30 947032270
24339 18 49537102
1091 1 68636274
28120 23 35602246
11027 8 48557765
35015 30 948997183
9045 7 6914757
25488 20 4547773
16326 12 51324015
12148 9 14025058
12153 9 14159214
12154 9 14190314
3541 3 37813281
15595 12 6233919
15327 11 68143400
15324 11 68079835
12532 9 36639675
12531 9 36635829
19212 14 59491420
19211 14 59490284
19201 14 59421601
17661 13 31798607
17659 13 31758398
17653 13 31531305
35028 30 958929177
2125 2 42484263
11619 8 75676452
35029 30 959264588
35031 30 960189376
12355 9 26127314
11156 8 54316436
24178 18 38411385
17016 12 75478673
10296 8 6396204
13302 10 5139439
13300 10 5127851
3044 3 15278121
2826 2 82895139
25210 19 43932767
20461 15 63013038
20462 15 63019767
21119 16 35650125
7662 5 87004428
28040 23 29324230
27589 22 39857507
25827 20 24206168
18476 14 15438794
3090 3 17086515
31348 27 43230604
35053 30 975158796
12529 9 36549668
17349 13 12999688
23142 17 62145254
35061 30 977077299
6211 5 28844415
259 1 16852432
30259 26 4723373
3890 3 62210634
25288 19 52178395
18516 14 17867397
23737 18 17110273
23738 18 17134886
23739 18 17161809
23740 18 17175437
23745 18 17271011
22824 17 44367535
21673 16 56487730
17206 13 1365779
23061 17 56405472
32616 29 28638165
20511 16 2603178
25626 20 12129646
11790 8 81927344
30288 26 7430653
27354 22 29825750
810 1 56474893
16650 12 64786226
26174 21 10936961
29686 25 52145563
11509 8 72364397
11510 8 72387529
31043 27 16604847
30679 26 36150896
13876 10 41431613
7675 5 88604779
7676 5 88630936
23746 18 17482615
8737 6 65638731
20631 16 9628634
22792 17 42412535
21587 16 51873991
1496 2 7723995
8054 6 21313580
13270 10 3382349
2714 2 78292514
20560 16 5207772
15685 12 10779046
18324 14 5429057
7561 5 83717900
24905 19 31868079
18647 14 24487968
29683 25 51690635
4091 3 72753018
20512 16 2605520
18180 13 52973844
2511 2 62445169
2513 2 62563001
2515 2 62866141
16729 12 66174884
16721 12 66101618
16718 12 66072463
30490 26 19136871
30488 26 19117026
30486 26 19081690
30485 26 19076632
30484 26 19058734
30482 26 19018852
30478 26 18982529
7039 5 60719600
35123 30 1009847710
15593 12 5644893
4301 4 503312
18273 14 108347
32181 28 40056932
28170 23 37838258
8744 6 66705873
22818 17 43641363
19564 15 966698
8649 6 60797832
35129 30 1014230225
19428 14 74672913
1406 2 5410604
14337 10 67761239
28914 25 530256
23706 18 14304400
15463 11 77865806
19392 14 72885572
618 1 43729419
35146 30 1020032396
28608 24 15831109
35148 30 1021877054
31267 27 31368153
22002 16 68025277
22003 16 68046069
19663 15 10997964
17392 13 17567898
35152 30 1023897403
24291 18 45819144
24290 18 45816769
29280 25 20331406
7481 5 79956962
22433 17 21468269
10222 8 2116003
11824 8 82784762
8739 6 66135366
14592 11 16852608
14590 11 16781563
14585 11 16713979
6702 5 50157514
31073 27 17519277
9083 7 9704180
14535 11 13573003
27529 22 36954588
27530 22 36972266
11359 8 67337018
19849 15 18532190
7788 6 4457283
28773 24 26777408
35170 30 1031567341
5621 4 81558036
1774 2 18523540
1775 2 18551239
20431 15 58300362
9934 7 63311598
15635 12 7944985
30519 26 20309156
30518 26 20301662
30513 26 20060544
30511 26 19925286
26691 21 41059743
24609 19 6818374
8595 6 57022956
7189 5 67299127
7190 5 67311977
24613 19 6965079
24612 19 6930544
27677 23 112258
20405 15 57110437
20408 15 57133284
4467 4 9505983
5382 4 67336991
6000 5 17941762
13677 10 32578301
13678 10 32597306
13875 10 41265614
32271 29 10303001
24848 19 27650070
35196 30 1045212808
5232 4 61933565
5233 4 62046034
5959 5 14873398
26429 21 25885090
26428 21 25876397
13913 10 42184218
2890 3 933322
16946 12 73107575
16949 12 73124712
16950 12 73139791
15427 11 73726404
15424 11 73708264
15423 11 73701177
15422 11 73667640
35204 30 1048645283
15228 11 59819643
5657 4 82895121
35207 30 1049972126
29258 25 19269300
18899 14 43336517
18898 14 42649244
2618 2 72024096
2615 2 71756688
2613 2 71686940
1279 1 82435429
23916 18 30998460
23943 18 31067894
23951 18 31092203
23959 18 31216865
35216 30 1055873008
30193 25 80461250
26311 21 17817491
14576 11 15488964
14574 11 15414216
14573 11 15394781
21747 16 58426890
14554 11 14237641
5500 4 74706177
5517 4 76169496
5519 4 76216111
5520 4 76237025
7656 5 86573211
19379 14 71989394
19377 14 71976499
31404 28 3656099
28915 25 658236
25975 20 32640676
19502 14 76243145
30476 26 18790796
30923 27 12256308
30922 27 12245118
18115 13 46243290
2544 2 65944978
14411 11 3740225
30396 26 13404741
30395 26 13403596
30379 26 13091383
30194 25 80470170
14358 10 70176491
35232 30 1065723797
21483 16 48794346
28102 23 33674657
11537 8 73255671
11530 8 73139767
11529 8 73135012
25843 20 25110587
35242 30 1069582190
18270 14 86906
15046 11 53347790
29817 25 57983791
1546 2 9330645
10700 8 24163415
2647 2 74081579
13263 10 2999129
13260 10 2964872
3983 3 66391608
3985 3 66466760
24443 18 54355830
24444 18 54410580
24446 18 54421306
15498 12 2358109
22082 17 6995253
22080 17 6989136
10810 8 29430101
7856 6 9373540
14362 10 70993655
15625 12 7098998
2832 2 83351681
35265 30 1081961755
35266 30 1082260292
6379 5 34688451
936 1 63492933
3537 3 37590740
1244 1 79562238
4200 3 77658738
35272 30 1087124574
15099 11 55728488
24495 18 57283576
35273 30 1087577436
20508 16 2375008
4302 4 535444
23772 18 18655217
10642 8 21604294
18297 14 3179579
29076 25 9441907
7710 5 90156432
7711 5 90159281
23720 18 16696814
18039 13 44106360
18038 13 44092279
22141 17 11431041
19393 14 72901734
23367 17 71159017
19406 14 73328644
24126 18 36573907
27934 23 21200759
12704 9 44968539
13229 10 1280429
35297 30 1095815563
21171 16 37322662
8442 6 44686872
8440 6 44679478
32157 28 39051906
28664 24 18662550
28665 24 18676460
32841 29 37936439
28273 23 46965813
21163 16 36902177
15969 12 26559484
19664 15 11040777
4619 4 16288655
29453 25 27945378
24502 18 57386798
24504 18 57398389
15686 12 10858541
5743 5 5893465
21881 16 64177982
8639 6 60128036
8638 6 60116252
19932 15 23618990
30089 25 75509984
30235 25 81624812
19603 15 7322079
25473 20 2844956
7246 5 69617627
15651 12 8098212
51 1 4921456
131 1 9429549
139 1 9692931
25726 20 18550860
25717 20 18328230
25716 20 18305181
179 1 12312254
180 1 12471463
183 1 12791904
188 1 13046669
25715 20 17906389
3775 3 55868457
3778 3 56012756
3779 3 56329383
3784 3 56632538
3785 3 56722422
3789 3 56874274
3795 3 57073804
25714 20 17859744
387 1 25480866
386 1 25429520
376 1 25406091
375 1 25379760
370 1 25084036
366 1 24766001
574 1 41373524
741 1 54700147
768 1 55442617
783 1 55875918
29495 25 31056340
667 1 47222178
680 1 48352121
681 1 48399712
713 1 49421643
715 1 49518779
720 1 49654047
721 1 49776354
722 1 49821363
813 1 56532328
888 1 59388518
886 1 59128470
881 1 59107108
873 1 58497178
863 1 58015731
862 1 58010732
857 1 57945707
855 1 57904500
854 1 57820812
849 1 57757039
828 1 57646328
826 1 57632214
905 1 61803400
907 1 62151012
895 1 61141247
1042 1 64867925
1038 1 64575247
1017 1 64257832
939 1 63542090
938 1 63511151
937 1 63503422
934 1 63396368
926 1 63160196
925 1 63136229
1044 1 65034616
1047 1 65199291
1051 1 65544102
1053 1 65723128
1054 1 65874429
1056 1 66104085
1058 1 66107569
1067 1 66322134
1130 1 72914076
1149 1 75058599
1148 1 75047532
1147 1 75038139
344 1 23401436
100 1 6610385
96 1 6521330
514 1 36241130
513 1 36209893
512 1 36198954
511 1 36169987
1197 1 77431012
556 1 39956216
551 1 39473759
550 1 39414732
549 1 39019436
499 1 33919925
494 1 33267402
489 1 32874332
488 1 32804053
1160 1 75870957
1161 1 75882600
1179 1 76299597
1181 1 76317343
1131 1 73023335
1135 1 73310675
1136 1 73421296
1139 1 73471712
1140 1 73584197
251 1 15988453
247 1 15784845
211 1 14271128
210 1 14145920
207 1 13924517
206 1 13876463
205 1 13828475
201 1 13753068
200 1 13721790
537 1 37642835
530 1 37512967
166 1 11610662
168 1 11740703
172 1 11807258
173 1 11814864
175 1 11921521
176 1 11929247
432 1 28360919
423 1 28282718
457 1 29486635
541 1 38164055
544 1 38428734
276 1 17798635
277 1 17913813
357 1 24274442
353 1 24212706
352 1 24201206
345 1 23827446
13311 10 6258457
13341 10 10459408
13393 10 15080165
13395 10 15124739
13396 10 15144857
13398 10 15523763
13400 10 15547676
13401 10 15622037
13404 10 15765925
13511 10 24434669
13472 10 22645640
13473 10 22648041
13480 10 22899660
13475 10 22743038
13481 10 22913251
13482 10 23136922
13736 10 34812751
13762 10 36370674
2611 2 71440313
2612 2 71607853
14157 10 50986305
15159 11 57889941
15157 11 57851732
14168 10 52845372
14182 10 53711071
14183 10 53836567
14185 10 53847393
14197 10 54113285
13943 10 43089041
13936 10 42857177
13935 10 42851727
14222 10 55993857
14223 10 56018783
14245 10 56706729
14247 10 56826686
14249 10 56873762
14256 10 57316997
14261 10 57385164
14270 10 57580188
14272 10 57602548
14276 10 57695040
14277 10 57720041
14283 10 57760453
13381 10 13445616
14306 10 63492682
14305 10 63452729
13207 10 375870
33129 30 15875126
13363 10 11392577
13360 10 11328135
13358 10 11306682
13356 10 11194047
13352 10 10930399
13326 10 8897918
13470 10 22182377
13468 10 22110967
13463 10 22060907
14289 10 61487381
14212 10 55232546
14208 10 55212082
14207 10 55193364
13386 10 14677925
13387 10 14699270
13388 10 14712999
14104 10 48888287
14108 10 49187200
14109 10 49226494
14114 10 49434548
14123 10 49859721
13608 10 30101285
13922 10 42300912
13575 10 28996103
13574 10 28956757
13573 10 28679121
13569 10 28646847
13566 10 28615069
13565 10 28512583
13564 10 28501377
13563 10 28460903
14044 10 44927494
14050 10 45547891
13446 10 17647208
13443 10 17358515
13439 10 17307096
13437 10 17283375
13429 10 16972178
14227 10 56444929
14224 10 56423444
13878 10 41488496
13879 10 41508332
13880 10 41529137
13881 10 41558929
13884 10 41608064
13890 10 41844570
13891 10 41912239
13901 10 41998533
13902 10 42053104
13907 10 42114411
13908 10 42117695
13909 10 42122372
13911 10 42176363
13915 10 42194825
13921 10 42279219
14099 10 48503006
14094 10 48472516
14078 10 47354676
14075 10 46909439
14073 10 46858819
14263 10 57433110
14262 10 57414802
14007 10 43985665
14006 10 43936842
13976 10 43859150
13328 10 9197054
13334 10 9468952
13655 10 31792100
13654 10 31755447
13652 10 31699035
13650 10 31686509
13647 10 31666085
13634 10 31300953
13452 10 19455120
13451 10 19454393
13450 10 19394024
3658 3 49196143
3656 3 48735392
3648 3 48669681
3645 3 48569226
3642 3 48482158
3639 3 48401966
3629 3 48162140
14618 11 18688527
14616 11 18669607
14650 11 20769737
14649 11 20761036
14647 11 20724885
14646 11 20720129
14658 11 21156730
14641 11 20089523
14637 11 19876295
14623 11 19310985
14622 11 19295947
14733 11 30932429
14767 11 34254999
14764 11 34069879
14763 11 33793805
14749 11 33179516
14748 11 32891785
14743 11 32160382
14742 11 32121664
14785 11 37961401
14780 11 37088526
14784 11 37135150
14769 11 34493938
14770 11 34500633
14774 11 34840597
14776 11 35009297
14805 11 40211658
21527 16 49468864
10452 8 14692011
14579 11 16110640
14865 11 44639504
14864 11 44632843
14850 11 44280176
14843 11 44169395
14882 11 46351897
14883 11 46363004
14898 11 46609211
14900 11 46664901
14902 11 46686063
14903 11 46714615
14904 11 46723924
14880 11 45728337
14878 11 45211274
14877 11 45199339
14810 11 42100640
14812 11 42886515
14912 11 47238772
14913 11 47482036
14915 11 47499228
14911 11 47048633
14942 11 48557330
14939 11 48503794
14938 11 48458951
14933 11 48315807
14932 11 48299259
14930 11 48229828
14981 11 49278165
14963 11 49176486
14950 11 48805316
14948 11 48768503
15048 11 53382229
15047 11 53375904
15042 11 53260235
15039 11 53078891
15036 11 52749595
15029 11 52614362
15021 11 52276707
15018 11 52241355
15017 11 52183287
15014 11 52129394
15011 11 52074032
15007 11 51626574
15000 11 50799153
14999 11 50288140
14990 11 49747161
14988 11 49721690
14987 11 49701989
14983 11 49375665
15071 11 54184696
15070 11 54182710
15069 11 54049912
15068 11 54040857
15050 11 53443916
15028 11 52543411
15027 11 52500530
15131 11 56673354
15132 11 56825773
15294 11 66310917
15292 11 66269394
15397 11 73151994
14674 11 22941994
14673 11 22908062
14665 11 21724470
15320 11 67285987
14527 11 13223069
14532 11 13273769
14533 11 13491115
14550 11 13907152
14539 11 13696421
15252 11 63283382
15259 11 63647741
15262 11 63708776
15271 11 64716882
14603 11 17169986
14479 11 9191831
14485 11 9855050
14612 11 18599894
14609 11 18427811
14499 11 11318922
14503 11 11850032
14504 11 11857519
14684 11 24354511
15239 11 61489669
15237 11 61468805
15235 11 61348949
15247 11 62895818
15250 11 62944407
15189 11 58706875
15188 11 58655447
15187 11 58637531
15180 11 58523977
15220 11 59494864
15219 11 59482937
15215 11 59396027
15214 11 59380426
15198 11 59219495
15105 11 55926322
17052 12 77954351
17040 12 77510146
17043 12 77568232
17046 12 77605855
4234 3 79940000
16838 12 68768339
16837 12 68754906
16831 12 68361478
16816 12 68222880
16805 12 67973567
8299 6 33658895
8303 6 33926594
16550 12 61084435
16557 12 61207093
16566 12 62150503
11612 8 75343002
16668 12 65100033
16643 12 64570818
16638 12 64546305
16628 12 63964471
16609 12 63738372
16512 12 59797523
16534 12 60392886
16525 12 60178139
16531 12 60231864
16532 12 60280164
16533 12 60290013
16537 12 60424740
33037 30 8960127
16428 12 57576799
33042 30 9274754
16370 12 56078137
16372 12 56158804
16382 12 56438984
16388 12 56511512
33049 30 10102611
16391 12 56693498
16394 12 56708758
16395 12 56725343
16354 12 53622208
16309 12 50070565
16314 12 50136622
11670 8 77526996
16172 12 40123875
16182 12 40260821
16184 12 40292748
15722 12 12436106
16034 12 30021170
16041 12 30055305
29969 25 66762307
29970 25 66766662
29974 25 66812679
29975 25 66818621
16081 12 32856228
16086 12 33144189
16087 12 33149971
16104 12 33824280
16111 12 34060485
16112 12 34096588
16147 12 35324243
16144 12 35212124
16129 12 34465881
16127 12 34415546
16119 12 34224178
16020 12 28654452
16026 12 28860214
16027 12 28914262
16013 12 28278498
15916 12 24926608
15917 12 24983956
15918 12 25015223
15920 12 25122566
15923 12 25147037
15932 12 25491381
15933 12 25509315
15935 12 25542028
15946 12 25950366
15953 12 25989533
15901 12 24502054
15895 12 24329824
7837 6 8555452
15889 12 24104186
15888 12 24047528
15879 12 23275896
15871 12 23107431
15869 12 23010423
15867 12 22995246
15866 12 22958792
15859 12 22330772
15860 12 22358929
15734 12 12916762
15741 12 13223287
15742 12 13227916
11659 8 77215108
11666 8 77265062
15551 12 5280602
16843 12 69079467
16844 12 69098755
16926 12 71697760
16924 12 71691957
16923 12 71667575
16228 12 44105753
15800 12 17200243
15801 12 17205356
15802 12 17208095
15803 12 17209541
15811 12 17969023
15812 12 17974130
15824 12 18109906
15825 12 18156181
15826 12 18201748
15835 12 19020389
15837 12 19163077
15838 12 19163222
15839 12 19185373
15788 12 15481773
16855 12 70426531
16852 12 70373522
33270 30 36096378
16136 12 34957963
16330 12 51832231
16331 12 51877390
16332 12 51942665
16337 12 52140817
16225 12 42738036
16224 12 42699568
16222 12 42429248
16220 12 42392070
16218 12 42287394
15773 12 14397023
15772 12 14395133
15768 12 14320396
15766 12 14311004
15758 12 14081665
15752 12 13992343
15751 12 13988865
17004 12 75307428
16783 12 67543318
16780 12 67453748
16779 12 67432571
16168 12 37559116
17006 12 75345663
15794 12 16096914
15795 12 16128263
16202 12 40883067
16190 12 40568516
16189 12 40562721
16188 12 40543762
16002 12 27472622
15995 12 27150714
15994 12 27137173
5849 5 10871662
17144 12 81299732
17143 12 81273859
17142 12 81270727
16908 12 71355576
16286 12 47959540
16288 12 48528003
16291 12 49043711
16292 12 49081819
16294 12 49213060
16849 12 69668114
16848 12 69662608
15667 12 9021240
15682 12 10617619
17385 13 16731232
22161 17 12749986
22162 17 12754432
22164 17 12774872
17435 13 18400113
17436 13 18408787
17438 13 18431821
17439 13 18478212
17441 13 18542389
17442 13 18677350
17444 13 18709447
17447 13 18741881
17456 13 19008952
17465 13 19787283
17476 13 19863286
17520 13 21666333
17524 13 21706417
17525 13 21751109
17526 13 21793191
17533 13 21868047
17534 13 21946441
17540 13 22121441
17546 13 22242258
17552 13 22564650
17559 13 22775239
17547 13 22271423
17536 13 21983164
17595 13 29052108
17593 13 28771359
17591 13 28730989
17590 13 28729723
17588 13 28602924
17584 13 28311040
17709 13 32873329
17899 13 38085913
17898 13 38055421
17896 13 38019041
14683 11 24078264
17761 13 33710394
17824 13 35092336
17826 13 35109198
17827 13 35118015
17828 13 35124524
17607 13 29860183
17614 13 30155127
17581 13 27473709
17579 13 27359178
17577 13 27197573
17572 13 26519472
17569 13 26459172
17815 13 34739628
18107 13 46060142
18108 13 46063773
17833 13 35442230
17843 13 35906285
17846 13 35942546
17848 13 36156525
17851 13 36269554
17857 13 36306844
17858 13 36316406
2013 2 34998540
17644 13 31003539
17637 13 30896146
18011 13 42343814
18004 13 41859479
18003 13 41848807
18002 13 41840959
18001 13 41793869
18000 13 41736274
17996 13 41655413
17409 13 17778087
17408 13 17769684
17407 13 17768078
33126 30 15273689
17395 13 17612697
17860 13 36846310
17863 13 37079821
17869 13 37374153
17870 13 37375443
17871 13 37384370
17873 13 37410454
17914 13 39391131
17917 13 39453827
17930 13 39546157
17931 13 39572078
17933 13 39684330
17935 13 39733614
19743 15 14069146
19742 15 13824736
19738 15 13316522
19737 15 13287324
32961 30 1142900
18486 14 16791923
18488 14 16900142
18492 14 16975443
18504 14 17154312
18505 14 17165706
18583 14 22099282
18579 14 21897951
18578 14 21640723
18363 14 7101508
18464 14 14421371
18465 14 14476396
18468 14 14525318
18634 14 24072359
18648 14 24505570
18651 14 24593428
18652 14 24621314
18653 14 24626242
18654 14 24667556
18655 14 24674999
18901 14 44801670
18903 14 45122585
18910 14 45709918
14608 11 17459819
18978 14 48742593
18980 14 48758155
18982 14 48783663
18985 14 49022132
18991 14 49103618
18937 14 47167138
18568 14 20795025
18774 14 28665256
18767 14 28539836
18763 14 28527307
18758 14 28460855
18757 14 28391117
18738 14 28259494
33048 30 10080775
18732 14 28110138
18731 14 28105396
18730 14 28098810
18727 14 28028272
18726 14 27876734
18723 14 27735305
18720 14 27230859
18709 14 27079564
18708 14 27051126
18705 14 26958159
18701 14 26809720
18700 14 26787819
18696 14 26727376
18668 14 25998892
18667 14 25993723
18684 14 26405540
19413 14 74141812
19414 14 74147478
19518 14 77824227
19477 14 75667154
19429 14 74743050
29127 25 13384248
18854 14 30960424
18831 14 30857143
18830 14 30830409
18617 14 23693407
18616 14 23691764
18615 14 23682085
18782 14 29255439
18780 14 29082084
18514 14 17829965
18508 14 17766742
19318 14 68536259
19324 14 68563328
19326 14 68592809
19163 14 57487253
18548 14 19492469
18783 14 29324037
33138 30 16986334
18373 14 7949971
18881 14 39133329
18864 14 33794045
14202 10 54972959
19050 14 51857393
19047 14 51677291
19043 14 51397134
19040 14 51312240
19023 14 51089495
19021 14 51043432
19292 14 66303130
19261 14 64135868
19264 14 64166113
19265 14 64171523
19266 14 64208910
19065 14 53038842
19077 14 53260516
19087 14 53374285
19090 14 53417910
19186 14 58189416
19187 14 58331760
18527 14 18494494
18528 14 18498423
18541 14 18567570
18545 14 18772885
18611 14 23359744
18609 14 23141622
18608 14 23130904
18400 14 11083709
19239 14 62293322
19254 14 62441647
19257 14 62468948
19176 14 57992469
19164 14 57739145
24416 18 53251467
24415 18 53056963
15517 12 3958136
19629 15 7782919
19719 15 12729989
19734 15 13042492
19802 15 17300655
19814 15 17434408
19818 15 17483155
19819 15 17495038
19974 15 24859576
19979 15 25138946
19980 15 25220068
13739 10 35046613
19957 15 24564884
19953 15 24463614
19947 15 24082544
19944 15 23955594
19941 15 23880683
19930 15 23585580
13740 10 35138547
21635 16 53343794
21624 16 52911529
33036 30 8847064
21613 16 52510601
20061 15 37838714
2018 2 35860950
20054 15 37250411
16149 12 35794443
16150 12 35798653
16151 12 35818047
16154 12 35887360
9459 7 35557581
9456 7 35355534
9449 7 34969092
9443 7 34828577
9442 7 34825522
20605 16 9109048
20268 15 49735350
20265 15 49640320
20264 15 49618371
33139 30 17049083
19711 15 12505818
19706 15 12303284
19692 15 12042890
20131 15 42080539
20130 15 42079612
20128 15 41568370
20127 15 41456332
20106 15 40650934
20100 15 40172851
20251 15 48592136
20366 15 54939615
19781 15 15386656
19779 15 14959960
19759 15 14863366
19791 15 16315569
19792 15 16326142
19793 15 16480101
19795 15 16529823
19853 15 19488823
19869 15 19865700
19870 15 19889808
20228 15 46001324
20398 15 56680016
20387 15 56245908
20386 15 56173714
20383 15 56092748
20381 15 55994647
20380 15 55985216
20379 15 55976565
19909 15 23224870
19908 15 23061331
19904 15 22946868
19902 15 21504906
19892 15 21338472
19887 15 21256363
20049 15 34549920
20078 15 39088388
20067 15 38441815
20070 15 38549398
20074 15 38627161
21869 16 63565176
21868 16 63541345
21653 16 54826561
21569 16 51156245
21568 16 51081112
21567 16 51074013
21551 16 50194282
21549 16 50193443
21548 16 50156692
21547 16 50128958
21546 16 50119619
21467 16 47617765
21330 16 42424840
21306 16 42016055
21307 16 42192751
21310 16 42258734
21329 16 42319116
21335 16 42517917
21336 16 42550920
21338 16 42616575
21348 16 42812471
21349 16 42817269
21367 16 43127033
21378 16 43456525
21379 16 43459079
21351 16 42907376
21190 16 37999457
21191 16 38017332
21202 16 38280364
21211 16 38485038
21222 16 38699808
21223 16 38711843
21227 16 38812491
21228 16 38850331
21249 16 39006992
21254 16 39092244
21267 16 39444552
21274 16 39965314
21283 16 40329426
21295 16 41196260
21294 16 41180265
21284 16 40760387
21204 16 38333194
12555 9 38065036
12556 9 38138847
12576 9 38622953
12577 9 38667892
12578 9 39046266
21041 16 29539030
20896 16 19563424
20897 16 19603573
20918 16 20253839
20926 16 20522077
20928 16 20550407
20843 16 17789904
20846 16 17812888
20847 16 17828042
20849 16 17848826
20854 16 17955080
20856 16 17985939
20857 16 17987296
20864 16 18510718
20894 16 19472438
20895 16 19475908
20788 16 15996119
20785 16 15977552
20782 16 15823761
20779 16 15796894
20768 16 15595845
20764 16 15413129
20762 16 15405594
20761 16 15296971
20754 16 14845665
20753 16 14788209
20750 16 14597691
20748 16 14580438
20747 16 14562579
20746 16 14559269
3843 3 59235868
3840 3 59205043
3838 3 59198593
3837 3 59194880
3835 3 59115443
8448 6 45098473
8449 6 45106047
8450 6 45240451
8451 6 45243388
8454 6 45593285
8444 6 44936553
8465 6 46201566
8466 6 46393146
8471 6 46412429
8474 6 46545688
8475 6 46574885
8476 6 46591774
27865 23 11014563
33153 30 18322089
27863 23 10663349
27838 23 9019711
27837 23 9009169
27790 23 8163127
27768 23 7647265
27766 23 7625375
27762 23 7313662
27760 23 7283097
27779 23 7976820
20557 16 5097985
20555 16 5086709
20553 16 5078199
20537 16 4965426
21965 16 66658478
21905 16 64784193
21906 16 64784862
21915 16 64889043
31356 28 1162873
20936 16 21243959
20932 16 21047377
20931 16 20997465
20930 16 20819862
21061 16 32105079
21057 16 31874900
21056 16 31817938
21382 16 43610358
21386 16 43697678
21387 16 43735389
21389 16 43767073
21405 16 44702409
21400 16 44560322
20735 16 14340507
20739 16 14386335
20982 16 23004391
20981 16 23003287
21465 16 46898267
21464 16 46881210
20974 16 22289723
20958 16 21953434
20956 16 21921502
20952 16 21667357
21862 16 63136297
21157 16 36881527
21142 16 36846649
21122 16 35997076
21433 16 45656826
21162 16 36900422
21083 16 34842261
21073 16 34619067
21662 16 55836859
21520 16 49409732
21518 16 49392222
21517 16 49332629
21515 16 49302072
21514 16 49269711
21461 16 46378971
21689 16 56673370
21691 16 56710502
21705 16 56930397
21706 16 56940795
21544 16 49836861
21542 16 49796148
21531 16 49573792
21421 16 44978509
21477 16 48519425
21474 16 48495704
21039 16 28820954
21038 16 28433843
20634 16 10419151
20640 16 10439963
20643 16 10609791
20646 16 10635669
20668 16 11269991
20676 16 11475709
20677 16 11478568
20731 16 13727666
20598 16 7887292
23175 17 64622244
1569 2 9931853
1554 2 9570939
23020 17 51102219
23019 17 51087723
23018 17 51074873
22745 17 41114439
22748 17 41205002
22749 17 41215163
22751 17 41361219
22757 17 41601569
22759 17 41618643
22768 17 41713897
22769 17 41799206
22771 17 41832315
22782 17 42206783
22788 17 42373233
22791 17 42403545
22794 17 42726555
22803 17 42842757
22871 17 46534165
22872 17 46711777
22874 17 46730664
22884 17 46843680
22886 17 46937960
22891 17 46979339
22894 17 47205776
22968 17 48666458
22960 17 48543750
22957 17 48495188
22951 17 48224538
22949 17 48109960
22948 17 48010343
22947 17 48003232
22946 17 47819926
22945 17 47814169
22942 17 47703206
22941 17 47692806
22940 17 47676159
22937 17 47639672
22935 17 47627850
22849 17 45947123
22848 17 45762800
22835 17 45441098
22827 17 44496117
22729 17 40389809
22733 17 40545829
22737 17 40664788
22738 17 40730270
22742 17 41024085
22743 17 41038144
22685 17 39015515
22684 17 38980546
22683 17 38945999
22682 17 38839045
22679 17 38767117
22673 17 38552068
22668 17 38213876
22666 17 38093899
30030 25 72319401
22628 17 36201292
22615 17 35473564
22613 17 35397707
22611 17 35378128
22590 17 35001642
22589 17 35000374
22581 17 34920760
22575 17 34837211
22571 17 34773075
22366 17 19816259
22363 17 19780514
22484 17 29405844
22487 17 30028860
22494 17 30162712
22495 17 30208112
22499 17 30216578
22509 17 31126492
22505 17 31086716
22275 17 16879799
22280 17 17114975
22293 17 17328460
22297 17 17466872
22313 17 17644135
22314 17 17649384
22315 17 17707711
22316 17 17720471
22317 17 17781618
22318 17 17782622
22234 17 15387217
22249 17 15526047
22253 17 15754683
22254 17 15763520
22258 17 15937427
22264 17 16388946
22156 17 12398074
22083 17 7000699
22084 17 7001768
23342 17 70455008
23144 17 62320183
28163 23 37001836
23169 17 63810152
23167 17 63689468
23160 17 63622916
23159 17 63614012
23052 17 54755711
23053 17 54906629
23054 17 55554996
23055 17 55614939
23056 17 55616398
23060 17 55936665
23123 17 59481364
23132 17 60030356
23136 17 60633551
22128 17 8780329
22127 17 8711906
22123 17 8675393
22442 17 23908425
22856 17 46216253
22857 17 46280020
22479 17 28084127
22476 17 28069358
22472 17 27232979
22471 17 27109994
23222 17 66461345
23224 17 66481499
22202 17 13872932
22199 17 13649676
22194 17 13574964
22193 17 13567536
22191 17 13557807
22189 17 13538660
22187 17 13434962
22183 17 13400441
22181 17 13367753
22170 17 13214655
22169 17 13200683
22168 17 13189420
22167 17 12936612
23217 17 66383947
22135 17 9407640
23047 17 53446911
23046 17 53434126
23044 17 53250968
23039 17 53007291
22223 17 14412441
22220 17 14149320
22218 17 14127425
22469 17 26776173
22656 17 36982344
22565 17 33417481
22397 17 20554641
22459 17 24832298
22466 17 25170425
22468 17 25753259
22819 17 43675200
23109 17 58726205
23108 17 58703834
23104 17 58641820
23103 17 58559341
23102 17 58463708
23101 17 58453229
24526 18 59006027
24441 18 53758485
24440 18 53748902
24438 18 53708580
24436 18 53659404
24375 18 50904282
24384 18 50979235
24349 18 49927235
24343 18 49817524
24340 18 49669173
24342 18 49693259
17108 12 79490051
17107 12 79487427
24318 18 47065780
24274 18 45148853
24213 18 41994611
24214 18 42089435
24219 18 42125953
24090 18 34797379
24095 18 34927695
24107 18 35331123
24104 18 35135029
24100 18 35043527
24099 18 35034699
24114 18 35718418
24120 18 36033063
24109 18 35523786
24078 18 34074890
24031 18 33225573
23893 18 28883011
23891 18 28449279
23888 18 28023271
23882 18 27819493
23880 18 27700087
23843 18 26607909
23834 18 25508111
23835 18 25523604
23837 18 26166861
23838 18 26512078
23840 18 26551538
23847 18 26649958
23867 18 26822902
23830 18 25180336
23826 18 24979260
23824 18 24942294
23717 18 16497160
23663 18 12964300
23664 18 12980173
23665 18 13119080
23699 18 14023612
15098 11 55691151
23576 18 10300691
23570 18 10122930
23569 18 10090879
23568 18 10018115
23651 18 12616112
23718 18 16559827
23635 18 12113883
33117 30 14653634
33119 30 14881698
9078 7 8950097
23704 18 14120012
23561 18 9690038
23707 18 14379944
24257 18 44219518
23495 18 3764134
24279 18 45236146
23999 18 32497313
23998 18 32465062
23978 18 32203000
23977 18 32017668
24076 18 33959794
24132 18 37178827
24133 18 37184502
24155 18 37764359
24156 18 37860824
24398 18 51647840
4137 3 75462303
24184 18 38996631
24183 18 38990074
24182 18 38970057
24181 18 38715300
24180 18 38679801
24179 18 38675486
24236 18 42939050
24229 18 42725989
24222 18 42524005
23793 18 21004612
24210 18 41635581
24211 18 41732544
24953 19 34934078
25065 19 38375507
25066 19 38397593
24915 19 32199074
24911 19 31999458
24904 19 31849783
24899 19 30780758
24897 19 30677114
24895 19 30612482
24894 19 30555152
24892 19 30530153
24889 19 30496108
24887 19 30448069
24884 19 30393342
24881 19 30071286
24880 19 30069199
24876 19 30009117
24875 19 29948596
24930 19 33232884
24815 19 24620505
24809 19 24405021
24808 19 24329620
24803 19 23838038
24793 19 23486551
24788 19 23257105
24786 19 23121084
24785 19 23104269
24781 19 22725913
24774 19 20867715
24775 19 20875313
24776 19 21052852
24777 19 21066830
24780 19 22515291
24657 19 14144734
24665 19 14303216
24666 19 14411459
24667 19 14432695
25356 19 55427473
25326 19 53873563
25302 19 53141227
25304 19 53252977
25307 19 53383495
25327 19 54145066
25328 19 54178740
25273 19 51238085
25275 19 51258967
25281 19 51331469
25284 19 51608979
25287 19 51632241
25166 19 42790407
25167 19 42836360
24852 19 28298950
24857 19 28638113
24858 19 28652864
24861 19 28991727
24866 19 29200606
24874 19 29713673
24934 19 34001233
25237 19 48077855
24708 19 16331557
24701 19 16221527
24695 19 16151384
24693 19 15042149
24737 19 18307355
24738 19 18316028
25116 19 41636942
25117 19 41645835
25119 19 41696416
25124 19 41779116
25126 19 41821864
25141 19 42125868
25219 19 45641102
28713 24 22032087
28714 24 22145973
25223 19 45803329
25235 19 46819207
25225 19 46298620
24906 19 31871178
25198 19 43289588
25209 19 43363831
1574 2 10489229
32950 30 594517
1651 2 15239921
1650 2 15122202
1647 2 14930611
1646 2 14852997
1850 2 20884331
1843 2 20482146
1837 2 20397964
1835 2 20238478
1824 2 20036233
1823 2 20026184
1818 2 19985462
1811 2 19765318
1809 2 19732357
1808 2 19538487
1804 2 19312372
1803 2 19310522
1801 2 19274924
1785 2 19166651
1778 2 18579776
1777 2 18565009
1923 2 24921134
1998 2 33278630
1967 2 28320774
1968 2 28366348
1970 2 28410921
21588 16 51878921
1961 2 27753442
1960 2 27746451
1959 2 27689462
2114 2 42076833
2116 2 42257834
2117 2 42271012
2119 2 42361089
2121 2 42375302
2528 2 65062259
2527 2 65056000
7199 5 67575149
7201 5 67651439
16076 12 32534671
16059 12 31304642
16058 12 31211014
2258 2 48202543
7207 5 68037576
2417 2 55537171
2412 2 55145350
2389 2 54356594
2388 2 54302353
2386 2 54284647
2250 2 47737091
2251 2 47746229
2357 2 51714107
2355 2 51310322
2352 2 51166224
2343 2 51057953
2341 2 51036875
2340 2 51033360
2339 2 51002410
2332 2 50953885
2324 2 50797555
2300 2 50216325
2306 2 50302343
2308 2 50363825
3442 3 33545139
3443 3 33601669
20685 16 12416975
20689 16 12485688
20690 16 12522937
20691 16 12543109
20700 16 12792616
2721 2 78474854
2723 2 78497761
2588 2 69949482
2589 2 69977964
2595 2 70117657
2596 2 70132327
2597 2 70239340
2602 2 70730640
2603 2 70741882
2604 2 70743701
2608 2 71125217
2606 2 71124733
2858 2 84430310
2702 2 78152998
2661 2 74741618
2646 2 74077964
2643 2 73934530
2642 2 73887606
2640 2 73705847
2639 2 73694572
2636 2 73648564
2634 2 73561796
2632 2 73343294
2630 2 73248343
2664 2 75094520
20244 15 47828705
1403 2 5343919
1402 2 5332892
1399 2 5294635
1699 2 16155563
1689 2 16035832
2629 2 72913462
2627 2 72873035
2181 2 45688914
2157 2 45473004
2136 2 45164474
2123 2 42467717
2122 2 42461482
2445 2 57617634
1431 2 5916532
1428 2 5821321
1634 2 14627734
1632 2 14571513
1629 2 14529234
2620 2 72351026
9332 7 26981864
2492 2 60828901
1594 2 12340104
2561 2 67179546
33256 30 32388656
1761 2 18001079
2031 2 38123034
2032 2 38201035
2035 2 38271607
2054 2 38606097
2064 2 39173396
2543 2 65919125
2539 2 65687515
2538 2 65659437
2535 2 65574751
2532 2 65403543
2530 2 65309866
2529 2 65087535
1528 2 8834102
1943 2 26408433
1947 2 26701054
1948 2 26829322
2281 2 49237554
2280 2 49217216
2279 2 49107526
2272 2 49002438
2270 2 48934680
2384 2 53815690
2382 2 53756748
2376 2 53619553
2375 2 53618159
2370 2 53518970
2367 2 53460836
2366 2 53431509
2365 2 53426016
18232 13 61800012
2108 2 41728140
2098 2 41407133
2088 2 41286246
2087 2 41253886
2075 2 41073330
2073 2 40911496
2068 2 40753501
1971 2 30270127
2236 2 46670800
1851 2 21395726
25900 20 31175311
25926 20 31547232
25930 20 31589716
25932 20 31629910
25934 20 31636550
25935 20 31645008
25881 20 29044242
25887 20 29451621
25888 20 29466726
25889 20 29562196
25865 20 26534342
25863 20 25990692
25861 20 25972062
25860 20 25805939
25858 20 25768498
25848 20 25427435
25844 20 25245969
25821 20 23839225
25828 20 24396345
25830 20 24440276
25836 20 24557858
25838 20 24739617
25841 20 24747504
25642 20 13629954
25641 20 13501869
33014 30 6050485
25638 20 13414251
25637 20 13408274
25636 20 13379004
25635 20 13368662
25634 20 13358291
20353 15 53584028
25633 20 13318912
25628 20 12165546
25627 20 12138869
25620 20 12032612
25617 20 11679930
25615 20 11579734
25608 20 11324965
25605 20 11255357
25565 20 9732763
25560 20 8353233
20998 16 23836859
21001 16 24168231
25596 20 10426652
25670 20 15607742
25661 20 15170132
25660 20 14960054
21032 16 25556166
21026 16 25194153
21024 16 25129178
21014 16 24707356
33120 30 14908285
21008 16 24388965
28304 24 1445258
25553 20 7463471
25548 20 7309666
25540 20 7132387
25532 20 6498806
25998 20 33156327
25997 20 33146508
25994 20 33074262
25991 20 33013947
25533 20 6605955
25712 20 17043998
29523 25 34157962
29524 25 34561901
29525 25 34683926
29527 25 34875840
29534 25 34938761
29536 25 34972617
25890 20 29828565
25970 20 32551595
25477 20 3729825
25476 20 3669426
25489 20 4754825
16582 12 63022866
16583 12 63071814
25790 20 22853393
25759 20 20838316
25758 20 20837673
25757 20 20827944
25754 20 20739390
25872 20 26973938
25867 20 26742937
25866 20 26696352
25738 20 19410737
26007 20 33800079
26018 20 35703019
20194 15 45179002
20190 15 44987567
20183 15 44712579
20180 15 44555611
20179 15 44517346
20178 15 44486852
20166 15 44212153
26710 21 41743540
26711 21 41783591
26712 21 41854855
26714 21 41894211
26721 21 41980198
26724 21 42032946
26647 21 37282286
26649 21 37297123
12135 9 13612886
26655 21 37681573
26608 21 34731254
22255 17 15881861
33001 30 4917627
4083 3 72689936
4082 3 72657654
26352 21 20706158
30712 27 1851616
30707 27 1697736
30703 27 1573838
30701 27 1455998
26232 21 14558807
26242 21 14824364
26243 21 14917132
26257 21 15084474
26260 21 15179472
20327 15 53112638
20326 15 53080392
20323 15 52844270
20321 15 52596398
20309 15 52318794
26172 21 10918148
26171 21 10910384
26831 21 46475433
26727 21 42446165
26729 21 42523139
26732 21 42542186
26733 21 42574680
26734 21 42579093
26735 21 42622266
26371 21 22420949
26366 21 22365973
26365 21 22355112
26231 21 13939332
26468 21 30798527
26469 21 30888648
26475 21 31110535
26476 21 31133107
26481 21 31335884
26486 21 31516129
26487 21 31540370
26339 21 19944050
26402 21 23685193
26403 21 23697069
26404 21 23762675
26407 21 23801568
26416 21 24017818
26425 21 24159054
26505 21 31847780
26520 21 32198232
26522 21 32360165
26527 21 32530088
26578 21 34223053
26575 21 34045504
26573 21 34027521
26568 21 33964824
26565 21 33788488
26542 21 33420814
26656 21 38679805
26633 21 36319792
26618 21 36186894
11915 9 3926345
26449 21 28279368
26309 21 17744362
26325 21 18024318
26209 21 12165964
26208 21 12083143
26207 21 12035368
26201 21 11997929
26198 21 11959438
26197 21 11957352
26360 21 21602618
26949 22 5267343
26915 22 4313821
26914 22 4309413
26913 22 4302234
26911 22 3628378
20996 16 23519252
20994 16 23479370
27076 22 12321557
27075 22 12122747
27066 22 11728617
27065 22 11724514
27064 22 11708917
27058 22 11556952
27057 22 11528343
27052 22 10489643
27051 22 10232895
27050 22 10230124
27150 22 16382638
27143 22 15870649
27142 22 15862699
27141 22 15721618
27125 22 15322277
27124 22 15320760
27123 22 15301810
27121 22 15282898
27120 22 15109386
27118 22 15090332
27117 22 15049153
27106 22 14461525
27102 22 14282946
27100 22 14263901
27165 22 17640380
27226 22 23338882
27227 22 23377765
27235 22 23722770
27264 22 24357783
27212 22 22946164
27336 22 27225865
27335 22 27216451
27334 22 27153607
27333 22 27118273
27322 22 27069579
27321 22 27042319
27296 22 26122203
27293 22 26080433
27292 22 26049938
27291 22 25977230
27289 22 25894911
27288 22 25724170
27616 22 43729886
26907 22 2679184
26905 22 2258128
26903 22 1797907
26902 22 1792235
27202 22 20470733
27203 22 20504047
27204 22 21327238
27205 22 21686165
27433 22 31966970
27473 22 32191536
27011 22 9018615
27284 22 25506112
27279 22 25272543
27277 22 25193673
27276 22 25176384
27484 22 35331124
27489 22 35564615
27490 22 35569733
27491 22 35617490
27382 22 30332223
27387 22 30400357
27389 22 30612207
27396 22 30949880
27533 22 37039389
27532 22 37035431
27706 23 3006212
27703 23 2962066
27695 23 2451635
27694 23 2386268
27682 23 2081046
13657 10 31963659
13659 10 31979391
13663 10 32011078
27721 23 3747644
27715 23 3554661
27723 23 5362533
27727 23 5518119
27872 23 13953530
27870 23 13229446
27869 23 13046219
27878 23 15749684
27879 23 15769263
27880 23 15824926
27944 23 21787062
27917 23 20585005
27916 23 20553659
27986 23 27386997
27988 23 27505259
27990 23 27518118
28020 23 28248936
28246 23 43150329
28081 23 32348007
28080 23 32310405
28078 23 32278087
28069 23 31032527
27910 23 18531661
27909 23 18497870
28176 23 38155795
27977 23 25432498
27972 23 25086482
27967 23 24703004
27963 23 24378725
28171 23 37986299
28136 23 36505636
28140 23 36656921
28126 23 36148015
27893 23 17930307
28249 23 43208702
28248 23 43199347
28168 23 37433588
27948 23 22764028
27951 23 22813571
27954 23 22967645
20734 16 13930612
20732 16 13858179
27749 23 6390887
27981 23 26574079
32941 30 243379
28301 24 1120770
28300 24 1004130
28482 24 10070695
28487 24 10156717
28515 24 11144147
28514 24 11137968
28513 24 11109090
28512 24 11066526
28565 24 13383464
28559 24 13111977
28557 24 13093957
28555 24 13057023
28553 24 13009380
28806 24 31310061
28805 24 31308081
28804 24 31282687
28801 24 30938740
28676 24 19926339
28681 24 20104725
28682 24 20126533
28683 24 20146628
28721 24 22885700
28719 24 22385689
28747 24 25200431
28748 24 25242225
28596 24 14952762
28658 24 18035093
28659 24 18037228
28394 24 6866698
28393 24 6865063
28387 24 6762943
28383 24 6716144
28381 24 6712064
28376 24 6352993
28361 24 6244472
28359 24 6121361
28358 24 5919963
28630 24 16500379
28637 24 17053145
28518 24 11633122
28520 24 11828686
28526 24 11950979
28529 24 12213267
28530 24 12259968
28532 24 12282548
28542 24 12410537
28357 24 5288679
28291 24 701679
28289 24 622571
28453 24 9305425
28452 24 9283920
28447 24 9208915
28444 24 9157776
28442 24 9080406
28439 24 9024960
28438 24 9001514
28437 24 8993131
28432 24 7614849
28429 24 7470488
28428 24 7458576
28427 24 7450901
28426 24 7444004
28410 24 7311905
28405 24 7178749
28655 24 17721634
28654 24 17689024
28653 24 17671921
28652 24 17667316
28645 24 17517813
23503 18 5520904
30348 26 10181750
8573 6 55903420
30340 26 10083720
30339 26 10064166
30335 26 10024365
30321 26 9092996
30311 26 8142260
30290 26 7686210
30269 26 6588095
30268 26 6411999
30267 26 5973104
30264 26 5949876
654 1 45505801
30430 26 15243423
30422 26 14976799
30543 26 22072150
30542 26 22067988
30531 26 21685021
25251 19 48816802
30545 26 22231878
30439 26 16115711
30441 26 16120481
30447 26 16336898
30448 26 16342692
30458 26 16736913
30318 26 8534116
30252 26 1496143
30251 26 1391174
30250 26 1347213
30497 26 19326299
30582 26 24350431
30583 26 24353489
30590 26 24605555
30591 26 24616074
30753 27 4680782
30746 27 4372411
30741 27 4087630
30717 27 2582620
30714 27 2358503
30778 27 6318846
30847 27 9533778
30845 27 9464182
30842 27 9438881
30841 27 9392169
30814 27 8840365
30813 27 8632643
30856 27 9809786
30857 27 9837979
30870 27 9951859
30871 27 9963331
30878 27 10097626
30889 27 10227641
30890 27 10233072
30891 27 10249889
7041 5 60884831
7049 5 61179207
7057 5 61257216
7058 5 61271868
7064 5 61344529
7072 5 61657081
7078 5 61802858
7087 5 61918446
30917 27 12151431
30911 27 11954537
30892 27 10365781
31140 27 20953146
31137 27 20904003
31133 27 20741683
31131 27 20557501
31129 27 20475989
31128 27 20457284
31112 27 19660496
31106 27 19613279
31090 27 18957803
31089 27 18924825
31087 27 18894831
31086 27 18759466
31244 27 28443586
31233 27 27670643
31270 27 33025105
33079 30 12113556
30985 27 13164201
30986 27 13196235
30994 27 13305925
30996 27 13440228
30999 27 13606505
31006 27 13808728
31154 27 22827980
31155 27 22832247
31161 27 23219774
30731 27 3345790
30730 27 3290825
30725 27 3206848
30720 27 2900304
31023 27 15305523
30765 27 5636130
30755 27 5462992
31151 27 22260886
31150 27 22249747
31149 27 22235400
31147 27 22004323
31146 27 22001637
30950 27 12681294
30942 27 12553584
31307 27 38479098
1370 2 4153372
31395 28 2979176
31622 28 11809612
31632 28 12381479
31682 28 12880720
31683 28 12895063
31684 28 12896984
31739 28 16565065
31725 28 15590230
31723 28 15489948
26393 21 23184251
26397 21 23316969
31771 28 18801621
31770 28 18799619
31787 28 19271740
31786 28 19219741
31781 28 19120067
31780 28 19085902
31766 28 18346505
31758 28 18047382
31756 28 17914632
31755 28 17862137
31753 28 17676976
31751 28 17267514
31741 28 16914635
31740 28 16812518
31809 28 20974355
31812 28 21113306
31819 28 21953646
31820 28 22564284
31821 28 22680927
31828 28 22918532
31835 28 23273163
31840 28 23552495
31843 28 23905559
31846 28 24021420
31849 28 24129709
31853 28 24449610
31854 28 24621240
31878 28 27079067
31879 28 27083894
31885 28 27225135
31886 28 27367820
31891 28 27555971
31898 28 27802179
31893 28 27625860
31969 28 30001130
24486 18 56261440
32026 28 31864172
32075 28 34330520
32088 28 35002210
32153 28 38831185
31534 28 9082708
31535 28 9098228
31536 28 9209202
31537 28 9273306
31579 28 9997163
31580 28 10033904
31586 28 10237366
31588 28 10487560
31590 28 10502195
31591 28 10519148
31602 28 10641581
31604 28 10689568
31868 28 26544393
31865 28 26291961
31863 28 26250723
31966 28 29871816
31957 28 29603937
31958 28 29609072
31965 28 29801102
31976 28 30303381
31984 28 30573717
31996 28 30985458
32000 28 31085106
32004 28 31121889
32009 28 31388669
32010 28 31419569
32012 28 31507245
32020 28 31645116
32028 28 32156351
32029 28 32191778
32037 28 32405948
32046 28 33057889
32066 28 33844155
32067 28 33851186
32107 28 35524637
32106 28 35520696
33168 30 19989877
32114 28 35624946
32109 28 35538430
32108 28 35530389
32098 28 35363697
33170 30 20418428
29981 25 68035730
29980 25 67987876
29977 25 67922510
29853 25 60832920
29854 25 60847382
29861 25 61056343
29865 25 61127927
29869 25 61365484
29870 25 61423364
29871 25 61435923
29877 25 61663463
29714 25 54069136
29712 25 54025562
29711 25 53912101
29710 25 53909255
29729 25 55065801
29723 25 54990965
29722 25 54983590
29691 25 52677698
7364 5 74235143
9865 7 59913093
29658 25 49854927
29649 25 49488993
29638 25 49377381
29637 25 49363232
9864 7 59433532
29655 25 49593557
29636 25 49138027
29633 25 48654355
29452 25 27686886
29253 25 18201475
29252 25 18196749
29243 25 17952560
29262 25 19821331
29199 25 14926589
29178 25 14167769
29056 25 6819492
29054 25 6808028
29051 25 6768679
29507 25 32916959
29443 25 26340950
29444 25 26364954
29445 25 26385106
29449 25 26438616
29298 25 21134332
29481 25 29258111
29480 25 29247565
29478 25 29204429
29464 25 28194324
29462 25 28163404
29455 25 27978744
29149 25 13551231
29148 25 13539413
29130 25 13472385
29772 25 55929573
29781 25 56147137
29786 25 56558261
29791 25 56665977
30001 25 69370929
30019 25 70062220
33148 30 17656136
29622 25 46982284
29629 25 47500211
33165 30 19375726
29631 25 48236831
29486 25 30043930
29488 25 30237228
30083 25 75383775
30082 25 75357416
30080 25 75208439
30076 25 74996719
30074 25 74873712
30072 25 74819441
30070 25 74807667
30069 25 74791288
30068 25 74608268
29348 25 23382463
29826 25 59265568
29835 25 59417836
29837 25 59497953
29839 25 59726363
33191 30 23240174
29936 25 63628983
29935 25 63612559
29934 25 63593225
29824 25 58791530
29823 25 58739945
29822 25 58704879
29821 25 58508864
33200 30 24471284
29560 25 36331876
29556 25 36231074
29549 25 36139410
29548 25 36117385
29810 25 57265257
29811 25 57281210
29813 25 57662373
29110 25 12127218
4235 3 80016338
29612 25 45807076
29588 25 43792698
29590 25 43832124
29397 25 25055402
29400 25 25402572
29412 25 25446298
29416 25 25739085
29421 25 25833686
29423 25 25984061
29424 25 25988999
29433 25 26084446
29843 25 60053428
4124 3 74592910
4029 3 70392914
3996 3 68066685
3997 3 68207377
4001 3 68351377
4005 3 68421317
4006 3 68430954
4010 3 68534921
3884 3 61955779
32968 30 2034624
3863 3 59854450
3816 3 58529003
3772 3 54695540
3760 3 54411621
3756 3 54251687
3755 3 54220758
3753 3 54041916
3750 3 53803602
3749 3 53796689
3662 3 50334216
3673 3 51163545
3675 3 51484655
3677 3 51533498
3699 3 52040898
3704 3 52188299
3705 3 52195881
3706 3 52209005
3717 3 52692844
3720 3 52740817
3615 3 45587133
3610 3 45543438
3566 3 42926259
3565 3 42871129
3564 3 42815604
3385 3 30385729
3387 3 30513263
3394 3 30646349
[truncated: 208,858 more chars]
