# Supplementary material for: Genome-Wide Association Study Identifies Genomic Loci Affecting Filet Firmness and Protein Content in Rainbow Trout
Source: Front Genet. 2019 May 3;10:386. doi: 10.3389/fgene.2019.00386 (PMC6509548; doi:10.3389/fgene.2019.00386)
Supplement: DATA SHEET S1 — The genotypes (ped and map files) and phenotypes files used in GWA analysis. [file Data_Sheet_1.ZIP › S14-protein_pheno.txt]

ID FamID Year Age_day harvest_group Protein 
2010200017 2010200 2010 410 A 20.56
2010192012 2010192 2010 410 A 20.57
2012157013 2012157 2012 453 G 18.31
2010585004 2010585 2010 410 A 20.26
2010584003 2010584 2010 410 A 20.60
2010371012 2010371 2010 410 A 19.30
2010261008 2010261 2010 438 E 20.34
2010276003 2010276 2010 410 A 21.66
2010583007 2010583 2010 438 E 20.20
2010587005 2010587 2010 431 D 19.48
2010404013 2010404 2010 424 C 20.66
2010396014 2010396 2010 431 D 19.65
2010583015 2010583 2010 417 B 20.21
2010363007 2010363 2010 424 C 20.50
2010583008 2010583 2010 424 C 20.85
2010406012 2010406 2010 410 A 20.50
2010585014 2010585 2010 431 D 21.46
2012184006 2012184 2012 446 F 20.72
2010396008 2010396 2010 410 A 20.06
2010349007 2010349 2010 417 B 20.83
2010396012 2010396 2010 424 C 21.03
2012387010 2012387 2012 453 G 20.68
2010396001 2010396 2010 417 B 20.95
2012072006 2012072 2012 446 F 21.13
2012328001 2012328 2012 453 G 19.47
2010391017 2010391 2010 438 E 20.08
2010369008 2010369 2010 417 B 20.79
2010585006 2010585 2010 424 C 20.97
2010404014 2010404 2010 410 A 20.81
2010363016 2010363 2010 431 D 19.60
2012389008 2012389 2012 481 J 19.42
2010587007 2010587 2010 410 A 20.02
2010591010 2010591 2010 410 A 19.97
2010261006 2010261 2010 424 C 20.48
2010392013 2010392 2010 417 B 20.77
2012211014 2012211 2012 446 F 20.90
2010583016 2010583 2010 410 A 20.40
2010594011 2010594 2010 431 D 19.64
2012184002 2012184 2012 467 H 20.05
2010584017 2010584 2010 424 C 21.11
2012481009 2012481 2012 446 F 20.39
2010270003 2010270 2010 410 A 21.10
2010572001 2010572 2010 424 C 19.74
2012073011 2012073 2012 446 F 19.72
2012210004 2012210 2012 446 F 20.91
2010578015 2010578 2010 410 A 21.09
2012044013 2012044 2012 474 I 21.45
2012386003 2012386 2012 481 J 21.52
2010402006 2010402 2010 410 A 20.36
2010587009 2010587 2010 417 B 19.61
2012353014 2012353 2012 446 F 20.64
2012387014 2012387 2012 446 F 21.33
2012210011 2012210 2012 467 H 21.37
2010578013 2010578 2010 424 C 19.89
2012158012 2012158 2012 446 F 19.70
2012523016 2012523 2012 474 I 20.67
2010392016 2010392 2010 424 C 20.32
2012490010 2012490 2012 446 F 20.99
2010099013 2010099 2010 424 C 21.05
2012587007 2012587 2012 453 G 19.97
2010407009 2010407 2010 424 C 21.45
2012090014 2012090 2012 453 G 21.36
2010407010 2010407 2010 410 A 21.33
2010189011 2010189 2010 410 A 20.49
2010395003 2010395 2010 438 E 20.94
2010552014 2010552 2010 431 D 20.58
2010594013 2010594 2010 438 E 20.47
2010404009 2010404 2010 438 E 20.80
2012029004 2012029 2012 446 F 20.99
2012491004 2012491 2012 453 G 20.89
2010266013 2010266 2010 431 D 21.02
2012511015 2012511 2012 453 G 20.74
2012043011 2012043 2012 446 F 20.35
2012011008 2012011 2012 474 I 21.06
2012066014 2012066 2012 467 H 20.64
2012607009 2012607 2012 453 G 21.10
2012480008 2012480 2012 453 G 19.45
2010189002 2010189 2010 417 B 20.84
2010578007 2010578 2010 417 B 20.87
2010202014 2010202 2010 424 C 19.43
2012511008 2012511 2012 446 F 20.63
2010242010 2010242 2010 438 E 20.48
2010591009 2010591 2010 417 B 19.42
2010096011 2010096 2010 417 B 20.24
2010578002 2010578 2010 438 E 18.90
2010247008 2010247 2010 424 C 20.47
2012155007 2012155 2012 446 F 20.28
2010252005 2010252 2010 424 C 20.06
2012065005 2012065 2012 453 G 21.33
2010264010 2010264 2010 417 B 20.23
2012211006 2012211 2012 481 J 20.79
2010197012 2010197 2010 410 A 20.06
2010586001 2010586 2010 410 A 20.92
2010251007 2010251 2010 417 B 20.08
2010266016 2010266 2010 424 C 20.48
2012211001 2012211 2012 453 G 20.47
2012363005 2012363 2012 446 F 20.94
2012155008 2012155 2012 467 H 20.92
2012496016 2012496 2012 453 G 20.89
2010404012 2010404 2010 431 D 20.27
2010371006 2010371 2010 417 B 19.54
2010406004 2010406 2010 424 C 20.03
2010096012 2010096 2010 438 E 19.93
2010588012 2010588 2010 410 A 19.87
2010552002 2010552 2010 410 A 20.10
2010057012 2010057 2010 410 A 20.90
2010255003 2010255 2010 410 A 20.50
2010392008 2010392 2010 410 A 21.54
2010369017 2010369 2010 410 A 20.93
2012162015 2012162 2012 453 G 20.70
2012210007 2012210 2012 474 I 19.95
2012047010 2012047 2012 453 G 20.93
2010200010 2010200 2010 431 D 19.65
2010097010 2010097 2010 424 C 20.22
2012523013 2012523 2012 453 G 20.43
2012492008 2012492 2012 446 F 20.49
2012168016 2012168 2012 446 F 22.02
2010097014 2010097 2010 417 B 20.34
2012052013 2012052 2012 453 G 21.56
2012049013 2012049 2012 474 I 20.05
2010253014 2010253 2010 417 B 20.31
2012491013 2012491 2012 446 F 20.83
2010250011 2010250 2010 424 C 20.26
2012352003 2012352 2012 453 G 20.89
2010255014 2010255 2010 417 B 20.93
2012326007 2012326 2012 446 F 20.80
2012159005 2012159 2012 453 G 20.45
2012067014 2012067 2012 481 J 21.43
2010198005 2010198 2010 438 E 20.16
2012491003 2012491 2012 474 I 21.09
2010098008 2010098 2010 417 B 20.77
2010200011 2010200 2010 417 B 21.61
2012044015 2012044 2012 446 F 21.32
2010402016 2010402 2010 424 C 20.94
2012184004 2012184 2012 474 I 20.35
2012518008 2012518 2012 446 F 21.26
2010359013 2010359 2010 417 B 21.07
2010402012 2010402 2010 438 E 20.13
2010552008 2010552 2010 438 E 19.94
2012201005 2012201 2012 481 J 20.68
2010267007 2010267 2010 417 B 20.02
2012490001 2012490 2012 453 G 20.36
2010586017 2010586 2010 424 C 19.72
2010584010 2010584 2010 417 B 21.50
2012048012 2012048 2012 453 G 20.14
2010097015 2010097 2010 431 D 20.07
2012480004 2012480 2012 474 I 21.04
2012014016 2012014 2012 446 F 21.33
2012385010 2012385 2012 474 I 20.96
2010588008 2010588 2010 424 C 20.36
2012201001 2012201 2012 453 G 20.20
2012617009 2012617 2012 446 F 20.12
2012497012 2012497 2012 446 F 21.10
2012067002 2012067 2012 446 F 20.64
2012066004 2012066 2012 453 G 21.00
2010267003 2010267 2010 410 A 21.02
2010253004 2010253 2010 424 C 20.05
2010402008 2010402 2010 431 D 21.23
2010196007 2010196 2010 410 A 20.81
2010199003 2010199 2010 431 D 20.33
2012616011 2012616 2012 453 G 20.07
2012048014 2012048 2012 446 F 19.94
2012497015 2012497 2012 453 G 20.97
2010572010 2010572 2010 410 A 20.36
2010395013 2010395 2010 417 B 20.85
2012066009 2012066 2012 446 F 21.30
2010196004 2010196 2010 438 E 19.91
2010100017 2010100 2010 410 A 20.75
2010057004 2010057 2010 424 C 21.09
2012496010 2012496 2012 474 I 20.16
2012375002 2012375 2012 467 H 20.73
2012030009 2012030 2012 474 I 21.27
2010584013 2010584 2010 431 D 19.85
2010356014 2010356 2010 431 D 20.27
2010392010 2010392 2010 438 E 20.51
2010196015 2010196 2010 424 C 20.68
2010349011 2010349 2010 410 A 20.15
2010370007 2010370 2010 424 C 20.58
2010252008 2010252 2010 410 A 20.77
2012071001 2012071 2012 446 F 19.94
2010095003 2010095 2010 410 A 20.62
2010242013 2010242 2010 431 D 20.87
2010358014 2010358 2010 410 A 20.91
2012029011 2012029 2012 481 J 20.78
2010251004 2010251 2010 438 E 20.49
2012496002 2012496 2012 446 F 21.19
2010097004 2010097 2010 410 A 21.09
2010098005 2010098 2010 410 A 21.63
2010359017 2010359 2010 431 D 20.48
2012375005 2012375 2012 453 G 20.55
2012386016 2012386 2012 467 H 20.54
2012029008 2012029 2012 467 H 21.03
2010199001 2010199 2010 424 C 21.16
2010264014 2010264 2010 410 A 20.95
2010594006 2010594 2010 417 B 20.37
2010252015 2010252 2010 417 B 20.53
2012386002 2012386 2012 446 F 20.07
2010197017 2010197 2010 417 B 20.86
2012491005 2012491 2012 467 H 21.26
2012164010 2012164 2012 474 I 20.63
2010261010 2010261 2010 431 D 19.83
2010098007 2010098 2010 424 C 19.90
2012511010 2012511 2012 481 J 21.75
2012379001 2012379 2012 446 F 20.08
2012159003 2012159 2012 446 F 20.06
2010552013 2010552 2010 417 B 20.75
2012056010 2012056 2012 446 F 19.93
2012363011 2012363 2012 474 I 20.34
2012210001 2012210 2012 453 G 20.20
2012162003 2012162 2012 474 I 20.40
2012011003 2012011 2012 467 H 20.96
2012043006 2012043 2012 453 G 20.48
2010242006 2010242 2010 424 C 21.16
2012353011 2012353 2012 467 H 21.09
2010554004 2010554 2010 431 D 19.86
2012011007 2012011 2012 446 F 20.57
2012328010 2012328 2012 446 F 20.07
2010585012 2010585 2010 438 E 20.40
2012155002 2012155 2012 481 J 22.75
2012353003 2012353 2012 481 J 21.03
2010584012 2010584 2010 438 E 21.02
2012504012 2012504 2012 453 G 21.48
2012201007 2012201 2012 446 F 20.63
2010363006 2010363 2010 410 A 20.65
2012326005 2012326 2012 453 G 20.41
2012067006 2012067 2012 467 H 21.20
2012492014 2012492 2012 474 I 20.51
2012358003 2012358 2012 453 G 20.99
2012587012 2012587 2012 481 J 21.86
2012072002 2012072 2012 453 G 20.39
2012351004 2012351 2012 453 G 20.09
2012015015 2012015 2012 474 I 20.63
2010248016 2010248 2010 424 C 21.03
2012496003 2012496 2012 467 H 21.30
2012092012 2012092 2012 474 I 20.49
2010099017 2010099 2010 431 D 20.37
2010264011 2010264 2010 431 D 20.33
2010369007 2010369 2010 424 C 19.53
2012157006 2012157 2012 474 I 21.19
2010098012 2010098 2010 431 D 20.46
2010403016 2010403 2010 410 A 20.31
2012067016 2012067 2012 453 G 20.20
2012015005 2012015 2012 446 F 21.30
2012379004 2012379 2012 453 G 20.01
2012358006 2012358 2012 467 H 20.45
2010402009 2010402 2010 417 B 20.97
2010094017 2010094 2010 431 D 19.33
2012159014 2012159 2012 467 H 20.51
2010248009 2010248 2010 438 E 21.06
2010247006 2010247 2010 438 E 20.42
2012164008 2012164 2012 481 J 20.53
2012049008 2012049 2012 446 F 20.25
2010407003 2010407 2010 431 D 20.11
2012608013 2012608 2012 467 H 19.01
2012374002 2012374 2012 446 F 21.11
2010204001 2010204 2010 438 E 20.19
2010095011 2010095 2010 438 E 20.42
2012159016 2012159 2012 474 I 20.97
2010059009 2010059 2010 431 D 19.34
2010398012 2010398 2010 410 A 19.09
2010370017 2010370 2010 438 E 20.14
2010266012 2010266 2010 438 E 21.23
2010242003 2010242 2010 410 A 20.42
2010406009 2010406 2010 417 B 20.32
2010567009 2010567 2010 410 A 21.26
2012607007 2012607 2012 474 I 20.53
2010204007 2010204 2010 417 B 21.70
2012334010 2012334 2012 446 F 20.91
2012599009 2012599 2012 446 F 21.03
2010363009 2010363 2010 438 E 20.18
2010251013 2010251 2010 431 D 21.09
2010196006 2010196 2010 417 B 20.85
2010249011 2010249 2010 424 C 21.17
2012497007 2012497 2012 467 H 20.65
2010591006 2010591 2010 431 D 20.69
2010057009 2010057 2010 417 B 20.77
2010197010 2010197 2010 438 E 20.07
2010059013 2010059 2010 410 A 19.67
2010591015 2010591 2010 424 C 19.99
2012357010 2012357 2012 446 F 20.28
2010248015 2010248 2010 417 B 20.92
2012588012 2012588 2012 467 H 21.25
2010261009 2010261 2010 417 B 21.14
2010406002 2010406 2010 438 E 19.98
2010253001 2010253 2010 438 E 20.56
2012498012 2012498 2012 453 G 20.43
2010360013 2010360 2010 424 C 20.33
2010360004 2010360 2010 410 A 20.83
2012157012 2012157 2012 446 F 18.96
2012092010 2012092 2012 467 H 20.68
2012358008 2012358 2012 474 I 21.02
2012375016 2012375 2012 446 F 21.52
2010241005 2010241 2010 410 A 21.11
2012325012 2012325 2012 446 F 21.48
2010248010 2010248 2010 410 A 20.64
2010269003 2010269 2010 424 C 21.07
2012098014 2012098 2012 467 H 18.63
2012498002 2012498 2012 446 F 20.09
2012185001 2012185 2012 481 J 21.97
2012211015 2012211 2012 474 I 20.36
2012502007 2012502 2012 453 G 20.33
2010356002 2010356 2010 438 E 20.99
2012616016 2012616 2012 467 H 21.04
2010586008 2010586 2010 431 D 20.90
2010356010 2010356 2010 417 B 21.46
2010094002 2010094 2010 438 E 19.93
2012523004 2012523 2012 446 F 20.72
2012600002 2012600 2012 453 G 21.11
2010594002 2010594 2010 410 A 22.06
2012069008 2012069 2012 474 I 20.05
2012334013 2012334 2012 474 I 20.68
2010407008 2010407 2010 417 B 21.04
2010267002 2010267 2010 438 E 20.28
2012066006 2012066 2012 474 I 20.19
2010249002 2010249 2010 410 A 21.02
2010594010 2010594 2010 424 C 20.64
2010395006 2010395 2010 431 D 19.57
2012344003 2012344 2012 481 J 20.61
2012081006 2012081 2012 453 G 20.61
2010252013 2010252 2010 438 E 20.45
2012011011 2012011 2012 481 J 20.76
2012617004 2012617 2012 474 I 20.95
2012099008 2012099 2012 467 H 20.16
2012479006 2012479 2012 481 J 21.83
2010567004 2010567 2010 424 C 21.20
2012481014 2012481 2012 453 G 19.55
2012595008 2012595 2012 453 G 20.57
2010358007 2010358 2010 431 D 20.45
2010205001 2010205 2010 417 B 20.30
2012351014 2012351 2012 467 H 19.70
2012590002 2012590 2012 453 G 21.04
2012357001 2012357 2012 453 G 20.36
2012498014 2012498 2012 481 J 21.52
2010360017 2010360 2010 438 E 20.61
2012067013 2012067 2012 474 I 20.43
2012052008 2012052 2012 446 F 21.25
2010587016 2010587 2010 438 E 20.52
2012527007 2012527 2012 446 F 20.68
2010572012 2010572 2010 438 E 19.52
2010359002 2010359 2010 424 C 20.94
2012158015 2012158 2012 474 I 20.13
2010356016 2010356 2010 410 A 20.82
2012595010 2012595 2012 467 H 19.69
2010358017 2010358 2010 424 C 21.33
2012015013 2012015 2012 481 J 20.87
2010254017 2010254 2010 417 B 20.72
2010586016 2010586 2010 417 B 20.84
2012511006 2012511 2012 467 H 21.91
2012081003 2012081 2012 446 F 20.18
2012607005 2012607 2012 446 F 20.84
2012069006 2012069 2012 446 F 20.42
2010255016 2010255 2010 438 E 20.19
2010190005 2010190 2010 424 C 21.09
2012389016 2012389 2012 453 G 20.70
2012587005 2012587 2012 467 H 20.47
2012089012 2012089 2012 446 F 20.13
2012344002 2012344 2012 446 F 21.80
2012098007 2012098 2012 474 I 20.27
2010583001 2010583 2010 431 D 19.66
2010095016 2010095 2010 424 C 20.14
2012165012 2012165 2012 446 F 20.29
2012492005 2012492 2012 481 J 20.58
2010359007 2010359 2010 410 A 20.63
2012072004 2012072 2012 467 H 20.51
2010587004 2010587 2010 424 C 19.88
2012043012 2012043 2012 467 H 20.71
2012049016 2012049 2012 453 G 20.23
2012352006 2012352 2012 481 J 21.61
2012071010 2012071 2012 474 I 20.99
2010356017 2010356 2010 424 C 21.49
2010192008 2010192 2010 417 B 21.20
2012201008 2012201 2012 474 I 21.17
2012158002 2012158 2012 453 G 19.95
2012595015 2012595 2012 481 J 21.37
2010096006 2010096 2010 410 A 19.79
2010189001 2010189 2010 424 C 20.44
2010349015 2010349 2010 424 C 21.90
2010241001 2010241 2010 438 E 20.88
2012069003 2012069 2012 481 J 20.70
2012072008 2012072 2012 474 I 21.31
2012188011 2012188 2012 474 I 21.18
2012375012 2012375 2012 481 J 21.60
2012071009 2012071 2012 481 J 21.12
2012617016 2012617 2012 467 H 21.13
2012044014 2012044 2012 453 G 20.57
2010371008 2010371 2010 424 C 19.74
2012168011 2012168 2012 474 I 21.53
2010251003 2010251 2010 410 A 20.60
2010254010 2010254 2010 410 A 21.45
2012518004 2012518 2012 453 G 20.80
2012490004 2012490 2012 474 I 20.82
2012528011 2012528 2012 453 G 20.56
2012188016 2012188 2012 446 F 21.15
2012035013 2012035 2012 453 G 21.14
2012358012 2012358 2012 446 F 21.17
2010591008 2010591 2010 438 E 20.11
2012599001 2012599 2012 474 I 20.64
2012588013 2012588 2012 481 J 21.72
2012164012 2012164 2012 446 F 20.59
2012029003 2012029 2012 474 I 20.48
2010360005 2010360 2010 431 D 20.55
2012168015 2012168 2012 467 H 20.63
2012158013 2012158 2012 481 J 19.77
2010198013 2010198 2010 424 C 20.70
2010098010 2010098 2010 438 E 20.68
2012498006 2012498 2012 467 H 21.31
2012328006 2012328 2012 481 J 20.23
2010266009 2010266 2010 410 A 21.65
2012617002 2012617 2012 453 G 20.12
2012081012 2012081 2012 474 I 21.01
2010359005 2010359 2010 438 E 20.58
2012184016 2012184 2012 453 G 21.22
2010203008 2010203 2010 431 D 20.78
2010202007 2010202 2010 410 A 20.71
2010059003 2010059 2010 424 C 20.65
2012192004 2012192 2012 453 G 21.14
2012166007 2012166 2012 446 F 19.54
2010192014 2010192 2010 424 C 20.71
2010057015 2010057 2010 438 E 20.26
2012211004 2012211 2012 467 H 19.74
2010407002 2010407 2010 438 E 20.13
2010250005 2010250 2010 438 E 20.08
2012073016 2012073 2012 474 I 21.31
2012608014 2012608 2012 446 F 21.22
2012069016 2012069 2012 453 G 20.56
2012367007 2012367 2012 481 J 20.64
2012155014 2012155 2012 474 I 21.53
2010349002 2010349 2010 438 E 21.40
2010265007 2010265 2010 410 A 20.51
2012030008 2012030 2012 481 J 20.39
2012481001 2012481 2012 467 H 19.13
2010057010 2010057 2010 431 D 20.94
2012089009 2012089 2012 474 I 21.10
2010566017 2010566 2010 431 D 20.35
2012590005 2012590 2012 446 F 20.03
2010588014 2010588 2010 417 B 20.13
2012374012 2012374 2012 453 G 21.37
2012366013 2012366 2012 453 G 21.22
2012188006 2012188 2012 453 G 20.30
2010566009 2010566 2010 424 C 20.35
2012587014 2012587 2012 474 I 21.05
2012164001 2012164 2012 467 H 19.52
2010198003 2010198 2010 417 B 20.63
2010269004 2010269 2010 410 A 20.90
2012065006 2012065 2012 446 F 20.00
2012220011 2012220 2012 467 H 20.49
2012607004 2012607 2012 481 J 20.47
2010267009 2010267 2010 431 D 19.70
2012588016 2012588 2012 474 I 20.70
2012479012 2012479 2012 474 I 20.04
2012531007 2012531 2012 453 G 20.61
2012334016 2012334 2012 481 J 20.82
2012166006 2012166 2012 474 I 19.86
2012165007 2012165 2012 474 I 21.16
2010241004 2010241 2010 431 D 19.83
2012479014 2012479 2012 446 F 20.98
2012374008 2012374 2012 481 J 20.40
2010253013 2010253 2010 431 D 19.33
2012504014 2012504 2012 446 F 20.18
2012490007 2012490 2012 481 J 20.88
2012334004 2012334 2012 467 H 20.19
2010403009 2010403 2010 431 D 20.56
2012098011 2012098 2012 481 J 20.67
2012334012 2012334 2012 453 G 20.36
2010360007 2010360 2010 417 B 21.07
2010572008 2010572 2010 417 B 21.29
2012375006 2012375 2012 474 I 20.89
2012511003 2012511 2012 474 I 20.67
2012502013 2012502 2012 467 H 21.07
2012185011 2012185 2012 446 F 21.03
2012071007 2012071 2012 467 H 20.72
2012185015 2012185 2012 467 H 21.67
2012616005 2012616 2012 474 I 20.77
2012087006 2012087 2012 446 F 20.76
2012617003 2012617 2012 481 J 21.25
2010254002 2010254 2010 424 C 20.82
2012180015 2012180 2012 446 F 20.56
2010264012 2010264 2010 424 C 20.81
2012531013 2012531 2012 446 F 20.85
2010190009 2010190 2010 431 D 20.71
2012049011 2012049 2012 467 H 20.29
2010096014 2010096 2010 431 D 20.39
2012180002 2012180 2012 481 J 21.80
2010276015 2010276 2010 417 B 20.85
2012043010 2012043 2012 481 J 20.66
2012164004 2012164 2012 453 G 20.44
2012378012 2012378 2012 481 J 21.61
2012600011 2012600 2012 467 H 20.59
2012325014 2012325 2012 474 I 20.88
2012344007 2012344 2012 453 G 21.25
2010189007 2010189 2010 438 E 20.25
2012035002 2012035 2012 467 H 20.71
2010265009 2010265 2010 424 C 20.28
2012201016 2012201 2012 467 H 20.81
2010241009 2010241 2010 417 B 21.42
2012056002 2012056 2012 474 I 19.81
2012352001 2012352 2012 446 F 21.34
2012099006 2012099 2012 453 G 20.14
2010051015 2010051 2010 410 A 20.17
2010200006 2010200 2010 438 E 20.89
2012351012 2012351 2012 446 F 20.82
2012608001 2012608 2012 453 G 20.29
2010094010 2010094 2010 417 B 20.30
2012527004 2012527 2012 481 J 21.31
2012481012 2012481 2012 474 I 20.47
2012344014 2012344 2012 474 I 21.14
2012030003 2012030 2012 453 G 21.68
2010588001 2010588 2010 438 E 20.02
2010254009 2010254 2010 431 D 20.20
2012099003 2012099 2012 481 J 20.79
2010095001 2010095 2010 417 B 21.26
2012092005 2012092 2012 446 F 20.69
2012616001 2012616 2012 446 F 20.17
2012347001 2012347 2012 467 H 20.68
2010370014 2010370 2010 431 D 21.46
2010202002 2010202 2010 438 E 20.48
2012066013 2012066 2012 481 J 20.69
2012073007 2012073 2012 453 G 21.29
2010395004 2010395 2010 410 A 21.11
2012590003 2012590 2012 481 J 20.22
2012184011 2012184 2012 481 J 21.44
2012087005 2012087 2012 467 H 21.07
2012485007 2012485 2012 467 H 20.67
2010403006 2010403 2010 438 E 20.16
2012358004 2012358 2012 481 J 21.27
2012158011 2012158 2012 467 H 20.47
2010202010 2010202 2010 431 D 20.00
2010276016 2010276 2010 424 C 20.75
2012162011 2012162 2012 446 F 21.51
2010567017 2010567 2010 438 E 21.07
2012056003 2012056 2012 453 G 20.53
2010249013 2010249 2010 438 E 20.32
2012374009 2012374 2012 474 I 21.13
2012155004 2012155 2012 453 G 20.70
2010252001 2010252 2010 431 D 20.65
2012380008 2012380 2012 446 F 20.57
2010241002 2010241 2010 424 C 20.10
2012185003 2012185 2012 453 G 21.15
2012496001 2012496 2012 481 J 21.58
2012479010 2012479 2012 453 G 20.53
2012219011 2012219 2012 474 I 20.30
2012380004 2012380 2012 474 I 20.96
2010092007 2010092 2010 424 C 20.90
2012157008 2012157 2012 467 H 21.28
2012162010 2012162 2012 467 H 21.73
2012033007 2012033 2012 453 G 19.46
2012220007 2012220 2012 474 I 21.23
2012608002 2012608 2012 474 I 20.77
2012192012 2012192 2012 446 F 20.97
2012498001 2012498 2012 474 I 21.34
2012497016 2012497 2012 474 I 20.72
2012590012 2012590 2012 467 H 20.05
2012518003 2012518 2012 481 J 20.88
2012325008 2012325 2012 467 H 21.14
2012523007 2012523 2012 467 H 21.10
2012600014 2012600 2012 481 J 21.06
2010204005 2010204 2010 431 D 20.90
2012352012 2012352 2012 474 I 20.81
2012220013 2012220 2012 453 G 20.47
2012044011 2012044 2012 467 H 20.27
2012347009 2012347 2012 453 G 20.64
2012357003 2012357 2012 467 H 21.17
2012479013 2012479 2012 467 H 20.94
2012030004 2012030 2012 467 H 20.23
2012220016 2012220 2012 446 F 20.52
2012081016 2012081 2012 481 J 20.85
2010269009 2010269 2010 438 E 20.82
2012389013 2012389 2012 446 F 20.53
2010391007 2010391 2010 431 D 20.58
2012480006 2012480 2012 446 F 19.69
2012089002 2012089 2012 467 H 20.91
2012071008 2012071 2012 453 G 20.57
2010190011 2010190 2010 417 B 20.54
2010596003 2010596 2010 438 E 20.32
2012378008 2012378 2012 467 H 20.27
2010200015 2010200 2010 424 C 21.24
2012090005 2012090 2012 446 F 21.52
2010100005 2010100 2010 438 E 20.52
2010242014 2010242 2010 417 B 20.83
2012497001 2012497 2012 481 J 21.50
2012387002 2012387 2012 481 J 20.19
2012379014 2012379 2012 474 I 21.05
2012599013 2012599 2012 453 G 20.21
2010254007 2010254 2010 438 E 21.36
2010588003 2010588 2010 431 D 19.72
2012048005 2012048 2012 474 I 20.73
2010205006 2010205 2010 438 E 20.54
2012502002 2012502 2012 474 I 21.51
2012072005 2012072 2012 481 J 21.86
2012344011 2012344 2012 467 H 21.13
2012480011 2012480 2012 481 J 21.20
2010094004 2010094 2010 424 C 21.25
2012588011 2012588 2012 453 G 20.48
2012159006 2012159 2012 481 J 21.20
2012485012 2012485 2012 446 F 20.84
2012011016 2012011 2012 453 G 20.51
2012192006 2012192 2012 467 H 20.73
2012385003 2012385 2012 446 F 20.55
2010265002 2010265 2010 431 D 20.45
2010265016 2010265 2010 438 E 20.51
2012386004 2012386 2012 474 I 20.13
2012166003 2012166 2012 446 F 20.53
2010266002 2010266 2010 417 B 21.01
2012052015 2012052 2012 474 I 21.45
2012052016 2012052 2012 481 J 20.24
2012049015 2012049 2012 481 J 20.08
2010276005 2010276 2010 438 E 21.22
2012357002 2012357 2012 474 I 20.50
2012099011 2012099 2012 474 I 20.14
2012165013 2012165 2012 481 J 20.96
2010190003 2010190 2010 438 E 20.72
2012065010 2012065 2012 467 H 20.37
2012030011 2012030 2012 446 F 20.50
2012166015 2012166 2012 467 H 20.13
2012092009 2012092 2012 453 G 20.38
2012087008 2012087 2012 453 G 21.20
2012047015 2012047 2012 481 J 20.99
2010192005 2010192 2010 431 D 21.54
2012385015 2012385 2012 467 H 20.88
2012185010 2012185 2012 474 I 21.76
2010189004 2010189 2010 431 D 20.81
2012518011 2012518 2012 474 I 21.30
2012219016 2012219 2012 446 F 20.37
2012052011 2012052 2012 467 H 20.88
2012099015 2012099 2012 446 F 20.87
2012192007 2012192 2012 481 J 21.46
2012600010 2012600 2012 446 F 21.67
2012378011 2012378 2012 453 G 20.58
2012367014 2012367 2012 474 I 20.80
2012033015 2012033 2012 446 F 21.09
2012374015 2012374 2012 467 H 21.02
2010395002 2010395 2010 424 C 20.89
2010092011 2010092 2010 431 D 20.46
2012523014 2012523 2012 481 J 21.18
2010203002 2010203 2010 438 E 19.95
2012326009 2012326 2012 481 J 20.81
2012165014 2012165 2012 467 H 20.69
2012367012 2012367 2012 446 F 19.91
2012065004 2012065 2012 474 I 20.40
2012353016 2012353 2012 453 G 20.58
2012165005 2012165 2012 453 G 20.73
2010358009 2010358 2010 417 B 20.61
2010204002 2010204 2010 410 A 20.54
2012014003 2012014 2012 453 G 20.37
2012014014 2012014 2012 467 H 20.96
2012378002 2012378 2012 446 F 21.14
2012491007 2012491 2012 481 J 20.05
2012162001 2012162 2012 481 J 21.52
2012090010 2012090 2012 481 J 21.69
2012353009 2012353 2012 474 I 20.83
2012090001 2012090 2012 474 I 20.69
2010406007 2010406 2010 431 D 20.83
2010247005 2010247 2010 417 B 20.64
2012527009 2012527 2012 453 G 20.59
2012033011 2012033 2012 474 I 20.07
2012387001 2012387 2012 467 H 20.14
2010265004 2010265 2010 417 B 21.19
2012047001 2012047 2012 446 F 21.28
2012326016 2012326 2012 467 H 21.44
2012056009 2012056 2012 481 J 20.69
2010247013 2010247 2010 431 D 20.54
2010097001 2010097 2010 438 E 20.41
2012347005 2012347 2012 474 I 20.27
2010248017 2010248 2010 431 D 21.17
2012098003 2012098 2012 446 F 20.68
2012504001 2012504 2012 467 H 21.98
2010092012 2010092 2010 438 E 20.98
2012073014 2012073 2012 481 J 20.46
2010205014 2010205 2010 410 A 21.62
2012347003 2012347 2012 481 J 21.28
2010270015 2010270 2010 438 E 20.38
2012192002 2012192 2012 474 I 20.61
2012607015 2012607 2012 467 H 21.38
2012029005 2012029 2012 453 G 20.58
2012033012 2012033 2012 467 H 20.25
2010092017 2010092 2010 417 B 21.11
2012595006 2012595 2012 474 I 21.64
2012485004 2012485 2012 474 I 21.10
2010192002 2010192 2010 438 E 20.04
2012325009 2012325 2012 453 G 20.65
2012092007 2012092 2012 481 J 20.83
2010264004 2010264 2010 438 E 20.60
2012043003 2012043 2012 474 I 20.37
2012380009 2012380 2012 453 G 21.10
2012015014 2012015 2012 467 H 19.59
2012047003 2012047 2012 467 H 20.70
2012367009 2012367 2012 453 G 20.77
2012089008 2012089 2012 481 J 21.28
2010249016 2010249 2010 417 B 20.89
2010247017 2010247 2010 410 A 20.83
2012048003 2012048 2012 481 J 21.07
2012385002 2012385 2012 481 J 21.42
2010270008 2010270 2010 431 D 19.44
2012366008 2012366 2012 474 I 21.17
2012600009 2012600 2012 474 I 21.25
2010203003 2010203 2010 417 B 21.00
2012056014 2012056 2012 467 H 20.69
2012363002 2012363 2012 453 G 20.48
2012531003 2012531 2012 481 J 21.93
2012014015 2012014 2012 481 J 21.10
2012047002 2012047 2012 474 I 20.63
2010255006 2010255 2010 424 C 20.62
2010096008 2010096 2010 424 C 21.41
2012379013 2012379 2012 481 J 20.36
2010567002 2010567 2010 431 D 20.93
2012608004 2012608 2012 481 J 20.82
2012502015 2012502 2012 481 J 20.40
2012366002 2012366 2012 467 H 19.99
2012166014 2012166 2012 453 G 20.43
2012089015 2012089 2012 453 G 21.23
2012219001 2012219 2012 481 J 20.09
2012073013 2012073 2012 467 H 21.39
2012380013 2012380 2012 481 J 21.08
2010270006 2010270 2010 417 B 20.55
2012531010 2012531 2012 467 H 20.20
2012188010 2012188 2012 481 J 21.04
2010370016 2010370 2010 410 A 20.27
2012087001 2012087 2012 474 I 21.30
2010270010 2010270 2010 424 C 20.09
2012352007 2012352 2012 467 H 20.43
2012168009 2012168 2012 453 G 19.63
2010586005 2010586 2010 438 E 20.41
2012527011 2012527 2012 474 I 20.93
2012347015 2012347 2012 446 F 20.95
2010398017 2010398 2010 438 E 20.03
2012528002 2012528 2012 446 F 20.06
2012366001 2012366 2012 446 F 20.24
2012188004 2012188 2012 467 H 19.93
2012504006 2012504 2012 481 J 20.39
2010391009 2010391 2010 410 A 20.50
2012035004 2012035 2012 446 F 21.38
2012485010 2012485 2012 481 J 21.47
2012357009 2012357 2012 481 J 20.55
2012485005 2012485 2012 453 G 21.27
2012210005 2012210 2012 481 J 20.28
2012168008 2012168 2012 481 J 20.85
2012480015 2012480 2012 467 H 20.72
2012616010 2012616 2012 481 J 20.68
2010059004 2010059 2010 438 E 20.65
2012325006 2012325 2012 481 J 20.88
2012015009 2012015 2012 453 G 20.48
2010358003 2010358 2010 438 E 20.95
2012180014 2012180 2012 453 G 21.18
2012380010 2012380 2012 467 H 20.29
2012588003 2012588 2012 446 F 19.61
2012065012 2012065 2012 481 J 20.83
2012599005 2012599 2012 481 J 20.34
2012527001 2012527 2012 467 H 20.59
2012366015 2012366 2012 481 J 20.95
2012363001 2012363 2012 481 J 20.41
2012363010 2012363 2012 467 H 20.45
2012531005 2012531 2012 474 I 20.58
2012090003 2012090 2012 467 H 21.46
2012528013 2012528 2012 474 I 20.81
2012081002 2012081 2012 467 H 20.76
2010205011 2010205 2010 431 D 20.81
2012219003 2012219 2012 453 G 20.77
2012502011 2012502 2012 446 F 21.27
2012492015 2012492 2012 467 H 20.72
2010370004 2010370 2010 417 B 21.21
2010267006 2010267 2010 424 C 20.74
2012528007 2012528 2012 467 H 21.02
2012328014 2012328 2012 474 I 20.77
2010203006 2010203 2010 410 A 20.66
2012180006 2012180 2012 467 H 21.27
2012481005 2012481 2012 481 J 20.61
2012157005 2012157 2012 481 J 21.19
2012326014 2012326 2012 474 I 20.71
2012590001 2012590 2012 474 I 20.41
2012379002 2012379 2012 467 H 20.18
2012087004 2012087 2012 481 J 20.49
2012035003 2012035 2012 481 J 21.33
2012328004 2012328 2012 467 H 20.15
2012351008 2012351 2012 474 I 20.11
2012367003 2012367 2012 467 H 20.74
2012035006 2012035 2012 474 I 21.37
2012219002 2012219 2012 467 H 21.38
2010100013 2010100 2010 417 B 20.33
2012389012 2012389 2012 467 H 20.99
2010269015 2010269 2010 431 D 19.97
2012044005 2012044 2012 481 J 20.69
2012599010 2012599 2012 467 H 20.59
2010203016 2010203 2010 424 C 20.49
2012528006 2012528 2012 481 J 20.53
2010095008 2010095 2010 431 D 20.11
2012220005 2012220 2012 481 J 21.66
