# Supplementary material for: Genome-Wide Association Study Identifies Genomic Loci Affecting Filet Firmness and Protein Content in Rainbow Trout
Source: Front Genet. 2019 May 3;10:386. doi: 10.3389/fgene.2019.00386 (PMC6509548; doi:10.3389/fgene.2019.00386)
Supplement: DATA SHEET S1 — The genotypes (ped and map files) and phenotypes files used in GWA analysis. [file Data_Sheet_1.ZIP › S9-Shear_clean.map]

SNP	Chr	Pos Original_SNP_index
23990 18 32251035 1 1
12863 9 52493665 5 5
18887 14 40772657 6 6
11313 8 66268216 7 7
24810 19 24502571 8 8
8470 6 46412286 9 9
23873 18 27650099 10 10
21314 16 42306158 11 11
29996 25 68607288 14 14
31938 28 28924920 15 15
8624 6 59048550 17 17
28010 23 28121230 19 19
29221 25 15256948 22 22
10807 8 29086073 23 23
23863 18 26780282 24 24
8567 6 55359058 25 25
26191 21 11788853 26 26
32946 30 365586 27 27
26686 21 39936489 29 29
21345 16 42795548 30 30
28507 24 10780060 31 31
23268 17 67058499 33 33
342 1 22443871 35 35
333 1 21661785 36 36
329 1 21528556 38 38
328 1 21528083 39 39
327 1 21527814 40 40
307 1 20818203 41 41
306 1 20817331 42 42
300 1 20536768 44 44
299 1 20536292 47 47
293 1 19172082 48 48
454 1 29227125 49 49
450 1 29087313 50 50
449 1 29087307 51 51
448 1 29086975 52 52
447 1 29086891 53 53
446 1 29086864 54 54
443 1 28956380 55 55
442 1 28956372 56 56
441 1 28956316 57 57
439 1 28726071 58 58
438 1 28721330 59 59
436 1 28716838 60 60
560 1 40684733 61 61
562 1 40882964 62 62
563 1 40883836 63 63
567 1 41031386 64 64
569 1 41055578 65 65
9982 7 66476417 66 66
587 1 41955739 67 67
588 1 41955943 68 68
589 1 41956038 69 69
590 1 41957345 70 70
591 1 41957514 71 71
601 1 42101921 73 73
603 1 42410195 76 76
604 1 42410289 77 77
606 1 42721561 78 78
607 1 42722293 79 79
608 1 42722295 80 80
612 1 43500686 83 83
613 1 43505166 85 85
614 1 43505173 86 86
630 1 44153329 87 87
903 1 61582428 88 88
1094 1 69407466 89 89
1095 1 69410992 90 90
1097 1 69429854 92 92
1104 1 70166806 95 95
1105 1 70202097 96 96
13734 10 34183838 97 97
13724 10 33380347 98 98
13717 10 33156032 100 100
13716 10 33155825 101 101
13715 10 33155312 103 103
13714 10 33155185 105 105
13713 10 33154586 106 106
13712 10 33150114 107 107
13711 10 33124298 108 108
13707 10 32993410 109 109
13706 10 32971007 110 110
32969 30 2069905 111 111
13702 10 32791428 112 112
13701 10 32790270 113 113
13700 10 32790095 114 114
13698 10 32774830 115 115
13697 10 32774107 116 116
13696 10 32774068 117 117
13695 10 32773726 118 118
13694 10 32773477 119 119
13690 10 32729197 120 120
13689 10 32728091 121 121
13688 10 32728049 122 122
13815 10 39304148 123 123
13816 10 39304509 124 124
13819 10 39383422 125 125
13821 10 39445132 126 126
13823 10 39507734 127 127
13824 10 39507836 128 128
13837 10 39762125 129 129
13840 10 39878471 131 131
13841 10 39878688 132 132
13842 10 39879364 133 133
13843 10 39925942 134 134
13844 10 39926378 135 135
13845 10 39928682 137 137
13848 10 40023542 138 138
13849 10 40026851 139 139
13850 10 40028225 141 141
13851 10 40028440 142 142
13852 10 40028809 143 143
13853 10 40029236 144 144
13854 10 40029317 145 145
13855 10 40029488 146 146
13856 10 40029542 147 147
13857 10 40029590 148 148
13858 10 40094123 149 149
13869 10 40594861 150 150
14156 10 50679626 151 151
14831 11 43223531 153 153
12493 9 34937327 154 154
14836 11 43881904 157 157
14837 11 43881960 158 158
15058 11 53598777 159 159
15057 11 53598507 160 160
15056 11 53593284 161 161
15150 11 57593052 162 162
15148 11 57552795 163 163
15143 11 57303516 164 164
15142 11 57303334 165 165
15141 11 57303266 166 166
15140 11 57302930 167 167
15137 11 57245475 168 168
16890 12 70986663 169 169
16889 12 70986432 170 170
16887 12 70939584 171 171
16886 12 70932574 173 173
16885 12 70932001 174 174
16884 12 70931931 175 175
16883 12 70931791 176 176
16882 12 70931614 177 177
16881 12 70931202 178 178
16880 12 70930387 179 179
16477 12 58426382 187 187
32957 30 867898 189 189
16475 12 58377132 190 190
16473 12 58361842 192 192
16472 12 58361791 193 193
16468 12 58324900 198 198
16467 12 58324858 199 199
16466 12 58324813 200 200
16465 12 58324812 201 201
16464 12 58324236 202 202
16463 12 58324210 203 203
16462 12 58323376 204 204
16458 12 58243188 206 206
16450 12 58088849 208 208
16449 12 58088846 209 209
16448 12 58087885 210 210
16445 12 58087195 211 211
16444 12 58087189 212 212
16442 12 58039982 213 213
16415 12 57221804 214 214
16414 12 57220445 215 215
16410 12 57158191 216 216
16409 12 57106602 219 219
16408 12 57104273 220 220
16407 12 57098172 222 222
16406 12 57097353 223 223
16402 12 57094221 224 224
16401 12 57094110 225 225
16400 12 57093682 226 226
16399 12 57093199 227 227
16398 12 57093139 228 228
16318 12 50679064 229 229
16269 12 46601691 230 230
16268 12 46601620 231 231
16267 12 46601150 232 232
16266 12 46601146 233 233
16265 12 46601010 234 234
16264 12 46600719 235 235
16263 12 46600040 236 236
16262 12 46571118 237 237
16261 12 46570874 238 238
16260 12 46570362 239 239
16257 12 46469856 240 240
16255 12 46462770 241 241
16254 12 46462633 242 242
16253 12 46462612 243 243
16247 12 46252365 244 244
16246 12 46252270 245 245
16245 12 46250513 246 246
16243 12 46218722 247 247
15841 12 21068836 248 248
15842 12 21068942 249 249
15844 12 21588607 250 250
15845 12 21589795 251 251
15846 12 21590039 252 252
15847 12 21591502 253 253
15848 12 21591509 254 254
19119 14 55098777 256 256
19155 14 56478059 258 258
19154 14 56476788 259 259
19144 14 55971223 260 260
19143 14 55953269 262 262
19141 14 55923630 265 265
19139 14 55905905 266 266
19135 14 55484661 268 268
19125 14 55173690 269 269
19124 14 55172661 270 270
19123 14 55171676 271 271
21590 16 52056800 272 272
21591 16 52087359 273 273
21592 16 52087375 274 274
21593 16 52087522 275 275
21594 16 52087668 276 276
21595 16 52087892 277 277
21596 16 52087972 278 278
21597 16 52088040 279 279
21598 16 52088189 280 280
21599 16 52094665 281 281
21601 16 52156325 282 282
21602 16 52157156 283 283
19991 15 26123374 284 284
20002 15 27001701 285 285
20013 15 27422324 288 288
20014 15 27422769 289 289
20015 15 27422981 290 290
20016 15 27423236 291 291
20024 15 28264648 292 292
20025 15 28264679 293 293
20026 15 28264816 294 294
20027 15 28271648 295 295
20030 15 28428117 296 296
20031 15 28428140 297 297
20032 15 28432862 298 298
20035 15 28438522 299 299
20036 15 28441790 301 301
20037 15 28442310 302 302
20301 15 52115912 303 303
20304 15 52118005 304 304
20308 15 52213640 305 305
20359 15 54073897 306 306
20362 15 54340249 307 307
20364 15 54521955 308 308
20818 16 16899246 310 310
20814 16 16473256 313 313
20813 16 16473248 314 314
20808 16 16279214 317 317
20807 16 16279046 318 318
20804 16 16278495 320 320
20803 16 16278463 321 321
20802 16 16278437 322 322
23099 17 58191635 323 323
23098 17 58191632 324 324
22426 17 21071047 326 326
22425 17 21070906 327 327
22424 17 21070346 328 328
22423 17 21069420 329 329
22422 17 21069402 330 330
22421 17 21029872 331 331
22420 17 21029747 332 332
22409 17 20682783 333 333
22408 17 20680305 334 334
22407 17 20680293 335 335
22406 17 20678734 336 336
22405 17 20678271 337 337
22404 17 20673410 338 338
22403 17 20663293 339 339
22402 17 20663272 340 340
22401 17 20663074 341 341
22398 17 20575313 343 343
22392 17 20397821 344 344
22391 17 20397729 345 345
22390 17 20397725 346 346
22389 17 20396528 347 347
22387 17 20335540 349 349
22386 17 20335252 350 350
22383 17 20177475 351 351
22382 17 20165721 352 352
22381 17 20165245 353 353
22379 17 20156470 356 356
22378 17 20156330 357 357
22377 17 20156325 358 358
22376 17 20155622 359 359
22561 17 33113794 360 360
22560 17 33113554 361 361
22550 17 32800556 363 363
22547 17 32736211 364 364
22546 17 32735562 366 366
22545 17 32735035 367 367
22544 17 32733174 369 369
22543 17 32730098 370 370
22542 17 32730079 371 371
22541 17 32730049 372 372
22540 17 32724412 373 373
22539 17 32596860 374 374
22535 17 32547178 376 376
22534 17 32547144 377 377
22533 17 32546698 378 378
22532 17 32546628 379 379
22531 17 32546596 380 380
22530 17 32546534 381 381
22527 17 32460191 382 382
22525 17 32458637 383 383
22524 17 32457860 385 385
22523 17 32456684 386 386
22519 17 32433867 387 387
22518 17 32427429 388 388
22517 17 32427173 390 390
32934 30 26258 391 391
24296 18 46186850 392 392
24065 18 33648423 393 393
24064 18 33647683 394 394
24063 18 33643215 395 395
24062 18 33642700 397 397
24061 18 33641633 399 399
24060 18 33641604 400 400
24058 18 33638327 408 408
24057 18 33635279 409 409
24055 18 33630354 410 410
24046 18 33466034 411 411
24045 18 33465666 412 412
24044 18 33414784 413 413
24043 18 33414537 414 414
24041 18 33391512 415 415
24040 18 33391328 416 416
24039 18 33389746 418 418
24038 18 33389201 419 419
24037 18 33388849 420 420
24036 18 33388758 421 421
24035 18 33388754 422 422
24034 18 33388635 423 423
24032 18 33303764 425 425
24030 18 33220647 426 426
24013 18 33137376 428 428
24011 18 33110973 429 429
24010 18 33109258 430 430
24009 18 33109207 431 431
23895 18 29041729 432 432
23894 18 29041453 433 433
23766 18 18428724 434 434
23765 18 18422257 435 435
23764 18 18422127 436 436
23763 18 18413878 437 437
23758 18 18284300 438 438
23757 18 18284267 439 439
23756 18 18283916 440 440
25062 19 38211110 441 441
25060 19 38210720 442 442
25059 19 38210635 443 443
25055 19 37718620 444 444
25051 19 37505262 445 445
25050 19 37504452 446 446
25049 19 37504248 447 447
25048 19 37504247 448 448
25046 19 37469489 450 450
25044 19 37461872 451 451
25042 19 37459277 452 452
25039 19 37268992 453 453
25038 19 37268802 454 454
25025 19 36869957 456 456
25020 19 36716764 459 459
25017 19 36564181 461 461
25008 19 36543803 462 462
25004 19 36529861 463 463
24991 19 36470740 464 464
24989 19 36125009 466 466
24984 19 36009453 467 467
24983 19 36006268 469 469
24973 19 35745373 470 470
24966 19 35510985 471 471
24965 19 35510892 472 472
24964 19 35476539 475 475
24960 19 35419367 476 476
24957 19 35134783 478 478
24951 19 34884352 480 480
24945 19 34660939 481 481
24944 19 34660908 482 482
24938 19 34070984 483 483
24937 19 34062078 484 484
24936 19 34061914 485 485
25073 19 38962306 490 490
25075 19 38988058 492 492
25076 19 38988785 493 493
25079 19 39025540 494 494
1628 2 14224227 496 496
1627 2 14223874 498 498
1614 2 13432978 500 500
1613 2 13432184 503 503
1721 2 16950436 505 505
1722 2 16967801 506 506
1726 2 17224468 507 507
1727 2 17231993 508 508
1728 2 17233992 509 509
1729 2 17234060 510 510
1730 2 17234122 511 511
1731 2 17239233 513 513
1732 2 17296258 517 517
1904 2 24071101 518 518
1903 2 24069790 519 519
1900 2 23928168 521 521
1899 2 23927092 522 522
32971 30 2151225 524 524
1897 2 23925885 525 525
1896 2 23925829 526 526
1892 2 23893187 527 527
3452 3 33960056 528 528
1883 2 22614488 530 530
1880 2 22535507 534 534
1879 2 22534609 535 535
1878 2 22534166 536 536
1877 2 22533094 537 537
1876 2 22532521 539 539
1866 2 22335209 541 541
1978 2 32016041 544 544
1977 2 31970833 545 545
1976 2 31945380 546 546
2466 2 58581962 547 547
2465 2 58578450 548 548
2464 2 58578390 549 549
2462 2 58469969 550 550
2461 2 58468979 551 551
2459 2 58217968 552 552
2551 2 66666491 556 556
26010 20 35061242 558 558
25781 20 21469075 559 559
25782 20 21478869 560 560
25744 20 20203989 562 562
25753 20 20426846 563 563
25517 20 5766542 564 564
25515 20 5709942 565 565
25514 20 5709912 566 566
25513 20 5709354 568 568
25512 20 5709339 570 570
25511 20 5709338 571 571
25509 20 5708762 572 572
25508 20 5706748 573 573
25504 20 5498440 574 574
25503 20 5498350 575 575
25498 20 5379184 576 576
25497 20 5379175 577 577
27167 22 17650629 578 578
27174 22 18744009 579 579
27175 22 18745785 580 580
27180 22 19009794 583 583
27181 22 19010693 584 584
27184 22 19057981 585 585
27188 22 19275957 586 586
27196 22 19500020 587 587
27199 22 19956039 590 590
27495 22 36070495 591 591
15992 12 27103587 592 592
15991 12 27097927 593 593
15988 12 27017021 594 594
15987 12 26974065 595 595
15986 12 26973811 596 596
15983 12 26856531 597 597
15982 12 26856197 598 598
27580 22 39455242 601 601
27579 22 39455241 602 602
27577 22 39451602 603 603
27576 22 39451600 604 604
27575 22 39450905 605 605
27573 22 39419618 606 606
27569 22 39162802 607 607
27568 22 39162609 608 608
27939 23 21600097 610 610
27938 23 21596724 611 611
27937 23 21596432 612 612
27936 23 21596334 613 613
28022 23 29169977 614 614
28023 23 29170408 615 615
28026 23 29185193 616 616
28027 23 29189897 617 617
28028 23 29194237 618 618
28029 23 29195425 619 619
28030 23 29199703 620 620
28031 23 29200315 621 621
28032 23 29206527 622 622
28034 23 29271765 623 623
28035 23 29272827 624 624
28036 23 29274588 625 625
28037 23 29275516 626 626
28043 23 29393408 627 627
28048 23 29593556 628 628
28055 23 29903734 629 629
28056 23 29903927 631 631
28060 23 29992913 632 632
28061 23 29993067 633 633
28062 23 29993074 634 634
28219 23 41438167 636 636
28218 23 41428887 637 637
28311 24 2145959 638 638
28334 24 3759135 640 640
28336 24 3784188 641 641
30790 27 6564448 642 642
30789 27 6547371 644 644
30788 27 6427795 645 645
30787 27 6427469 646 646
30786 27 6427255 647 647
30785 27 6427038 648 648
30784 27 6426997 649 649
30783 27 6426910 650 650
30782 27 6426804 651 651
30781 27 6426665 652 652
30780 27 6425905 653 653
30840 27 9373372 655 655
30839 27 9372561 656 656
30837 27 9372093 657 657
31047 27 17040039 658 658
31048 27 17041555 660 660
31202 27 25437614 661 661
31205 27 25511752 663 663
31517 28 8164078 664 664
31514 28 8163471 665 665
31513 28 8161100 666 666
31512 28 8159679 667 667
31566 28 9900133 668 668
31567 28 9900233 669 669
31569 28 9916887 671 671
31570 28 9916928 672 672
31571 28 9917525 673 673
31572 28 9917673 674 674
32942 30 261808 679 679
31573 28 9922082 689 689
31574 28 9927131 690 690
31904 28 28309160 691 691
31905 28 28312212 692 692
31906 28 28315473 693 693
31907 28 28322031 694 694
31910 28 28339230 695 695
31911 28 28339584 696 696
31916 28 28455886 697 697
31919 28 28468810 698 698
31921 28 28600123 699 699
31922 28 28601107 700 700
31923 28 28602296 702 702
31925 28 28765003 703 703
31926 28 28765197 704 704
31934 28 28911582 705 705
31937 28 28924732 707 707
31939 28 28925031 710 710
31940 28 28926587 711 711
31943 28 28979819 712 712
31944 28 28979821 713 713
31945 28 28980264 714 714
31946 28 28989613 715 715
32933 30 11989 716 716
29212 25 15199400 718 718
29216 25 15209794 719 719
29217 25 15226749 720 720
29219 25 15226929 721 721
29220 25 15232220 725 725
29224 25 15299410 726 726
4229 3 79816106 727 727
3821 3 59024519 728 728
3822 3 59028867 729 729
3823 3 59029220 730 730
32945 30 336951 731 731
3824 3 59038478 732 732
3825 3 59039048 733 733
3826 3 59039086 734 734
3827 3 59039216 735 735
3828 3 59039473 736 736
3829 3 59041110 737 737
3830 3 59066366 738 738
3831 3 59069249 739 739
3833 3 59075689 740 740
3834 3 59078532 741 741
3748 3 53791206 743 743
3741 3 53579532 744 744
3739 3 53514790 745 745
3737 3 53472772 746 746
3736 3 53467671 747 747
3735 3 53467611 748 748
3733 3 53467011 749 749
3732 3 53466660 750 750
3731 3 53458059 752 752
3728 3 53112197 753 753
3727 3 53111655 754 754
3482 3 34191017 755 755
3479 3 34178644 756 756
3478 3 34178401 757 757
3477 3 34177927 758 758
3476 3 34177442 759 759
3183 3 22471410 760 760
3178 3 22389028 761 761
4555 4 11909345 762 762
4554 4 11909084 763 763
4553 4 11908275 765 765
4580 4 14432159 766 766
4581 4 14432279 767 767
4934 4 40890928 768 768
4937 4 40982250 769 769
4938 4 40982957 770 770
4948 4 41281256 771 771
4951 4 41283425 772 772
4960 4 41508230 773 773
4961 4 41508397 774 774
4963 4 41515332 777 777
4964 4 41515410 778 778
4965 4 41515963 779 779
4966 4 41516006 780 780
4967 4 41516008 781 781
4968 4 41516694 782 782
4969 4 41516888 783 783
32983 30 3327048 787 787
32984 30 3327090 790 790
32985 30 3327204 791 791
32986 30 3327234 798 798
4971 4 41680603 801 801
6815 5 54269985 802 802
6821 5 54367093 803 803
6823 5 54473289 804 804
6824 5 54473512 805 805
6826 5 54474160 807 807
6827 5 54475957 808 808
6842 5 55093716 809 809
6852 5 55302401 810 810
6853 5 55302520 811 811
6854 5 55306798 812 812
6855 5 55307015 813 813
6856 5 55307859 814 814
6858 5 55313192 815 815
6860 5 55313594 816 816
6861 5 55314683 817 817
6865 5 55393353 818 818
6869 5 55403563 819 819
6870 5 55406246 820 820
6872 5 55499351 822 822
6873 5 55499905 823 823
6874 5 55503899 824 824
6877 5 55606045 825 825
6878 5 55606046 826 826
6879 5 55615809 827 827
6883 5 55970620 828 828
6890 5 56250686 829 829
6891 5 56250734 830 830
6892 5 56251474 831 831
6896 5 56404896 832 832
6911 5 56681198 833 833
6912 5 56681681 834 834
6920 5 56846638 835 835
6921 5 56855861 837 837
6922 5 56871663 838 838
6923 5 56872462 839 839
6924 5 56872547 840 840
6925 5 56872657 841 841
6926 5 56872811 842 842
6929 5 56905394 843 843
6930 5 56905487 844 844
6931 5 56905537 845 845
6932 5 56905656 846 846
6933 5 56906765 847 847
6937 5 57008829 850 850
6941 5 57159987 851 851
7288 5 70791099 852 852
8024 6 20125153 853 853
8027 6 20207747 854 854
8028 6 20208183 855 855
8029 6 20208698 856 856
8030 6 20208851 857 857
8031 6 20210737 858 858
8034 6 20246711 859 859
8035 6 20248449 860 860
8040 6 20255679 861 861
8041 6 20286467 862 862
8217 6 29777147 865 865
8222 6 29884032 867 867
8235 6 30016720 868 868
8236 6 30016837 869 869
8237 6 30017636 870 870
8239 6 30018961 871 871
8240 6 30018978 872 872
8241 6 30019313 874 874
8242 6 30019327 875 875
8244 6 30019876 877 877
8245 6 30019942 878 878
8247 6 30161993 880 880
8253 6 30426216 881 881
8254 6 30426236 882 882
8257 6 30613862 883 883
8258 6 30614996 884 884
8262 6 30620501 885 885
8263 6 30636886 887 887
8359 6 36782837 889 889
8358 6 36782750 890 890
8357 6 36782628 891 891
8355 6 36782345 892 892
8354 6 36782280 893 893
8353 6 36782007 894 894
8343 6 36516866 895 895
8342 6 36516838 896 896
8332 6 36371517 898 898
9117 7 11396815 899 899
9118 7 11396853 900 900
9119 7 11397881 901 901
9120 7 11399109 902 902
9121 7 11399262 903 903
9122 7 11399286 905 905
9123 7 11399310 907 907
9126 7 11442059 908 908
9127 7 11442092 909 909
9128 7 11442455 910 910
9129 7 11443676 911 911
9130 7 11444554 912 912
9131 7 11444638 913 913
9132 7 11445117 914 914
9133 7 11459018 915 915
9135 7 11477215 916 916
9136 7 11477251 917 917
9137 7 11477254 918 918
9138 7 11477335 919 919
9139 7 11477642 920 920
9140 7 11478430 921 921
9145 7 11621880 923 923
9261 7 19058317 924 924
1338 2 2939008 925 925
1339 2 2940757 926 926
9695 7 50377753 928 928
9692 7 50365601 929 929
9691 7 50359022 931 931
9690 7 50358974 932 932
9689 7 50358852 933 933
9688 7 50358661 937 937
9687 7 50358660 938 938
9686 7 50358659 939 939
9685 7 50358655 942 942
9684 7 50358536 943 943
9683 7 50358403 944 944
9677 7 50243078 945 945
9676 7 50243021 946 946
9671 7 50146844 947 947
9668 7 50061262 949 949
9667 7 50061224 951 951
9666 7 50059999 952 952
9665 7 50059988 953 953
9664 7 50059950 954 954
9650 7 49727388 955 955
9649 7 49727324 956 956
9648 7 49727108 957 957
9647 7 49727073 958 958
9643 7 49502012 959 959
9915 7 62269596 960 960
9914 7 62266249 961 961
9993 7 67180533 962 962
9997 7 67308627 963 963
9999 7 67381282 964 964
10000 7 67381316 965 965
10001 7 67381659 967 967
10002 7 67381713 968 968
10003 7 67381814 969 969
10004 7 67381892 970 970
10005 7 67381922 971 971
10006 7 67385098 974 974
10007 7 67385816 975 975
32938 30 124679 976 976
11001 8 47685110 980 980
11000 8 47525833 981 981
10999 8 47525807 982 982
10998 8 47525712 983 983
10997 8 47525322 985 985
10996 8 47525320 986 986
10995 8 47525249 987 987
10991 8 47490887 988 988
10988 8 47221813 989 989
10982 8 46754738 990 990
10981 8 46753857 991 991
10973 8 46173290 992 992
10972 8 46166776 993 993
10971 8 46153673 995 995
10953 8 45023787 997 997
10952 8 45022557 998 998
10951 8 45021248 999 999
10949 8 44638040 1000 1000
10948 8 44637517 1001 1001
28119 23 34513743 1002 1002
28116 23 34471483 1003 1003
28115 23 34471391 1004 1004
28114 23 34471230 1005 1005
28113 23 34470984 1006 1006
28112 23 34393026 1007 1007
28109 23 34378165 1008 1008
28107 23 34377902 1009 1009
10909 8 41173646 1010 1010
10910 8 41175241 1011 1011
10911 8 41179001 1012 1012
10914 8 41254613 1013 1013
10651 8 22285769 1014 1014
10652 8 22290438 1015 1015
10653 8 22293169 1016 1016
10654 8 22293519 1017 1017
10659 8 22356257 1018 1018
10677 8 22748999 1019 1019
10680 8 22795035 1020 1020
10681 8 22795660 1021 1021
33005 30 5334033 1022 1022
13127 9 64353772 1023 1023
13126 9 64353530 1025 1025
12934 9 55582640 1027 1027
32939 30 197967 1028 1028
32266 29 10207018 1029 1029
32267 29 10208027 1030 1030
32268 29 10208340 1031 1031
32269 29 10208396 1032 1032
10373 8 9489333 1033 1033
10372 8 9489236 1034 1034
27669 22 48038965 1035 1035
14494 11 9938600 1036 1036
14493 11 9938202 1037 1037
14492 11 9938169 1038 1038
14490 11 9937595 1044 1044
14489 11 9937303 1045 1045
14488 11 9937033 1046 1046
14487 11 9936552 1047 1047
14486 11 9932858 1048 1048
28232 23 42344659 1049 1049
15521 12 4404871 1051 1051
15522 12 4406750 1052 1052
15523 12 4406762 1053 1053
15526 12 4423864 1054 1054
27359 22 29868984 1056 1056
27358 22 29868895 1057 1057
27357 22 29866741 1059 1059
27356 22 29866735 1060 1060
15362 11 70749623 1061 1061
17277 13 8385546 1063 1063
20085 15 39285072 1066 1066
18168 13 51715074 1070 1070
32981 30 3147800 1072 1072
32982 30 3147830 1073 1073
24493 18 57010667 1074 1074
6 1 512645 1075 1075
7 1 512942 1076 1076
32991 30 3665141 1078 1078
22344 17 18409697 1083 1083
22343 17 18408695 1084 1084
22342 17 18408611 1085 1085
22341 17 18406706 1086 1086
22340 17 18406691 1087 1087
22339 17 18405649 1088 1088
22338 17 18405523 1089 1089
22337 17 18404835 1090 1090
22336 17 18404702 1092 1092
22335 17 18403689 1093 1093
22334 17 18360913 1095 1095
22331 17 18191162 1096 1096
2226 2 46155613 1097 1097
2232 2 46364823 1098 1098
2233 2 46369783 1099 1099
2234 2 46370102 1100 1100
2235 2 46370133 1101 1101
25291 19 52304283 1102 1102
25292 19 52307780 1103 1103
29365 25 23700241 1107 1107
29366 25 23700272 1108 1108
29367 25 23765983 1109 1109
29368 25 23766034 1110 1110
29369 25 23766334 1112 1112
29370 25 23766912 1113 1113
29371 25 23771324 1114 1114
29376 25 23967070 1115 1115
29377 25 23968673 1116 1116
29378 25 23969016 1117 1117
29379 25 23969082 1118 1118
29380 25 23969158 1119 1119
29381 25 23969256 1120 1120
29382 25 23969408 1121 1121
29384 25 24036066 1122 1122
18231 13 60323376 1123 1123
32228 29 4100922 1124 1124
30124 25 77830044 1125 1125
13253 10 2531473 1127 1127
19525 14 77949720 1132 1132
19524 14 77948946 1134 1134
19523 14 77948933 1135 1135
19522 14 77948716 1136 1136
19521 14 77948680 1137 1137
19520 14 77948105 1139 1139
19519 14 77946998 1140 1140
4333 4 1841129 1147 1147
26874 21 50549010 1149 1149
21976 16 67166851 1150 1150
16986 12 74495898 1151 1151
16985 12 74490008 1152 1152
17156 12 82789815 1153 1153
33046 30 9837175 1154 1154
26051 20 39097354 1156 1156
23501 18 4557865 1158 1158
6627 5 43338745 1159 1159
6628 5 43338746 1160 1160
6629 5 43339858 1161 1161
6630 5 43341172 1162 1162
12111 9 12360133 1164 1164
12112 9 12360420 1165 1165
12114 9 12399449 1166 1166
12115 9 12399520 1167 1167
12116 9 12403256 1170 1170
12118 9 12429088 1171 1171
9011 7 5608876 1173 1173
15284 11 66108039 1178 1178
15281 11 66009387 1179 1179
33093 30 13245054 1180 1180
12049 9 8985039 1181 1181
12048 9 8982434 1182 1182
2800 2 79977750 1194 1194
2799 2 79977705 1195 1195
2798 2 79977661 1196 1196
2797 2 79977565 1197 1197
2796 2 79977521 1198 1198
2795 2 79977446 1199 1199
2794 2 79977408 1200 1200
2793 2 79977406 1201 1201
2792 2 79977370 1202 1202
2791 2 79977342 1203 1203
2790 2 79977334 1204 1204
2789 2 79977235 1205 1205
2788 2 79976365 1206 1206
2787 2 79972494 1207 1207
5719 5 4455303 1209 1209
33131 30 16340245 1210 1210
11567 8 74176333 1212 1212
11568 8 74176671 1213 1213
11569 8 74177081 1214 1214
29072 25 8041117 1215 1215
19400 14 73044272 1218 1218
19399 14 73042727 1219 1219
33144 30 17324306 1220 1220
33145 30 17324337 1221 1221
33146 30 17324570 1222 1222
26641 21 36952198 1225 1225
26640 21 36942415 1226 1226
26639 21 36939317 1227 1227
26638 21 36936511 1228 1228
15191 11 58763193 1232 1232
17193 12 88967424 1234 1234
17192 12 88966660 1235 1235
12058 9 9146218 1236 1236
17366 13 15669531 1238 1238
17368 13 15694414 1239 1239
17369 13 15694970 1240 1240
17371 13 15702937 1241 1241
17372 13 15703022 1242 1242
17324 13 11282662 1243 1243
33166 30 19519942 1245 1245
14339 10 67795182 1246 1246
28970 25 2556656 1247 1247
28969 25 2556629 1248 1248
33177 30 20659552 1260 1260
11324 8 66620623 1261 1261
31332 27 41807898 1262 1262
20081 15 39215204 1266 1266
20082 15 39215405 1267 1267
20083 15 39215969 1268 1268
20084 15 39215975 1269 1269
7419 5 77441702 1271 1271
6848 5 55278084 1273 1273
13095 9 63272977 1274 1274
13094 9 63272704 1275 1275
9051 7 7044503 1276 1276
28919 25 866535 1277 1277
21577 16 51397325 1279 1279
33192 30 23241603 1280 1280
33193 30 23241968 1281 1281
18188 13 53628570 1282 1282
13375 10 12105672 1283 1283
13378 10 12152468 1284 1284
30091 25 75699333 1285 1285
30092 25 75699701 1286 1286
18813 14 30171218 1288 1288
18814 14 30172283 1289 1289
18815 14 30172304 1290 1290
18822 14 30593660 1291 1291
18823 14 30593833 1292 1292
18824 14 30594916 1293 1293
18825 14 30597726 1294 1294
23334 17 70272259 1295 1295
21013 16 24636423 1296 1296
8786 6 67971219 1297 1297
8784 6 67902383 1298 1298
8781 6 67896146 1299 1299
8775 6 67535938 1300 1300
8774 6 67230454 1301 1301
8773 6 67230345 1302 1302
8772 6 67230233 1303 1303
8771 6 67219812 1304 1304
8770 6 67214140 1305 1305
8758 6 66987225 1306 1306
8757 6 66986526 1308 1308
8756 6 66986493 1309 1309
8755 6 66986336 1310 1310
8754 6 66986262 1311 1311
8753 6 66985786 1313 1313
8752 6 66985571 1314 1314
8751 6 66984478 1315 1315
3979 3 65953966 1319 1319
20375 15 55528426 1320 1320
33250 30 30775358 1321 1321
11940 9 5759318 1323 1323
11941 9 5759344 1324 1324
11942 9 5764568 1325 1325
11943 9 5764739 1327 1327
11944 9 5765115 1328 1328
11945 9 5765927 1330 1330
10628 8 20950261 1331 1331
10627 8 20950160 1332 1332
10626 8 20950141 1333 1333
10619 8 20608682 1334 1334
10618 8 20607599 1335 1335
10617 8 20602487 1336 1336
10616 8 20593554 1337 1337
10607 8 20153289 1338 1338
10606 8 20151066 1339 1339
10605 8 20150450 1340 1340
33258 30 32410746 1341 1341
18192 13 54707430 1346 1346
33261 30 33053524 1347 1347
33262 30 33053818 1348 1348
9756 7 54587452 1349 1349
23532 18 7402583 1351 1351
30240 25 82168951 1352 1352
29180 25 14239073 1353 1353
29181 25 14243594 1354 1354
29182 25 14243684 1355 1355
16622 12 63863949 1357 1357
33273 30 37574839 1358 1358
33274 30 37575739 1359 1359
24625 19 8331452 1360 1360
4313 4 991911 1362 1362
4312 4 991512 1363 1363
4311 4 991128 1364 1364
4310 4 990576 1365 1365
33275 30 38109084 1366 1366
33276 30 38109096 1367 1367
4309 4 988988 1368 1368
4308 4 988985 1369 1369
4307 4 987714 1371 1371
33277 30 38119359 1373 1373
18344 14 6347637 1377 1377
22138 17 9645428 1381 1381
973 1 63953091 1384 1384
974 1 63953220 1385 1385
19403 14 73173381 1386 1386
19404 14 73173875 1387 1387
33283 30 41226325 1389 1389
33284 30 41226338 1390 1390
33285 30 41226370 1391 1391
16895 12 71167256 1393 1393
16896 12 71167737 1394 1394
16897 12 71171286 1396 1396
16898 12 71171364 1397 1397
16899 12 71171530 1398 1398
17160 12 83195072 1402 1402
33290 30 41847679 1403 1403
33292 30 42327383 1406 1406
33293 30 42379619 1407 1407
23553 18 9288762 1408 1408
15955 12 26050007 1410 1410
15954 12 26048905 1411 1411
30333 26 9901656 1412 1412
33298 30 44232132 1413 1413
33299 30 44423500 1415 1415
12256 9 19010089 1416 1416
12257 9 19011347 1417 1417
12258 9 19011993 1418 1418
12259 9 19012556 1420 1420
12260 9 19016708 1421 1421
17243 13 5266737 1422 1422
17244 13 5266749 1423 1423
33301 30 44628546 1425 1425
33302 30 44628740 1426 1426
24561 19 486633 1427 1427
7358 5 73778566 1429 1429
7359 5 73779444 1430 1430
29098 25 10872383 1434 1434
29101 25 10873903 1435 1435
29102 25 10874273 1436 1436
33315 30 47244505 1437 1437
23363 17 70949479 1438 1438
26089 20 40005682 1442 1442
26090 20 40005683 1443 1443
26091 20 40006802 1445 1445
1433 2 6004485 1450 1450
1434 2 6005321 1452 1452
19421 14 74220500 1453 1453
33320 30 48082447 1454 1454
33321 30 48082455 1455 1455
33322 30 48082548 1456 1456
19427 14 74268218 1457 1457
19426 14 74267865 1462 1462
19425 14 74267864 1463 1463
19424 14 74267754 1464 1464
19423 14 74267650 1465 1465
19422 14 74267617 1466 1466
33323 30 48286266 1467 1467
26079 20 39922202 1468 1468
7280 5 70052456 1469 1469
7279 5 70052032 1470 1470
7278 5 70051687 1471 1471
7277 5 70050559 1474 1474
7276 5 70050512 1476 1476
7275 5 70050491 1479 1479
7272 5 70037621 1482 1482
7265 5 69878245 1483 1483
28091 23 33266735 1485 1485
15654 12 8254032 1487 1487
9892 7 61875905 1488 1488
9891 7 61874948 1489 1489
21859 16 63111048 1490 1490
21858 16 63109759 1492 1492
29068 25 7957364 1495 1495
7187 5 67266122 1496 1496
7186 5 67261392 1497 1497
7184 5 67247681 1498 1498
5001 4 48927443 1499 1499
5002 4 48951010 1500 1500
9935 7 63312896 1501 1501
33328 30 56012092 1502 1502
33329 30 56012098 1503 1503
13290 10 4205698 1504 1504
13289 10 4205517 1505 1505
491 1 32895976 1509 1509
1276 1 82410798 1510 1510
1275 1 82410266 1511 1511
1274 1 82410259 1512 1512
20417 15 57750418 1514 1514
20418 15 57750663 1515 1515
20419 15 57751105 1516 1516
33338 30 58258601 1521 1521
33339 30 58258766 1522 1522
33340 30 58259045 1524 1524
7766 6 4229830 1529 1529
15976 12 26736472 1530 1530
5594 4 79385953 1531 1531
5593 4 79385947 1532 1532
5592 4 79385915 1533 1533
5591 4 79385745 1534 1534
5590 4 79385727 1535 1535
5589 4 79385665 1536 1536
5588 4 79385645 1537 1537
5587 4 79385634 1538 1538
5586 4 79385508 1539 1539
5585 4 79385296 1540 1540
5584 4 79385261 1541 1541
5583 4 79385087 1542 1542
33344 30 61585654 1545 1545
33345 30 61585675 1546 1546
33346 30 61713046 1551 1551
33348 30 61854371 1552 1552
17598 13 29063987 1553 1553
24354 18 50341498 1555 1555
24355 18 50341578 1556 1556
28790 24 28984964 1558 1558
7781 6 4376137 1559 1559
11741 8 80235109 1560 1560
11744 8 80281503 1561 1561
11745 8 80281575 1562 1562
11747 8 80281994 1563 1563
11749 8 80282113 1564 1564
11750 8 80282449 1565 1565
11752 8 80282494 1566 1566
11753 8 80282928 1567 1567
11754 8 80283366 1568 1568
11755 8 80283492 1569 1569
11758 8 80283626 1570 1570
16945 12 72970021 1572 1572
33350 30 65473484 1574 1574
5661 4 84399501 1575 1575
5662 4 84400305 1576 1576
21068 16 34388688 1578 1578
11773 8 80499700 1584 1584
1463 2 6793860 1585 1585
1462 2 6793830 1586 1586
1461 2 6793541 1587 1587
1460 2 6793481 1588 1588
1459 2 6793163 1589 1589
1458 2 6792777 1590 1590
1457 2 6792680 1591 1591
1456 2 6792426 1592 1592
1455 2 6792095 1593 1593
1454 2 6787798 1594 1594
1453 2 6787768 1595 1595
1452 2 6787563 1596 1596
1223 1 79035913 1598 1598
3053 3 15452468 1601 1601
30084 25 75449025 1603 1603
28234 23 42351961 1605 1605
32901 29 41987709 1608 1608
32902 29 41987752 1609 1609
32903 29 41987977 1610 1610
1308 2 1818799 1611 1611
18895 14 41947714 1612 1612
18893 14 41943495 1614 1614
25598 20 10627484 1615 1615
25599 20 10628555 1616 1616
25600 20 10628668 1617 1617
28847 24 37193397 1618 1618
28846 24 37193343 1619 1619
28845 24 37193330 1620 1620
29191 25 14516470 1621 1621
29192 25 14516720 1622 1622
29195 25 14773354 1623 1623
2502 2 61042339 1624 1624
2501 2 61042331 1625 1625
13255 10 2565303 1626 1626
13254 10 2543986 1627 1627
32925 29 42392897 1628 1628
30364 26 12450271 1633 1633
30367 26 12484500 1634 1634
30369 26 12687912 1635 1635
30370 26 12688435 1636 1636
30371 26 12693557 1637 1637
30373 26 12821509 1638 1638
30374 26 12821550 1639 1639
30375 26 12822081 1640 1640
7640 5 86442085 1641 1641
10265 8 5467703 1646 1646
23321 17 69332570 1648 1648
27374 22 30224280 1649 1649
27372 22 30218830 1650 1650
27371 22 30214202 1651 1651
27370 22 30214191 1652 1652
27369 22 30213857 1654 1654
27368 22 30213304 1655 1655
27367 22 30213223 1656 1656
23478 18 3701301 1661 1661
23477 18 3700678 1664 1664
23476 18 3686314 1665 1665
23475 18 3684752 1666 1666
14400 11 2661414 1669 1669
14401 11 2661441 1670 1670
11882 9 1166744 1675 1675
8323 6 35440184 1688 1688
8322 6 35439553 1689 1689
22739 17 40806497 1694 1694
22740 17 40807465 1695 1695
15319 11 66862729 1698 1698
30420 26 14964104 1701 1701
20505 16 1882907 1703 1703
20504 16 1882891 1704 1704
20503 16 1882272 1705 1705
20502 16 1882191 1706 1706
20501 16 1882190 1707 1707
33358 30 74993203 1709 1709
33359 30 74994839 1711 1711
17209 13 1444306 1712 1712
17212 13 1444814 1713 1713
7600 5 85634566 1715 1715
7601 5 85654710 1716 1716
18253 13 65332040 1717 1717
33366 30 76215178 1719 1719
33367 30 76215229 1720 1720
33369 30 76424690 1722 1722
8896 6 80081859 1724 1724
20488 16 1373669 1726 1726
20489 16 1373871 1728 1728
20490 16 1373877 1729 1729
33371 30 76852206 1730 1730
22037 17 147773 1732 1732
30672 26 35533408 1734 1734
30628 26 29524198 1735 1735
33372 30 77390034 1738 1738
30626 26 29165839 1739 1739
17903 13 38474433 1742 1742
13102 9 64084579 1744 1744
26081 20 39943300 1746 1746
33373 30 78780288 1747 1747
5678 5 475526 1748 1748
5679 5 477726 1749 1749
5680 5 477887 1750 1750
11216 8 60006497 1751 1751
11215 8 60006196 1752 1752
6003 5 18158600 1753 1753
6004 5 18158653 1754 1754
33377 30 79514949 1756 1756
16696 12 65846786 1757 1757
16697 12 65847760 1758 1758
16698 12 65847761 1759 1759
16699 12 65848180 1760 1760
16700 12 65848213 1761 1761
16701 12 65848214 1762 1762
16702 12 65848249 1763 1763
16703 12 65848251 1764 1764
16704 12 65848309 1765 1765
16705 12 65848333 1766 1766
16706 12 65848354 1767 1767
16707 12 65848429 1768 1768
16708 12 65848552 1769 1769
16709 12 65848906 1770 1770
16710 12 65849365 1771 1771
33380 30 79758066 1775 1775
33381 30 79758156 1776 1776
14324 10 64615964 1780 1780
33382 30 79886663 1781 1781
14321 10 64546936 1782 1782
14327 10 64656359 1784 1784
33383 30 79889580 1786 1786
23506 18 6058360 1789 1789
23507 18 6058460 1790 1790
23508 18 6058989 1792 1792
33384 30 80372363 1794 1794
18187 13 53132179 1797 1797
18186 13 53132129 1798 1798
18185 13 53132092 1799 1799
18184 13 53132057 1800 1800
2971 3 12574269 1802 1802
954 1 63772327 1803 1803
953 1 63771846 1804 1804
952 1 63771516 1805 1805
951 1 63771506 1806 1806
950 1 63771297 1807 1807
33386 30 81048635 1808 1808
2821 2 82426782 1809 1809
14766 11 34167355 1810 1810
33387 30 81048859 1812 1812
33388 30 81048947 1813 1813
11845 8 83323828 1814 1814
11850 8 83325287 1815 1815
11849 8 83325206 1816 1816
11848 8 83324655 1817 1817
11847 8 83324640 1818 1818
11844 8 83322591 1819 1819
11842 8 83321991 1821 1821
11841 8 83311853 1823 1823
33389 30 81314037 1824 1824
30593 26 24765641 1828 1828
30592 26 24757925 1829 1829
33392 30 82614582 1831 1831
19112 14 54770203 1832 1832
19111 14 54766233 1833 1833
19110 14 54766215 1834 1834
33393 30 83052924 1835 1835
33394 30 83054700 1836 1836
1404 2 5378890 1839 1839
33399 30 84119085 1841 1841
23063 17 56587889 1845 1845
23064 17 56588665 1846 1846
23065 17 56589572 1847 1847
23066 17 56589878 1848 1848
32251 29 7833244 1851 1851
8932 7 1190063 1852 1852
8939 7 1307683 1854 1854
8940 7 1307939 1855 1855
8944 7 1310481 1856 1856
8946 7 1318692 1857 1857
33403 30 85554419 1858 1858
19568 15 995105 1859 1859
32318 29 12117138 1862 1862
32568 29 28013050 1864 1864
32573 29 28040442 1865 1865
6042 5 18966749 1866 1866
6041 5 18966458 1867 1867
6040 5 18966457 1868 1868
6039 5 18957770 1870 1870
31034 27 16012124 1871 1871
13096 9 63322384 1873 1873
25424 19 59423320 1874 1874
25425 19 59423379 1875 1875
23531 18 7359247 1880 1880
33406 30 88206820 1887 1887
32660 29 30716284 1888 1888
5962 5 15035361 1889 1889
33407 30 88287184 1890 1890
33408 30 88287875 1891 1891
5963 5 15040766 1892 1892
22090 17 7060602 1894 1894
22089 17 7060540 1895 1895
22088 17 7060379 1896 1896
27004 22 8856979 1897 1897
24535 18 60103537 1898 1898
24536 18 60103540 1899 1899
12090 9 10529538 1900 1900
12089 9 10529423 1901 1901
26053 20 39154708 1902 1902
25676 20 16310772 1903 1903
17480 13 20107132 1904 1904
32812 29 35446637 1905 1905
32815 29 35476862 1906 1906
32818 29 35517927 1908 1908
32819 29 35519047 1909 1909
11274 8 64387770 1911 1911
21582 16 51484518 1912 1912
26536 21 33263555 1916 1916
26537 21 33263690 1918 1918
33416 30 92251609 1919 1919
26538 21 33268342 1920 1920
26539 21 33291112 1921 1921
26540 21 33291114 1922 1922
28198 23 39027428 1924 1924
33417 30 93246794 1925 1925
24558 19 104180 1926 1926
33418 30 93658647 1928 1928
7725 5 91996440 1929 1929
31344 27 43179438 1930 1930
31345 27 43181216 1931 1931
16845 12 69109018 1934 1934
28757 24 25952876 1935 1935
28756 24 25917162 1936 1936
28754 24 25913385 1938 1938
26883 21 51699733 1939 1939
29347 25 23060095 1941 1941
29229 25 15509693 1943 1943
29227 25 15485616 1944 1944
29226 25 15485607 1945 1945
29225 25 15484829 1946 1946
22111 17 7715250 1947 1947
17314 13 10901997 1948 1948
33420 30 96931735 1949 1949
17418 13 17992497 1950 1950
26850 21 49076761 1951 1951
26851 21 49077594 1953 1953
18064 13 45250138 1958 1958
18063 13 45250062 1959 1959
32040 28 32669397 1961 1961
4120 3 73713215 1962 1962
32621 29 28815514 1963 1963
33422 30 99432870 1964 1964
15 1 869133 1965 1965
16 1 869935 1967 1967
33423 30 99587910 1969 1969
33424 30 100137331 1972 1972
18193 13 54828812 1973 1973
33426 30 100539604 1976 1976
25382 19 57084709 1977 1977
33427 30 100871942 1979 1979
33428 30 100947497 1981 1981
33429 30 100967221 1982 1982
23453 18 2936369 1983 1983
33430 30 101230778 1984 1984
33431 30 101493504 1985 1985
33432 30 101516625 1987 1987
22035 16 70775275 1990 1990
9028 7 6534967 1991 1991
9029 7 6535350 1992 1992
31017 27 14602078 1996 1996
31018 27 14603582 1997 1997
16432 12 57644985 2003 2003
16433 12 57645171 2005 2005
10082 7 71819229 2008 2008
10083 7 71820430 2009 2009
10084 7 71820684 2010 2010
10085 7 71820691 2011 2011
10086 7 71827041 2012 2012
26434 21 27126750 2013 2013
30808 27 7338323 2014 2014
30807 27 7337913 2015 2015
30806 27 7337702 2016 2016
30805 27 7337589 2017 2017
30804 27 7337299 2018 2018
30803 27 7337297 2019 2019
30802 27 7337248 2020 2020
2784 2 79660545 2021 2021
22059 17 4507855 2022 2022
22060 17 4507895 2023 2023
22061 17 4509081 2024 2024
33435 30 103975006 2027 2027
17188 12 88570209 2030 2030
29608 25 45224461 2031 2031
29607 25 45224419 2032 2032
1313 2 2044319 2033 2033
18563 14 20420444 2034 2034
10307 8 6812505 2035 2035
10306 8 6811029 2036 2036
10305 8 6809631 2037 2037
23586 18 11091765 2038 2038
923 1 63048439 2039 2039
16440 12 57796458 2041 2041
1215 1 77946549 2042 2042
1216 1 77946554 2043 2043
1217 1 77947518 2045 2045
1219 1 77947704 2046 2046
8141 6 26864010 2047 2047
27604 22 42012058 2049 2049
27605 22 42012602 2050 2050
27606 22 42012732 2051 2051
27503 22 36435667 2052 2052
27507 22 36451148 2053 2053
27509 22 36467872 2054 2054
27510 22 36468865 2056 2056
27511 22 36470573 2057 2057
27512 22 36471134 2058 2058
27513 22 36471928 2059 2059
27514 22 36479700 2060 2060
27515 22 36481309 2061 2061
27516 22 36483835 2062 2062
27520 22 36515343 2067 2067
27521 22 36515345 2068 2068
27522 22 36515636 2069 2069
27523 22 36515671 2070 2070
27524 22 36515721 2071 2071
27525 22 36515835 2072 2072
18331 14 5721795 2073 2073
18330 14 5721720 2074 2074
30133 25 78725111 2075 2075
5079 4 55104264 2077 2077
5077 4 54793134 2078 2078
5076 4 54792171 2079 2079
5068 4 54521180 2080 2080
5067 4 54520901 2082 2082
23537 18 7749903 2083 2083
33441 30 109404665 2084 2084
33442 30 109404689 2085 2085
24310 18 46755829 2086 2086
20261 15 48973935 2087 2087
20260 15 48973892 2088 2088
20256 15 48930138 2089 2089
20255 15 48924407 2090 2090
10542 8 17618082 2092 2092
10543 8 17618118 2093 2093
4155 3 76097095 2094 2094
2813 2 81995482 2095 2095
4790 4 25876557 2096 2096
9065 7 8330332 2098 2098
19365 14 71098093 2100 2100
19366 14 71104384 2104 2104
19367 14 71104413 2105 2105
19368 14 71104783 2106 2106
19369 14 71104826 2107 2107
13115 9 64141428 2109 2109
33447 30 112684200 2111 2111
33448 30 112981152 2116 2116
13960 10 43245004 2117 2117
13961 10 43245118 2118 2118
13962 10 43245178 2119 2119
5615 4 81238009 2121 2121
16620 12 63862695 2122 2122
4079 3 72651840 2123 2123
30554 26 22546621 2124 2124
30556 26 22558714 2125 2125
30558 26 22563057 2127 2127
30559 26 22563081 2128 2128
30560 26 22563131 2129 2129
3956 3 65323530 2131 2131
3957 3 65323599 2132 2132
3958 3 65324449 2133 2133
3959 3 65324831 2134 2134
3964 3 65427472 2137 2137
3971 3 65465331 2140 2140
32090 28 35128353 2141 2141
14069 10 46366330 2143 2143
7705 5 90092416 2148 2148
13231 10 1442239 2149 2149
11653 8 76915948 2150 2150
11260 8 62979895 2153 2153
17267 13 7186514 2154 2154
17268 13 7186516 2155 2155
28838 24 37006769 2157 2157
33455 30 118066208 2158 2158
33456 30 118066725 2159 2159
28836 24 36999374 2160 2160
11622 8 75852780 2162 2162
326 1 21507023 2163 2163
26217 21 12534509 2166 2166
26216 21 12532306 2168 2168
26215 21 12530912 2170 2170
26214 21 12530483 2171 2171
15226 11 59718486 2172 2172
20453 15 61775098 2173 2173
5906 5 13082862 2174 2174
5907 5 13083074 2175 2175
5908 5 13083125 2176 2176
33462 30 120822721 2178 2178
33463 30 120823065 2180 2180
33464 30 120823215 2181 2181
33465 30 120824025 2182 2182
8902 6 80796352 2184 2184
8903 6 80796408 2185 2185
33467 30 121305597 2188 2188
16207 12 41037934 2189 2189
16206 12 41033868 2191 2191
16205 12 41033099 2193 2193
16204 12 41032822 2194 2194
33469 30 121627400 2196 2196
33470 30 121632368 2197 2197
33471 30 121632408 2198 2198
33472 30 121632416 2199 2199
17273 13 8082974 2200 2200
17274 13 8084920 2203 2203
17275 13 8085067 2204 2204
17276 13 8085165 2205 2205
13803 10 38832421 2207 2207
31559 28 9764561 2208 2208
31558 28 9764282 2209 2209
31557 28 9763927 2210 2210
31556 28 9763838 2211 2211
27882 23 16274485 2213 2213
31614 28 11139921 2214 2214
31612 28 11128703 2215 2215
33473 30 123653898 2216 2216
33474 30 123917158 2217 2217
33475 30 123917266 2219 2219
19471 14 75504059 2220 2220
19472 14 75504225 2221 2221
19473 14 75504454 2222 2222
19474 14 75504488 2223 2223
19475 14 75504497 2224 2224
11899 9 3117250 2225 2225
23320 17 69304913 2227 2227
23319 17 69304560 2228 2228
33479 30 125521443 2229 2229
21820 16 62468923 2231 2231
33480 30 126170837 2232 2232
33481 30 126296061 2233 2233
13198 10 173774 2234 2234
13199 10 173832 2235 2235
13200 10 174359 2236 2236
33482 30 127046699 2237 2237
892 1 61048792 2241 2241
33485 30 128825175 2243 2243
21560 16 50641845 2244 2244
21561 16 50641884 2245 2245
21562 16 50642540 2246 2246
21563 16 50642649 2247 2247
21564 16 50808700 2248 2248
21565 16 50810127 2249 2249
21566 16 50810445 2250 2250
33486 30 129590914 2251 2251
33487 30 129591090 2255 2255
31399 28 3440772 2258 2258
31400 28 3441365 2259 2259
31401 28 3442826 2260 2260
1853 2 21573499 2261 2261
21988 16 67664612 2264 2264
29830 25 59309311 2265 2265
29829 25 59308916 2266 2266
29828 25 59308497 2267 2267
33491 30 132302090 2272 2272
4255 3 82421010 2273 2273
4253 3 82416691 2274 2274
24307 18 46497816 2275 2275
23376 17 71461477 2276 2276
23375 17 71461413 2277 2277
23541 18 7784786 2279 2279
25772 20 21276409 2280 2280
25773 20 21277790 2281 2281
33496 30 134762973 2282 2282
30137 25 78855659 2285 2285
30138 25 78855726 2286 2286
30139 25 78855973 2289 2289
30140 25 78856018 2290 2290
22048 17 3010266 2297 2297
33498 30 135602671 2303 2303
33499 30 135647586 2320 2320
33500 30 135647654 2322 2322
33501 30 135650390 2329 2329
17132 12 81128087 2332 2332
17133 12 81128097 2333 2333
17136 12 81139789 2335 2335
17140 12 81174420 2336 2336
18058 13 45087094 2337 2337
23092 17 57240358 2338 2338
23094 17 57242437 2340 2340
17113 12 80087279 2341 2341
1379 2 4769256 2343 2343
33502 30 136763360 2345 2345
30192 25 80450354 2348 2348
27671 22 48293989 2355 2355
2902 3 4260588 2357 2357
30831 27 9065678 2358 2358
33505 30 138283104 2359 2359
20492 16 1463592 2361 2361
20493 16 1463907 2363 2363
20494 16 1463972 2364 2364
33506 30 138458108 2365 2365
18268 13 65926904 2367 2367
18267 13 65926876 2369 2369
4870 4 33231587 2375 2375
32201 29 342668 2376 2376
30705 27 1675710 2379 2379
22047 17 2943415 2380 2380
82 1 5662778 2381 2381
81 1 5662763 2382 2382
80 1 5662733 2383 2383
79 1 5662699 2384 2384
78 1 5662522 2385 2385
28235 23 42360836 2386 2386
12608 9 41217439 2387 2387
14359 10 70183488 2388 2388
14344 10 69431156 2390 2390
22175 17 13328598 2391 2391
31460 28 5930781 2393 2393
31465 28 6120928 2394 2394
22038 17 443519 2395 2395
28811 24 31531321 2396 2396
4293 4 142374 2397 2397
4292 4 141636 2398 2398
31329 27 41326680 2399 2399
31328 27 41324874 2400 2400
31327 27 41324736 2401 2401
17966 13 40731270 2402 2402
17967 13 40732544 2403 2403
30033 25 73073996 2404 2404
10148 7 77311484 2405 2405
10149 7 77311563 2406 2406
2943 3 10242781 2407 2407
14545 11 13767595 2408 2408
14547 11 13786471 2409 2409
19225 14 60894833 2411 2411
19223 14 60310085 2412 2412
19222 14 60307829 2413 2413
19221 14 60307821 2414 2414
19220 14 60307455 2416 2416
19219 14 60291342 2417 2417
30510 26 19901155 2418 2418
28893 24 38315620 2419 2419
28892 24 38314910 2421 2421
28891 24 38314575 2422 2422
28890 24 38314543 2423 2423
28889 24 38314530 2424 2424
4422 4 6020985 2425 2425
4423 4 6021121 2426 2426
4424 4 6021365 2427 2427
4425 4 6023687 2429 2429
4428 4 6039971 2431 2431
21950 16 65608224 2432 2432
21951 16 65608406 2433 2433
21952 16 65608426 2434 2434
33510 30 149474676 2438 2438
33511 30 149474826 2439 2439
33512 30 149475144 2440 2440
33513 30 149475211 2441 2441
33514 30 149475334 2443 2443
8742 6 66686102 2449 2449
26082 20 39950890 2450 2450
28939 25 2420823 2451 2451
28940 25 2421526 2452 2452
33516 30 150067023 2453 2453
6011 5 18279282 2454 2454
23721 18 16799491 2455 2455
32320 29 12268664 2457 2457
32323 29 12410990 2459 2459
24251 18 43938146 2460 2460
24250 18 43935739 2461 2461
24244 18 43849512 2462 2462
24242 18 43835156 2463 2463
24240 18 43810976 2465 2465
15466 11 78785592 2466 2466
13196 10 164837 2467 2467
5543 4 78252740 2468 2468
5542 4 78252725 2469 2469
33519 30 153659533 2472 2472
33520 30 153659678 2473 2473
18153 13 51148300 2474 2474
5667 4 84606069 2475 2475
5666 4 84605944 2476 2476
5665 4 84600269 2477 2477
5664 4 84599920 2478 2478
5663 4 84599509 2479 2479
19960 15 24737946 2481 2481
19961 15 24743232 2483 2483
19962 15 24743552 2484 2484
19963 15 24743553 2485 2485
19964 15 24743656 2486 2486
19965 15 24743758 2487 2487
19966 15 24743976 2488 2488
33521 30 154069847 2490 2490
33522 30 154070265 2492 2492
33523 30 154070358 2494 2494
13014 9 58906678 2511 2511
13013 9 58906482 2512 2512
33525 30 154690573 2514 2514
33526 30 154690594 2515 2515
28781 24 28492718 2517 2517
33528 30 155079444 2518 2518
8883 6 78590737 2523 2523
17165 12 83468490 2524 2524
19806 15 17366615 2525 2525
10123 7 76248835 2529 2529
10122 7 76248772 2530 2530
33530 30 156811927 2532 2532
28844 24 37177779 2534 2534
22981 17 49452843 2535 2535
22980 17 49452613 2536 2536
22979 17 49447027 2537 2537
12967 9 56654600 2538 2538
10185 7 77688540 2540 2540
10184 7 77688391 2541 2541
17072 12 78715523 2548 2548
17070 12 78675051 2549 2549
17069 12 78660076 2550 2550
17068 12 78659030 2552 2552
26430 21 26141041 2553 2553
11840 8 83306838 2554 2554
30630 26 29649770 2555 2555
30629 26 29649697 2556 2556
10277 8 5509881 2559 2559
14443 11 6588596 2560 2560
14442 11 6588116 2562 2562
14441 11 6588044 2563 2563
14437 11 6532600 2564 2564
33535 30 163008029 2565 2565
14431 11 6423085 2567 2567
14430 11 6419516 2569 2569
14429 11 6416024 2570 2570
17264 13 6930923 2571 2571
8962 7 2385437 2572 2572
8963 7 2385491 2573 2573
22064 17 4777749 2577 2577
26490 21 31769248 2580 2580
26491 21 31769339 2581 2581
26493 21 31799095 2582 2582
26494 21 31799107 2583 2583
26495 21 31799438 2584 2584
26496 21 31799756 2590 2590
26497 21 31799852 2591 2591
26498 21 31799951 2592 2592
26499 21 31799955 2593 2593
26500 21 31800014 2594 2594
26501 21 31800075 2595 2595
15580 12 5458311 2596 2596
15579 12 5457879 2597 2597
13201 10 323972 2599 2599
13202 10 324139 2601 2601
13203 10 324143 2602 2602
13204 10 324168 2603 2603
7399 5 76420280 2605 2605
20414 15 57729396 2606 2606
20415 15 57730529 2607 2607
20416 15 57730808 2608 2608
33539 30 166492339 2609 2609
5711 5 3345553 2610 2610
21813 16 61958688 2612 2612
21812 16 61958685 2613 2613
21811 16 61958487 2614 2614
21810 16 61958386 2615 2615
23221 17 66414592 2617 2617
23220 17 66407760 2618 2618
33542 30 169324372 2619 2619
33543 30 169407209 2622 2622
33544 30 169407292 2623 2623
33545 30 169407788 2624 2624
33546 30 169414046 2625 2625
33547 30 169414118 2626 2626
33548 30 169414528 2627 2627
31609 28 10968867 2628 2628
33549 30 169903544 2630 2630
31054 27 17258386 2631 2631
31055 27 17260362 2632 2632
24615 19 7427734 2633 2633
33550 30 170731248 2634 2634
33551 30 170739482 2635 2635
33552 30 170760006 2636 2636
33553 30 170765503 2637 2637
33554 30 170765706 2638 2638
17162 12 83433043 2639 2639
18150 13 49693543 2641 2641
33558 30 171014855 2642 2642
33559 30 171022332 2643 2643
18149 13 49648182 2644 2644
18148 13 49648158 2645 2645
18147 13 49646331 2646 2646
17161 12 83386187 2647 2647
26134 21 6932713 2649 2649
26135 21 6932732 2650 2650
33562 30 171396057 2651 2651
33563 30 171415693 2654 2654
28635 24 16559001 2656 2656
28634 24 16559000 2657 2657
17310 13 10467994 2658 2658
15755 12 14045671 2661 2661
33566 30 172794881 2662 2662
33567 30 172795392 2663 2663
33568 30 172795633 2664 2664
17617 13 30304879 2665 2665
17618 13 30352528 2666 2666
17619 13 30352883 2667 2667
17620 13 30352928 2668 2668
17621 13 30353017 2669 2669
17622 13 30353020 2670 2670
17987 13 41418279 2672 2672
17986 13 41417568 2673 2673
17978 13 41053190 2675 2675
17974 13 41011865 2676 2676
1128 1 72467676 2678 2678
9699 7 50535633 2680 2680
33569 30 177051967 2681 2681
23525 18 6725464 2683 2683
23524 18 6725413 2685 2685
33570 30 177052491 2686 2686
33571 30 177052494 2687 2687
33572 30 177052542 2688 2688
33573 30 177052596 2689 2689
33574 30 177052851 2690 2690
33575 30 177052869 2691 2691
8990 7 3320590 2693 2693
8989 7 3320551 2695 2695
8988 7 3320188 2697 2697
8987 7 3320052 2699 2699
8986 7 3319987 2700 2700
33576 30 177187278 2702 2702
22073 17 6152471 2703 2703
22072 17 6152116 2704 2704
23361 17 70868531 2706 2706
23360 17 70868482 2707 2707
23353 17 70859000 2708 2708
23352 17 70850719 2709 2709
23350 17 70850623 2710 2710
23349 17 70850395 2711 2711
23348 17 70850264 2712 2712
23345 17 70849123 2713 2713
23344 17 70849036 2715 2715
1709 2 16693485 2718 2718
1710 2 16693686 2719 2719
1711 2 16697337 2720 2720
1712 2 16698849 2721 2721
1713 2 16698943 2722 2722
1714 2 16699961 2723 2723
1715 2 16701492 2724 2724
24308 18 46505855 2729 2729
24552 19 11 2730 2730
26221 21 13083163 2732 2732
33580 30 181199346 2734 2734
11788 8 81917643 2735 2735
11789 8 81918061 2736 2736
9343 7 29704198 2739 2739
9342 7 29704033 2740 2740
9341 7 29703880 2741 2741
9340 7 29703853 2742 2742
30681 26 37739964 2743 2743
33581 30 182402593 2744 2744
1260 1 80775434 2745 2745
17235 13 4481479 2747 2747
6241 5 29409910 2748 2748
6240 5 29409901 2749 2749
6238 5 29409457 2750 2750
6237 5 29405902 2751 2751
6236 5 29405869 2752 2752
6235 5 29404318 2753 2753
6234 5 29403738 2754 2754
6233 5 29403639 2755 2755
6230 5 29372287 2756 2756
6229 5 29371905 2757 2757
23441 18 2298217 2763 2763
23447 18 2475219 2769 2769
23446 18 2475154 2770 2770
23445 18 2475036 2771 2771
23443 18 2474396 2772 2772
33584 30 184314831 2773 2773
1868 2 22517799 2781 2781
33585 30 185103013 2782 2782
33586 30 185103023 2783 2783
3096 3 17147008 2784 2784
3095 3 17145561 2785 2785
3094 3 17145452 2786 2786
3093 3 17144711 2787 2787
3092 3 17144572 2788 2788
30617 26 28009035 2791 2791
23599 18 11296551 2792 2792
23600 18 11296834 2793 2793
33589 30 188249585 2795 2795
23551 18 9200439 2797 2797
734 1 53006287 2798 2798
26237 21 14632913 2800 2800
1357 2 3446369 2801 2801
2944 3 10553251 2802 2802
8490 6 47362948 2804 2804
33592 30 191008716 2805 2805
33593 30 191008728 2806 2806
8492 6 47365725 2809 2809
8493 6 47365830 2810 2810
8494 6 47365915 2811 2811
8495 6 47365937 2812 2812
8496 6 47366416 2814 2814
8498 6 47367037 2815 2815
8499 6 47374980 2816 2816
8500 6 47374996 2817 2817
8501 6 47375039 2818 2818
8502 6 47375059 2819 2819
31805 28 20555563 2820 2820
31806 28 20555989 2821 2821
11675 8 77730209 2822 2822
13026 9 59345904 2824 2824
13027 9 59345939 2825 2825
13029 9 59346343 2827 2827
13030 9 59346406 2828 2828
26147 21 9336463 2829 2829
26146 21 9336322 2830 2830
26145 21 9336261 2831 2831
17232 13 4351508 2838 2838
32180 28 40044185 2840 2840
18199 13 57608135 2841 2841
8901 6 80685027 2842 2842
8900 6 80678426 2844 2844
8899 6 80678420 2845 2845
33594 30 193385367 2847 2847
33595 30 193385442 2848 2848
33596 30 193385461 2849 2849
8904 6 80796630 2851 2851
19434 14 74869094 2855 2855
19435 14 74869319 2856 2856
19436 14 74872013 2857 2857
19437 14 74872198 2858 2858
19438 14 74872849 2859 2859
19439 14 74872957 2860 2860
19440 14 74873137 2861 2861
19441 14 74873383 2862 2862
18334 14 5769801 2863 2863
18335 14 5769843 2864 2864
14446 11 6764410 2866 2866
14445 11 6764246 2868 2868
33598 30 194260331 2869 2869
12364 9 27827363 2870 2870
17816 13 34918394 2871 2871
17817 13 34920433 2872 2872
17818 13 34920825 2873 2873
17819 13 34921057 2874 2874
17820 13 34921248 2875 2875
3896 3 63821411 2876 2876
3899 3 63912143 2878 2878
3903 3 63923477 2882 2882
3907 3 64049876 2883 2883
3908 3 64050081 2884 2884
3909 3 64050971 2885 2885
3910 3 64051673 2886 2886
3911 3 64051832 2887 2887
3920 3 64053300 2888 2888
3921 3 64053391 2889 2889
3943 3 64564381 2890 2890
3949 3 65051402 2894 2894
4321 4 1586871 2895 2895
4322 4 1587593 2896 2896
23002 17 49920119 2898 2898
11689 8 78149015 2904 2904
11690 8 78149145 2912 2912
11691 8 78149186 2913 2913
28951 25 2485769 2916 2916
28952 25 2487286 2917 2917
28953 25 2487294 2918 2918
28954 25 2489390 2919 2919
28955 25 2489626 2920 2920
28956 25 2489824 2921 2921
28957 25 2490016 2922 2922
33601 30 198048488 2923 2923
4958 4 41424623 2925 2925
5025 4 51460958 2926 2926
5024 4 51460682 2927 2927
33604 30 199857910 2931 2931
32182 28 40168070 2932 2932
27337 22 27408398 2933 2933
27338 22 27408984 2934 2934
30063 25 74308371 2935 2935
30062 25 74308358 2936 2936
30061 25 74308308 2937 2937
30060 25 74308177 2938 2938
30059 25 74306970 2939 2939
30057 25 74303276 2940 2940
20427 15 58039299 2942 2942
30577 26 24210487 2943 2943
30576 26 24210343 2944 2944
26086 20 39994588 2945 2945
33606 30 200778625 2947 2947
25588 20 10219907 2948 2948
25591 20 10221882 2949 2949
14386 11 925875 2950 2950
14385 11 919013 2951 2951
14384 11 918901 2952 2952
14383 11 918821 2953 2953
14382 11 918628 2954 2954
14298 10 62648128 2959 2959
14299 10 62648138 2960 2960
14300 10 62648455 2961 2961
14301 10 62648883 2962 2962
14302 10 62652302 2964 2964
15077 11 55254221 2968 2968
15080 11 55426506 2969 2969
15082 11 55449042 2970 2970
3289 3 27222474 2971 2971
2221 2 46058647 2972 2972
8851 6 73733211 2975 2975
23407 17 75117170 2976 2976
23406 17 75116935 2977 2977
708 1 49381805 2978 2978
17420 13 18087915 2979 2979
28743 24 25001001 2983 2983
16159 12 35924156 2984 2984
33608 30 205581028 2987 2987
30696 26 40149837 2988 2988
33609 30 205787674 2989 2989
33610 30 205787687 2990 2990
33611 30 205787868 2991 2991
33612 30 205787878 2992 2992
13236 10 1677086 2995 2995
13237 10 1678424 2996 2996
17077 12 78913083 2998 2998
17078 12 78913085 2999 2999
24750 19 20093255 3000 3000
24751 19 20094065 3001 3001
24753 19 20252902 3002 3002
24754 19 20253074 3003 3003
24755 19 20253448 3004 3004
24756 19 20253828 3005 3005
24758 19 20268084 3006 3006
24766 19 20522661 3008 3008
24769 19 20537915 3009 3009
24770 19 20537999 3010 3010
18067 13 45284153 3016 3016
14313 10 64102746 3017 3017
14312 10 64102710 3018 3018
27625 22 44208165 3020 3020
27624 22 44207682 3022 3022
27623 22 44207605 3023 3023
27622 22 44207117 3024 3024
27621 22 44205681 3025 3025
27620 22 44205678 3026 3026
4758 4 24462155 3027 3027
4757 4 24461604 3028 3028
4756 4 24459983 3029 3029
8732 6 64851438 3030 3030
17971 13 40932592 3032 3032
16878 12 70746331 3033 3033
16877 12 70746329 3034 3034
33616 30 211182183 3035 3035
25788 20 21659199 3036 3036
25787 20 21657840 3037 3037
25786 20 21657527 3038 3038
26098 20 41318608 3041 3041
25332 19 54251913 3042 3042
33620 30 212884919 3043 3043
33621 30 212885124 3044 3044
33622 30 212885248 3045 3045
33623 30 212885300 3046 3046
33624 30 212885371 3048 3048
33625 30 212885689 3054 3054
33626 30 212886036 3055 3055
30237 25 82024711 3056 3056
33628 30 213373927 3057 3057
2980 3 13219241 3059 3059
9759 7 54591619 3060 3060
9758 7 54590944 3061 3061
33632 30 214412768 3065 3065
33633 30 214670762 3067 3067
33634 30 214670819 3069 3069
3892 3 62253678 3073 3073
25154 19 42400599 3074 3074
25153 19 42400227 3075 3075
25152 19 42394573 3076 3076
1261 1 80851910 3078 3078
3073 3 15815097 3084 3084
26757 21 44434544 3085 3085
26759 21 44434750 3086 3086
26760 21 44434760 3087 3087
33636 30 215895182 3089 3089
25253 19 48964211 3090 3090
25252 19 48964202 3091 3091
21809 16 61904244 3092 3092
21808 16 61904101 3093 3093
21807 16 61893652 3094 3094
21806 16 61890692 3095 3095
21805 16 61887160 3096 3096
21804 16 61882162 3097 3097
28819 24 34058563 3098 3098
28818 24 34056760 3099 3099
28817 24 34056395 3100 3100
28816 24 34056394 3101 3101
24622 19 7959566 3102 3102
12298 9 20720996 3104 3104
10072 7 71278406 3106 3106
10071 7 71278285 3107 3107
12671 9 44484564 3108 3108
12672 9 44502162 3109 3109
12673 9 44502246 3110 3110
12674 9 44502340 3111 3111
12676 9 44522533 3112 3112
12677 9 44523972 3113 3113
12678 9 44524000 3114 3114
12679 9 44524260 3115 3115
12682 9 44560460 3116 3116
12690 9 44683288 3117 3117
12692 9 44699493 3118 3118
12693 9 44700481 3119 3119
12694 9 44700482 3120 3120
12695 9 44701191 3121 3121
12697 9 44719009 3122 3122
12702 9 44949836 3124 3124
12703 9 44962776 3125 3125
29943 25 64346497 3127 3127
29939 25 64005418 3128 3128
16981 12 74274861 3129 3129
33640 30 218839451 3131 3131
33641 30 218839533 3132 3132
13567 10 28621911 3133 3133
33642 30 219182273 3134 3134
32184 28 40177709 3135 3135
4295 4 149277 3136 3136
4294 4 148848 3137 3137
17337 13 11995682 3141 3141
17341 13 12124625 3142 3142
1859 2 21708572 3143 3143
27031 22 9473515 3145 3145
27030 22 9473307 3146 3146
27029 22 9473284 3147 3147
27028 22 9473059 3148 3148
27027 22 9473021 3149 3149
27026 22 9472836 3150 3150
30409 26 13900508 3151 3151
30408 26 13900421 3152 3152
8421 6 43451738 3153 3153
33644 30 222602764 3154 3154
33645 30 222602854 3155 3155
28843 24 37174338 3156 3156
28842 24 37174172 3157 3157
33647 30 222892947 3160 3160
29185 25 14374441 3162 3162
29186 25 14374733 3163 3163
29187 25 14375639 3164 3164
33650 30 223467433 3166 3166
22106 17 7625547 3167 3167
14343 10 69427722 3171 3171
14357 10 70172735 3172 3172
13137 9 64721032 3173 3173
13136 9 64720664 3174 3174
18132 13 47120726 3175 3175
18110 13 46098196 3178 3178
15384 11 71713538 3181 3181
15383 11 71711595 3182 3182
15382 11 71711258 3183 3183
22755 17 41543304 3184 3184
10245 8 4319191 3185 3185
73 1 5601017 3186 3186
74 1 5604402 3187 3187
75 1 5605984 3188 3188
76 1 5606008 3189 3189
17167 12 84571256 3190 3190
17168 12 84571328 3191 3191
6216 5 28914408 3193 3193
6215 5 28913935 3194 3194
6214 5 28913689 3195 3195
6213 5 28913676 3196 3196
11572 8 74247223 3197 3197
28599 24 15333590 3198 3198
28602 24 15478084 3199 3199
28183 23 38754610 3200 3200
28164 23 37016871 3201 3201
7831 6 7602646 3207 3207
7830 6 7601152 3208 3208
7828 6 7599926 3209 3209
33655 30 231835955 3211 3211
7827 6 7597407 3212 3212
7826 6 7597377 3213 3213
7825 6 7597354 3214 3214
7824 6 7597062 3217 3217
7823 6 7596596 3218 3218
7822 6 7596288 3219 3219
7821 6 7596197 3220 3220
7818 6 7581533 3221 3221
29274 25 20155378 3225 3225
21062 16 33888217 3226 3226
26153 21 10291864 3227 3227
26154 21 10292355 3229 3229
26155 21 10292737 3230 3230
26156 21 10293041 3233 3233
26157 21 10293150 3234 3234
26158 21 10293267 3235 3235
26159 21 10293383 3236 3236
26161 21 10311734 3237 3237
23301 17 68456496 3239 3239
23300 17 68456491 3240 3240
20105 15 40636121 3241 3241
10927 8 41912701 3242 3242
33656 30 234039205 3243 3243
4362 4 3018884 3244 3244
4363 4 3018916 3245 3245
4364 4 3019760 3246 3246
4365 4 3020227 3247 3247
4366 4 3020684 3248 3248
4367 4 3021263 3249 3249
4368 4 3021630 3251 3251
33657 30 234633169 3253 3253
17179 12 86803684 3254 3254
17183 12 87249028 3256 3256
33659 30 235734518 3257 3257
33660 30 235734866 3259 3259
17182 12 87243691 3260 3260
33662 30 235830536 3261 3261
33663 30 235830539 3262 3262
33664 30 235830572 3263 3263
18189 13 54064063 3271 3271
20429 15 58114983 3274 3274
6979 5 58649797 3275 3275
6978 5 58521859 3276 3276
6977 5 58520870 3277 3277
6974 5 58518792 3278 3278
6973 5 58517614 3279 3279
6972 5 58510417 3280 3280
26745 21 42748560 3281 3281
22658 17 37016236 3282 3282
24715 19 17357558 3283 3283
24716 19 17357904 3284 3284
24717 19 17358054 3285 3285
24722 19 17616762 3286 3286
24723 19 17616772 3287 3287
2853 2 84420976 3290 3290
14392 11 2443596 3291 3291
33666 30 239702486 3292 3292
32893 29 41218303 3293 3293
32892 29 41218118 3294 3294
33667 30 239922673 3297 3297
5660 4 84286556 3298 3298
15175 11 58500521 3299 3299
15174 11 58500492 3300 3300
15173 11 58500470 3301 3301
15172 11 58500174 3302 3302
15171 11 58500133 3303 3303
29288 25 21007646 3304 3304
29290 25 21007677 3305 3305
33668 30 241071141 3306 3306
33669 30 241071295 3307 3307
29034 25 6405043 3308 3308
28904 24 38562706 3309 3309
28905 24 38564346 3310 3310
28906 24 38564381 3311 3311
28907 24 38565076 3312 3312
17082 12 79083377 3314 3314
17149 12 82493383 3317 3317
17150 12 82493384 3318 3318
17152 12 82493545 3319 3319
17153 12 82493563 3320 3320
17154 12 82493572 3321 3321
33671 30 242737586 3322 3322
33672 30 242737758 3323 3323
19504 14 77727336 3326 3326
19505 14 77727401 3327 3327
19506 14 77728513 3328 3328
19507 14 77728597 3329 3329
15683 12 10724344 3330 3330
13833 10 39569394 3331 3331
13832 10 39569213 3332 3332
13831 10 39569196 3333 3333
13830 10 39569061 3334 3334
13828 10 39563107 3335 3335
13827 10 39558387 3336 3336
13826 10 39556355 3337 3337
6036 5 18886912 3339 3339
33673 30 244001466 3340 3340
33674 30 244001503 3341 3341
10230 8 2635020 3344 3344
10229 8 2634796 3346 3346
33675 30 244055210 3348 3348
33676 30 244055337 3349 3349
33677 30 244055705 3350 3350
24588 19 5696655 3353 3353
24587 19 5696520 3354 3354
24586 19 5696501 3355 3355
33679 30 244175922 3356 3356
24591 19 5879686 3357 3357
33681 30 244376884 3360 3360
33682 30 244376927 3361 3361
33683 30 244376930 3362 3362
10370 8 9372908 3365 3365
10369 8 9372898 3366 3366
10368 8 9372756 3367 3367
10367 8 9372713 3368 3368
10366 8 9372654 3369 3369
10365 8 9372562 3370 3370
11798 8 82008719 3373 3373
11797 8 82008666 3374 3374
11796 8 82008616 3375 3375
11795 8 82008613 3376 3376
11794 8 82007632 3377 3377
11793 8 82007562 3378 3378
11792 8 81962907 3379 3379
2065 2 39777203 3381 3381
2066 2 39777372 3382 3382
2067 2 39781095 3383 3383
30684 26 39381870 3384 3384
16175 12 40133580 3385 3385
26454 21 29727801 3386 3386
15993 12 27115685 3387 3387
33691 30 249015831 3388 3388
33692 30 249015912 3389 3389
33693 30 249015921 3390 3390
33694 30 249016104 3391 3391
33695 30 249339217 3394 3394
25346 19 55232769 3396 3396
32142 28 38230330 3399 3399
32141 28 38229941 3401 3401
15486 11 79752128 3402 3402
33696 30 249481257 3403 3403
17279 13 8394454 3405 3405
17278 13 8394361 3407 3407
19281 14 65702310 3409 3409
19282 14 65722040 3410 3410
19283 14 65722548 3411 3411
19284 14 65723737 3412 3412
19285 14 65724922 3413 3413
17884 13 37596394 3414 3414
17883 13 37593212 3415 3415
29272 25 20152735 3416 3416
29271 25 20152654 3417 3417
29270 25 20152242 3418 3418
29269 25 20151658 3419 3419
20400 15 57018255 3422 3422
1319 2 2317441 3426 3426
20591 16 7700827 3427 3427
20590 16 7700772 3428 3428
17995 13 41556560 3429 3429
17994 13 41556147 3430 3430
26178 21 11343660 3431 3431
26183 21 11440600 3435 3435
26189 21 11788510 3438 3438
26190 21 11788514 3439 3439
26192 21 11789397 3440 3440
26193 21 11789401 3441 3441
2001 2 33955490 3442 3442
19666 15 11102409 3443 3443
19667 15 11102883 3444 3444
19668 15 11103247 3445 3445
19669 15 11104225 3446 3446
19670 15 11105126 3447 3447
33701 30 258050129 3450 3450
33702 30 258159119 3451 3451
1376 2 4597430 3452 3452
1377 2 4597444 3453 3453
1378 2 4597599 3454 3454
13549 10 27059039 3455 3455
13548 10 27058840 3456 3456
13547 10 27049362 3457 3457
13546 10 27047364 3458 3458
30565 26 22883650 3460 3460
30568 26 22907190 3461 3461
6694 5 48946875 3463 3463
1701 2 16417282 3465 3465
1702 2 16417367 3467 3467
33703 30 260426911 3468 3468
1704 2 16432864 3469 3469
1705 2 16432906 3470 3470
25151 19 42307686 3471 3471
33705 30 261168414 3472 3472
33706 30 261169494 3473 3473
2988 3 13812587 3474 3474
23076 17 56644417 3475 3475
23075 17 56644345 3476 3476
23074 17 56643278 3477 3477
23073 17 56642608 3478 3478
23072 17 56641414 3479 3479
23071 17 56641295 3480 3480
23070 17 56640050 3481 3481
21815 16 61967290 3482 3482
28947 25 2475907 3484 3484
90 1 5996627 3488 3488
1352 2 3413906 3489 3489
33710 30 263652142 3490 3490
33711 30 263652218 3491 3491
33712 30 263652261 3492 3492
30209 25 80719698 3494 3494
33713 30 264202185 3495 3495
33714 30 264202197 3496 3496
33715 30 264202220 3497 3497
2966 3 12396849 3498 3498
19355 14 70545237 3499 3499
3644 3 48531365 3500 3500
9940 7 63809898 3501 3501
24206 18 40894763 3502 3502
24205 18 40894496 3503 3503
24204 18 40894494 3504 3504
22850 17 46159846 3505 3505
20440 15 59849753 3508 3508
33721 30 266839682 3509 3509
11926 9 4982293 3511 3511
24470 18 56081583 3512 3512
23034 17 52512789 3517 3517
22876 17 46786121 3518 3518
22877 17 46786348 3519 3519
22878 17 46793268 3520 3520
22879 17 46793271 3521 3521
22880 17 46793882 3522 3522
22882 17 46809972 3523 3523
22883 17 46811072 3524 3524
10375 8 9526572 3525 3525
12982 9 57040893 3526 3526
12984 9 57042416 3527 3527
12985 9 57043110 3528 3528
12986 9 57049189 3529 3529
12987 9 57049361 3530 3530
12988 9 57049582 3531 3531
12989 9 57049907 3532 3532
12990 9 57050235 3533 3533
1682 2 15771734 3535 3535
1681 2 15771408 3536 3536
1676 2 15753450 3537 3537
1675 2 15753216 3538 3538
36 1 3585122 3539 3539
37 1 3585204 3540 3540
38 1 3585209 3541 3541
39 1 3585241 3542 3542
40 1 3585375 3543 3543
41 1 3585409 3544 3544
42 1 3585956 3545 3545
43 1 3588813 3546 3546
44 1 3590540 3548 3548
45 1 3591034 3549 3549
46 1 3591321 3550 3550
47 1 3591570 3551 3551
29278 25 20308440 3555 3555
32303 29 10956547 3557 3557
32304 29 10956700 3558 3558
315 1 21296811 3559 3559
318 1 21302249 3560 3560
320 1 21307404 3562 3562
9031 7 6572211 3583 3583
18183 13 53077682 3584 3584
18182 13 53077345 3585 3585
31304 27 38276788 3589 3589
33728 30 274949019 3590 3590
33729 30 274949998 3593 3593
5537 4 77425427 3594 3594
5538 4 77425526 3595 3595
29106 25 11069646 3600 3600
29107 25 11069783 3601 3601
29108 25 11069834 3602 3602
33730 30 275230110 3603 3603
28944 25 2435529 3604 3604
28945 25 2435701 3605 3605
30690 26 40112125 3609 3609
30698 26 40165284 3610 3610
33732 30 275611524 3611 3611
26120 21 3590984 3612 3612
33737 30 276691740 3613 3613
23808 18 23790077 3614 3614
3175 3 22300626 3615 3615
10246 8 4712642 3616 3616
14333 10 66054353 3617 3617
14332 10 66054333 3618 3618
26977 22 7960604 3619 3619
33739 30 278499505 3621 3621
3000 3 13906941 3622 3622
3001 3 13907471 3623 3623
3002 3 13909385 3624 3624
18429 14 12503971 3626 3626
18430 14 12504041 3627 3627
18432 14 12506478 3629 3629
18433 14 12506493 3630 3630
18434 14 12506689 3631 3631
18435 14 12506722 3632 3632
18436 14 12509581 3633 3633
18437 14 12510353 3634 3634
18438 14 12510776 3635 3635
18439 14 12510785 3636 3636
10274 8 5488334 3640 3640
7580 5 84836815 3642 3642
7579 5 84836813 3643 3643
33740 30 280188754 3644 3644
7035 5 60477168 3647 3647
33741 30 281293770 3648 3648
33742 30 281293797 3649 3649
14427 11 6411097 3650 3650
14428 11 6411172 3651 3651
14432 11 6445926 3652 3652
33745 30 282107452 3655 3655
32290 29 10776686 3657 3657
13292 10 4393743 3659 3659
13293 10 4394774 3660 3660
13294 10 4400040 3661 3661
13295 10 4401738 3662 3662
13296 10 4402513 3663 3663
27913 23 19865512 3665 3665
30469 26 18409632 3666 3666
14809 11 41431928 3667 3667
14808 11 41431918 3668 3668
22057 17 4229670 3669 3669
22058 17 4229836 3670 3670
33750 30 286323574 3671 3671
12964 9 56604454 3674 3674
12963 9 56604120 3675 3675
12962 9 56603818 3676 3676
12961 9 56603399 3677 3677
12956 9 56581040 3678 3678
12955 9 56580993 3679 3679
12946 9 56317540 3680 3680
12945 9 56301942 3681 3681
12944 9 56298969 3682 3682
24634 19 9353777 3684 3684
24633 19 9353759 3685 3685
1423 2 5641371 3686 3686
33751 30 289258831 3687 3687
28887 24 38298066 3688 3688
28886 24 38297998 3689 3689
28885 24 38297826 3690 3690
33752 30 289272719 3691 3691
33753 30 289273358 3692 3692
28884 24 38292844 3694 3694
28883 24 38292472 3695 3695
28882 24 38292349 3696 3696
28881 24 38292221 3697 3697
31576 28 9956379 3699 3699
31117 27 19705557 3700 3700
13129 9 64541852 3702 3702
20447 15 60801677 3706 3706
10154 7 77384443 3708 3708
10153 7 77384422 3709 3709
10152 7 77384334 3710 3710
26746 21 42772865 3711 3711
33755 30 291523109 3722 3722
17960 13 40441235 3724 3724
17959 13 40438811 3725 3725
7613 5 86184638 3728 3728
7614 5 86184908 3729 3729
7616 5 86189305 3730 3730
7617 5 86190527 3731 3731
7618 5 86190978 3732 3732
7619 5 86191003 3733 3733
7620 5 86191129 3734 3734
7621 5 86191288 3735 3735
33756 30 293838558 3738 3738
6947 5 57429125 3740 3740
26164 21 10428061 3742 3742
26165 21 10434237 3743 3743
26166 21 10435485 3744 3744
33757 30 294703908 3747 3747
32342 29 13106611 3748 3748
17174 12 85066311 3755 3755
17173 12 85066308 3756 3756
19563 15 902612 3757 3757
14010 10 44056492 3758 3758
14011 10 44056597 3760 3760
9080 7 9439321 3763 3763
4045 3 72028298 3768 3768
16374 12 56277728 3770 3770
32478 29 24336735 3772 3772
13241 10 1724195 3778 3778
33763 30 299972136 3780 3780
33764 30 299981210 3781 3781
33765 30 299981340 3782 3782
33766 30 299981344 3783 3783
33767 30 299981474 3784 3784
5791 5 7663630 3788 3788
5790 5 7656666 3789 3789
29358 25 23602468 3790 3790
29356 25 23602000 3791 3791
29354 25 23599299 3795 3795
2268 2 48651618 3797 3797
27043 22 9845707 3798 3798
33770 30 302744590 3799 3799
18133 13 47248249 3800 3800
33772 30 302753352 3802 3802
33773 30 302753429 3803 3803
18175 13 52457675 3805 3805
18176 13 52457708 3806 3806
18177 13 52457768 3807 3807
18170 13 52245949 3808 3808
24639 19 10332623 3810 3810
18171 13 52253849 3815 3815
33774 30 303350630 3817 3817
33775 30 303350699 3818 3818
27161 22 16969322 3827 3827
13808 10 38889758 3831 3831
13807 10 38888596 3832 3832
13806 10 38888588 3833 3833
13805 10 38879482 3834 3834
13800 10 38808356 3835 3835
13799 10 38808195 3836 3836
13796 10 38779677 3837 3837
13795 10 38777043 3838 3838
13794 10 38774750 3839 3839
13792 10 38771656 3840 3840
12756 9 48088916 3841 3841
26129 21 4977629 3843 3843
26128 21 4977047 3844 3844
14029 10 44206148 3846 3846
14027 10 44204040 3847 3847
14026 10 44204036 3848 3848
14025 10 44198457 3849 3849
14024 10 44194005 3850 3850
14023 10 44193813 3851 3851
14022 10 44190525 3852 3852
14020 10 44180398 3853 3853
14019 10 44179895 3854 3854
14018 10 44179756 3856 3856
14017 10 44179727 3857 3857
30051 25 73665531 3863 3863
33777 30 309016775 3864 3864
20801 16 16119061 3865 3865
7812 6 6789176 3866 3866
7813 6 6789186 3867 3867
7814 6 6789217 3868 3868
7815 6 6789270 3869 3869
7816 6 6789882 3871 3871
17215 13 2176780 3881 3881
26880 21 51591976 3887 3887
18266 13 65925673 3888 3888
27360 22 29870010 3889 3889
27353 22 29824938 3891 3891
30397 26 13498483 3892 3892
26603 21 34646718 3894 3894
26602 21 34635176 3895 3895
26601 21 34635175 3896 3896
26596 21 34556604 3897 3897
33778 30 310380982 3898 3898
26593 21 34524483 3899 3899
1582 2 11983115 3900 3900
1581 2 11981694 3901 3901
13612 10 30340228 3903 3903
13613 10 30370301 3904 3904
13614 10 30370706 3906 3906
13615 10 30370856 3907 3907
13616 10 30370899 3908 3908
13617 10 30373254 3909 3909
13619 10 30403634 3910 3910
13620 10 30404139 3911 3911
13621 10 30409516 3912 3912
13625 10 30498561 3913 3913
13626 10 30498876 3914 3914
4397 4 4173138 3915 3915
4396 4 4172803 3916 3916
4395 4 4172747 3917 3917
1490 2 7671309 3918 3918
1489 2 7670882 3919 3919
1488 2 7665437 3920 3920
1486 2 7602393 3922 3922
1485 2 7601397 3923 3923
33785 30 311929683 3925 3925
9020 7 6358265 3930 3930
9021 7 6359273 3933 3933
17780 13 33991466 3935 3935
17781 13 33991617 3936 3936
17782 13 34004818 3937 3937
2781 2 79604910 3938 3938
2776 2 79585283 3939 3939
2775 2 79584958 3940 3940
2774 2 79583978 3941 3941
2773 2 79583912 3942 3942
2772 2 79583607 3944 3944
2771 2 79581767 3945 3945
2770 2 79581761 3946 3946
2768 2 79581060 3947 3947
2767 2 79578944 3948 3948
2766 2 79578354 3949 3949
23714 18 15736077 3950 3950
23713 18 15735743 3951 3951
23712 18 15735741 3952 3952
1389 2 4924719 3954 3954
1390 2 4946802 3956 3956
1391 2 4948502 3957 3957
17951 13 40203245 3958 3958
33788 30 314587251 3959 3959
15352 11 69408038 3960 3960
14958 11 49076506 3964 3964
14957 11 49076497 3965 3965
14956 11 49076422 3966 3966
14955 11 49076157 3967 3967
28782 24 28760292 3968 3968
1438 2 6082838 3969 3969
33790 30 315805935 3970 3970
33791 30 315805939 3971 3971
32125 28 36884511 3972 3972
32124 28 36881286 3973 3973
24474 18 56150290 3975 3975
24475 18 56151052 3976 3976
18200 13 57608554 3977 3977
18201 13 57608889 3978 3978
18202 13 57608897 3979 3979
32158 28 39296239 3980 3980
9006 7 5349489 3981 3981
9005 7 5349438 3982 3982
33794 30 318020409 3983 3983
9004 7 5348127 3984 3984
22566 17 33912386 3988 3988
30691 26 40128604 3992 3992
24527 18 59033753 3997 3997
33798 30 319886814 4001 4001
33799 30 320028275 4003 4003
9249 7 18238955 4009 4009
9251 7 18468625 4010 4010
9252 7 18474509 4011 4011
9253 7 18474729 4013 4013
9255 7 18484899 4015 4015
1078 1 67337348 4016 4016
1075 1 67101520 4017 4017
1074 1 67101186 4018 4018
2954 3 11531317 4019 4019
12265 9 20394211 4020 4020
12266 9 20395646 4021 4021
12269 9 20421820 4022 4022
12270 9 20421929 4023 4023
12275 9 20457413 4024 4024
12276 9 20458281 4025 4025
12280 9 20543972 4026 4026
12281 9 20548388 4029 4029
12282 9 20549110 4030 4030
12291 9 20718793 4032 4032
12295 9 20719224 4033 4033
12296 9 20719252 4034 4034
12299 9 20721704 4036 4036
12301 9 20722092 4038 4038
12302 9 20722246 4039 4039
12303 9 20722285 4040 4040
12304 9 20722440 4041 4041
12305 9 20725713 4042 4042
12306 9 20726497 4043 4043
12307 9 20726783 4044 4044
12311 9 20730147 4045 4045
12312 9 20731576 4046 4046
12313 9 20731641 4048 4048
12316 9 20732743 4049 4049
12317 9 20732747 4050 4050
12318 9 20732750 4051 4051
12319 9 20732954 4052 4052
12321 9 20735718 4053 4053
12322 9 20735958 4054 4054
12323 9 20736525 4055 4055
12324 9 20736920 4057 4057
12325 9 20737099 4058 4058
33802 30 324392967 4059 4059
33804 30 324429895 4060 4060
33805 30 324871419 4063 4063
33806 30 324872111 4064 4064
33808 30 325547951 4067 4067
30127 25 78082947 4070 4070
30126 25 78082887 4071 4071
30125 25 78081938 4072 4072
8950 7 1370448 4074 4074
10252 8 4769521 4075 4075
130 1 9410337 4076 4076
10115 7 75871063 4078 4078
33814 30 329329226 4079 4079
4188 3 76762016 4081 4081
9095 7 10058826 4082 4082
9094 7 10058745 4084 4084
23325 17 69671822 4085 4085
23324 17 69670802 4086 4086
23323 17 69669533 4087 4087
33818 30 332206774 4088 4088
1356 2 3444071 4089 4089
17428 13 18205197 4090 4090
22204 17 13900168 4092 4092
33819 30 332941008 4097 4097
33820 30 332941063 4099 4099
33821 30 332941299 4100 4100
33822 30 332941597 4101 4101
8878 6 78450561 4103 4103
33825 30 333447184 4104 4104
33827 30 333659415 4106 4106
19001 14 49839841 4107 4107
19002 14 49839892 4108 4108
6641 5 44010590 4109 4109
26138 21 8629073 4110 4110
7732 6 45150 4111 4111
7731 6 45141 4112 4112
33832 30 336727104 4114 4114
10256 8 5400307 4115 4115
21680 16 56587001 4116 4116
17254 13 6217020 4117 4117
17255 13 6217280 4119 4119
17256 13 6217610 4121 4121
17257 13 6220461 4122 4122
17258 13 6222964 4123 4123
17259 13 6222981 4124 4124
33833 30 337030231 4126 4126
33834 30 337030307 4127 4127
33835 30 337030334 4128 4128
24531 18 59697711 4134 4134
30 1 2476972 4136 4136
18195 13 55819136 4137 4137
27162 22 16976764 4139 4139
32061 28 33475918 4140 4140
32060 28 33475903 4141 4141
32059 28 33475609 4142 4142
32058 28 33473596 4143 4143
3244 3 25293105 4147 4147
3243 3 25293075 4148 4148
3242 3 25293061 4149 4149
26060 20 39597525 4151 4151
23539 18 7784167 4152 4152
13183 9 67643511 4158 4158
23731 18 16934492 4159 4159
1912 2 24139982 4161 4161
33842 30 341657326 4162 4162
27091 22 13820059 4167 4167
33843 30 342991753 4168 4168
17266 13 7112655 4169 4169
33844 30 343091897 4172 4172
33845 30 343804350 4175 4175
26346 21 20484716 4177 4177
33846 30 343815156 4181 4181
26108 21 1438777 4189 4189
11958 9 6524058 4192 4192
11959 9 6524249 4193 4193
11960 9 6524937 4196 4196
22121 17 8567497 4197 4197
31197 27 24078454 4198 4198
31198 27 24078464 4199 4199
13553 10 27164155 4200 4200
13552 10 27163884 4201 4201
33848 30 345730028 4202 4202
4389 4 3839337 4203 4203
4388 4 3839277 4204 4204
33850 30 346238932 4206 4206
12600 9 40755310 4207 4207
12601 9 40755506 4208 4208
12602 9 40755588 4209 4209
12802 9 50778348 4210 4210
12809 9 51072365 4211 4211
26059 20 39591727 4212 4212
26058 20 39591643 4213 4213
26057 20 39587663 4214 4214
33851 30 347092987 4216 4216
33852 30 347093028 4217 4217
33853 30 347093133 4218 4218
33854 30 347093295 4220 4220
26056 20 39567100 4222 4222
17083 12 79172874 4223 4223
26344 21 20340002 4227 4227
26343 21 20339981 4228 4228
26342 21 20339931 4229 4229
26341 21 20339617 4230 4230
30399 26 13501960 4234 4234
30400 26 13502000 4235 4235
7559 5 83630129 4236 4236
33858 30 349017959 4237 4237
1296 1 83844005 4239 4239
29027 25 6139707 4240 4240
23337 17 70284019 4241 4241
23336 17 70283880 4242 4242
33859 30 349354593 4243 4243
33860 30 349354685 4244 4244
23333 17 70267681 4245 4245
23332 17 70267520 4246 4246
23331 17 70267497 4247 4247
23330 17 70267333 4248 4248
33861 30 349428481 4249 4249
33862 30 349558187 4250 4250
12103 9 10863596 4251 4251
8642 6 60324720 4252 4252
8640 6 60317443 4253 4253
15679 12 10573798 4254 4254
15680 12 10573826 4255 4255
13238 10 1700975 4258 4258
13239 10 1701529 4259 4259
13240 10 1702392 4260 4260
2748 2 79256434 4261 4261
2747 2 79256364 4262 4262
2746 2 79256348 4263 4263
2745 2 79256222 4264 4264
2744 2 79256028 4265 4265
11564 8 73876730 4269 4269
18446 14 13169257 4270 4270
18447 14 13169258 4271 4271
18448 14 13169284 4272 4272
5375 4 67285064 4273 4273
5376 4 67285213 4274 4274
5377 4 67285292 4275 4275
23339 17 70348978 4276 4276
23340 17 70350029 4277 4277
11809 8 82494156 4278 4278
21818 16 61987841 4280 4280
20056 15 37477720 4282 4282
33869 30 355115925 4283 4283
20466 16 224076 4286 4286
20611 16 9272649 4287 4287
20610 16 9272492 4288 4288
13050 9 60934306 4293 4293
13051 9 60934329 4294 4294
13052 9 60935006 4295 4295
13053 9 60935247 4296 4296
13054 9 60936153 4297 4297
13056 9 60971186 4299 4299
13057 9 60971245 4300 4300
13058 9 60974431 4301 4301
13059 9 60974434 4302 4302
13060 9 60976390 4303 4303
13061 9 60976396 4304 4304
16363 12 54705088 4307 4307
16362 12 54616701 4308 4308
16361 12 54616700 4309 4309
32277 29 10479935 4310 4310
32278 29 10489010 4312 4312
32279 29 10494379 4313 4313
32280 29 10494610 4314 4314
32281 29 10494611 4315 4315
32285 29 10557825 4316 4316
32286 29 10557922 4317 4317
32287 29 10559109 4318 4318
32292 29 10800769 4319 4319
32293 29 10801091 4320 4320
32294 29 10801136 4321 4321
32295 29 10801311 4323 4323
32297 29 10802694 4324 4324
32298 29 10802700 4325 4325
32299 29 10802922 4327 4327
32300 29 10803162 4328 4328
32301 29 10803658 4329 4329
23800 18 21701028 4330 4330
3079 3 16123608 4331 4331
15368 11 71105080 4332 4332
15367 11 71104744 4333 4333
15365 11 71101396 4334 4334
33876 30 359313978 4336 4336
33877 30 359882917 4337 4337
9933 7 63292356 4338 4338
16754 12 67113250 4339 4339
16755 12 67113339 4340 4340
16756 12 67128525 4341 4341
20510 16 2440605 4342 4342
18172 13 52301989 4346 4346
33878 30 362366711 4347 4347
18173 13 52346471 4348 4348
2025 2 36151418 4349 4349
19554 15 346944 4350 4350
19555 15 346947 4351 4351
12937 9 55610494 4353 4353
7417 5 77399430 4355 4355
28931 25 2073671 4356 4356
28930 25 2073666 4357 4357
28929 25 2073569 4358 4358
3060 3 15591534 4359 4359
10109 7 74187241 4360 4360
10108 7 74185692 4361 4361
10107 7 74185548 4362 4362
13049 9 60779616 4364 4364
31616 28 11287426 4366 4366
21043 16 30285871 4367 4367
21042 16 30285351 4368 4368
16692 12 65682567 4369 4369
16690 12 65674800 4370 4370
16687 12 65619017 4372 4372
16684 12 65618357 4373 4373
16683 12 65615687 4374 4374
16680 12 65612378 4375 4375
17689 13 32760006 4376 4376
16679 12 65612306 4377 4377
16678 12 65612066 4378 4378
16675 12 65611294 4379 4379
16674 12 65611264 4380 4380
16672 12 65610718 4381 4381
16670 12 65601450 4382 4382
28989 25 3383513 4383 4383
28988 25 3383218 4385 4385
28987 25 3376693 4386 4386
1366 2 3923132 4388 4388
14826 11 43143980 4390 4390
31079 27 18514027 4391 4391
3004 3 13911619 4392 4392
3005 3 13911673 4393 4393
3006 3 13912991 4394 4394
29066 25 7660734 4397 4397
27024 22 9353646 4398 4398
27025 22 9353891 4399 4399
24165 18 38023787 4401 4401
33885 30 371505482 4404 4404
12584 9 39182060 4405 4405
12583 9 39172381 4407 4407
30631 26 29707802 4410 4410
33887 30 371691851 4411 4411
30632 26 29788052 4414 4414
30633 26 29788099 4415 4415
30634 26 29788126 4416 4416
4331 4 1663633 4419 4419
4330 4 1663465 4420 4420
4329 4 1663347 4421 4421
4328 4 1662603 4424 4424
33888 30 373062086 4425 4425
4327 4 1661571 4426 4426
22994 17 49670143 4428 4428
22995 17 49670281 4429 4429
29663 25 50301337 4433 4433
29664 25 50301381 4434 4434
29665 25 50301411 4435 4435
15470 11 78800340 4436 4436
31072 27 17473945 4437 4437
31071 27 17473814 4438 4438
15533 12 5071878 4443 4443
33896 30 376168614 4444 4444
3445 3 33682235 4445 4445
5581 4 79379271 4448 4448
4557 4 12318577 4450 4450
4556 4 12307601 4451 4451
23672 18 13248081 4452 4452
23673 18 13248176 4453 4453
22004 16 68078497 4454 4454
14544 11 13732009 4455 4455
10545 8 17633119 4458 4458
113 1 8463890 4461 4461
114 1 8467739 4462 4462
115 1 8468010 4463 4463
117 1 8487996 4465 4465
118 1 8488370 4468 4468
119 1 8488726 4469 4469
33900 30 379579589 4470 4470
26102 21 202095 4471 4471
18151 13 49747174 4474 4474
9062 7 8258019 4475 4475
9061 7 8257776 4476 4476
9060 7 8257764 4477 4477
30674 26 35694511 4479 4479
8870 6 76582636 4482 4482
8871 6 76582798 4483 4483
8872 6 76583013 4484 4484
33902 30 381044635 4485 4485
33903 30 381045156 4486 4486
8873 6 76584835 4487 4487
8874 6 76584836 4488 4488
15359 11 69767273 4489 4489
15358 11 69767261 4490 4490
2877 2 85235335 4497 4497
2876 2 85234366 4498 4498
33905 30 382873663 4500 4500
28192 23 38947072 4501 4501
33906 30 382896411 4502 4502
28193 23 38954166 4503 4503
28194 23 38954611 4504 4504
28125 23 36086433 4505 4505
28124 23 36077905 4506 4506
28123 23 36075305 4507 4507
14325 10 64616761 4508 4508
33907 30 383575199 4513 4513
33908 30 384506936 4519 4519
33909 30 384506983 4520 4520
33910 30 384507393 4522 4522
33911 30 384507463 4523 4523
24620 19 7892921 4528 4528
24619 19 7892021 4529 4529
9107 7 10806083 4530 4530
9108 7 10806779 4531 4531
9109 7 10807841 4532 4532
3990 3 67087378 4536 4536
3991 3 67088244 4537 4537
32613 29 28631803 4539 4539
32612 29 28631730 4540 4540
32611 29 28631631 4541 4541
32610 29 28631572 4542 4542
32607 29 28607681 4543 4543
32599 29 28504341 4544 4544
32584 29 28159855 4545 4545
32583 29 28159852 4546 4546
32582 29 28159611 4547 4547
32581 29 28150657 4548 4548
32580 29 28149893 4549 4549
32579 29 28149742 4550 4550
32578 29 28149707 4551 4551
32577 29 28149497 4553 4553
32576 29 28149441 4554 4554
32562 29 27828072 4555 4555
33913 30 388332496 4556 4556
13177 9 67387102 4558 4558
13176 9 67387100 4559 4559
13175 9 67386397 4560 4560
13174 9 67386393 4561 4561
13173 9 67385704 4563 4563
22031 16 70350773 4565 4565
22030 16 70350052 4566 4566
22029 16 70350013 4567 4567
22028 16 70349883 4568 4568
21877 16 64121530 4569 4569
30451 26 16410106 4570 4570
22117 17 8217665 4573 4573
15510 12 2958496 4575 4575
11393 8 68436212 4578 4578
11394 8 68436222 4579 4579
11735 8 80088457 4580 4580
17091 12 79280604 4581 4581
17090 12 79280349 4583 4583
17089 12 79280083 4584 4584
33919 30 392645648 4585 4585
15581 12 5467498 4586 4586
15582 12 5468817 4587 4587
17599 13 29072845 4588 4588
16237 12 45687528 4589 4589
11821 8 82752080 4593 4593
23474 18 3678248 4595 4595
23473 18 3677830 4596 4596
23472 18 3677823 4597 4597
33920 30 394340202 4598 4598
33921 30 394340628 4600 4600
5576 4 79369350 4602 4602
5577 4 79370019 4604 4604
33922 30 395142682 4606 4606
33923 30 395142722 4607 4607
28769 24 26109895 4608 4608
28768 24 26109883 4609 4609
28767 24 26109650 4610 4610
26046 20 37128978 4611 4611
18226 13 59510342 4612 4612
18225 13 59510313 4613 4613
1361 2 3591386 4615 4615
1360 2 3591330 4616 4616
1359 2 3591297 4617 4617
33925 30 395965252 4618 4618
18257 13 65362154 4624 4624
22046 17 2931072 4629 4629
15503 12 2471416 4630 4630
15502 12 2471374 4631 4631
15199 11 59276831 4635 4635
15200 11 59277136 4637 4637
33927 30 397438236 4639 4639
33928 30 397720512 4643 4643
30096 25 75828467 4645 4645
30097 25 75828568 4646 4646
30098 25 75828805 4647 4647
30099 25 75830700 4648 4648
30636 26 29806052 4649 4649
30637 26 29806163 4650 4650
1638 2 14729935 4657 4657
1637 2 14728589 4658 4658
1636 2 14728481 4659 4659
5325 4 65544310 4660 4660
5327 4 65580497 4661 4661
21995 16 67946489 4662 4662
21996 16 67946854 4663 4663
14462 11 7727462 4664 4664
14463 11 7728108 4665 4665
25520 20 5982451 4667 4667
25524 20 6110003 4668 4668
25526 20 6110795 4669 4669
25527 20 6110808 4670 4670
25528 20 6110845 4671 4671
25529 20 6110902 4672 4672
25530 20 6111009 4673 4673
21708 16 57228069 4674 4674
21709 16 57228253 4675 4675
21710 16 57228795 4676 4676
21711 16 57229313 4677 4677
21714 16 57427879 4678 4678
21715 16 57428125 4679 4679
21716 16 57428155 4680 4680
21717 16 57434691 4682 4682
21718 16 57446281 4683 4683
21722 16 57538482 4684 4684
21724 16 57570421 4685 4685
21729 16 57650740 4686 4686
21730 16 57650774 4687 4687
21731 16 57652085 4689 4689
21735 16 57703942 4690 4690
21736 16 57704502 4691 4691
21737 16 57770038 4692 4692
33933 30 403652117 4694 4694
28875 24 38140312 4695 4695
28876 24 38140356 4696 4696
28877 24 38142680 4698 4698
7989 6 18615608 4701 4701
7988 6 18615604 4702 4702
7987 6 18614623 4703 4703
7986 6 18614613 4704 4704
25300 19 53084361 4707 4707
30660 26 33892718 4708 4708
30659 26 33892046 4709 4709
33935 30 404542248 4710 4710
33936 30 404649290 4711 4711
30599 26 25352614 4712 4712
33937 30 405423251 4714 4714
33938 30 405423466 4716 4716
33939 30 405423660 4717 4717
28912 25 457813 4722 4722
18661 14 24704772 4726 4726
32210 29 1239291 4731 4731
33941 30 406952792 4732 4732
32209 29 1239209 4733 4733
33942 30 406952816 4734 4734
33943 30 406952855 4735 4735
32208 29 1239055 4737 4737
33944 30 406952998 4738 4738
32207 29 1238953 4739 4739
11581 8 74651313 4740 4740
1871 2 22520564 4745 4745
1872 2 22521059 4746 4746
1873 2 22521472 4747 4747
1874 2 22521880 4748 4748
1875 2 22522295 4750 4750
16972 12 74076243 4751 4751
16973 12 74080865 4752 4752
9987 7 66773937 4753 4753
32308 29 11133164 4755 4755
32309 29 11141837 4756 4756
32311 29 11335808 4757 4757
33953 30 411204977 4759 4759
33954 30 411205569 4760 4760
24596 19 6278140 4763 4763
5573 4 79357683 4766 4766
11947 9 6022280 4771 4771
26107 21 486972 4773 4773
28868 24 37864128 4774 4774
10090 7 72329619 4775 4775
10091 7 72329831 4776 4776
7596 5 85555190 4777 4777
33957 30 413521256 4778 4778
24023 18 33198889 4782 4782
24024 18 33199856 4784 4784
24025 18 33200119 4786 4786
24026 18 33200349 4787 4787
24027 18 33200909 4792 4792
7684 5 89187905 4793 4793
21674 16 56532893 4799 4799
21675 16 56532989 4800 4800
21676 16 56533060 4801 4801
21677 16 56542388 4802 4802
4271 3 83375486 4803 4803
33964 30 414559107 4804 4804
33965 30 414559115 4805 4805
33966 30 414589545 4807 4807
33969 30 415052227 4809 4809
17123 12 80489994 4812 4812
28492 24 10441320 4813 4813
32162 28 39394111 4814 4814
32161 28 39393901 4815 4815
32160 28 39393463 4817 4817
15585 12 5571947 4819 4819
15586 12 5571985 4820 4820
1909 2 24119398 4821 4821
1908 2 24119363 4822 4822
1907 2 24119331 4823 4823
32084 28 34923132 4824 4824
32083 28 34923110 4825 4825
32082 28 34921228 4826 4826
32081 28 34919525 4827 4827
32080 28 34919482 4828 4828
32079 28 34918944 4830 4830
32078 28 34918798 4831 4831
66 1 5452261 4832 4832
13670 10 32276538 4833 4833
4984 4 47874992 4834 4834
4988 4 47898090 4835 4835
4995 4 48420990 4836 4836
6523 5 39177809 4837 4837
19572 15 2115612 4838 4838
8554 6 53692265 4840 4840
31990 28 30745318 4841 4841
18457 14 13554372 4848 4848
25606 20 11271106 4849 4849
33978 30 423539683 4851 4851
5647 4 82335409 4852 4852
5646 4 82334355 4854 4854
21719 16 57474404 4856 4856
33980 30 424134532 4858 4858
4339 4 1897346 4860 4860
4335 4 1847640 4865 4865
4334 4 1847049 4867 4867
19799 15 17183833 4868 4868
19797 15 17110524 4869 4869
5383 4 67584265 4870 4870
30204 25 80652892 4875 4875
30203 25 80652851 4876 4876
30202 25 80652777 4877 4877
30201 25 80652748 4878 4878
30200 25 80652301 4880 4880
30199 25 80652031 4881 4881
30195 25 80621621 4882 4882
28469 24 9835158 4883 4883
23752 18 18196816 4887 4887
23753 18 18204650 4888 4888
23754 18 18206564 4889 4889
23755 18 18207028 4890 4890
28831 24 36597986 4891 4891
27558 22 37836557 4892 4892
33984 30 429512024 4893 4893
33985 30 429512792 4894 4894
33986 30 429513153 4895 4895
27559 22 37838656 4896 4896
33987 30 429513369 4898 4898
33988 30 429513608 4900 4900
12079 9 10452676 4901 4901
7944 6 16682751 4902 4902
18 1 1507246 4903 4903
19 1 1510501 4904 4904
21 1 1516793 4905 4905
22 1 1517248 4906 4906
5843 5 10544951 4908 4908
5842 5 10542125 4909 4909
5839 5 10535334 4910 4910
5838 5 10535193 4911 4911
5837 5 10535124 4912 4912
5836 5 10534868 4913 4913
7643 5 86457012 4915 4915
14824 11 43132798 4917 4917
14823 11 43132774 4918 4918
14822 11 43129516 4920 4920
14821 11 43127338 4921 4921
18214 13 58980836 4922 4922
18213 13 58980830 4923 4923
5343 4 65967405 4924 4924
5344 4 65967659 4925 4925
20621 16 9366861 4927 4927
20620 16 9366832 4928 4928
6534 5 39480696 4930 4930
3453 3 33963013 4931 4931
3454 3 33963221 4932 4932
3456 3 33990435 4935 4935
3457 3 33990500 4937 4937
3458 3 33990603 4939 4939
3459 3 33990742 4940 4940
3460 3 33991025 4941 4941
3461 3 33991028 4942 4942
3465 3 34075598 4943 4943
30106 25 77233858 4944 4944
30107 25 77233973 4946 4946
30108 25 77233976 4947 4947
30109 25 77234001 4948 4948
30110 25 77234009 4949 4949
30111 25 77235441 4950 4950
18806 14 29760760 4951 4951
18805 14 29760658 4952 4952
18803 14 29701149 4954 4954
18800 14 29534974 4955 4955
18799 14 29533016 4957 4957
18798 14 29532886 4958 4958
18797 14 29532496 4959 4959
18796 14 29529892 4961 4961
18795 14 29527824 4962 4962
18794 14 29527681 4963 4963
18791 14 29441518 4965 4965
18788 14 29387132 4968 4968
18787 14 29387112 4969 4969
18785 14 29386194 4970 4970
33993 30 435766305 4971 4971
33994 30 435766307 4972 4972
22176 17 13334606 4976 4976
22177 17 13337070 4977 4977
22178 17 13338073 4978 4978
17403 13 17723069 4979 4979
22179 17 13339710 4982 4982
10095 7 72419781 4984 4984
5607 4 79957073 4985 4985
5608 4 79957415 4986 4986
5609 4 79957758 4987 4987
33998 30 437576436 4988 4988
19252 14 62413357 4989 4989
10103 7 72836184 4991 4991
10102 7 72828916 4992 4992
10101 7 72828502 4993 4993
10100 7 72819763 4994 4994
20526 16 4101622 4997 4997
27960 23 23458555 4998 4998
9243 7 17097131 4999 4999
34002 30 439943836 5000 5000
23403 17 74839043 5002 5002
23402 17 74838835 5004 5004
23401 17 74838301 5010 5010
23400 17 74837798 5012 5012
23399 17 74837796 5013 5013
23398 17 74837765 5014 5014
23397 17 74837657 5015 5015
11912 9 3611134 5016 5016
34005 30 441596099 5017 5017
28935 25 2354209 5018 5018
19588 15 4301700 5020 5020
19589 15 4302329 5021 5021
34007 30 443644709 5025 5025
17185 12 87884971 5027 5027
23438 18 1592376 5029 5029
30207 25 80692101 5031 5031
34008 30 444260567 5032 5032
23087 17 57088303 5033 5033
23085 17 57087014 5034 5034
23421 18 268545 5037 5037
9883 7 61694532 5038 5038
1288 1 82625270 5042 5042
1287 1 82624806 5044 5044
1286 1 82624653 5045 5045
1284 1 82616492 5047 5047
1283 1 82616185 5048 5048
1282 1 82615507 5051 5051
26889 22 153128 5052 5052
26888 22 138098 5053 5053
14458 11 6972317 5054 5054
14457 11 6972282 5055 5055
14456 11 6968290 5056 5056
14455 11 6968046 5057 5057
14454 11 6966107 5058 5058
14452 11 6924635 5059 5059
14451 11 6920753 5061 5061
34012 30 446218352 5062 5062
27973 23 25203090 5063 5063
11949 9 6092538 5064 5064
11950 9 6092542 5065 5065
11951 9 6093188 5066 5066
11952 9 6093261 5067 5067
16285 12 47841934 5068 5068
34015 30 447407724 5069 5069
21054 16 31725633 5071 5071
12354 9 26085345 5072 5072
30501 26 19841218 5074 5074
30503 26 19852053 5075 5075
30506 26 19864779 5076 5076
13322 10 7852809 5077 5077
18135 13 47421559 5078 5078
18134 13 47421531 5079 5079
17485 13 20579704 5083 5083
17486 13 20582986 5084 5084
28213 23 39864344 5086 5086
15468 11 78795559 5088 5088
15469 11 78795804 5089 5089
18407 14 11710565 5091 5091
18410 14 11825213 5092 5092
34021 30 451923238 5096 5096
18412 14 11836977 5100 5100
18413 14 11836997 5101 5101
18414 14 11838245 5102 5102
18415 14 11838772 5103 5103
10183 7 77683052 5105 5105
10182 7 77682062 5106 5106
34022 30 453065283 5108 5108
2975 3 12871529 5110 5110
34024 30 453902372 5112 5112
12604 9 41096368 5113 5113
12609 9 41224477 5115 5115
12610 9 41224680 5116 5116
12611 9 41225075 5117 5117
12612 9 41225128 5118 5118
12615 9 41353401 5119 5119
12616 9 41353412 5120 5120
12618 9 41414675 5124 5124
12619 9 41414799 5125 5125
12621 9 41526083 5126 5126
12622 9 41526088 5127 5127
12623 9 41527152 5128 5128
12627 9 41570751 5130 5130
12628 9 41570991 5131 5131
12629 9 41571116 5132 5132
34025 30 455035869 5133 5133
17510 13 21383097 5134 5134
18242 13 63216372 5135 5135
17175 12 85199851 5137 5137
733 1 52548227 5142 5142
9297 7 23626326 5144 5144
17360 13 13383497 5145 5145
17361 13 13389099 5146 5146
34032 30 460392142 5147 5147
1320 2 2321856 5149 5149
27594 22 41727331 5151 5151
20148 15 43912011 5153 5153
20147 15 43906845 5154 5154
20146 15 43901035 5155 5155
20145 15 43899409 5156 5156
20144 15 43897303 5157 5157
20143 15 43897258 5158 5158
23200 17 65927814 5161 5161
23201 17 65934448 5163 5163
23202 17 65934479 5164 5164
23203 17 65934565 5165 5165
23204 17 65934660 5166 5166
18118 13 46536714 5168 5168
26457 21 29988437 5169 5169
26458 21 29988854 5170 5170
26459 21 29988866 5171 5171
27971 23 25072724 5173 5173
23442 18 2464762 5174 5174
14056 10 46051659 5175 5175
3552 3 39818721 5176 5176
34035 30 466399016 5177 5177
22432 17 21247267 5178 5178
22431 17 21247261 5179 5179
22430 17 21228719 5180 5180
29118 25 12851457 5181 5181
29119 25 12851460 5182 5182
24514 18 58585316 5183 5183
24515 18 58585618 5184 5184
24518 18 58588253 5185 5185
24519 18 58588859 5186 5186
24521 18 58589100 5188 5188
24522 18 58589332 5189 5189
24523 18 58589385 5190 5190
24524 18 58589500 5191 5191
24525 18 58589609 5192 5192
4441 4 7043553 5194 5194
4440 4 7043418 5195 5195
4439 4 7043410 5196 5196
5530 4 77336859 5197 5197
25262 19 49332278 5199 5199
25264 19 49332885 5201 5201
7183 5 67035942 5204 5204
26075 20 39911008 5206 5206
26078 20 39912101 5207 5207
5625 4 81820352 5213 5213
5626 4 81820415 5214 5214
5627 4 81820527 5215 5215
5628 4 81820536 5216 5216
5629 4 81820582 5217 5217
5630 4 81820853 5219 5219
5631 4 81821271 5220 5220
34040 30 469512485 5221 5221
34041 30 469512550 5222 5222
5632 4 81821565 5224 5224
5633 4 81821626 5225 5225
34042 30 469512859 5226 5226
4500 4 10487907 5227 5227
4501 4 10488066 5228 5228
4502 4 10488098 5229 5229
4503 4 10488562 5230 5230
4504 4 10488842 5231 5231
4505 4 10488991 5232 5232
4506 4 10489312 5234 5234
4509 4 10490346 5235 5235
4510 4 10490359 5236 5236
4511 4 10490397 5237 5237
4515 4 10491697 5238 5238
4516 4 10491879 5239 5239
4517 4 10492152 5240 5240
4519 4 10499326 5241 5241
4520 4 10499785 5242 5242
4521 4 10499809 5243 5243
4522 4 10499863 5244 5244
4523 4 10499874 5245 5245
34043 30 469984593 5248 5248
34044 30 469984635 5249 5249
4524 4 10502212 5250 5250
4525 4 10502898 5251 5251
4526 4 10503169 5252 5252
4527 4 10503351 5253 5253
4528 4 10503584 5254 5254
4529 4 10506612 5255 5255
4530 4 10506684 5256 5256
4531 4 10507248 5257 5257
4532 4 10508023 5258 5258
4533 4 10508318 5259 5259
4534 4 10508385 5261 5261
4535 4 10508618 5262 5262
4536 4 10508619 5263 5263
26266 21 15481702 5267 5267
26267 21 15481740 5268 5268
26268 21 15482165 5269 5269
26269 21 15482960 5270 5270
25370 19 56829162 5271 5271
25371 19 56829345 5272 5272
25372 19 56829789 5273 5273
25373 19 56830018 5274 5274
25374 19 56830051 5276 5276
25375 19 56830234 5277 5277
25376 19 56830260 5278 5278
25377 19 56830798 5279 5279
34045 30 470325770 5281 5281
527 1 37300064 5282 5282
526 1 37299997 5283 5283
525 1 37299488 5284 5284
524 1 37299315 5285 5285
523 1 37299204 5286 5286
522 1 37298490 5287 5287
521 1 37286464 5288 5288
19094 14 53637443 5292 5292
11972 9 7089726 5294 5294
28207 23 39474681 5295 5295
28206 23 39474296 5296 5296
28205 23 39474238 5297 5297
28204 23 39474089 5298 5298
28203 23 39473373 5299 5299
31082 27 18555132 5301 5301
31081 27 18554773 5302 5302
34050 30 473308016 5303 5303
20589 16 6900131 5305 5305
20435 15 59286023 5306 5306
20436 15 59286028 5307 5307
28784 24 28772930 5308 5308
28785 24 28772962 5309 5309
28786 24 28773032 5310 5310
23152 17 63136895 5311 5311
68 1 5459697 5312 5312
67 1 5459621 5313 5313
16671 12 65606281 5314 5314
5684 5 583903 5316 5316
5685 5 584604 5318 5318
28139 23 36594775 5319 5319
18093 13 45857332 5321 5321
20521 16 4023330 5324 5324
20522 16 4023516 5325 5325
34055 30 478243624 5326 5326
30643 26 30335430 5327 5327
7687 5 89560864 5331 5331
7688 5 89561417 5332 5332
7689 5 89563133 5333 5333
7690 5 89563561 5334 5334
7691 5 89563616 5335 5335
7693 5 89565776 5336 5336
7694 5 89567857 5337 5337
7695 5 89568046 5338 5338
34056 30 479057886 5339 5339
2945 3 10941228 5340 5340
2946 3 10941237 5341 5341
34058 30 479642032 5342 5342
34059 30 479642213 5343 5343
12255 9 18940391 5344 5344
12254 9 18940180 5346 5346
12253 9 18939249 5348 5348
12252 9 18939237 5349 5349
12251 9 18936775 5351 5351
12250 9 18936700 5352 5352
12248 9 18888419 5353 5353
12246 9 18856234 5354 5354
12245 9 18856040 5355 5355
12244 9 18855953 5356 5356
12243 9 18855857 5357 5357
12242 9 18855636 5358 5358
12241 9 18855254 5359 5359
12240 9 18855122 5360 5360
19447 14 75055926 5361 5361
19446 14 75055923 5362 5362
32891 29 41203103 5363 5363
13106 9 64103054 5364 5364
13107 9 64103082 5365 5365
13108 9 64103216 5369 5369
13109 9 64104726 5372 5372
12 1 591202 5373 5373
13 1 591810 5374 5374
5620 4 81401080 5376 5376
5619 4 81400911 5377 5377
5618 4 81400910 5378 5378
3104 3 17364304 5379 5379
7673 5 88107478 5380 5380
13193 9 68350740 5381 5381
34062 30 482493008 5385 5385
31373 28 1955757 5387 5387
34063 30 482561014 5388 5388
13070 9 61160875 5389 5389
13069 9 61144776 5390 5390
13068 9 61144288 5391 5391
13067 9 61144076 5392 5392
13066 9 61143991 5393 5393
13065 9 61143645 5394 5394
13514 10 24592741 5395 5395
13103 9 64089025 5397 5397
1346 2 3205063 5398 5398
1347 2 3205100 5399 5399
31259 27 28620459 5400 5400
23278 17 67343833 5402 5402
12350 9 24166352 5404 5404
12349 9 24166038 5407 5407
34067 30 484890329 5408 5408
34068 30 484890406 5409 5409
15602 12 6772495 5411 5411
15600 12 6728110 5412 5412
32775 29 34226043 5413 5413
32774 29 34225524 5414 5414
34069 30 485895296 5415 5415
34075 30 485935184 5418 5418
34076 30 485935337 5419 5419
34079 30 486733271 5423 5423
21397 16 44034110 5424 5424
21396 16 44032563 5425 5425
21394 16 44032227 5426 5426
21392 16 44031645 5427 5427
21391 16 43961903 5428 5428
5497 4 73965963 5429 5429
5496 4 73964657 5431 5431
18069 13 45348905 5432 5432
18283 14 1223153 5433 5433
19363 14 70925175 5439 5439
19364 14 70925182 5440 5440
21933 16 65288340 5441 5441
6475 5 37452528 5444 5444
29992 25 68604491 5445 5445
29994 25 68606155 5446 5446
29997 25 68607699 5447 5447
23811 18 24216676 5448 5448
23812 18 24223442 5449 5449
23813 18 24231089 5450 5450
26299 21 17577491 5452 5452
26301 21 17585017 5454 5454
26302 21 17585197 5455 5455
2400 2 54658741 5456 5456
2399 2 54658697 5457 5457
2398 2 54658686 5458 5458
5802 5 8905800 5459 5459
7602 5 85695858 5460 5460
7603 5 85695961 5461 5461
17322 13 11277156 5462 5462
34082 30 492224859 5464 5464
34083 30 492224892 5465 5465
34084 30 492272197 5466 5466
14335 10 66390344 5467 5467
21883 16 64356442 5471 5471
8848 6 72701894 5473 5473
34086 30 493161491 5474 5474
30695 26 40143810 5476 5476
30694 26 40143637 5477 5477
10673 8 22588656 5478 5478
10672 8 22588608 5479 5479
10671 8 22588354 5480 5480
10669 8 22588126 5481 5481
10668 8 22587913 5482 5482
10667 8 22587557 5483 5483
10666 8 22586852 5484 5484
10665 8 22586218 5485 5485
10664 8 22584694 5486 5486
23557 18 9358329 5488 5488
23556 18 9357694 5489 5489
27661 22 47745479 5490 5490
27662 22 47746373 5493 5493
32411 29 19643750 5494 5494
32412 29 19648627 5495 5495
32413 29 19649748 5496 5496
13116 9 64164020 5497 5497
4247 3 80139503 5499 5499
2880 3 24178 5500 5500
21403 16 44635742 5503 5503
21402 16 44635706 5504 5504
24565 19 1714756 5505 5505
34092 30 498066386 5506 5506
11725 8 80049962 5511 5511
11724 8 80049871 5513 5513
11723 8 80049761 5514 5514
11722 8 80049759 5515 5515
11721 8 80049678 5516 5516
11598 8 74708168 5519 5519
11597 8 74707753 5520 5520
11596 8 74707640 5521 5521
34097 30 499262574 5523 5523
8910 6 81014839 5524 5524
8911 6 81014924 5525 5525
8912 6 81015002 5527 5527
8913 6 81015141 5529 5529
8914 6 81015152 5530 5530
10195 7 78448437 5536 5536
34101 30 499963623 5539 5539
18055 13 45027279 5540 5540
18054 13 45026804 5541 5541
13405 10 15870104 5542 5542
13406 10 15870385 5543 5543
32133 28 37448398 5545 5545
34103 30 500382189 5547 5547
2786 2 79751017 5548 5548
2785 2 79750916 5549 5549
34104 30 500874995 5550 5550
26809 21 44762985 5551 5551
26062 20 39601389 5552 5552
34105 30 502232413 5555 5555
34108 30 502981045 5563 5563
11737 8 80091879 5565 5565
11736 8 80091847 5566 5566
1479 2 7488726 5568 5568
1478 2 7486876 5571 5571
26669 21 39881225 5572 5572
26670 21 39881599 5573 5573
26671 21 39881637 5574 5574
26672 21 39881812 5575 5575
26673 21 39881827 5576 5576
26674 21 39882143 5578 5578
26675 21 39882286 5579 5579
26676 21 39882366 5580 5580
26680 21 39884581 5581 5581
26681 21 39884582 5582 5582
26682 21 39885044 5583 5583
26683 21 39885519 5584 5584
26685 21 39886419 5585 5585
34109 30 504214785 5586 5586
19300 14 68144418 5587 5587
19299 14 68133390 5589 5589
34111 30 504492850 5590 5590
17597 13 29060885 5592 5592
481 1 32639769 5593 5593
480 1 32639367 5594 5594
479 1 32639325 5595 5595
478 1 32639252 5596 5596
13012 9 58838893 5598 5598
34117 30 507113900 5601 5601
34118 30 507113908 5602 5602
34119 30 507114093 5603 5603
34120 30 507114188 5604 5604
17292 13 9187435 5607 5607
17291 13 9187244 5612 5612
17290 13 9187120 5613 5613
17289 13 9186892 5614 5614
17288 13 9186195 5618 5618
17287 13 9185892 5620 5620
34121 30 507470517 5622 5622
31331 27 41634335 5625 5625
4387 4 3835296 5627 5627
4391 4 3843190 5628 5628
34123 30 507764266 5630 5630
34124 30 507764790 5632 5632
34126 30 508237941 5634 5634
15912 12 24841076 5635 5635
9546 7 40656523 5636 5636
9547 7 40656782 5637 5637
34127 30 509198509 5638 5638
30605 26 25706222 5640 5640
13111 9 64107096 5644 5644
20186 15 44762502 5645 5645
31435 28 3821650 5646 5646
31437 28 3821728 5647 5647
32852 29 38581310 5648 5648
32851 29 38581197 5649 5649
32850 29 38581140 5650 5650
26009 20 34731156 5652 5652
18239 13 62866962 5654 5654
34129 30 512046495 5655 5655
18237 13 62788476 5659 5659
18236 13 62787683 5661 5661
34130 30 512056925 5662 5662
26149 21 9415104 5664 5664
26148 21 9412681 5665 5665
15665 12 8873948 5666 5666
13063 9 61034648 5667 5667
25902 20 31186017 5669 5669
14317 10 64269176 5670 5670
14318 10 64269677 5671 5671
26981 22 7967429 5672 5672
26980 22 7967407 5673 5673
26979 22 7967024 5674 5674
26978 22 7966557 5677 5677
17390 13 17254038 5678 5678
30047 25 73409967 5679 5679
30046 25 73393678 5680 5680
34136 30 517054072 5681 5681
26035 20 36772757 5682 5682
26036 20 36772803 5683 5683
26037 20 36773038 5684 5684
26038 20 36773329 5685 5685
26039 20 36773514 5686 5686
26040 20 36773828 5687 5687
20420 15 57751941 5688 5688
34137 30 517663788 5689 5689
12968 9 56727586 5692 5692
12969 9 56727832 5694 5694
12970 9 56727895 5696 5696
12971 9 56738448 5697 5697
12972 9 56738665 5698 5698
12973 9 56738983 5699 5699
12974 9 56738988 5700 5700
23291 17 68238771 5702 5702
23290 17 68238725 5705 5705
23289 17 68238614 5706 5706
23288 17 68238496 5707 5707
16993 12 74637546 5708 5708
16994 12 74638212 5709 5709
29505 25 32460625 5710 5710
29504 25 32460509 5711 5711
29503 25 32460485 5712 5712
4356 4 2877957 5715 5715
4355 4 2877956 5716 5716
4354 4 2877490 5717 5717
28896 24 38332288 5718 5718
5617 4 81323128 5719 5719
5616 4 81322287 5720 5720
18378 14 9733934 5721 5721
18377 14 9732285 5722 5722
29139 25 13532505 5724 5724
29138 25 13531954 5725 5725
1086 1 68363730 5726 5726
1085 1 68356470 5728 5728
15332 11 68196707 5729 5729
15333 11 68196943 5730 5730
15334 11 68196981 5731 5731
15335 11 68197054 5733 5733
15336 11 68197407 5734 5734
15337 11 68197408 5735 5735
15338 11 68197565 5736 5736
15339 11 68197694 5737 5737
15340 11 68197782 5738 5738
15341 11 68197808 5739 5739
15342 11 68198763 5741 5741
5449 4 70050886 5742 5742
6739 5 51446555 5743 5743
6737 5 51419588 5744 5744
4962 4 41513632 5745 5745
11578 8 74595190 5751 5751
24445 18 54417545 5752 5752
19476 14 75510878 5753 5753
32427 29 20201470 5754 5754
1305 2 1181215 5755 5755
34141 30 524191001 5756 5756
13101 9 63832939 5759 5759
8428 6 44547617 5760 5760
8429 6 44548476 5762 5762
8430 6 44548638 5763 5763
8431 6 44548640 5764 5764
8432 6 44548887 5765 5765
34142 30 526277989 5766 5766
34144 30 526587913 5768 5768
34145 30 526587940 5769 5769
31376 28 1964669 5770 5770
31377 28 1966975 5771 5771
31378 28 1967916 5772 5772
31379 28 1968050 5773 5773
17666 13 32002681 5775 5775
6990 5 58837512 5776 5776
6989 5 58837464 5777 5777
6988 5 58837423 5778 5778
30121 25 77815856 5779 5779
30123 25 77826944 5780 5780
34148 30 528607105 5781 5781
32827 29 35935562 5782 5782
32826 29 35935517 5783 5783
32825 29 35934864 5784 5784
7515 5 82471388 5785 5785
23029 17 52361796 5786 5786
23028 17 52361529 5787 5787
23027 17 52361469 5788 5788
23026 17 52360933 5790 5790
23025 17 52360846 5791 5791
26814 21 44805244 5792 5792
26813 21 44804443 5793 5793
3851 3 59715834 5795 5795
3852 3 59716088 5796 5796
26118 21 3293063 5799 5799
26117 21 3293018 5800 5800
26116 21 3292967 5801 5801
26115 21 3292240 5802 5802
26114 21 3292069 5803 5803
34153 30 530337257 5804 5804
34154 30 530341336 5805 5805
24574 19 2693027 5806 5806
34155 30 530471779 5808 5808
21766 16 60515543 5813 5813
21764 16 60499140 5814 5814
11921 9 4361551 5815 5815
34156 30 531466396 5823 5823
11683 8 77933972 5825 5825
21874 16 64049063 5826 5826
7877 6 11732420 5827 5827
10288 8 6282854 5834 5834
22036 16 70787497 5836 5836
20344 15 53505451 5837 5837
20343 15 53505373 5838 5838
23000 17 49797844 5839 5839
22999 17 49797843 5840 5840
10097 7 72470191 5841 5841
10098 7 72470237 5842 5842
34160 30 536482328 5843 5843
28824 24 34329743 5845 5845
28936 25 2359467 5846 5846
13618 10 30399184 5847 5847
34162 30 537239154 5848 5848
34163 30 537239190 5849 5849
34164 30 537239279 5850 5850
34165 30 537239378 5851 5851
34166 30 537239418 5852 5852
34167 30 537239442 5853 5853
8999 7 5306817 5854 5854
9000 7 5306822 5855 5855
9001 7 5307097 5856 5856
9002 7 5307104 5857 5857
9003 7 5307145 5858 5858
34168 30 537914952 5861 5861
24148 18 37477870 5862 5862
24149 18 37481114 5863 5863
24150 18 37481128 5864 5864
34169 30 539064228 5866 5866
34170 30 539064238 5868 5868
9102 7 10655162 5875 5875
16965 12 73796727 5876 5876
16964 12 73796351 5877 5877
16962 12 73778080 5882 5882
34172 30 539677051 5883 5883
8997 7 4752320 5884 5884
24595 19 5920904 5885 5885
28731 24 23915237 5886 5886
28732 24 23915646 5887 5887
28733 24 23915663 5888 5888
17423 13 18151591 5889 5889
13098 9 63789132 5891 5891
13099 9 63789142 5892 5892
1950 2 27081184 5893 5893
1955 2 27285992 5894 5894
34174 30 543237475 5895 5895
23414 17 76505042 5896 5896
2885 3 242450 5898 5898
2884 3 242273 5900 5900
2883 3 242040 5901 5901
8882 6 78524439 5907 5907
34177 30 544455015 5909 5909
9007 7 5363429 5911 5911
9008 7 5363443 5912 5912
9009 7 5363461 5913 5913
18156 13 51274847 5914 5914
18155 13 51274815 5915 5915
31362 28 1736052 5916 5916
31363 28 1737336 5917 5917
31382 28 2397201 5919 5919
11288 8 64966436 5923 5923
11283 8 64581741 5924 5924
11282 8 64580578 5925 5925
11281 8 64579543 5926 5926
11280 8 64579054 5927 5927
11279 8 64578460 5928 5928
11277 8 64561478 5929 5929
13223 10 1149841 5931 5931
6553 5 40073840 5933 5933
6552 5 40073811 5934 5934
6551 5 40073759 5935 5935
34182 30 549581863 5937 5937
34184 30 549582482 5939 5939
34185 30 549582485 5940 5940
34186 30 549582765 5941 5941
34190 30 549590915 5942 5942
34191 30 549590999 5943 5943
34192 30 549591086 5945 5945
34193 30 549596751 5946 5946
34194 30 549602939 5947 5947
27038 22 9828175 5948 5948
27036 22 9821912 5949 5949
19569 15 1360313 5951 5951
23082 17 56936808 5952 5952
9200 7 15014132 5955 5955
9199 7 15014128 5956 5956
9552 7 40854691 5957 5957
23773 18 18843312 5958 5958
7578 5 84784236 5962 5962
32598 29 28478772 5963 5963
2690 2 76576742 5968 5968
2691 2 76576752 5969 5969
6536 5 39570597 5979 5979
3854 3 59724448 5982 5982
7739 6 636132 5983 5983
7738 6 635857 5984 5984
7737 6 635664 5985 5985
7736 6 635640 5986 5986
26296 21 16993306 5988 5988
24822 19 25366465 5990 5990
34205 30 556000892 5992 5992
34206 30 556001154 5993 5993
34207 30 556001169 5994 5994
34208 30 556056819 5995 5995
5635 4 81823549 5996 5996
5634 4 81823531 5997 5997
34209 30 556257701 5999 5999
20285 15 50975033 6000 6000
20288 15 50979621 6003 6003
20289 15 50979678 6004 6004
20290 15 50979712 6005 6005
34211 30 556961660 6006 6006
3974 3 65742124 6009 6009
17752 13 33571191 6011 6011
17753 13 33572642 6013 6013
26531 21 32962880 6014 6014
24544 18 61505932 6016 6016
24545 18 61506055 6017 6017
24546 18 61506163 6018 6018
24547 18 61506871 6019 6019
8438 6 44661416 6021 6021
8437 6 44661342 6022 6022
34213 30 560204916 6023 6023
28413 24 7389192 6032 6032
34218 30 561138459 6034 6034
18215 13 58982733 6035 6035
18216 13 58982757 6036 6036
20474 16 936391 6038 6038
20475 16 936442 6039 6039
20476 16 936445 6040 6040
20477 16 936580 6042 6042
20478 16 936624 6043 6043
20479 16 936671 6044 6044
34221 30 561649041 6045 6045
3546 3 39284557 6048 6048
3547 3 39531009 6049 6049
11831 8 83131695 6050 6050
2244 2 47518977 6051 6051
2245 2 47518997 6052 6052
2246 2 47526070 6053 6053
26886 22 125377 6054 6054
26887 22 127069 6055 6055
24540 18 61275409 6056 6056
13048 9 60776587 6057 6057
34223 30 564912915 6059 6059
11835 8 83201822 6061 6061
1267 1 81837991 6062 6062
34224 30 565248306 6064 6064
26974 22 7869886 6065 6065
26897 22 731734 6067 6067
7527 5 83413439 6068 6068
7526 5 83413159 6069 6069
7525 5 83412850 6070 6070
7524 5 83412795 6071 6071
7523 5 83412532 6072 6072
7522 5 83412445 6073 6073
7521 5 83412142 6076 6076
21984 16 67233783 6077 6077
21983 16 67232800 6078 6078
21982 16 67232769 6079 6079
21979 16 67173966 6080 6080
21978 16 67173564 6081 6081
19451 14 75146822 6082 6082
34234 30 568114519 6084 6084
34235 30 568114553 6086 6086
22236 17 15425346 6090 6090
22235 17 15423978 6091 6091
27596 22 41810506 6094 6094
27598 22 41815946 6095 6095
22099 17 7176378 6096 6096
22097 17 7175899 6097 6097
4898 4 35425574 6099 6099
4897 4 35422869 6100 6100
4896 4 35422845 6101 6101
4895 4 35422122 6102 6102
4894 4 35417582 6103 6103
4893 4 35416462 6104 6104
4892 4 35416447 6105 6105
4890 4 35415109 6106 6106
29566 25 36607697 6107 6107
13120 9 64282838 6108 6108
13121 9 64282903 6109 6109
21945 16 65577588 6124 6124
34241 30 575355416 6125 6125
34242 30 575355417 6126 6126
21855 16 62851650 6128 6128
21854 16 62849606 6130 6130
21853 16 62849368 6131 6131
21852 16 62848836 6132 6132
21851 16 62841821 6134 6134
21850 16 62841820 6135 6135
21849 16 62841406 6136 6136
21843 16 62796799 6140 6140
21839 16 62700730 6141 6141
150 1 10699743 6143 6143
145 1 10389805 6144 6144
34244 30 576309706 6146 6146
21184 16 37729837 6149 6149
21183 16 37729832 6150 6150
21182 16 37729771 6151 6151
34245 30 576405387 6152 6152
34246 30 577118662 6153 6153
34247 30 577118701 6154 6154
34248 30 577118710 6155 6155
11863 9 727435 6157 6157
11865 9 730077 6159 6159
11866 9 730134 6160 6160
11867 9 730400 6162 6162
11868 9 730471 6163 6163
27238 22 23742611 6165 6165
27237 22 23742398 6166 6166
27236 22 23742311 6167 6167
28924 25 1755106 6170 6170
26892 22 493243 6172 6172
26894 22 585825 6175 6175
4722 4 23279962 6176 6176
4721 4 23278852 6177 6177
7607 5 85766596 6178 6178
29707 25 53039359 6180 6180
29706 25 53039189 6181 6181
29705 25 53037587 6182 6182
29704 25 53036710 6184 6184
29703 25 53036588 6185 6185
29702 25 53035987 6186 6186
29701 25 53035972 6187 6187
29700 25 53035935 6188 6188
466 1 30851623 6189 6189
465 1 30851345 6190 6190
34253 30 580683423 6191 6191
34254 30 580683492 6192 6192
34255 30 580748641 6193 6193
3040 3 15124066 6194 6194
3037 3 15108839 6196 6196
3034 3 15049446 6197 6197
3033 3 15049246 6199 6199
3032 3 15049012 6200 6200
34257 30 581806376 6201 6201
4750 4 23891435 6203 6203
4749 4 23889217 6204 6204
30665 26 34115571 6205 6205
30664 26 34115535 6206 6206
34259 30 583236443 6207 6207
34262 30 583890715 6208 6208
34263 30 583891000 6209 6209
34264 30 583896912 6211 6211
34265 30 583896954 6212 6212
34266 30 583897917 6213 6213
34267 30 583897965 6214 6214
26533 21 33244400 6217 6217
34269 30 583924732 6219 6219
20433 15 59144404 6222 6222
20432 15 59141544 6223 6223
11590 8 74678212 6225 6225
23538 18 7769761 6226 6226
23378 17 71462822 6227 6227
23379 17 71462943 6228 6228
23380 17 71463002 6229 6229
23381 17 71463190 6230 6230
34273 30 585456222 6231 6231
34274 30 585456230 6232 6232
3879 3 61161065 6235 6235
3878 3 61160648 6236 6236
34276 30 585707599 6237 6237
30677 26 36052837 6238 6238
8888 6 79506566 6239 6239
34278 30 585981851 6240 6240
34279 30 585982144 6241 6241
34280 30 585982245 6242 6242
5703 5 2249297 6245 6245
23536 18 7728661 6246 6246
34282 30 587102149 6247 6247
34284 30 587172261 6248 6248
34285 30 587283551 6250 6250
20463 15 63028501 6254 6254
31220 27 26626775 6255 6255
31221 27 26627114 6256 6256
12147 9 13993012 6257 6257
12146 9 13992377 6258 6258
34287 30 589364871 6264 6264
34288 30 589364885 6265 6265
22978 17 49417106 6272 6272
22977 17 49416360 6273 6273
34289 30 590769432 6275 6275
24280 18 45316969 6276 6276
7672 5 87707408 6282 6282
10283 8 5559302 6284 6284
10282 8 5559245 6285 6285
2903 3 4577424 6286 6286
17283 13 9109244 6288 6288
34297 30 594671058 6291 6291
34299 30 594797437 6294 6294
2904 3 4672099 6298 6298
7097 5 62428253 6300 6300
7096 5 62428247 6301 6301
14331 10 66036038 6305 6305
34302 30 597633599 6308 6308
34303 30 597633727 6311 6311
34304 30 597633965 6312 6312
23412 17 76496306 6313 6313
34308 30 598388780 6315 6315
24670 19 14530685 6320 6320
24669 19 14530374 6321 6321
29014 25 5388577 6322 6322
29013 25 5388240 6323 6323
29012 25 5388222 6324 6324
29009 25 5373449 6325 6325
26828 21 46420140 6326 6326
26829 21 46420165 6327 6327
34312 30 599985395 6328 6328
34313 30 600529864 6329 6329
26858 21 49823347 6331 6331
26857 21 49823137 6332 6332
26856 21 49823079 6333 6333
31288 27 36551466 6334 6334
24611 19 6823729 6336 6336
34315 30 602371803 6338 6338
34318 30 603809806 6339 6339
1737 2 17543541 6342 6342
34323 30 605791052 6343 6343
29083 25 10053030 6346 6346
29084 25 10054784 6347 6347
34324 30 606110055 6348 6348
26960 22 5499567 6349 6349
26959 22 5498406 6351 6351
26958 22 5498223 6352 6352
26957 22 5498046 6353 6353
26956 22 5497714 6355 6355
8824 6 70454728 6356 6356
8823 6 70454664 6357 6357
8822 6 70454037 6359 6359
8821 6 70446451 6360 6360
8820 6 70441640 6361 6361
34326 30 607110405 6362 6362
5253 4 62974515 6364 6364
5254 4 62974792 6365 6365
18085 13 45785431 6366 6366
34328 30 608009201 6368 6368
18084 13 45744877 6370 6370
121 1 8677236 6371 6371
31301 27 38003097 6372 6372
1442 2 6084976 6376 6376
1441 2 6084755 6377 6377
1439 2 6084555 6379 6379
1435 2 6036846 6381 6381
3195 3 23184058 6383 6383
7422 5 77713326 6384 6384
34333 30 609387138 6386 6386
17159 12 83194648 6389 6389
15597 12 6263532 6390 6390
34336 30 610382560 6392 6392
34337 30 610391463 6393 6393
34338 30 610392372 6394 6394
17984 13 41350462 6395 6395
8909 6 80944246 6396 6396
5574 4 79367286 6397 6397
34341 30 611638981 6398 6398
30639 26 30088485 6399 6399
30640 26 30088601 6400 6400
34342 30 611924817 6402 6402
34343 30 611925203 6403 6403
34344 30 611925205 6404 6404
15437 11 74171103 6411 6411
15436 11 74169711 6413 6413
15435 11 74169673 6415 6415
15434 11 74169666 6416 6416
34348 30 612107054 6417 6417
18293 14 2574781 6422 6422
25980 20 32795793 6426 6426
26170 21 10440347 6427 6427
26169 21 10440305 6428 6428
26168 21 10439965 6429 6429
26167 21 10439622 6430 6430
22019 16 70299598 6431 6431
22021 16 70311527 6433 6433
22023 16 70329452 6435 6435
22024 16 70333812 6436 6436
34351 30 614018442 6437 6437
15438 11 74172278 6442 6442
24644 19 10529411 6446 6446
34356 30 617008792 6447 6447
10753 8 25828990 6448 6448
10754 8 25831449 6449 6449
10759 8 25979138 6450 6450
17219 13 2834209 6451 6451
34357 30 618287194 6453 6453
24582 19 5407492 6454 6454
24583 19 5407505 6455 6455
34360 30 619485142 6460 6460
16541 12 60854298 6461 6461
16544 12 60933048 6463 6463
16545 12 60934065 6466 6466
16546 12 60935113 6468 6468
16547 12 60935182 6469 6469
16548 12 60935505 6471 6471
15371 11 71289318 6472 6472
15370 11 71289062 6473 6473
17380 13 16368247 6474 6474
17381 13 16368758 6475 6475
18082 13 45644102 6477 6477
21682 16 56626629 6478 6478
21683 16 56626933 6479 6479
21684 16 56626980 6480 6480
21685 16 56637062 6481 6481
21686 16 56637445 6482 6482
21687 16 56638952 6483 6483
21688 16 56638955 6484 6484
16933 12 71848035 6491 6491
16932 12 71847845 6492 6492
16931 12 71847812 6493 6493
16930 12 71847724 6494 6494
27361 22 29893879 6496 6496
27363 22 30009963 6497 6497
27364 22 30010112 6498 6498
27365 22 30010145 6499 6499
27366 22 30014332 6501 6501
11160 8 54509056 6502 6502
11161 8 54512856 6503 6503
11162 8 54517699 6504 6504
34368 30 627088992 6506 6506
34369 30 627089007 6507 6507
10209 8 1428127 6509 6509
18209 13 58935077 6512 6512
29342 25 22097645 6513 6513
29341 25 22097506 6514 6514
29340 25 22096362 6515 6515
24284 18 45373151 6518 6518
34373 30 629065872 6521 6521
25940 20 32287423 6522 6522
25941 20 32287441 6523 6523
18972 14 48612923 6524 6524
13184 9 67773267 6527 6527
34377 30 631375562 6528 6528
34378 30 631494811 6531 6531
34379 30 631495255 6532 6532
10 1 526615 6533 6533
9 1 526389 6534 6534
14062 10 46200504 6535 6535
13037 9 60357173 6537 6537
34382 30 633050772 6540 6540
30217 25 81217648 6541 6541
30218 25 81217808 6542 6542
30219 25 81218845 6543 6543
14405 11 3563078 6544 6544
2851 2 84418765 6545 6545
34387 30 635177540 6547 6547
34388 30 635177555 6548 6548
142 1 10008370 6554 6554
34391 30 635965999 6555 6555
28766 24 26104186 6560 6560
34392 30 636055088 6561 6561
8392 6 41115704 6562 6562
8393 6 41115746 6563 6563
8395 6 41116815 6564 6564
8396 6 41140730 6565 6565
8398 6 41149216 6566 6566
19107 14 53714282 6567 6567
19102 14 53644552 6568 6568
19101 14 53644546 6569 6569
19100 14 53644404 6570 6570
19099 14 53644156 6571 6571
19098 14 53644062 6572 6572
19097 14 53643975 6573 6573
19096 14 53643229 6574 6574
19092 14 53624332 6575 6575
3061 3 15606540 6576 6576
13036 9 60344569 6579 6579
34394 30 637676094 6580 6580
13157 9 65723613 6582 6582
11183 8 56414715 6583 6583
34397 30 639899544 6588 6588
34398 30 639899657 6589 6589
34399 30 639900239 6597 6597
34400 30 639900611 6602 6602
34401 30 639900709 6605 6605
34402 30 639901326 6607 6607
34403 30 639901411 6609 6609
34404 30 639901420 6610 6610
5240 4 62373091 6613 6613
5238 4 62353423 6614 6614
19297 14 68074113 6620 6620
23509 18 6251818 6621 6621
18018 13 42906388 6625 6625
18017 13 42906253 6626 6626
12183 9 16105640 6627 6627
12181 9 16104845 6628 6628
20077 15 39075987 6629 6629
34406 30 642454042 6630 6630
34407 30 643595586 6636 6636
22498 17 30213592 6637 6637
22497 17 30213500 6638 6638
22496 17 30211946 6639 6639
2816 2 82009047 6644 6644
2815 2 82008824 6647 6647
2814 2 82008823 6648 6648
34408 30 644484622 6649 6649
34409 30 644485063 6650 6650
34411 30 645016662 6652 6652
23511 18 6409601 6654 6654
23512 18 6409856 6656 6656
23513 18 6409922 6657 6657
23514 18 6410030 6659 6659
34413 30 645022223 6661 6661
34414 30 645022460 6662 6662
8839 6 72353787 6663 6663
8838 6 72353526 6664 6664
8837 6 72353274 6665 6665
23515 18 6428208 6666 6666
34416 30 645024238 6667 6667
34417 30 645024266 6668 6668
34418 30 645024279 6669 6669
34419 30 645024351 6672 6672
34420 30 645024506 6673 6673
23516 18 6461382 6675 6675
23517 18 6461713 6676 6676
34421 30 645069402 6677 6677
34422 30 645070467 6678 6678
34423 30 645074947 6679 6679
34424 30 645074998 6680 6680
34425 30 645075483 6681 6681
34426 30 645103442 6685 6685
31009 27 14178529 6694 6694
17320 13 11233839 6695 6695
17321 13 11234259 6696 6696
23286 17 67739483 6697 6697
23285 17 67739268 6698 6698
23284 17 67739164 6699 6699
17507 13 21285138 6700 6700
17506 13 21274234 6701 6701
6709 5 50558711 6702 6702
34429 30 648841637 6703 6703
17286 13 9182215 6704 6704
34430 30 649052937 6705 6705
22618 17 35567033 6706 6706
22617 17 35566937 6707 6707
34432 30 649096007 6708 6708
18083 13 45731245 6709 6709
15484 11 79749267 6711 6711
1211 1 77631658 6714 6714
1210 1 77631527 6715 6715
1208 1 77631013 6716 6716
1207 1 77630597 6718 6718
1206 1 77630588 6719 6719
16436 12 57724547 6720 6720
16437 12 57724796 6721 6721
5799 5 8481333 6722 6722
30596 26 25286112 6723 6723
30595 26 25285655 6724 6724
30594 26 25284319 6725 6725
15560 12 5347754 6736 6736
15561 12 5347758 6737 6737
15562 12 5347763 6738 6738
15563 12 5347864 6739 6739
15564 12 5348117 6740 6740
15565 12 5348289 6741 6741
15566 12 5348348 6742 6742
15567 12 5348506 6743 6743
15568 12 5348960 6746 6746
15569 12 5349044 6747 6747
15570 12 5349050 6748 6748
15573 12 5349437 6750 6750
15574 12 5349461 6751 6751
15575 12 5349485 6752 6752
6960 5 58147576 6754 6754
2580 2 68299448 6756 6756
17220 13 3060898 6758 6758
17221 13 3063638 6761 6761
10131 7 76980715 6762 6762
34436 30 654407450 6764 6764
34437 30 654715566 6765 6765
24529 18 59072480 6766 6766
8521 6 51796877 6767 6767
8520 6 51796873 6768 6768
34439 30 655742539 6774 6774
29128 25 13436906 6775 6775
34443 30 656906070 6784 6784
10045 7 69440458 6785 6785
31273 27 34341034 6786 6786
4398 4 4201517 6787 6787
4399 4 4201649 6788 6788
4400 4 4202330 6789 6789
4401 4 4202438 6790 6790
4402 4 4203627 6791 6791
5788 5 7654098 6794 6794
5789 5 7654610 6795 6795
1373 2 4357337 6798 6798
34447 30 658205666 6800 6800
28825 24 34335539 6802 6802
23547 18 8835478 6803 6803
23546 18 8835406 6804 6804
34448 30 658640538 6806 6806
34449 30 658640614 6807 6807
34450 30 658640688 6808 6808
34451 30 658640862 6809 6809
18282 14 1217722 6811 6811
15315 11 66607838 6813 6813
15311 11 66575830 6815 6815
15310 11 66570072 6818 6818
15309 11 66569807 6819 6819
15308 11 66569220 6820 6820
15307 11 66569149 6822 6822
261 1 17002068 6823 6823
262 1 17032465 6824 6824
270 1 17188807 6825 6825
4261 3 82760341 6830 6830
4262 3 82760582 6832 6832
4263 3 82760672 6833 6833
9614 7 48101743 6836 6836
9615 7 48102649 6837 6837
9616 7 48103054 6838 6838
3850 3 59695446 6839 6839
34457 30 662388213 6841 6841
10466 8 15446555 6842 6842
11561 8 73551500 6843 6843
24832 19 25591012 6845 6845
24831 19 25590248 6846 6846
24830 19 25588545 6847 6847
24829 19 25587601 6848 6848
17911 13 39118420 6849 6849
17910 13 39109274 6851 6851
17909 13 38748554 6853 6853
17908 13 38699001 6854 6854
17905 13 38538885 6855 6855
12924 9 54783619 6856 6856
12922 9 54535271 6857 6857
12921 9 54534867 6858 6858
12920 9 54534821 6859 6859
12919 9 54533313 6860 6860
12918 9 54533208 6861 6861
12916 9 54530776 6862 6862
12915 9 54526072 6863 6863
12910 9 54323425 6865 6865
12909 9 54323058 6866 6866
12908 9 54322486 6867 6867
12907 9 54322478 6868 6868
24167 18 38267444 6869 6869
24168 18 38268118 6870 6870
24169 18 38268190 6871 6871
24170 18 38268335 6872 6872
24171 18 38298551 6873 6873
24172 18 38298674 6874 6874
24173 18 38298732 6875 6875
24174 18 38299145 6876 6876
24175 18 38299160 6877 6877
24176 18 38299289 6878 6878
26940 22 4929194 6879 6879
34460 30 667505473 6882 6882
34461 30 667505475 6883 6883
445 1 29075644 6884 6884
26137 21 8609451 6885 6885
4179 3 76265900 6886 6886
4370 4 3119803 6887 6887
4371 4 3120179 6889 6889
4372 4 3120205 6890 6890
4373 4 3120211 6891 6891
17063 12 78484106 6892 6892
17064 12 78487058 6893 6893
5388 4 67824179 6894 6894
34462 30 669089804 6896 6896
34463 30 669090098 6898 6898
34464 30 669090127 6899 6899
34465 30 669091212 6902 6902
20975 16 22322167 6905 6905
1659 2 15353947 6906 6906
10113 7 75277595 6909 6909
10112 7 75275569 6910 6910
20403 15 57059526 6911 6911
18302 14 3255069 6912 6912
18301 14 3254928 6913 6913
18300 14 3254565 6914 6914
18299 14 3252704 6915 6915
18298 14 3250484 6916 6916
18258 13 65370317 6918 6918
21067 16 34377957 6921 6921
28639 24 17184989 6922 6922
28640 24 17186231 6926 6926
20651 16 10716323 6927 6927
20653 16 10722643 6928 6928
24186 18 40009986 6929 6929
24187 18 40010020 6930 6930
24188 18 40010303 6931 6931
24189 18 40011594 6932 6932
24191 18 40020828 6933 6933
5622 4 81586878 6934 6934
9239 7 16951057 6935 6935
15490 12 2032249 6936 6936
15489 12 2029933 6938 6938
15488 12 2029889 6939 6939
8406 6 41588964 6940 6940
8405 6 41588650 6941 6941
8404 6 41588078 6942 6942
8403 6 41566298 6943 6943
8402 6 41565877 6944 6944
8401 6 41565872 6945 6945
28728 24 23845420 6946 6946
28727 24 23833555 6947 6947
28726 24 23832765 6948 6948
10009 7 67391994 6949 6949
10010 7 67392571 6950 6950
10011 7 67392842 6951 6951
10012 7 67392878 6952 6952
10014 7 67393229 6954 6954
28188 23 38848077 6955 6955
28187 23 38848050 6956 6956
6420 5 36413011 6957 6957
9930 7 63045419 6958 6958
18264 13 65733771 6959 6959
34475 30 676568633 6962 6962
8971 7 2848830 6964 6964
8972 7 2848927 6965 6965
34476 30 676725934 6966 6966
34478 30 676735767 6968 6968
11685 8 78078411 6969 6969
6757 5 52347234 6970 6970
6758 5 52354920 6971 6971
29070 25 7963480 6975 6975
29069 25 7963034 6976 6976
30189 25 79018319 6977 6977
30188 25 79018307 6978 6978
28129 23 36486139 6979 6979
25342 19 54494753 6981 6981
25341 19 54492193 6982 6982
25340 19 54491994 6983 6983
25338 19 54485282 6985 6985
25337 19 54485017 6987 6987
25336 19 54485006 6988 6988
34481 30 679487314 6990 6990
34482 30 679487534 6991 6991
19641 15 9904051 6993 6993
34483 30 679586375 6994 6994
19643 15 9910099 6995 6995
7565 5 83937425 6996 6996
7562 5 83763477 6997 6997
7563 5 83771110 6998 6998
6494 5 37952640 6999 6999
1609 2 13337898 7001 7001
28215 23 40096115 7002 7002
11652 8 76881637 7003 7003
15649 12 8038563 7004 7004
15648 12 8038040 7005 7005
15647 12 8037303 7006 7006
15646 12 8037135 7007 7007
34485 30 681019458 7009 7009
32506 29 25849338 7014 7014
26005 20 33500047 7015 7015
23610 18 11460578 7016 7016
23611 18 11465085 7018 7018
23612 18 11465262 7019 7019
23613 18 11465823 7020 7020
8158 6 27247214 7021 7021
34486 30 683176189 7022 7022
30214 25 80766635 7026 7026
34487 30 684035058 7028 7028
34488 30 684035121 7029 7029
26073 20 39901165 7030 7030
26072 20 39901079 7031 7031
26071 20 39900946 7032 7032
26070 20 39900858 7033 7033
26069 20 39900777 7034 7034
17115 12 80127641 7035 7035
17116 12 80128074 7036 7036
17055 12 78301149 7037 7037
18050 13 44784226 7038 7038
17056 12 78303838 7039 7039
8747 6 66794917 7041 7041
24688 19 14931480 7043 7043
24689 19 14931872 7044 7044
4736 4 23673839 7045 7045
4737 4 23674164 7046 7046
4738 4 23674244 7047 7047
4739 4 23674341 7049 7049
34492 30 686359974 7050 7050
2695 2 77148795 7051 7051
30693 26 40140930 7052 7052
30692 26 40140471 7054 7054
10205 8 889073 7056 7056
10206 8 890045 7058 7058
10207 8 894951 7059 7059
25698 20 16619309 7062 7062
25697 20 16617564 7063 7063
25696 20 16617534 7064 7064
25695 20 16607237 7065 7065
25694 20 16607222 7066 7066
25693 20 16607161 7067 7067
25691 20 16592636 7068 7068
25689 20 16592185 7072 7072
25688 20 16591735 7074 7074
25687 20 16591583 7075 7075
25686 20 16591513 7076 7076
34494 30 689399873 7077 7077
34495 30 689513446 7078 7078
34496 30 689513447 7079 7079
21487 16 48804216 7080 7080
19495 14 76055694 7081 7081
19496 14 76055789 7082 7082
19497 14 76055907 7083 7083
19498 14 76056221 7084 7084
17038 12 77075455 7085 7085
17039 12 77085804 7086 7086
21576 16 51383547 7087 7087
19468 14 75464515 7089 7089
31281 27 35045275 7090 7090
31283 27 35064215 7091 7091
32921 29 42296872 7092 7092
32920 29 42296833 7093 7093
32919 29 42296321 7094 7094
32918 29 42295364 7095 7095
32917 29 42295310 7096 7096
14394 11 2457581 7098 7098
14395 11 2457701 7099 7099
14396 11 2457764 7100 7100
14397 11 2459689 7101 7101
14398 11 2459693 7102 7102
19462 14 75362701 7103 7103
28964 25 2551919 7105 7105
28965 25 2552108 7106 7106
28966 25 2552138 7107 7107
28967 25 2552192 7108 7108
28968 25 2552744 7110 7110
7570 5 84719016 7113 7113
7571 5 84719602 7115 7115
7572 5 84722235 7117 7117
7573 5 84748162 7118 7118
7574 5 84748942 7119 7119
7575 5 84748944 7120 7120
7576 5 84757995 7124 7124
7577 5 84758294 7125 7125
17238 13 4755671 7128 7128
17241 13 4944179 7131 7131
17240 13 4944066 7133 7133
34506 30 693017873 7134 7134
34507 30 693017952 7136 7136
17237 13 4754835 7138 7138
4298 4 391515 7141 7141
4299 4 391564 7142 7142
4300 4 391750 7143 7143
28259 23 44034898 7144 7144
21837 16 62628542 7145 7145
21836 16 62628182 7146 7146
4701 4 22956370 7149 7149
4700 4 22956257 7150 7150
13780 10 38315816 7151 7151
13781 10 38316274 7152 7152
13783 10 38318783 7153 7153
13784 10 38318837 7154 7154
13785 10 38374026 7155 7155
13786 10 38374197 7156 7156
13787 10 38380000 7157 7157
13788 10 38380422 7158 7158
13789 10 38380532 7159 7159
13790 10 38380678 7160 7160
13791 10 38381337 7161 7161
10278 8 5512331 7163 7163
30641 26 30177151 7165 7165
30642 26 30177791 7166 7166
26105 21 214230 7170 7170
19236 14 62162566 7171 7171
34510 30 696991351 7172 7172
27001 22 8848076 7173 7173
27002 22 8848187 7174 7174
27003 22 8848193 7175 7175
1326 2 2445381 7176 7176
25240 19 48138905 7179 7179
25241 19 48139234 7184 7184
25242 19 48139308 7185 7185
34514 30 698325605 7194 7194
17270 13 7562932 7197 7197
28088 23 33000993 7198 7198
22321 17 17918628 7199 7199
17325 13 11374068 7200 7200
5568 4 79335498 7201 7201
11583 8 74674438 7202 7202
11584 8 74674501 7203 7203
11585 8 74674678 7204 7204
2475 2 60197889 7206 7206
2476 2 60198135 7207 7207
2477 2 60201261 7210 7210
34524 30 702754675 7211 7211
8961 7 2044357 7212 7212
34526 30 703892020 7213 7213
18198 13 57604797 7214 7214
34527 30 704037558 7215 7215
23716 18 16207868 7216 7216
18325 14 5498659 7219 7219
18326 14 5499485 7224 7224
18327 14 5499531 7225 7225
34529 30 704762685 7227 7227
34530 30 704762709 7228 7228
34531 30 704762835 7230 7230
34532 30 704762928 7231 7231
11826 8 83019327 7233 7233
30570 26 23656789 7234 7234
30571 26 23656806 7235 7235
30572 26 23662321 7236 7236
30573 26 23664680 7237 7237
34533 30 705930699 7238 7238
30552 26 22287271 7239 7239
19012 14 50970261 7240 7240
5638 4 81827838 7242 7242
5637 4 81826963 7243 7243
5636 4 81826450 7245 7245
32143 28 38258382 7246 7246
20464 15 63238739 7247 7247
28152 23 36698116 7249 7249
28151 23 36697434 7250 7250
21276 16 39966611 7252 7252
21277 16 39967277 7253 7253
2761 2 79336934 7254 7254
2760 2 79335809 7255 7255
34541 30 711657739 7259 7259
11031 8 49027900 7260 7260
11829 8 83125674 7261 7261
5716 5 3954845 7262 7262
5717 5 3956515 7265 7265
34542 30 712105714 7266 7266
30474 26 18589504 7267 7267
29018 25 5775127 7268 7268
29019 25 5776791 7270 7270
29020 25 5777099 7271 7271
29021 25 5780091 7272 7272
7370 5 75025356 7273 7273
34545 30 712888834 7274 7274
2024 2 36060376 7275 7275
32781 29 34549940 7276 7276
32785 29 34633918 7277 7277
32786 29 34634507 7278 7278
32788 29 34635320 7279 7279
32789 29 34636328 7280 7280
32790 29 34636655 7281 7281
32791 29 34636656 7282 7282
32793 29 34637773 7283 7283
18139 13 47827929 7284 7284
34546 30 714517015 7285 7285
10852 8 32192340 7286 7286
13156 9 65721301 7292 7292
8484 6 47311654 7293 7293
8485 6 47312068 7294 7294
8486 6 47312194 7295 7295
8488 6 47326753 7296 7296
27040 22 9830465 7299 7299
34552 30 718480953 7301 7301
34553 30 718481209 7302 7302
34554 30 718481530 7303 7303
34555 30 719260132 7305 7305
34556 30 719294789 7310 7310
2743 2 78950935 7311 7311
2742 2 78950559 7312 7312
2741 2 78937535 7313 7313
2740 2 78937387 7314 7314
2739 2 78937348 7315 7315
2735 2 78921634 7316 7316
17088 12 79270141 7317 7317
21181 16 37726282 7318 7318
21180 16 37725963 7319 7319
21179 16 37725952 7320 7320
21178 16 37725728 7321 7321
21177 16 37725519 7322 7322
21176 16 37725168 7323 7323
21175 16 37721754 7326 7326
19884 15 20890182 7327 7327
19882 15 20880689 7328 7328
11702 8 78508995 7329 7329
11703 8 78509508 7332 7332
11705 8 78515431 7333 7333
11706 8 78517662 7334 7334
18024 13 43044831 7337 7337
18280 14 1022401 7339 7339
34559 30 722373050 7340 7340
18535 14 18533692 7341 7341
26066 20 39896075 7342 7342
13354 10 11017304 7343 7343
34561 30 722855840 7344 7344
10139 7 77221992 7345 7345
10138 7 77221796 7347 7347
10137 7 77221426 7349 7349
34562 30 723868204 7351 7351
22325 17 18008880 7353 7353
22329 17 18089019 7354 7354
34563 30 724858883 7355 7355
32845 29 38094381 7357 7357
3015 3 14704138 7358 7358
34565 30 726143579 7361 7361
34566 30 726143600 7362 7362
32100 28 35385576 7363 7363
3533 3 37251435 7364 7364
3532 3 37251062 7365 7365
3531 3 37183602 7367 7367
3530 3 37178351 7368 7368
2681 2 76247416 7369 7369
2682 2 76249420 7370 7370
34569 30 728057365 7371 7371
34570 30 728057603 7372 7372
34571 30 728696710 7373 7373
29173 25 13765174 7375 7375
5603 4 79909225 7378 7378
5604 4 79916722 7379 7379
5605 4 79916933 7380 7380
34573 30 729944815 7381 7381
34574 30 729944852 7382 7382
5606 4 79919331 7384 7384
34575 30 729988953 7385 7385
18259 13 65380176 7386 7386
18260 13 65380504 7387 7387
34579 30 730246609 7388 7388
13187 9 67775916 7389 7389
13186 9 67775890 7390 7390
34580 30 730247291 7391 7391
9936 7 63319397 7392 7392
28928 25 2061173 7394 7394
21987 16 67633214 7395 7395
4243 3 80104322 7397 7397
4244 3 80104337 7398 7398
4245 3 80116347 7399 7399
24164 18 37978511 7401 7401
24163 18 37978396 7402 7402
24162 18 37977527 7403 7403
16928 12 71780873 7404 7404
16929 12 71783885 7405 7405
4348 4 2634969 7409 7409
4349 4 2635012 7410 7410
16958 12 73434351 7414 7414
9014 7 5970387 7417 7417
19544 14 79730343 7420 7420
19545 14 79731253 7421 7421
19546 14 79739342 7422 7422
19547 14 79739348 7423 7423
19548 14 79739475 7424 7424
34582 30 735625603 7425 7425
19549 14 79758626 7426 7426
19550 14 79759295 7427 7427
8479 6 46634964 7429 7429
909 1 62473332 7431 7431
31528 28 8932013 7432 7432
34583 30 737235159 7433 7433
34584 30 737235428 7434 7434
31526 28 8925522 7435 7435
31525 28 8925483 7436 7436
31524 28 8906495 7437 7437
34585 30 737491117 7438 7438
34586 30 737491266 7443 7443
34587 30 737491305 7445 7445
34588 30 737491445 7448 7448
34589 30 737491556 7449 7449
34590 30 737491569 7450 7450
32547 29 26621027 7451 7451
32546 29 26617626 7452 7452
32545 29 26617448 7453 7453
32544 29 26617309 7454 7454
83 1 5949355 7456 7456
84 1 5950977 7458 7458
85 1 5951493 7459 7459
86 1 5952039 7460 7460
30663 26 34114709 7462 7462
30662 26 34114675 7463 7463
30667 26 34154536 7464 7464
2896 3 2725891 7465 7465
2897 3 2726831 7467 7467
5092 4 55557139 7471 7471
11916 9 4262018 7472 7472
34594 30 739995336 7473 7473
11917 9 4267414 7474 7474
11918 9 4267495 7475 7475
21894 16 64370909 7476 7476
21893 16 64370900 7477 7477
21892 16 64370845 7478 7478
21891 16 64370731 7479 7479
21890 16 64370640 7480 7480
21889 16 64370531 7481 7481
30668 26 34155107 7482 7482
34595 30 740363509 7483 7483
34596 30 740384580 7484 7484
11589 8 74677750 7485 7485
11588 8 74677351 7486 7486
11587 8 74677327 7487 7487
24577 19 4752607 7488 7488
34598 30 740874062 7490 7490
34599 30 740874793 7491 7491
34601 30 741025819 7494 7494
34602 30 741025905 7495 7495
34603 30 741337193 7496 7496
34605 30 741801099 7500 7500
8224 6 29922399 7501 7501
17309 13 10330388 7502 7502
4095 3 72945204 7504 7504
4096 3 72945367 7505 7505
4097 3 72945488 7507 7507
4098 3 72945853 7508 7508
4099 3 72945902 7509 7509
4100 3 72945968 7510 7510
4101 3 72946538 7514 7514
4102 3 72946763 7516 7516
10075 7 71344060 7518 7518
10076 7 71344344 7519 7519
10077 7 71344940 7520 7520
10078 7 71345186 7521 7521
1271 1 81993290 7524 7524
9082 7 9673313 7527 7527
18072 13 45494621 7530 7530
18073 13 45495127 7531 7531
18074 13 45495294 7534 7534
5756 5 6676809 7536 7536
34608 30 744126108 7539 7539
34609 30 745099374 7540 7540
10299 8 6692819 7541 7541
10300 8 6694664 7542 7542
10301 8 6695124 7543 7543
10302 8 6695138 7544 7544
10303 8 6695153 7545 7545
34613 30 745635224 7546 7546
34614 30 745635466 7547 7547
1289 1 82909270 7548 7548
21963 16 66260611 7549 7549
21962 16 66259834 7550 7550
21961 16 66259649 7551 7551
21959 16 66243753 7552 7552
21958 16 66243269 7554 7554
4316 4 1210992 7555 7555
4 1 69617 7558 7558
3 1 63803 7559 7559
2 1 63802 7560 7560
1 1 63769 7561 7561
32624 29 29126170 7564 7564
32626 29 29244503 7565 7565
20584 16 6748785 7566 7566
20582 16 6748337 7567 7567
20577 16 6666216 7568 7568
20576 16 6665403 7569 7569
20574 16 6592273 7570 7570
20573 16 6591965 7571 7571
20572 16 6591425 7572 7572
20073 15 38587439 7574 7574
20072 15 38582831 7575 7575
6186 5 26111847 7576 7576
14338 10 67773299 7577 7577
34619 30 748839928 7578 7578
14375 11 574662 7579 7579
34620 30 752247565 7581 7581
17285 13 9177522 7582 7582
34624 30 753056398 7585 7585
6580 5 41837785 7587 7587
29001 25 3469109 7588 7588
29000 25 3469062 7589 7589
28999 25 3468654 7591 7591
28996 25 3468364 7592 7592
28995 25 3467869 7593 7593
28994 25 3467608 7594 7594
28993 25 3467454 7595 7595
28991 25 3466891 7596 7596
32035 28 32334816 7598 7598
34628 30 755076082 7600 7600
34629 30 755076898 7601 7601
34630 30 755077331 7602 7602
3063 3 15739337 7604 7604
28266 23 46620942 7605 7605
4280 3 84389632 7606 7606
4281 3 84389928 7607 7607
34632 30 755797450 7608 7608
34633 30 755797489 7609 7609
6045 5 19098012 7610 7610
6044 5 19097683 7611 7611
21702 16 56768666 7612 7612
2991 3 13866511 7614 7614
2992 3 13866512 7615 7615
2993 3 13876653 7616 7616
2994 3 13877052 7617 7617
26028 20 36175321 7618 7618
26029 20 36175844 7619 7619
26030 20 36177095 7620 7620
26031 20 36177116 7621 7621
26032 20 36178187 7622 7622
18944 14 47439692 7623 7623
18946 14 47452020 7624 7624
18947 14 47452999 7625 7625
15361 11 70705071 7627 7627
34637 30 760994023 7629 7629
5767 5 7079992 7631 7631
26337 21 19577662 7632 7632
26336 21 19575575 7634 7634
34639 30 762569924 7635 7635
5563 4 79320321 7636 7636
11558 8 73489021 7637 7637
11557 8 73488946 7638 7638
1198 1 77433987 7642 7642
16574 12 62560397 7643 7643
31297 27 37669182 7644 7644
31296 27 37669046 7645 7645
31295 27 37668972 7646 7646
34641 30 764335187 7650 7650
8853 6 74231580 7651 7651
31346 27 43182638 7653 7653
31347 27 43182980 7654 7654
18092 13 45826876 7656 7656
18091 13 45826604 7657 7657
29335 25 21560538 7658 7658
29334 25 21560509 7659 7659
29333 25 21560097 7660 7660
29332 25 21557557 7663 7663
29329 25 21552318 7664 7664
29328 25 21552139 7665 7665
29109 25 11110915 7667 7667
15962 12 26074194 7669 7669
15961 12 26073676 7670 7670
15960 12 26073161 7671 7671
15959 12 26073122 7672 7672
28946 25 2444806 7676 7676
1905 2 24108733 7677 7677
23494 18 3720183 7678 7678
34648 30 766456883 7679 7679
18347 14 6421914 7681 7681
3228 3 24950418 7682 7682
3229 3 24950448 7683 7683
34649 30 766708465 7688 7688
34650 30 766708480 7689 7689
34651 30 766708806 7690 7690
17878 13 37558737 7692 7692
17877 13 37558708 7694 7694
17876 13 37553881 7695 7695
17875 13 37553566 7696 7696
5329 4 65616171 7698 7698
31217 27 26425100 7699 7699
11505 8 72297636 7701 7701
11506 8 72306896 7702 7702
11507 8 72320647 7703 7703
1495 2 7708041 7707 7707
15505 12 2476163 7713 7713
15507 12 2479125 7714 7714
15508 12 2479189 7715 7715
34657 30 771040543 7716 7716
34658 30 771040561 7717 7717
23431 18 832556 7719 7719
34661 30 771828498 7720 7720
15482 11 79384609 7722 7722
15481 11 79382931 7723 7723
15480 11 79371884 7724 7724
15479 11 79371878 7725 7725
22076 17 6561690 7727 7727
22071 17 6146707 7728 7728
22070 17 6146640 7729 7729
22369 17 19835565 7730 7730
22370 17 19835608 7731 7731
22371 17 19835626 7732 7732
22372 17 19835639 7733 7733
2961 3 12201027 7737 7737
13195 9 68356525 7738 7738
26150 21 9484737 7740 7740
2844 2 84113242 7741 7741
21797 16 61262174 7742 7742
21798 16 61262939 7743 7743
21799 16 61262985 7744 7744
28937 25 2408417 7745 7745
28942 25 2428761 7746 7746
28943 25 2428792 7747 7747
18051 13 44788649 7748 7748
18049 13 44781657 7750 7750
14474 11 8575537 7751 7751
14475 11 8575539 7752 7752
28223 23 42337277 7753 7753
28224 23 42337408 7754 7754
28225 23 42337554 7755 7755
28226 23 42337669 7756 7756
28227 23 42337693 7757 7757
28228 23 42337789 7758 7758
28229 23 42337906 7759 7759
28230 23 42339023 7760 7760
28231 23 42340035 7761 7761
34664 30 774471992 7763 7763
34665 30 774472007 7764 7764
28236 23 42366675 7765 7765
28237 23 42368443 7766 7766
29668 25 50580887 7767 7767
29669 25 50581057 7768 7768
29670 25 50581152 7769 7769
29671 25 50581208 7770 7770
29672 25 50581694 7771 7771
29673 25 50581744 7772 7772
29674 25 50581786 7773 7773
29675 25 50581894 7774 7774
29676 25 50582510 7776 7776
18949 14 47672370 7777 7777
18950 14 47674152 7778 7778
34666 30 775860315 7779 7779
28971 25 2577659 7780 7780
28972 25 2578274 7781 7781
28974 25 2578749 7782 7782
14039 10 44774182 7783 7783
14037 10 44730979 7784 7784
14032 10 44642196 7785 7785
29451 25 27532432 7789 7789
23450 18 2760661 7790 7790
34668 30 776901330 7791 7791
29260 25 19770243 7792 7792
7529 5 83419157 7793 7793
7530 5 83419170 7794 7794
7531 5 83419249 7795 7795
7532 5 83419664 7796 7796
7533 5 83419713 7797 7797
7534 5 83419743 7798 7798
1501 2 7749327 7799 7799
3261 3 26329143 7802 7802
3262 3 26329743 7803 7803
8616 6 58357508 7804 7804
8617 6 58360981 7805 7805
18224 13 59506422 7806 7806
34669 30 779554032 7809 7809
34670 30 779762761 7814 7814
19591 15 5630413 7820 7820
19592 15 5630416 7821 7821
32899 29 41986289 7823 7823
29600 25 43934300 7825 7825
29601 25 43934340 7826 7826
2921 3 7383557 7829 7829
34678 30 783786381 7832 7832
34679 30 783786392 7833 7833
5007 4 50521943 7837 7837
21879 16 64135592 7838 7838
18249 13 65249703 7839 7839
11497 8 71362379 7840 7840
11498 8 71362885 7841 7841
11499 8 71362918 7842 7842
11500 8 71366640 7843 7843
2546 2 65972240 7845 7845
2547 2 65972285 7846 7846
2548 2 65979944 7847 7847
2549 2 65997770 7848 7848
34683 30 786535682 7849 7849
6597 5 42405746 7850 7850
21971 16 67043202 7853 7853
34684 30 787692022 7856 7856
34685 30 788047144 7857 7857
1220 1 77960321 7858 7858
28895 24 38316727 7859 7859
28894 24 38316619 7860 7860
22027 16 70347940 7862 7862
30645 26 31109796 7863 7863
34687 30 790138638 7864 7864
30648 26 31284549 7865 7865
30646 26 31110562 7866 7866
30647 26 31111520 7867 7867
14599 11 17127997 7871 7871
14601 11 17130889 7872 7872
19658 15 10928867 7874 7874
8970 7 2823364 7875 7875
22017 16 70063944 7876 7876
34692 30 791004899 7879 7879
27675 22 48388493 7880 7880
34693 30 791243566 7881 7881
34694 30 791254329 7882 7882
34695 30 791254353 7883 7883
17297 13 9570143 7884 7884
17296 13 9570137 7885 7885
17295 13 9569943 7886 7886
28848 24 37207917 7887 7887
13072 9 61356788 7888 7888
34696 30 792670590 7891 7891
1398 2 5284284 7892 7892
19316 14 68505922 7893 7893
28536 24 12322846 7894 7894
9039 7 6777819 7898 7898
19082 14 53317008 7899 7899
34702 30 795300712 7900 7900
24818 19 25037839 7901 7901
18098 13 45913986 7903 7903
26862 21 49878677 7904 7904
26861 21 49875711 7905 7905
34704 30 796826258 7906 7906
15501 12 2467445 7907 7907
34705 30 796903021 7910 7910
8746 6 66793499 7911 7911
15407 11 73180986 7912 7912
31326 27 41121352 7914 7914
17203 13 1358944 7917 7917
17204 13 1358991 7918 7918
17205 13 1359068 7919 7919
11814 8 82519972 7921 7921
4040 3 70859425 7922 7922
4039 3 70850221 7923 7923
4038 3 70849975 7924 7924
4037 3 70849755 7925 7925
4036 3 70849510 7926 7926
4035 3 70849333 7927 7927
4034 3 70844097 7928 7928
34708 30 799685912 7929 7929
34709 30 799685965 7930 7930
18158 13 51549715 7931 7931
17172 12 85056991 7933 7933
18159 13 51585177 7934 7934
18160 13 51585238 7936 7936
18161 13 51585256 7937 7937
18162 13 51585389 7938 7938
34711 30 799723917 7939 7939
18163 13 51585807 7940 7940
34712 30 799724824 7944 7944
34713 30 799725094 7945 7945
18164 13 51588002 7949 7949
18167 13 51684041 7950 7950
17222 13 3071222 7952 7952
15417 11 73545867 7957 7957
15418 11 73545971 7958 7958
19767 15 14929616 7961 7961
19768 15 14929648 7962 7962
19769 15 14929884 7963 7963
19770 15 14929936 7964 7964
19771 15 14930113 7965 7965
19772 15 14930331 7966 7966
19773 15 14930627 7967 7967
11070 8 50431409 7968 7968
11068 8 50431042 7969 7969
11066 8 50415343 7970 7970
11065 8 50411774 7971 7971
11063 8 50400815 7972 7972
11060 8 50348922 7973 7973
11059 8 50334138 7974 7974
12336 9 21353516 7978 7978
12337 9 21353654 7979 7979
12338 9 21354582 7980 7980
12339 9 21354583 7981 7981
7699 5 89745661 7982 7982
25814 20 23744935 7985 7985
1475 2 7386337 7986 7986
19691 15 11766502 7987 7987
19690 15 11758363 7988 7988
15777 12 14696096 7989 7989
20619 16 9357838 7991 7991
4269 3 83365823 7992 7992
15279 11 65832121 7993 7993
17582 13 27714179 7994 7994
16912 12 71413270 7995 7995
16910 12 71394100 7996 7996
19469 14 75465323 7998 7998
7851 6 8953584 8000 8000
7852 6 8958771 8001 8001
7853 6 8965586 8002 8002
34721 30 807726322 8009 8009
8574 6 55935602 8010 8010
5759 5 6725470 8011 8011
5760 5 6725598 8012 8012
17062 12 78463558 8013 8013
17061 12 78460179 8015 8015
17059 12 78449928 8017 8017
28975 25 2901433 8018 8018
34723 30 810686776 8022 8022
20422 15 57753438 8024 8024
14380 11 655775 8025 8025
21069 16 34475625 8027 8027
14710 11 24990609 8028 8028
14708 11 24988810 8029 8029
14707 11 24988753 8030 8030
14703 11 24983592 8031 8031
8000 6 19385602 8032 8032
8001 6 19385822 8033 8033
8002 6 19386298 8034 8034
34726 30 812285873 8035 8035
34727 30 812285914 8036 8036
34728 30 812286176 8038 8038
34729 30 812286365 8040 8040
34730 30 812286438 8041 8041
34731 30 812286812 8043 8043
26139 21 8673587 8045 8045
26140 21 8673630 8046 8046
26141 21 8673770 8047 8047
26142 21 8673864 8048 8048
26143 21 8673954 8049 8049
34732 30 812288144 8050 8050
34733 30 812288282 8051 8051
24602 19 6458186 8054 8054
24603 19 6458502 8055 8055
24604 19 6458700 8057 8057
24597 19 6287503 8059 8059
34734 30 812381606 8061 8061
24598 19 6289047 8062 8062
24605 19 6461672 8063 8063
24599 19 6291206 8064 8064
34735 30 812384561 8065 8065
23702 18 14063798 8066 8066
15329 11 68192787 8067 8067
15328 11 68192703 8068 8068
23624 18 11753349 8070 8070
23623 18 11752220 8072 8072
23622 18 11752139 8073 8073
23621 18 11749326 8074 8074
14465 11 7740888 8075 8075
14464 11 7740854 8076 8076
34736 30 812950231 8077 8077
27565 22 38836673 8086 8086
34742 30 814259270 8087 8087
34743 30 814259721 8088 8088
34745 30 814379811 8090 8090
2929 3 9467155 8091 8091
2926 3 9399795 8097 8097
23079 17 56805092 8099 8099
23080 17 56806032 8100 8100
23328 17 70134963 8105 8105
23329 17 70135069 8107 8107
17075 12 78763400 8108 8108
29006 25 4985759 8109 8109
29005 25 4985660 8110 8110
29004 25 4985337 8111 8111
11726 8 80058708 8112 8112
34747 30 816045224 8114 8114
22418 17 20923080 8115 8115
15275 11 65307779 8117 8117
10191 7 78037808 8118 8118
34751 30 816689887 8123 8123
34752 30 816692091 8125 8125
34757 30 817516759 8127 8127
8877 6 78327563 8128 8128
9984 7 66682936 8129 8129
17073 12 78760428 8130 8130
18360 14 6841840 8131 8131
18359 14 6841387 8132 8132
34761 30 818501944 8133 8133
6018 5 18436272 8134 8134
6019 5 18449151 8135 8135
6020 5 18449205 8136 8136
6021 5 18451276 8137 8137
6022 5 18451391 8138 8138
6023 5 18451500 8139 8139
6024 5 18451645 8141 8141
6025 5 18452558 8142 8142
15394 11 72702183 8143 8143
34763 30 818916080 8144 8144
10165 7 77472189 8145 8145
10164 7 77472066 8146 8146
10163 7 77462007 8147 8147
19487 14 76001356 8156 8156
19488 14 76001823 8157 8157
19489 14 76002677 8158 8158
19490 14 76017273 8160 8160
19491 14 76017593 8162 8162
19492 14 76017733 8163 8163
19493 14 76017743 8164 8164
19494 14 76018422 8165 8165
24499 18 57346498 8166 8166
24500 18 57346532 8167 8167
24501 18 57346541 8168 8168
7581 5 84852254 8171 8171
7582 5 84852830 8172 8172
729 1 51187156 8179 8179
20087 15 39342400 8185 8185
27560 22 37840174 8186 8186
26278 21 15919997 8187 8187
26280 21 15946479 8188 8188
26281 21 15946512 8189 8189
26285 21 16023179 8190 8190
26286 21 16027790 8191 8191
10276 8 5499229 8194 8194
2763 2 79346703 8196 8196
34775 30 826320147 8197 8197
2762 2 79344499 8198 8198
2759 2 79332198 8199 8199
2757 2 79331606 8200 8200
2756 2 79329754 8201 8201
34776 30 826378591 8202 8202
17181 12 87223322 8203 8203
17313 13 10781713 8204 8204
8317 6 35410106 8207 8207
8316 6 35405317 8208 8208
24430 18 53505960 8210 8210
24429 18 53505252 8211 8211
19509 14 77736284 8212 8212
29572 25 39755560 8213 8213
29571 25 39752118 8214 8214
29570 25 39747563 8215 8215
10878 8 33467583 8218 8218
10874 8 33357498 8219 8219
10873 8 33357475 8220 8220
10872 8 33357317 8221 8221
10871 8 33356183 8222 8222
10870 8 33351247 8223 8223
10869 8 33347541 8224 8224
23183 17 64816830 8225 8225
23184 17 64819848 8226 8226
23187 17 64846945 8227 8227
23188 17 64846965 8228 8228
23189 17 64847146 8229 8229
23214 17 66210320 8230 8230
23213 17 66209466 8231 8231
23212 17 66209430 8232 8232
23211 17 66209401 8233 8233
23210 17 66209128 8234 8234
18962 14 47978388 8235 8235
16785 12 67547525 8240 8240
6881 5 55870740 8243 8243
6880 5 55868639 8244 8244
1263 1 80899843 8245 8245
34780 30 833208201 8247 8247
1262 1 80899545 8248 8248
9913 7 62257844 8249 8249
24678 19 14635716 8250 8250
24682 19 14698050 8251 8251
24685 19 14766123 8252 8252
22971 17 48996900 8253 8253
34781 30 833840353 8257 8257
22972 17 49007389 8258 8258
22973 17 49008248 8259 8259
22974 17 49079054 8260 8260
34783 30 834814299 8261 8261
9988 7 66781904 8263 8263
9989 7 66782880 8264 8264
20390 15 56285099 8266 8266
20391 15 56286407 8267 8267
3267 3 26587395 8269 8269
3274 3 26898667 8270 8270
3275 3 26898889 8271 8271
3276 3 26898984 8272 8272
3278 3 26899830 8273 8273
3279 3 26899976 8274 8274
3280 3 26900511 8275 8275
3283 3 26952114 8276 8276
34785 30 837302162 8277 8277
32176 28 39984018 8278 8278
9868 7 60155114 8279 8279
9867 7 60151172 8280 8280
9866 7 60145458 8281 8281
15346 11 68404696 8282 8282
19636 15 8690127 8285 8285
19635 15 8690108 8286 8286
19634 15 8689408 8287 8287
19633 15 8689407 8288 8288
26821 21 46322697 8289 8289
26822 21 46322725 8290 8290
26823 21 46322776 8291 8291
34788 30 838011683 8292 8292
34789 30 838012327 8293 8293
26827 21 46358462 8295 8295
29277 25 20303952 8296 8296
11616 8 75420711 8297 8297
17190 12 88868126 8299 8299
17191 12 88868234 8300 8300
8993 7 3594352 8304 8304
4731 4 23612742 8305 8305
4730 4 23610805 8308 8308
4729 4 23610062 8309 8309
4728 4 23609449 8311 8311
4727 4 23583365 8312 8312
30432 26 15518623 8313 8313
26993 22 8688476 8315 8315
26994 22 8689870 8316 8316
26995 22 8690519 8317 8317
26996 22 8690782 8319 8319
19010 14 50868420 8320 8320
15495 12 2287574 8322 8322
15496 12 2287704 8323 8323
15497 12 2287875 8324 8324
19072 14 53202119 8326 8326
5016 4 50753802 8327 8327
5015 4 50753667 8329 8329
5014 4 50753596 8330 8330
5012 4 50753210 8332 8332
5011 4 50753202 8333 8333
12903 9 53853199 8335 8335
12902 9 53852611 8336 8336
12901 9 53852451 8337 8337
12900 9 53852395 8338 8338
12899 9 53794958 8339 8339
12898 9 53794852 8340 8340
12897 9 53794579 8341 8341
15675 12 10241173 8342 8342
34796 30 843965544 8345 8345
34797 30 843965688 8348 8348
34798 30 843970620 8352 8352
34799 30 843970702 8353 8353
34800 30 843971546 8354 8354
34801 30 843971609 8355 8355
34802 30 843971758 8359 8359
34803 30 843972135 8363 8363
1294 1 83499969 8368 8368
34804 30 844861411 8370 8370
17249 13 5413974 8372 8372
17248 13 5413902 8373 8373
17247 13 5413734 8374 8374
17306 13 9955394 8375 8375
34806 30 844897459 8376 8376
34807 30 844898384 8380 8380
17307 13 9956942 8381 8381
17308 13 9956989 8382 8382
34808 30 844900930 8384 8384
17304 13 9952495 8385 8385
17305 13 9952527 8386 8386
5692 5 1278941 8388 8388
5693 5 1279265 8389 8389
5694 5 1279335 8391 8391
5695 5 1280622 8393 8393
5696 5 1280798 8394 8394
5697 5 1280990 8395 8395
5698 5 1281929 8398 8398
26112 21 2179103 8399 8399
24259 18 44576388 8400 8400
24260 18 44577599 8403 8403
24261 18 44578351 8404 8404
24262 18 44578848 8405 8405
5483 4 72884663 8407 8407
19875 15 20628848 8409 8409
19876 15 20628897 8410 8410
19881 15 20717999 8411 8411
27005 22 8881640 8412 8412
8977 7 3184972 8413 8413
3293 3 27418246 8414 8414
3294 3 27418277 8415 8415
16975 12 74105055 8417 8417
16974 12 74093850 8421 8421
7906 6 15494152 8423 8423
7905 6 15493494 8425 8425
34810 30 848856912 8426 8426
10129 7 76965575 8428 8428
6008 5 18254516 8429 8429
6007 5 18254231 8430 8430
6006 5 18253597 8431 8431
24414 18 52617302 8432 8432
4185 3 76423821 8434 8434
4184 3 76423158 8435 8435
4182 3 76413047 8436 8436
34812 30 850219638 8438 8438
34813 30 850219675 8439 8439
34814 30 850219681 8440 8440
34815 30 850375216 8465 8465
25294 19 52492837 8475 8475
2999 3 13903395 8477 8477
25 1 1526908 8478 8478
28038 23 29293596 8486 8486
18243 13 63251251 8491 8491
32912 29 42175429 8493 8493
8965 7 2386127 8499 8499
8964 7 2386103 8500 8500
25793 20 22896646 8501 8501
25794 20 22897074 8502 8502
25795 20 22897080 8503 8503
25796 20 22897677 8505 8505
25798 20 22898037 8506 8506
6264 5 30253584 8507 8507
6262 5 30208672 8508 8508
6257 5 29918154 8509 8509
34821 30 855045064 8510 8510
1272 1 81997509 8511 8511
15453 11 76069888 8512 8512
30027 25 72186655 8515 8515
19302 14 68234194 8516 8516
19301 14 68233152 8517 8517
24360 18 50429839 8519 8519
24359 18 50429799 8520 8520
24358 18 50428500 8521 8521
24357 18 50425392 8522 8522
32242 29 6609990 8523 8523
34826 30 859516157 8524 8524
24610 19 6822777 8525 8525
32057 28 33455611 8526 8526
19532 14 78648442 8529 8529
34827 30 860666642 8533 8533
34828 30 860667088 8534 8534
34829 30 860667336 8535 8535
21866 16 63477403 8536 8536
21867 16 63477559 8537 8537
17312 13 10744608 8538 8538
1292 1 83210657 8546 8546
1529 2 9086331 8548 8548
1530 2 9086558 8549 8549
1531 2 9086571 8550 8550
1533 2 9087092 8552 8552
1534 2 9088422 8553 8553
1535 2 9088424 8554 8554
1536 2 9088460 8555 8555
1537 2 9173538 8558 8558
1544 2 9303003 8561 8561
1545 2 9304058 8562 8562
13932 10 42547756 8564 8564
13930 10 42491170 8565 8565
13929 10 42491008 8566 8566
20424 15 57957884 8569 8569
34831 30 862819152 8570 8570
34832 30 863015870 8571 8571
31042 27 16467558 8573 8573
34834 30 863501641 8574 8574
24590 19 5859769 8575 8575
34835 30 863752402 8576 8576
34836 30 863753227 8577 8577
21643 16 54628439 8578 8578
21644 16 54629081 8579 8579
21645 16 54635446 8580 8580
21647 16 54669063 8581 8581
21650 16 54744111 8582 8582
3372 3 29806441 8583 8583
34837 30 864507218 8584 8584
162 1 11408105 8585 8585
28687 24 20244415 8586 8586
8665 6 61592695 8587 8587
19161 14 57358718 8588 8588
24433 18 53508470 8589 8589
24431 18 53507764 8590 8590
13285 10 3535450 8597 8597
34841 30 867031132 8598 8598
34842 30 867031242 8599 8599
34843 30 867308811 8600 8600
17888 13 37751822 8601 8601
17889 13 37753319 8602 8602
17890 13 37755104 8603 8603
14060 10 46190822 8604 8604
32149 28 38769371 8607 8607
27628 22 44413650 8608 8608
27629 22 44413909 8609 8609
27630 22 44415264 8610 8610
27631 22 44417068 8611 8611
27632 22 44417083 8612 8612
27636 22 44417911 8613 8613
27637 22 44421482 8614 8614
27638 22 44421543 8615 8615
32714 29 31860054 8616 8616
13210 10 600212 8617 8617
34845 30 870546204 8620 8620
34846 30 870696041 8622 8622
14594 11 16949664 8623 8623
14595 11 16966092 8624 8624
34849 30 871628216 8625 8625
32817 29 35506663 8626 8626
34850 30 871953233 8627 8627
2894 3 1924892 8631 8631
34852 30 872884871 8633 8633
23303 17 68504217 8636 8636
23304 17 68504802 8639 8639
23305 17 68505056 8640 8640
23306 17 68506453 8641 8641
23307 17 68506457 8642 8642
23308 17 68506489 8644 8644
23309 17 68506594 8645 8645
23310 17 68506805 8646 8646
23311 17 68506882 8647 8647
23312 17 68506900 8648 8648
34853 30 873438181 8649 8649
34854 30 873438609 8650 8650
34855 30 873439224 8652 8652
34856 30 873439251 8653 8653
34857 30 873439457 8657 8657
34858 30 873439464 8658 8658
34859 30 873439504 8659 8659
34860 30 873439580 8660 8660
34861 30 873439603 8661 8661
34862 30 873439650 8662 8662
34863 30 873439747 8663 8663
34864 30 873439796 8664 8664
34866 30 873698088 8669 8669
34868 30 873859517 8670 8670
22822 17 44062947 8675 8675
18423 14 12096577 8676 8676
18424 14 12101450 8677 8677
18425 14 12101453 8678 8678
18426 14 12101503 8679 8679
5549 4 79017997 8681 8681
5550 4 79019016 8682 8682
23595 18 11142455 8683 8683
23594 18 11142318 8684 8684
23593 18 11141691 8685 8685
23592 18 11141662 8686 8686
23591 18 11141466 8687 8687
23588 18 11135796 8688 8688
23785 18 20179323 8689 8689
34870 30 875597087 8691 8691
34871 30 875603223 8692 8692
34872 30 875603461 8695 8695
34873 30 875603838 8696 8696
16784 12 67547051 8698 8698
5579 4 79373860 8699 8699
5580 4 79374224 8700 8700
34876 30 876226949 8701 8701
5582 4 79384361 8703 8703
5979 5 16063237 8706 8706
5980 5 16063712 8708 8708
5981 5 16063814 8710 8710
5982 5 16064148 8711 8711
5983 5 16064844 8712 8712
5984 5 16081095 8713 8713
5985 5 16082056 8714 8714
4220 3 79094955 8715 8715
4222 3 79116297 8716 8716
14513 11 12142772 8717 8717
16348 12 52995990 8718 8718
34879 30 880008544 8721 8721
11078 8 50663813 8723 8723
11077 8 50662676 8724 8724
11076 8 50662467 8725 8725
11075 8 50662413 8726 8726
11074 8 50662290 8727 8727
11073 8 50662168 8728 8728
6243 5 29422756 8729 8729
25358 19 55760816 8731 8731
25359 19 55760818 8732 8732
25360 19 55761975 8735 8735
25361 19 55761982 8736 8736
11591 8 74691892 8737 8737
11592 8 74694959 8738 8738
11593 8 74694995 8739 8739
11601 8 74719482 8740 8740
11602 8 74720125 8741 8741
11603 8 74720463 8742 8742
11604 8 74721211 8743 8743
11605 8 74721664 8744 8744
11606 8 74721865 8745 8745
17079 12 78927473 8746 8746
20515 16 3780458 8747 8747
32123 28 36871383 8750 8750
23385 17 72879516 8755 8755
23387 17 72891263 8756 8756
23388 17 72891284 8757 8757
32805 29 35179678 8760 8760
32808 29 35199835 8761 8761
32809 29 35200291 8763 8763
11408 8 69165293 8765 8765
27022 22 9317628 8766 8766
4360 4 3002964 8768 8768
32883 29 40180572 8769 8769
32884 29 40184154 8770 8770
32885 29 40184247 8771 8771
7474 5 79448139 8772 8772
7473 5 79447886 8773 8773
6608 5 42584972 8775 8775
199 1 13682980 8778 8778
198 1 13682641 8779 8779
18320 14 5386283 8781 8781
29038 25 6438279 8785 8785
29037 25 6438267 8786 8786
29036 25 6436420 8787 8787
23354 17 70862389 8788 8788
23355 17 70862562 8789 8789
23356 17 70862584 8791 8791
23357 17 70862628 8792 8792
23358 17 70862644 8794 8794
23359 17 70862680 8795 8795
34885 30 889267276 8797 8797
11966 9 6767062 8800 8800
22045 17 2870069 8804 8804
34889 30 890112805 8806 8806
4025 3 70049573 8813 8813
3107 3 17408551 8814 8814
3106 3 17408401 8815 8815
34891 30 890996745 8816 8816
28840 24 37152844 8817 8817
8319 6 35433442 8818 8818
8320 6 35435083 8819 8819
5923 5 13748626 8824 8824
24556 19 3836 8825 8825
24555 19 3716 8826 8826
24554 19 3686 8827 8827
24553 19 3330 8828 8828
14336 10 66394866 8829 8829
11810 8 82513184 8831 8831
11811 8 82513196 8832 8832
11812 8 82513297 8833 8833
11813 8 82513594 8836 8836
34894 30 892621602 8837 8837
32139 28 38140685 8841 8841
32138 28 38140684 8842 8842
34896 30 893057045 8843 8843
34898 30 893284149 8844 8844
13320 10 7802084 8848 8848
10225 8 2133323 8849 8849
17226 13 3511255 8852 8852
17225 13 3511010 8853 8853
17224 13 3510986 8854 8854
8991 7 3349069 8858 8858
18387 14 10516057 8859 8859
18386 14 10515983 8860 8860
18385 14 10515904 8861 8861
34900 30 894210798 8862 8862
34901 30 894212934 8865 8865
34902 30 894212961 8866 8866
2819 2 82170850 8870 8870
2818 2 82169885 8871 8871
34903 30 894592383 8872 8872
34904 30 894773280 8873 8873
34905 30 894773451 8874 8874
34907 30 894773727 8875 8875
34911 30 894998594 8876 8876
19317 14 68518642 8877 8877
12468 9 33597653 8878 8878
12469 9 33597877 8879 8879
25682 20 16477929 8883 8883
25681 20 16477838 8884 8884
25680 20 16477781 8885 8885
34912 30 896460225 8886 8886
34913 30 896806491 8887 8887
16977 12 74133820 8888 8888
34915 30 898267347 8889 8889
25286 19 51621214 8891 8891
34916 30 898455467 8892 8892
34917 30 898455482 8893 8893
23427 18 647176 8894 8894
18252 13 65330607 8895 8895
18251 13 65330420 8896 8896
18250 13 65330385 8897 8897
34921 30 899479855 8898 8898
34922 30 899480048 8899 8899
34924 30 899783433 8901 8901
34925 30 899783478 8902 8902
26433 21 26908218 8903 8903
34926 30 899783975 8905 8905
5597 4 79454754 8908 8908
5596 4 79446902 8909 8909
34927 30 900714624 8910 8910
34928 30 900754111 8911 8911
34929 30 900754140 8912 8912
6761 5 52373620 8913 8913
6762 5 52374433 8914 8914
6763 5 52381191 8915 8915
34932 30 902125764 8916 8916
34935 30 902405332 8917 8917
34936 30 902405359 8918 8918
27642 22 45755057 8920 8920
34937 30 902682206 8922 8922
17768 13 33864468 8931 8931
17769 13 33866204 8932 8932
17770 13 33882517 8933 8933
17771 13 33883350 8934 8934
17774 13 33914958 8935 8935
17775 13 33915493 8936 8936
17776 13 33916293 8937 8937
17777 13 33918316 8938 8938
2472 2 60119011 8939 8939
2764 2 79348266 8944 8944
20139 15 43509973 8945 8945
34940 30 906458619 8946 8946
29613 25 45859708 8947 8947
29614 25 45859709 8948 8948
17353 13 13069181 8949 8949
17355 13 13109409 8952 8952
17356 13 13109499 8953 8953
17357 13 13110494 8955 8955
34942 30 906642632 8956 8956
10212 8 1774665 8957 8957
21972 16 67045415 8958 8958
34943 30 907236630 8959 8959
34945 30 907767528 8960 8960
17758 13 33611670 8961 8961
29656 25 49721186 8962 8962
1602 2 12516178 8968 8968
1601 2 12513959 8969 8969
1600 2 12513832 8970 8970
34946 30 908659699 8971 8971
3146 3 19421003 8972 8972
30421 26 14976238 8973 8973
34947 30 908676485 8974 8974
30424 26 15004217 8976 8976
7783 6 4396410 8977 8977
7784 6 4396513 8978 8978
7785 6 4396934 8979 8979
7786 6 4419258 8986 8986
7787 6 4424026 8991 8991
34948 30 909105012 8992 8992
34949 30 909163166 8993 8993
4789 4 25871150 8996 8996
4788 4 25871055 8997 8997
26750 21 42881429 8998 8998
1869 2 22519130 8999 8999
34952 30 911258106 9000 9000
10469 8 15587892 9001 9001
10470 8 15588127 9002 9002
10471 8 15588145 9003 9003
13598 10 29644856 9004 9004
24139 18 37248073 9005 9005
24140 18 37248497 9006 9006
24141 18 37248509 9007 9007
14219 10 55339135 9008 9008
14218 10 55338356 9009 9009
14217 10 55335364 9010 9010
14216 10 55335270 9011 9011
14215 10 55335165 9012 9012
24592 19 5881134 9014 9014
24593 19 5882642 9015 9015
34954 30 912702769 9016 9016
24460 18 55974686 9019 9019
12101 9 10796031 9021 9021
25739 20 19459913 9022 9022
8693 6 63449206 9023 9023
2978 3 13092348 9025 9025
2977 3 13091937 9026 9026
18450 14 13227975 9027 9027
17098 12 79362938 9031 9031
1295 1 83584378 9032 9032
13010 9 58525386 9034 9034
13009 9 58524989 9035 9035
15461 11 77175460 9036 9036
15749 12 13799283 9037 9037
15748 12 13799150 9038 9038
13112 9 64137715 9042 9042
13113 9 64139776 9043 9043
22692 17 39223929 9044 9044
22694 17 39241492 9045 9045
22695 17 39241818 9047 9047
22700 17 39246258 9052 9052
22701 17 39246817 9053 9053
22713 17 39368034 9054 9054
22714 17 39368160 9055 9055
22715 17 39368414 9056 9056
18203 13 57864626 9058 9058
11902 9 3167915 9060 9060
11903 9 3168877 9063 9063
11904 9 3169332 9067 9067
34961 30 918137090 9069 9069
34963 30 918545936 9079 9079
30675 26 35868747 9080 9080
4192 3 76920440 9082 9082
4191 3 76920437 9083 9083
3848 3 59692622 9084 9084
3847 3 59691871 9085 9085
8996 7 4715315 9087 9087
28067 23 30513747 9089 9089
19029 14 51171292 9091 9091
19028 14 51164094 9092 9092
19027 14 51163836 9093 9093
19026 14 51159502 9095 9095
34967 30 921765760 9096 9096
34971 30 923210362 9099 9099
34972 30 923210498 9100 9100
34973 30 923210858 9101 9101
3115 3 17758307 9102 9102
3113 3 17723566 9104 9104
3112 3 17721419 9105 9105
3111 3 17721175 9106 9106
16508 12 59571111 9107 9107
157 1 10983329 9108 9108
5350 4 66176693 9109 9109
5351 4 66179095 9110 9110
5352 4 66179400 9111 9111
5355 4 66266094 9112 9112
5356 4 66266309 9113 9113
5357 4 66266334 9114 9114
5358 4 66266503 9115 9115
5359 4 66266659 9116 9116
5360 4 66266816 9117 9117
5361 4 66269193 9119 9119
2653 2 74563958 9120 9120
2654 2 74564091 9121 9121
2655 2 74564100 9122 9122
2656 2 74564246 9123 9123
31029 27 15372921 9125 9125
31028 27 15372831 9126 9126
31027 27 15371979 9128 9128
11482 8 70485162 9130 9130
34977 30 926612466 9131 9131
15529 12 5056287 9135 9135
15530 12 5066450 9136 9136
15535 12 5078909 9137 9137
15536 12 5079056 9138 9138
15537 12 5079127 9139 9139
15538 12 5079185 9141 9141
15539 12 5079203 9142 9142
15540 12 5079302 9143 9143
15541 12 5079371 9144 9144
15542 12 5079596 9145 9145
15543 12 5079683 9146 9146
31872 28 26581549 9153 9153
31873 28 26581587 9155 9155
31874 28 26584289 9156 9156
20374 15 55524955 9160 9160
23452 18 2892976 9163 9163
11733 8 80068367 9164 9164
4143 3 75898785 9166 9166
4142 3 75896429 9167 9167
15433 11 74167561 9168 9168
18878 14 38153785 9169 9169
34990 30 933462351 9170 9170
10220 8 2113322 9171 9171
10221 8 2113839 9172 9172
11678 8 77862654 9174 9174
11679 8 77862669 9175 9175
11680 8 77868061 9176 9176
11681 8 77869648 9177 9177
11682 8 77870050 9178 9178
29461 25 28062863 9179 9179
26016 20 35565889 9181 9181
34993 30 936254431 9182 9182
34994 30 936254432 9183 9183
18206 13 58030080 9185 9185
30658 26 33819654 9186 9186
34995 30 936921732 9187 9187
34996 30 937336857 9189 9189
34997 30 937337074 9191 9191
32437 29 22010619 9194 9194
32436 29 22010616 9195 9195
32431 29 21948663 9198 9198
24560 19 483088 9199 9199
8926 7 358325 9200 9200
34999 30 939759737 9203 9203
15317 11 66776863 9204 9204
15318 11 66788165 9205 9205
22044 17 1900912 9206 9206
32054 28 33410662 9208 9208
32053 28 33409399 9209 9209
35001 30 941916516 9213 9213
22996 17 49671831 9217 9217
35003 30 942752222 9222 9222
4764 4 24639534 9223 9223
4765 4 24640133 9225 9225
4768 4 24751796 9226 9226
4769 4 24751797 9227 9227
4770 4 24751848 9228 9228
35006 30 944007227 9229 9229
31172 27 23800516 9230 9230
31171 27 23790042 9231 9231
31170 27 23783172 9232 9232
31169 27 23772019 9233 9233
31168 27 23771551 9234 9234
31166 27 23682130 9235 9235
31164 27 23428463 9236 9236
31163 27 23422873 9237 9237
5337 4 65724509 9238 9238
5336 4 65723769 9239 9239
14562 11 14682780 9241 9241
14563 11 14684442 9242 9242
14564 11 14684445 9243 9243
14565 11 14685698 9244 9244
14567 11 14706692 9245 9245
14569 11 14711823 9246 9246
2481 2 60392809 9247 9247
2482 2 60393205 9249 9249
4752 4 23954997 9252 9252
7545 5 83446552 9253 9253
7544 5 83446325 9255 9255
7543 5 83446049 9256 9256
7542 5 83442092 9257 9257
7541 5 83429804 9258 9258
7537 5 83426692 9259 9259
12184 9 16331745 9261 9261
35014 30 948736804 9262 9262
20242 15 47669420 9263 9263
27946 23 22325535 9265 9265
35018 30 952746316 9266 9266
35019 30 952768866 9267 9267
35021 30 952772176 9269 9269
35022 30 952772478 9271 9271
15671 12 9150558 9272 9272
323 1 21366562 9273 9273
20253 15 48596000 9275 9275
20254 15 48596140 9276 9276
31024 27 15350141 9277 9277
17952 13 40262526 9278 9278
17953 13 40263366 9279 9279
17954 13 40263368 9280 9280
17955 13 40264320 9281 9281
15326 11 68090494 9282 9282
35023 30 955662510 9284 9284
19210 14 59476856 9285 9285
19209 14 59476847 9286 9286
19208 14 59476681 9287 9287
19207 14 59474836 9288 9288
19206 14 59474531 9289 9289
19200 14 59419352 9290 9290
19199 14 59418529 9291 9291
19198 14 59418314 9292 9292
19194 14 59068275 9293 9293
19192 14 59062270 9294 9294
19191 14 59062204 9295 9295
17655 13 31640671 9297 9297
17654 13 31640664 9298 9298
35025 30 957902936 9301 9301
32379 29 17730805 9302 9302
32380 29 17731920 9303 9303
32382 29 17732372 9304 9304
7636 5 86428808 9306 9306
7637 5 86428951 9307 9307
7638 5 86429001 9308 9308
7639 5 86430413 9309 9309
7641 5 86453003 9310 9310
7644 5 86457647 9311 9311
7645 5 86502892 9313 9313
7646 5 86507177 9314 9314
7647 5 86507440 9315 9315
7650 5 86512240 9316 9316
7651 5 86512267 9317 9317
7652 5 86512377 9318 9318
7653 5 86512536 9319 9319
7654 5 86512720 9321 9321
7655 5 86512732 9322 9322
7648 5 86508664 9323 9323
35030 30 959631401 9325 9325
7649 5 86510807 9326 9326
35033 30 960453376 9328 9328
35034 30 960454148 9329 9329
11908 9 3542119 9331 9331
11909 9 3542809 9332 9332
35035 30 962397991 9333 9333
21638 16 54358142 9335 9335
21640 16 54358604 9336 9336
35036 30 963524877 9338 9338
7549 5 83458198 9339 9339
7548 5 83457552 9340 9340
7547 5 83457541 9341 9341
17009 12 75421355 9344 9344
17013 12 75449602 9345 9345
17015 12 75477235 9347 9347
17018 12 75506500 9348 9348
17019 12 75728970 9349 9349
24196 18 40170612 9353 9353
24195 18 40170545 9354 9354
23459 18 3241909 9355 9355
13863 10 40276697 9356 9356
13862 10 40276407 9357 9357
13304 10 5218863 9358 9358
13301 10 5130550 9359 9359
4073 3 72265741 9360 9360
4072 3 72262979 9361 9361
4071 3 72216896 9362 9362
4070 3 72216704 9363 9363
4069 3 72216317 9364 9364
4068 3 72215929 9365 9365
4067 3 72215852 9366 9366
4066 3 72215811 9367 9367
4065 3 72215694 9368 9368
4064 3 72214688 9370 9370
4063 3 72214138 9371 9371
4061 3 72213517 9372 9372
4060 3 72212302 9373 9373
4059 3 72212089 9374 9374
4058 3 72208660 9376 9376
4057 3 72208611 9377 9377
4055 3 72206971 9378 9378
4054 3 72206967 9379 9379
4051 3 72199820 9380 9380
3046 3 15296622 9381 9381
11424 8 69427203 9384 9384
4694 4 22481037 9385 9385
4693 4 22480981 9386 9386
4692 4 22387452 9387 9387
4089 3 72712125 9388 9388
4088 3 72711611 9389 9389
4087 3 72711100 9390 9390
4086 3 72711025 9391 9391
35038 30 968101937 9394 9394
21093 16 35207459 9395 9395
21094 16 35207488 9396 9396
21095 16 35207641 9397 9397
21096 16 35207698 9398 9398
21097 16 35207886 9399 9399
21098 16 35207972 9400 9400
21099 16 35268456 9402 9402
21100 16 35268652 9403 9403
21101 16 35270578 9406 9406
21102 16 35270623 9407 9407
21103 16 35271556 9409 9409
21107 16 35445253 9415 9415
21108 16 35451347 9420 9420
21109 16 35451408 9421 9421
21110 16 35451485 9422 9422
21111 16 35452391 9425 9425
21112 16 35452723 9426 9426
21113 16 35452828 9430 9430
21114 16 35452913 9431 9431
21117 16 35517076 9432 9432
1471 2 7008563 9434 9434
1470 2 7007462 9435 9435
1469 2 7007341 9437 9437
35040 30 969877915 9439 9439
35041 30 969890795 9440 9440
2749 2 79313188 9441 9441
2750 2 79313234 9442 9442
2751 2 79313630 9443 9443
2752 2 79313688 9444 9444
35045 30 971581746 9445 9445
13062 9 61026239 9446 9446
18475 14 15430486 9447 9447
18474 14 15426895 9448 9448
18473 14 15426883 9449 9449
21375 16 43396197 9451 9451
21374 16 43396049 9452 9452
156 1 10971637 9453 9453
155 1 10971342 9455 9455
154 1 10971341 9456 9456
153 1 10970929 9459 9459
27785 23 8129908 9460 9460
27786 23 8130031 9461 9461
35051 30 973982434 9462 9462
1309 2 1819040 9465 9465
25156 19 42574575 9466 9466
25157 19 42574869 9467 9467
25158 19 42574896 9468 9468
25159 19 42574902 9469 9469
25160 19 42574954 9470 9470
25161 19 42575030 9471 9471
25162 19 42575042 9472 9472
25165 19 42576453 9473 9473
35052 30 975009566 9475 9475
35054 30 975458838 9477 9477
23577 18 10345141 9478 9478
35055 30 975632284 9479 9479
35057 30 975632489 9480 9480
32880 29 40174406 9481 9481
32881 29 40174923 9482 9482
12527 9 36407504 9483 9483
17351 13 13020295 9484 9484
35058 30 976038620 9485 9485
17350 13 13019171 9486 9486
17347 13 12939066 9487 9487
35060 30 976394043 9488 9488
14536 11 13616231 9490 9490
35063 30 977322197 9494 9494
9958 7 64139212 9495 9495
6643 5 44243608 9496 9496
24459 18 55973247 9499 9499
24458 18 55972453 9500 9500
24456 18 55971952 9501 9501
24455 18 55971949 9502 9502
24454 18 55969788 9503 9503
24453 18 55969424 9504 9504
24452 18 55967668 9505 9505
24451 18 55965751 9506 9506
24450 18 55965714 9507 9507
24449 18 55965687 9508 9508
10179 7 77671876 9511 9511
10180 7 77671902 9512 9512
10181 7 77672161 9513 9513
35065 30 977733467 9514 9514
15227 11 59719136 9517 9517
30261 26 4754643 9518 9518
7916 6 15701010 9519 9519
7917 6 15701225 9520 9520
7918 6 15706209 9521 9521
7919 6 15706452 9522 9522
7920 6 15706680 9523 9523
7921 6 15706861 9524 9524
7922 6 15707053 9525 9525
7923 6 15707075 9526 9526
7924 6 15707116 9527 9527
7925 6 15730728 9528 9528
7926 6 15730889 9529 9529
7927 6 15731445 9530 9530
6745 5 51621058 9533 9533
6744 5 51620993 9534 9534
6743 5 51601267 9535 9535
6742 5 51600698 9536 9536
6741 5 51600493 9537 9537
1444 2 6125913 9538 9538
7494 5 80824785 9540 9540
13282 10 3532960 9541 9541
13283 10 3532995 9542 9542
13284 10 3534141 9543 9543
35070 30 981625591 9544 9544
19533 14 78649965 9547 9547
35071 30 981832336 9548 9548
8908 6 80941618 9549 9549
29105 25 11051806 9550 9550
35073 30 981993981 9552 9552
13251 10 2225074 9553 9553
35075 30 983385196 9556 9556
35076 30 983385244 9557 9557
23741 18 17177243 9558 9558
23742 18 17177486 9559 9559
23744 18 17185666 9560 9560
28916 25 680196 9561 9561
28917 25 680522 9562 9562
22825 17 44368140 9565 9565
1644 2 14810432 9566 9566
1642 2 14807501 9569 9569
1641 2 14807101 9570 9570
1640 2 14806799 9571 9571
1639 2 14806228 9572 9572
23298 17 68359720 9573 9573
23295 17 68336837 9574 9574
35078 30 985215650 9577 9577
4016 3 69480706 9583 9583
17473 13 19832104 9584 9584
35086 30 987226889 9585 9585
35087 30 987226978 9586 9586
35088 30 987452017 9587 9587
35089 30 987452329 9588 9588
6073 5 20089961 9589 9589
3321 3 27578453 9591 9591
3320 3 27578335 9592 9592
3319 3 27578174 9593 9593
3318 3 27577938 9594 9594
3317 3 27577932 9595 9595
3316 3 27577820 9596 9596
3315 3 27577789 9597 9597
3313 3 27577594 9598 9598
3312 3 27577409 9599 9599
3311 3 27577296 9600 9600
3309 3 27534806 9601 9601
3308 3 27534658 9602 9602
3307 3 27534545 9603 9603
3306 3 27534527 9604 9604
3305 3 27517631 9605 9605
3304 3 27516476 9606 9606
3301 3 27463365 9607 9607
3300 3 27463019 9608 9608
3299 3 27461606 9609 9609
3298 3 27461294 9612 9612
3297 3 27460459 9613 9613
3296 3 27459874 9614 9614
35091 30 988559201 9617 9617
35092 30 988561723 9622 9622
6592 5 42346126 9625 9625
6594 5 42365941 9626 9626
2820 2 82306459 9627 9627
23579 18 10747245 9629 9629
1551 2 9439928 9631 9631
29660 25 50275715 9632 9632
26131 21 6801056 9636 9636
30423 26 15003569 9642 9642
29279 25 20313381 9643 9643
35101 30 993157137 9645 9645
18088 13 45826199 9649 9649
18089 13 45826267 9651 9651
18090 13 45826307 9652 9652
35103 30 995054608 9655 9655
35104 30 995054609 9656 9656
2910 3 5457160 9657 9657
7942 6 16609067 9658 9658
7941 6 16608102 9659 9659
28269 23 46942211 9660 9660
28270 23 46942251 9661 9661
5961 5 15028213 9662 9662
22055 17 4204492 9663 9663
19595 15 5769878 9666 9666
22008 16 69199850 9667 9667
30612 26 26945107 9671 9671
35108 30 998786749 9672 9672
35109 30 998786750 9673 9673
30141 25 78887542 9677 9677
30142 25 78887728 9678 9678
30143 25 78887879 9679 9679
30144 25 78887974 9680 9680
13273 10 3387112 9685 9685
13274 10 3387611 9687 9687
24557 19 13995 9688 9688
10279 8 5525016 9689 9689
35112 30 1000811256 9691 9691
10177 7 77666310 9692 9692
35113 30 1002191699 9694 9694
26846 21 49055112 9695 9695
26847 21 49056389 9696 9696
26848 21 49056835 9698 9698
28673 24 19728428 9699 9699
15380 11 71628697 9701 9701
15379 11 71622324 9703 9703
15378 11 71622145 9704 9704
15377 11 71621969 9705 9705
15376 11 71621754 9706 9706
15374 11 71613403 9708 9708
15373 11 71613346 9709 9709
24401 18 51700353 9710 9710
26106 21 399454 9712 9712
1397 2 5131648 9715 9715
4090 3 72750940 9717 9717
35117 30 1004729491 9719 9719
30673 26 35691458 9720 9720
35118 30 1004729794 9721 9721
35119 30 1004730232 9722 9722
4267 3 83357814 9725 9725
4265 3 83357718 9726 9726
35120 30 1005164820 9728 9728
16913 12 71415201 9729 9729
16727 12 66135352 9730 9730
16726 12 66135004 9731 9731
16724 12 66124075 9732 9732
16723 12 66123918 9733 9733
16722 12 66123838 9734 9734
16720 12 66092788 9735 9735
16717 12 65940978 9737 9737
16716 12 65940770 9738 9738
16715 12 65939444 9739 9739
16713 12 65937875 9742 9742
16712 12 65937426 9743 9743
16711 12 65937296 9744 9744
30480 26 19002364 9745 9745
30479 26 19002042 9746 9746
29387 25 24328934 9747 9747
29390 25 24376581 9748 9748
29391 25 24381885 9749 9749
29396 25 24565668 9750 9750
35122 30 1007957366 9751 9751
23374 17 71249735 9753 9753
23373 17 71249585 9754 9754
23372 17 71249531 9755 9755
23371 17 71249530 9756 9756
1447 2 6147161 9758 9758
1446 2 6147121 9759 9759
1445 2 6146230 9761 9761
15623 12 7063680 9763 9763
14288 10 61068457 9764 9764
7748 6 1700437 9765 9765
15633 12 7190337 9768 9768
26698 21 41230245 9769 9769
26697 21 41229955 9770 9770
26696 21 41229468 9771 9771
26695 21 41228124 9773 9773
26694 21 41226393 9774 9774
29080 25 9815862 9776 9776
7716 5 91179527 9777 9777
7715 5 91179162 9778 9778
20107 15 40757067 9782 9782
20108 15 40757358 9784 9784
20109 15 40757633 9786 9786
20111 15 40758041 9787 9787
20113 15 40758234 9788 9788
20114 15 40758389 9789 9789
20115 15 40758417 9790 9790
20116 15 40758692 9791 9791
3514 3 36341107 9794 9794
3515 3 36341112 9795 9795
4973 4 41714612 9797 9797
4974 4 41714708 9798 9798
4975 4 41715897 9799 9799
4976 4 41715939 9800 9800
4977 4 41718140 9801 9801
1405 2 5404095 9802 9802
35132 30 1015074336 9803 9803
11398 8 68512890 9805 9805
11397 8 68512759 9806 9806
11396 8 68511856 9808 9808
11395 8 68511758 9809 9809
13133 9 64579727 9810 9810
13131 9 64563891 9811 9811
13130 9 64563102 9812 9812
21954 16 65642768 9813 9813
21955 16 65644482 9814 9814
16833 12 68434968 9815 9815
8981 7 3251616 9816 9816
35133 30 1016071256 9817 9817
35134 30 1016071885 9818 9818
35135 30 1016072172 9819 9819
8979 7 3247403 9820 9820
8982 7 3256754 9821 9821
8983 7 3257100 9822 9822
35136 30 1016928690 9823 9823
28130 23 36492090 9826 9826
35141 30 1018299012 9827 9827
1500 2 7741001 9829 9829
15578 12 5447238 9833 9833
10187 7 77693323 9834 9834
35144 30 1019394742 9835 9835
35145 30 1019394816 9836 9836
7411 5 77142102 9838 9838
26820 21 45592616 9845 9845
28610 24 15978583 9846 9846
14379 11 641560 9850 9850
14378 11 639664 9851 9851
19556 15 441760 9855 9855
23558 18 9456169 9856 9856
19661 15 10983861 9857 9857
2706 2 78205363 9862 9862
2707 2 78212855 9863 9863
2708 2 78212981 9864 9864
2709 2 78212996 9865 9865
2710 2 78213076 9866 9866
2711 2 78232206 9870 9870
2712 2 78232833 9871 9871
2713 2 78233114 9872 9872
7230 5 69077699 9876 9876
7232 5 69147032 9877 9877
7233 5 69147181 9878 9878
7234 5 69159856 9879 9879
29281 25 20367202 9885 9885
29282 25 20367211 9886 9886
24532 18 60096134 9888 9888
35153 30 1024592345 9889 9889
35154 30 1024592389 9890 9890
35155 30 1024592429 9891 9891
35156 30 1024592556 9894 9894
35157 30 1024592583 9895 9895
35158 30 1024592613 9896 9896
35159 30 1024592685 9897 9897
35160 30 1024592787 9898 9898
35161 30 1024592839 9899 9899
23529 18 7067492 9900 9900
7483 5 79969673 9902 9902
7484 5 79970198 9903 9903
7485 5 79973070 9906 9906
7702 5 89757343 9907 9907
7701 5 89748762 9908 9908
7700 5 89748347 9909 9909
18341 14 6264778 9911 9911
18342 14 6264928 9912 9912
18343 14 6264937 9913 9913
35162 30 1025324993 9915 9915
4566 4 13364457 9916 9916
14589 11 16773408 9917 9917
31062 27 17447003 9918 9918
31064 27 17450516 9919 9919
31069 27 17470671 9920 9920
31070 27 17470884 9921 9921
19464 14 75376067 9922 9922
11806 8 82476929 9923 9923
28165 23 37031228 9924 9924
35165 30 1028448248 9927 9927
23393 17 74682029 9928 9928
23392 17 74678762 9929 9929
2872 2 84984263 9930 9930
2870 2 84965028 9931 9931
6807 5 53864525 9933 9933
6809 5 53957682 9934 9934
27528 22 36944534 9935 9935
27531 22 36972739 9936 9936
11362 8 67352553 9938 9938
11360 8 67349966 9939 9939
11357 8 67333321 9940 9940
11355 8 67333124 9942 9942
11354 8 67332914 9944 9944
11353 8 67332491 9945 9945
11352 8 67332368 9946 9946
11351 8 67331682 9947 9947
11350 8 67331466 9948 9948
11348 8 67330523 9949 9949
11345 8 67326333 9950 9950
11344 8 67325995 9951 9951
11343 8 67325764 9952 9952
11341 8 67321944 9953 9953
11340 8 67317160 9954 9954
23564 18 9845523 9959 9959
26693 21 41074609 9963 9963
26692 21 41067910 9965 9965
26689 21 41019490 9966 9966
8846 6 72675796 9967 9967
10250 8 4728459 9968 9968
35176 30 1036074135 9969 9969
10248 8 4723355 9970 9970
26842 21 48983229 9972 9972
26843 21 48983270 9973 9973
26844 21 48983348 9974 9974
5689 5 735949 9975 9975
31319 27 40527804 9976 9976
35177 30 1037041239 9977 9977
35178 30 1037041397 9979 9979
35179 30 1037041498 9980 9980
35180 30 1037041534 9982 9982
35181 30 1037041547 9983 9983
35182 30 1037041638 9985 9985
17216 13 2265545 9987 9987
3017 3 14705084 9989 9989
3016 3 14705079 9990 9990
2925 3 8694431 9991 9991
1301 2 686778 9992 9992
35183 30 1038875779 9993 9993
35184 30 1038875905 9994 9994
35185 30 1038876089 9995 9995
20406 15 57111924 9996 9996
20407 15 57127449 9997 9997
20409 15 57138880 9998 9998
35186 30 1039228100 9999 9999
5381 4 67308907 10001 10001
35187 30 1040037371 10002 10002
5371 4 67280510 10003 10003
5368 4 67263452 10004 10004
24562 19 827896 10005 10005
30145 25 78898367 10006 10006
35188 30 1040787810 10007 10007
18048 13 44671486 10008 10008
5487 4 73445445 10009 10009
35189 30 1041298927 10010 10010
19841 15 17728093 10011 10011
35190 30 1041482955 10012 10012
35191 30 1041482967 10013 10013
35192 30 1041483009 10014 10014
35193 30 1041483010 10015 10015
3893 3 63474804 10016 10016
35195 30 1042070318 10017 10017
27012 22 9035148 10020 10020
27013 22 9035922 10021 10021
27018 22 9060611 10022 10022
31397 28 3342057 10023 10023
31398 28 3342686 10024 10024
5998 5 17883413 10029 10029
5997 5 17883310 10030 10030
13679 10 32625400 10034 10034
13680 10 32625602 10036 10036
13681 10 32625802 10037 10037
13682 10 32626152 10038 10038
13683 10 32626517 10039 10039
32272 29 10306217 10041 10041
32273 29 10306444 10042 10042
8886 6 79311485 10043 10043
8885 6 79306024 10045 10045
9313 7 24880126 10048 10048
5960 5 14875616 10050 10050
28771 24 26716079 10052 10052
35197 30 1046993526 10057 10057
22562 17 33116327 10058 10058
23729 18 16898078 10059 10059
23728 18 16895559 10060 10060
1988 2 32024812 10061 10061
1987 2 32024771 10062 10062
1986 2 32024650 10063 10063
1985 2 32024532 10064 10064
1984 2 32024433 10065 10065
1983 2 32024082 10067 10067
1982 2 32023854 10068 10068
1981 2 32023803 10069 10069
1980 2 32023751 10070 10070
1979 2 32023312 10071 10071
35198 30 1047183398 10072 10072
6700 5 50006945 10073 10073
13912 10 42182874 10074 10074
35200 30 1047386058 10075 10075
16947 12 73119037 10076 10076
16948 12 73123974 10077 10077
16952 12 73157966 10078 10078
16953 12 73158896 10079 10079
16956 12 73183147 10081 10081
15429 11 73747400 10083 10083
15425 11 73709833 10084 10084
35203 30 1048554003 10085 10085
21826 16 62567465 10086 10086
21827 16 62567661 10087 10087
21828 16 62577647 10088 10088
21830 16 62617216 10089 10089
21831 16 62617686 10090 10090
21832 16 62617903 10091 10091
21833 16 62617964 10093 10093
21834 16 62618461 10094 10094
21835 16 62619311 10095 10095
14414 11 3830757 10096 10096
35206 30 1049020612 10097 10097
26160 21 10309629 10099 10099
31015 27 14569096 10101 10101
31014 27 14564914 10103 10103
31013 27 14564614 10104 10104
11822 8 82779096 10105 10105
26824 21 46324995 10107 10107
23207 17 66121723 10108 10108
23206 17 66119964 10109 10109
35210 30 1050860153 10110 10110
32329 29 12860136 10111 10111
32330 29 12860148 10112 10112
35212 30 1051727131 10113 10113
2617 2 72020072 10114 10114
17746 13 33266714 10116 10116
17745 13 33266711 10117 10117
17744 13 33264877 10118 10118
17743 13 33264383 10119 10119
17742 13 33264285 10120 10120
17741 13 33264259 10121 10121
17740 13 33264124 10122 10122
17738 13 33142874 10124 10124
17737 13 33142728 10125 10125
17735 13 33142221 10126 10126
17734 13 33142096 10127 10127
17733 13 33142064 10128 10128
17732 13 33142017 10129 10129
23913 18 30984463 10130 10130
23914 18 30985140 10131 10131
23915 18 30986774 10132 10132
23917 18 31024667 10133 10133
23918 18 31024730 10134 10134
23919 18 31025142 10135 10135
23920 18 31025434 10136 10136
23921 18 31025686 10137 10137
23922 18 31025990 10138 10138
23923 18 31026284 10139 10139
23924 18 31028452 10140 10140
23927 18 31040255 10141 10141
23928 18 31040473 10142 10142
23929 18 31040499 10143 10143
23930 18 31040908 10147 10147
23931 18 31041356 10149 10149
23932 18 31042805 10151 10151
23933 18 31042832 10152 10152
23935 18 31043438 10153 10153
23936 18 31045401 10154 10154
23937 18 31046004 10155 10155
23938 18 31046218 10156 10156
23939 18 31046303 10157 10157
23940 18 31046304 10158 10158
23941 18 31046409 10159 10159
23942 18 31051996 10160 10160
23949 18 31085039 10161 10161
23950 18 31085844 10162 10162
23961 18 31226265 10163 10163
23974 18 31770024 10164 10164
23976 18 31839242 10165 10165
28900 24 38501863 10166 10166
35213 30 1055516167 10168 10168
11728 8 80060054 10172 10172
11727 8 80060018 10174 10174
5521 4 76239081 10175 10175
7659 5 86606266 10176 10176
7660 5 86626608 10177 10177
3205 3 24181851 10178 10178
19378 14 71978431 10179 10179
19375 14 71954883 10182 10182
31427 28 3802503 10183 10183
31426 28 3802376 10186 10186
31425 28 3801742 10188 10188
31424 28 3801694 10189 10189
31423 28 3801323 10190 10190
31422 28 3801302 10191 10191
31421 28 3800530 10192 10192
31420 28 3800133 10193 10193
31419 28 3799806 10194 10194
31418 28 3798828 10198 10198
31417 28 3798609 10199 10199
31416 28 3798367 10200 10200
31415 28 3798355 10201 10201
31414 28 3798186 10202 10202
31413 28 3797838 10203 10203
31412 28 3797624 10204 10204
31411 28 3797373 10205 10205
31410 28 3797159 10206 10206
31409 28 3797067 10207 10207
31408 28 3790754 10208 10208
10273 8 5483556 10209 10209
10272 8 5482409 10210 10210
10271 8 5482326 10211 10211
10270 8 5481962 10212 10212
10269 8 5481890 10213 10213
10268 8 5481770 10214 10214
10267 8 5481500 10215 10215
10266 8 5481101 10216 10216
10264 8 5466396 10218 10218
10263 8 5466221 10219 10219
10262 8 5466105 10220 10220
10261 8 5466097 10223 10223
10260 8 5466014 10224 10224
10259 8 5466009 10225 10225
10258 8 5465893 10227 10227
10257 8 5465450 10229 10229
18263 13 65731167 10230 10230
18217 13 59247473 10231 10231
19501 14 76219384 10233 10233
19500 14 76219275 10234 10234
4381 4 3397666 10235 10235
30477 26 18797926 10237 10237
35220 30 1060406632 10238 10238
14251 10 57219833 10239 10239
35223 30 1061226595 10241 10241
35224 30 1061226775 10242 10242
13031 9 59542106 10244 10244
16275 12 47451126 10245 10245
16276 12 47453081 10246 10246
16277 12 47453146 10247 10247
14572 11 15327144 10248 10248
14571 11 15327134 10249 10249
5445 4 69988410 10250 10250
5446 4 69989012 10251 10251
5447 4 69989282 10252 10252
30394 26 13390885 10255 10255
30393 26 13390620 10257 10257
30392 26 13390561 10258 10258
30391 26 13390456 10259 10259
30390 26 13390204 10260 10260
30389 26 13389912 10261 10261
30388 26 13389899 10262 10262
30387 26 13389247 10268 10268
30386 26 13389070 10269 10269
30384 26 13310099 10270 10270
30383 26 13308963 10272 10272
30382 26 13308941 10273 10273
30381 26 13308301 10274 10274
35226 30 1063562170 10275 10275
24312 18 46964133 10283 10283
35229 30 1065448908 10284 10284
4266 3 83357749 10285 10285
35230 30 1065449221 10286 10286
4268 3 83358085 10287 10287
17331 13 11750370 10288 10288
21484 16 48801959 10289 10289
21482 16 48790758 10290 10290
2967 3 12453745 10292 10292
11553 8 73321856 10294 10294
11552 8 73321142 10295 10295
11551 8 73320962 10296 10296
11549 8 73320860 10297 10297
11548 8 73318896 10299 10299
11547 8 73318602 10300 10300
11546 8 73318557 10301 10301
11545 8 73318551 10302 10302
11544 8 73318542 10303 10303
11543 8 73317209 10304 10304
11541 8 73316782 10305 10305
11540 8 73316392 10306 10306
11531 8 73140761 10307 10307
35234 30 1067609565 10308 10308
13178 9 67393092 10313 10313
35237 30 1068642966 10314 10314
29352 25 23590262 10315 10315
29351 25 23590218 10316 10316
13215 10 889750 10317 10317
13214 10 889228 10318 10318
21975 16 67062485 10319 10319
21974 16 67060032 10320 10320
7744 6 680040 10321 10321
7743 6 680012 10322 10322
29818 25 57995813 10328 10328
35244 30 1072425508 10333 10333
18062 13 45142682 10334 10334
35245 30 1073026368 10335 10335
35246 30 1073026543 10338 10338
35247 30 1073026986 10339 10339
26866 21 50191187 10341 10341
26870 21 50295000 10344 10344
26871 21 50295841 10345 10345
26872 21 50296911 10346 10346
26873 21 50297263 10348 10348
18262 13 65716625 10353 10353
7587 5 85330411 10358 10358
21938 16 65296118 10359 10359
21937 16 65296068 10360 10360
21936 16 65295806 10361 10361
1265 1 80913553 10364 10364
1264 1 80913121 10365 10365
18371 14 7817656 10366 10366
18370 14 7817547 10367 10367
10864 8 32318029 10369 10369
14370 11 225452 10370 10370
35249 30 1076453721 10372 10372
35250 30 1076457340 10374 10374
19503 14 76676276 10375 10375
18228 13 59524948 10379 10379
19565 15 982037 10383 10383
19566 15 982795 10384 10384
35253 30 1078173927 10387 10387
23542 18 7915151 10388 10388
35254 30 1078315915 10389 10389
35255 30 1078315984 10390 10390
35256 30 1078316201 10393 10393
35257 30 1078316228 10394 10394
35258 30 1078316324 10398 10398
22081 17 6990990 10400 10400
35260 30 1079420150 10401 10401
5830 5 10146710 10402 10402
7857 6 9386867 10403 10403
35261 30 1080292203 10405 10405
35262 30 1080295910 10407 10407
35263 30 1080296202 10408 10408
35264 30 1080296413 10409 10409
8067 6 23268661 10410 10410
23138 17 62017767 10412 10412
23139 17 62023189 10413 10413
23140 17 62023573 10414 10414
23141 17 62023594 10415 10415
14348 10 69868212 10420 10420
14349 10 69868349 10421 10421
14350 10 69868357 10422 10422
14351 10 69868377 10423 10423
14352 10 69868696 10425 10425
14353 10 69868843 10427 10427
7680 5 88679216 10428 10428
7681 5 88685797 10429 10429
7682 5 88686107 10430 10430
6378 5 34687290 10431 10431
6456 5 37274293 10432 10432
6455 5 37271699 10433 10433
25594 20 10335058 10434 10434
16259 12 46561271 10435 10435
13168 9 67230592 10436 10436
13167 9 67230392 10438 10438
13166 9 67230263 10439 10439
13164 9 67210633 10440 10440
13163 9 67196906 10441 10441
18368 14 7402932 10443 10443
18367 14 7402902 10444 10444
18366 14 7399543 10445 10445
18365 14 7398526 10446 10446
7685 5 89557636 10448 10448
7686 5 89557966 10449 10449
4199 3 77656148 10453 10453
21885 16 64367352 10456 10456
21886 16 64367439 10457 10457
21887 16 64367445 10458 10458
21888 16 64367919 10459 10459
27652 22 46524603 10463 10463
27651 22 46524602 10464 10464
27650 22 46524142 10465 10465
27649 22 46523582 10467 10467
5735 5 4548505 10469 10469
5734 5 4548479 10470 10470
5733 5 4548378 10471 10471
5732 5 4548350 10472 10472
5731 5 4548326 10474 10474
5730 5 4547885 10475 10475
5728 5 4539962 10477 10477
5726 5 4529514 10478 10478
5724 5 4517902 10479 10479
5723 5 4515345 10480 10480
4983 4 47262034 10481 10481
4237 3 80026734 10482 10482
25567 20 9764684 10484 10484
5448 4 70013675 10486 10486
18420 14 11948247 10489 10489
20614 16 9273440 10491 10491
20615 16 9273892 10492 10492
35279 30 1090231919 10493 10493
32435 29 22008847 10494 10494
32434 29 22008813 10495 10495
23601 18 11326253 10496 10496
23602 18 11326305 10497 10497
23603 18 11326344 10498 10498
23604 18 11326805 10500 10500
23605 18 11326888 10501 10501
23606 18 11326991 10502 10502
23607 18 11326994 10503 10503
20497 16 1573333 10505 10505
20496 16 1568794 10506 10506
20495 16 1568710 10508 10508
35281 30 1091583560 10509 10509
19537 14 79094112 10510 10510
13124 9 64347597 10511 10511
13125 9 64350142 10512 10512
6038 5 18917683 10515 10515
6037 5 18917160 10516 10516
35284 30 1092792962 10517 10517
35285 30 1092793462 10518 10518
35286 30 1092802492 10520 10520
19394 14 72910812 10526 10526
35287 30 1093837891 10528 10528
35289 30 1094105044 10530 10530
35290 30 1094105213 10531 10531
35291 30 1094105621 10534 10534
23430 18 752806 10535 10535
2891 3 1408451 10536 10536
8978 7 3238183 10538 10538
11732 8 80062760 10539 10539
11731 8 80062682 10540 10540
11730 8 80062488 10541 10541
11729 8 80062010 10542 10542
23369 17 71165161 10543 10543
23368 17 71164946 10544 10544
23365 17 71149594 10546 10546
24123 18 36539045 10551 10551
24124 18 36539129 10552 10552
24125 18 36553275 10553 10553
35293 30 1095177424 10558 10558
35294 30 1095177471 10559 10559
35295 30 1095177677 10560 10560
30147 25 78902773 10561 10561
30148 25 78902817 10562 10562
30149 25 78902866 10563 10563
30150 25 78902939 10564 10564
30151 25 78902956 10565 10565
30152 25 78902999 10566 10566
30154 25 78903130 10567 10567
30155 25 78903135 10568 10568
30156 25 78903179 10569 10569
30157 25 78903293 10570 10570
30158 25 78904374 10572 10572
30159 25 78905391 10573 10573
30161 25 78905523 10574 10574
30162 25 78907517 10575 10575
30164 25 78907930 10576 10576
30167 25 78908278 10578 10578
30168 25 78908299 10579 10579
30169 25 78908347 10580 10580
30170 25 78908456 10581 10581
30172 25 78909152 10582 10582
30174 25 78909463 10585 10585
30176 25 78909881 10586 10586
30177 25 78909884 10587 10587
21848 16 62835982 10588 10588
4639 4 17797901 10590 10590
31749 28 17252166 10591 10591
8441 6 44682618 10592 10592
8436 6 44657715 10593 10593
8435 6 44656964 10594 10594
8434 6 44623678 10595 10595
8433 6 44623597 10596 10596
10898 8 37829107 10597 10597
10201 8 13511 10598 10598
32195 28 40718817 10600 10600
32194 28 40718763 10601 10601
19576 15 2534898 10603 10603
19577 15 2534916 10604 10604
19578 15 2534928 10605 10605
4238 3 80032429 10607 10607
2886 3 542216 10609 10609
2878 2 85253237 10612 10612
35302 30 1102020659 10615 10615
29065 25 6845354 10616 10616
29064 25 6845202 10617 10617
29063 25 6845201 10618 10618
29062 25 6845042 10619 10619
35303 30 1102444778 10620 10620
24507 18 57433597 10621 10621
9153 7 11629598 10623 10623
35306 30 1103729039 10626 10626
35307 30 1103856903 10628 10628
52 1 5178844 10629 10629
56 1 5189764 10630 10630
57 1 5190482 10632 10632
58 1 5190504 10633 10633
59 1 5190538 10634 10634
60 1 5190745 10635 10635
61 1 5190898 10636 10636
35308 30 1104229063 10638 10638
20410 15 57192813 10639 10639
3191 3 23077512 10640 10640
3192 3 23077521 10641 10641
22015 16 70060182 10643 10643
30088 25 75461738 10644 10644
30087 25 75461522 10645 10645
30086 25 75458357 10646 10646
14552 11 13993956 10647 10647
11586 8 74676641 10649 10649
28308 24 2107620 10650 10650
28307 24 2107497 10651 10651
24606 19 6606740 10653 10653
22050 17 3890405 10655 10655
35313 30 1107536354 10656 10656
17281 13 8962682 10658 10658
35314 30 1107706384 10660 10660
35316 30 1107706983 10661 10661
30226 25 81571185 10663 10663
30228 25 81580656 10664 10664
30229 25 81580904 10666 10666
30230 25 81581733 10670 10670
30231 25 81581822 10671 10671
35317 30 1108226670 10672 10672
35318 30 1108226859 10673 10673
30233 25 81599275 10675 10675
12473 9 33674782 10677 10677
20355 15 53786408 10679 10679
23314 17 68522701 10680 10680
35319 30 1109120654 10681 10681
18197 13 57281612 10682 10682
35320 30 1109126158 10685 10685
8854 6 74250654 10686 10686
8855 6 74250680 10687 10687
35321 30 1109254849 10688 10688
19617 15 7353134 10689 10689
19616 15 7352656 10690 10690
19615 15 7350981 10691 10691
19614 15 7350849 10692 10692
19613 15 7350831 10693 10693
19612 15 7350828 10694 10694
19611 15 7350789 10695 10695
19610 15 7350544 10696 10696
19609 15 7348758 10697 10697
19608 15 7348707 10698 10698
19607 15 7347714 10699 10699
19606 15 7347712 10700 10700
19605 15 7347669 10701 10701
19604 15 7347645 10702 10702
2490 2 60757107 10705 10705
21896 16 64704336 10707 10707
21895 16 64704168 10708 10708
125 1 9369128 10709 10709
126 1 9369763 10710 10710
128 1 9383907 10711 10711
129 1 9387024 10712 10712
25724 20 18520827 10715 10715
25720 20 18519226 10716 10716
186 1 12993059 10718 10718
194 1 13496974 10720 10720
195 1 13504237 10721 10721
3773 3 54915446 10722 10722
3774 3 54922032 10724 10724
3781 3 56569045 10725 10725
3791 3 57007386 10727 10727
11 1 568295 10728 10728
470 1 31492903 10729 10729
415 1 27191802 10730 10730
414 1 27191656 10731 10731
413 1 27191515 10732 10732
412 1 27191275 10733 10733
411 1 27191151 10734 10734
410 1 26998485 10735 10735
409 1 26996561 10736 10736
404 1 25731200 10737 10737
403 1 25731152 10738 10738
402 1 25731090 10739 10739
401 1 25731012 10740 10740
400 1 25730912 10741 10741
399 1 25730419 10742 10742
398 1 25730191 10743 10743
397 1 25730171 10744 10744
396 1 25730043 10745 10745
395 1 25729948 10746 10746
394 1 25729754 10747 10747
385 1 25422711 10755 10755
384 1 25422699 10756 10756
383 1 25422563 10757 10757
382 1 25422333 10759 10759
381 1 25420470 10765 10765
380 1 25420414 10766 10766
379 1 25420358 10768 10768
377 1 25414665 10770 10770
373 1 25165148 10774 10774
372 1 25161134 10776 10776
365 1 24749972 10777 10777
406 1 25956429 10779 10779
469 1 31101465 10781 10781
468 1 31101011 10782 10782
745 1 55028693 10786 10786
748 1 55247126 10787 10787
749 1 55248632 10789 10789
750 1 55252582 10790 10790
751 1 55259493 10791 10791
756 1 55315615 10792 10792
757 1 55315806 10793 10793
758 1 55316068 10794 10794
759 1 55318448 10795 10795
762 1 55397295 10796 10796
33057 30 11067726 10797 10797
763 1 55398236 10798 10798
764 1 55398305 10799 10799
765 1 55398546 10800 10800
767 1 55441738 10801 10801
766 1 55441707 10802 10802
776 1 55586549 10804 10804
777 1 55588814 10805 10805
786 1 55903477 10806 10806
787 1 55904520 10807 10807
789 1 55904546 10808 10808
790 1 55904783 10809 10809
779 1 55724346 10812 10812
780 1 55725113 10814 10814
781 1 55725938 10815 10815
782 1 55725941 10816 10816
29499 25 31314881 10818 10818
29497 25 31229460 10820 10820
29493 25 30972672 10823 10823
29492 25 30972033 10824 10824
29490 25 30970734 10825 10825
658 1 46259726 10826 10826
659 1 46260114 10827 10827
663 1 46275442 10828 10828
664 1 46275462 10829 10829
665 1 46275850 10830 10830
666 1 46275892 10831 10831
673 1 47890727 10832 10832
675 1 48157845 10833 10833
676 1 48158607 10834 10834
677 1 48158718 10835 10835
678 1 48158748 10836 10836
691 1 49106742 10837 10837
692 1 49106856 10840 10840
693 1 49106898 10841 10841
694 1 49106901 10842 10842
695 1 49108438 10843 10843
696 1 49112294 10845 10845
697 1 49112327 10846 10846
698 1 49112808 10847 10847
699 1 49114224 10850 10850
710 1 49391812 10851 10851
712 1 49401525 10852 10852
716 1 49520794 10853 10853
690 1 49047717 10854 10854
689 1 49046581 10856 10856
688 1 49046430 10857 10857
799 1 56215867 10858 10858
800 1 56216154 10859 10859
801 1 56216186 10860 10860
802 1 56216534 10862 10862
804 1 56216833 10865 10865
805 1 56217054 10866 10866
806 1 56217441 10867 10867
809 1 56369139 10871 10871
885 1 59125651 10872 10872
884 1 59125454 10873 10873
883 1 59125385 10874 10874
879 1 58973098 10875 10875
876 1 58852801 10876 10876
872 1 58485360 10878 10878
871 1 58485348 10879 10879
867 1 58455694 10880 10880
865 1 58422122 10881 10881
864 1 58419567 10882 10882
859 1 57986917 10887 10887
856 1 57937871 10888 10888
847 1 57713825 10892 10892
846 1 57713512 10893 10893
845 1 57713487 10894 10894
844 1 57713324 10895 10895
843 1 57713249 10898 10898
842 1 57713144 10899 10899
841 1 57710992 10908 10908
840 1 57710827 10909 10909
839 1 57710757 10910 10910
838 1 57710708 10911 10911
837 1 57702660 10912 10912
836 1 57701795 10913 10913
835 1 57700731 10914 10914
834 1 57700536 10915 10915
832 1 57697002 10916 10916
822 1 57490743 10918 10918
821 1 57490330 10919 10919
820 1 57476199 10920 10920
815 1 57381616 10921 10921
814 1 57378652 10922 10922
897 1 61343977 10925 10925
1037 1 64567789 10926 10926
1034 1 64519008 10928 10928
1033 1 64518902 10929 10929
1030 1 64502939 10931 10931
1029 1 64502867 10932 10932
1028 1 64502829 10933 10933
1027 1 64502741 10934 10934
1026 1 64502740 10935 10935
1025 1 64502349 10937 10937
1024 1 64502276 10938 10938
1023 1 64502264 10939 10939
1022 1 64502207 10940 10940
1021 1 64502148 10941 10941
1020 1 64502066 10942 10942
1019 1 64501905 10943 10943
1016 1 64250747 10945 10945
1015 1 64250329 10946 10946
1014 1 64226181 10947 10947
1013 1 64226133 10948 10948
1012 1 64225788 10949 10949
1011 1 64217890 10950 10950
1010 1 64217639 10951 10951
1009 1 64217515 10952 10952
1008 1 64217173 10953 10953
1007 1 64217149 10954 10954
1006 1 64217068 10955 10955
1005 1 64217026 10956 10956
1004 1 64216911 10957 10957
1003 1 64216881 10958 10958
1002 1 64216824 10959 10959
1001 1 64216661 10960 10960
1000 1 64216633 10961 10961
999 1 64216139 10962 10962
997 1 64215850 10963 10963
996 1 64215799 10964 10964
995 1 64215463 10966 10966
994 1 64214642 10979 10979
993 1 64212004 10980 10980
992 1 64211960 10981 10981
991 1 64211891 10982 10982
990 1 64211799 10983 10983
989 1 64211764 10984 10984
988 1 64211513 10985 10985
987 1 64211199 10986 10986
986 1 64211060 10987 10987
985 1 64211004 10988 10988
984 1 64210993 10989 10989
983 1 64210991 10990 10990
982 1 64210754 10991 10991
981 1 64210522 10992 10992
980 1 64210399 10993 10993
979 1 64210160 10994 10994
978 1 64210125 10996 10996
977 1 64187055 10997 10997
976 1 64186752 10998 10998
975 1 64186467 10999 10999
971 1 63934010 11000 11000
964 1 63893674 11001 11001
963 1 63893302 11002 11002
962 1 63890760 11005 11005
961 1 63890620 11006 11006
960 1 63890580 11007 11007
959 1 63890508 11008 11008
958 1 63890498 11009 11009
948 1 63740692 11010 11010
947 1 63740682 11011 11011
946 1 63740059 11012 11012
932 1 63360818 11015 11015
931 1 63360705 11016 11016
930 1 63360166 11017 11017
928 1 63340663 11019 11019
942 1 63675877 11022 11022
920 1 62867215 11023 11023
919 1 62867203 11024 11024
918 1 62853179 11025 11025
917 1 62852892 11026 11026
916 1 62851233 11027 11027
915 1 62851021 11028 11028
33203 30 24969255 11029 11029
914 1 62849157 11030 11030
913 1 62848828 11031 11031
1052 1 65553196 11032 11032
1057 1 66105809 11033 11033
1060 1 66136536 11034 11034
1063 1 66235659 11035 11035
1064 1 66235700 11036 11036
1065 1 66241230 11037 11037
1068 1 66497101 11038 11038
1146 1 75008625 11039 11039
1241 1 79465105 11042 11042
1240 1 79464811 11043 11043
1239 1 79464708 11044 11044
1238 1 79464424 11045 11045
1237 1 79464057 11047 11047
1236 1 79463960 11049 11049
1234 1 79441212 11050 11050
1233 1 79431297 11051 11051
1232 1 79431264 11052 11052
1231 1 79431244 11053 11053
99 1 6609607 11054 11054
97 1 6566840 11055 11055
640 1 45307493 11057 11057
641 1 45308038 11058 11058
642 1 45315774 11059 11059
643 1 45315792 11060 11060
644 1 45358570 11061 11061
517 1 36324032 11063 11063
1200 1 77442068 11064 11064
1199 1 77441958 11065 11065
1195 1 77410170 11066 11066
1194 1 77410058 11067 11067
1193 1 77409758 11068 11068
1192 1 77409374 11069 11069
1191 1 77408518 11070 11070
1189 1 77344779 11071 11071
106 1 7805729 11072 11072
546 1 38795008 11074 11074
545 1 38794753 11075 11075
504 1 33928199 11076 11076
503 1 33928112 11077 11077
502 1 33927827 11078 11078
501 1 33926499 11080 11080
500 1 33926438 11081 11081
487 1 32801453 11082 11082
486 1 32801143 11083 11083
1153 1 75323124 11084 11084
1154 1 75323940 11086 11086
1162 1 75968518 11087 11087
1163 1 75970618 11088 11088
1164 1 75976636 11089 11089
1165 1 75977144 11091 11091
1166 1 75977450 11092 11092
1167 1 75977501 11093 11093
1168 1 75977530 11094 11094
1169 1 75977750 11095 11095
1170 1 75979798 11097 11097
1171 1 75979927 11098 11098
1172 1 75979990 11099 11099
1173 1 75980823 11100 11100
1174 1 75980888 11101 11101
1175 1 75982799 11102 11102
1134 1 73104660 11103 11103
1137 1 73454101 11104 11104
1142 1 73737230 11105 11105
1143 1 73737639 11106 11106
1144 1 73737686 11107 11107
253 1 16011301 11109 11109
249 1 15793163 11110 11110
248 1 15792937 11111 11111
246 1 15726623 11113 11113
245 1 15699890 11115 11115
244 1 15699706 11116 11116
243 1 15689084 11117 11117
242 1 15689005 11118 11118
241 1 15688953 11119 11119
239 1 15688425 11120 11120
236 1 15626641 11121 11121
235 1 15626037 11122 11122
234 1 15525545 11123 11123
230 1 15467526 11124 11124
219 1 14644917 11126 11126
218 1 14642627 11127 11127
217 1 14636673 11128 11128
216 1 14567529 11129 11129
204 1 13800074 11131 11131
203 1 13789330 11132 11132
536 1 37634835 11133 11133
534 1 37563491 11134 11134
533 1 37563467 11135 11135
532 1 37563181 11136 11136
531 1 37562962 11137 11137
159 1 11365416 11140 11140
434 1 28523934 11141 11141
433 1 28523828 11142 11142
424 1 28284966 11146 11146
420 1 28050607 11148 11148
460 1 29507041 11150 11150
459 1 29499224 11151 11151
279 1 17960919 11152 11152
358 1 24282073 11154 11154
349 1 24075837 11155 11155
20 1 1512297 11156 11156
33311 30 46647947 11157 11157
33312 30 46648491 11159 11159
13337 10 10316357 11167 11167
13338 10 10316758 11168 11168
13344 10 10498860 11169 11169
13345 10 10498900 11170 11170
13346 10 10499185 11171 11171
13347 10 10500926 11172 11172
13394 10 15086050 11173 11173
13408 10 15879237 11174 11174
13409 10 15879467 11175 11175
13410 10 15880060 11176 11176
13412 10 15882881 11177 11177
13413 10 15883061 11178 11178
13414 10 15883107 11179 11179
13415 10 15883207 11180 11180
13416 10 15883282 11181 11181
13417 10 15883368 11182 11182
13420 10 15916142 11183 11183
13421 10 16038303 11184 11184
13422 10 16039657 11185 11185
13491 10 23941238 11186 11186
13492 10 23941437 11187 11187
13495 10 24143839 11189 11189
13496 10 24162360 11190 11190
13498 10 24162964 11191 11191
13499 10 24180558 11192 11192
13500 10 24180688 11193 11193
13501 10 24181052 11194 11194
13502 10 24182132 11195 11195
13503 10 24182140 11196 11196
13504 10 24202118 11197 11197
13505 10 24202120 11198 11198
13506 10 24202915 11199 11199
13508 10 24222178 11200 11200
13509 10 24409805 11201 11201
13510 10 24411297 11202 11202
13477 10 22795374 11203 11203
13478 10 22795433 11204 11204
13479 10 22796342 11206 11206
13486 10 23196676 11207 11207
13487 10 23349673 11209 11209
13488 10 23352881 11210 11210
13489 10 23352912 11211 11211
13704 10 32880286 11213 11213
13771 10 36814411 11214 11214
13770 10 36813475 11215 11215
13763 10 36385703 11216 11216
13760 10 36279186 11217 11217
13758 10 35976995 11218 11218
13757 10 35975909 11223 11223
13756 10 35975081 11224 11224
13755 10 35974956 11225 11225
13753 10 35964485 11226 11226
13752 10 35957767 11228 11228
13742 10 35666172 11229 11229
14162 10 51014041 11230 11230
14161 10 51004311 11231 11231
14160 10 51001137 11232 11232
14159 10 50999428 11233 11233
14153 10 50657157 11234 11234
14177 10 52904801 11236 11236
14176 10 52903335 11237 11237
14172 10 52864358 11238 11238
14170 10 52851846 11239 11239
14169 10 52851422 11240 11240
14166 10 52699618 11241 11241
7315 5 71222209 11242 11242
7316 5 71222260 11243 11243
7317 5 71238721 11244 11244
7318 5 71238821 11245 11245
7320 5 71251279 11246 11246
14190 10 53854615 11249 11249
14191 10 53854947 11250 11250
14192 10 53854988 11251 11251
14193 10 53855196 11252 11252
14194 10 53858530 11255 11255
13957 10 43235651 11256 11256
13956 10 43235255 11257 11257
13955 10 43233919 11258 11258
13954 10 43231767 11259 11259
13953 10 43231095 11260 11260
13952 10 43231089 11261 11261
13951 10 43231014 11262 11262
13950 10 43230851 11263 11263
13949 10 43230767 11264 11264
13948 10 43230765 11265 11265
13947 10 43230703 11266 11266
13946 10 43230654 11267 11267
13945 10 43230565 11268 11268
13944 10 43229983 11269 11269
13939 10 42971780 11270 11270
14231 10 56602485 11271 11271
14232 10 56603565 11272 11272
14237 10 56690310 11273 11273
14238 10 56690893 11274 11274
14239 10 56690935 11275 11275
14240 10 56694264 11276 11276
14241 10 56695124 11277 11277
14242 10 56695517 11278 11278
14243 10 56695631 11279 11279
14246 10 56809311 11282 11282
14260 10 57352454 11286 11286
14267 10 57461466 11288 11288
14269 10 57558640 11289 11289
33067 30 11537073 11290 11290
14271 10 57581036 11291 11291
14275 10 57676681 11293 11293
14278 10 57723178 11294 11294
14279 10 57723228 11295 11295
14280 10 57723232 11296 11296
14282 10 57730351 11297 11297
14285 10 60943692 11298 11298
13222 10 1142538 11299 11299
13221 10 1137728 11302 11302
13220 10 1137727 11303 11303
13219 10 1137489 11304 11304
13361 10 11353366 11305 11305
13314 10 6507710 11306 11306
13169 9 67305571 11307 11307
13170 9 67306011 11308 11308
13318 10 7510704 11309 11309
13778 10 38109592 11311 11311
13466 10 22096875 11312 11312
13465 10 22093027 11313 11313
13464 10 22093022 11314 11314
14292 10 61493623 11316 11316
14291 10 61493563 11317 11317
14290 10 61493275 11318 11318
13374 10 11750320 11319 11319
13373 10 11750293 11320 11320
13372 10 11750035 11321 11321
13369 10 11611855 11322 11322
13367 10 11581035 11323 11323
13365 10 11580127 11324 11324
14210 10 55220715 11326 11326
14112 10 49331345 11327 11327
14125 10 49879815 11328 11328
14126 10 49879882 11329 11329
14127 10 49935299 11330 11330
14129 10 49952409 11332 11332
14130 10 49953249 11333 11333
14131 10 49953359 11334 11334
14132 10 49953537 11335 11335
14133 10 49954252 11336 11336
14135 10 49955203 11337 11337
14137 10 49992795 11338 11338
13583 10 29275084 11339 11339
13584 10 29275536 11340 11340
13585 10 29275556 11341 11341
13592 10 29563880 11343 11343
13594 10 29564402 11344 11344
13595 10 29624618 11345 11345
13601 10 29938391 11346 11346
13602 10 29938477 11347 11347
13603 10 30039959 11348 11348
13604 10 30039974 11349 11349
13605 10 30042372 11350 11350
13606 10 30042941 11351 11351
13610 10 30115930 11352 11352
13581 10 29016387 11353 11353
13580 10 29016099 11354 11354
13579 10 29015733 11355 11355
13572 10 28662459 11356 11356
13571 10 28662309 11357 11357
13570 10 28661727 11358 11358
13568 10 28623495 11359 11359
13562 10 28253485 11360 11360
13561 10 28252892 11361 11361
13560 10 28252880 11362 11362
13559 10 28251923 11363 11363
14040 10 44885069 11364 11364
14041 10 44885284 11366 11366
14042 10 44885286 11367 11367
13775 10 37866127 11368 11368
13447 10 17681227 11369 11369
13441 10 17316048 11371 11371
13440 10 17315904 11372 11372
13435 10 17207001 11373 11373
13434 10 17171748 11374 11374
13432 10 17168734 11377 11377
13431 10 17168298 11378 11378
13430 10 17167830 11380 11380
13426 10 16815712 11381 11381
14225 10 56429804 11383 11383
13882 10 41563512 11385 11385
13883 10 41563527 11386 11386
13886 10 41620271 11387 11387
13894 10 41988378 11390 11390
13895 10 41993347 11391 11391
13896 10 41993823 11392 11392
13897 10 41995231 11393 11393
13898 10 41995279 11394 11394
13899 10 41995369 11395 11395
13900 10 41995487 11396 11396
13904 10 42085660 11398 11398
13905 10 42088646 11399 11399
13914 10 42187969 11400 11400
13916 10 42210020 11401 11401
13917 10 42211248 11402 11402
13919 10 42225415 11404 11404
14102 10 48544105 11407 11407
14097 10 48482757 11408 11408
14096 10 48482694 11409 11409
14093 10 48470763 11410 11410
14092 10 48470761 11411 11411
14091 10 48470702 11412 11412
14090 10 48470535 11413 11413
14089 10 48470507 11414 11414
14088 10 48470453 11415 11415
14087 10 48470428 11416 11416
14086 10 48469958 11417 11417
14085 10 48467999 11418 11418
14084 10 48303998 11419 11419
14076 10 46910214 11420 11420
14067 10 46266822 11423 11423
14066 10 46265053 11424 11424
14065 10 46264982 11425 11425
14064 10 46264853 11426 11426
13462 10 21929973 11427 11427
13460 10 21735137 11428 11428
13459 10 21724218 11429 11429
13458 10 21717705 11430 11430
13457 10 21717081 11431 11431
13456 10 21705537 11433 11433
13515 10 24751699 11434 11434
13517 10 24771274 11435 11435
13519 10 24940963 11436 11436
14266 10 57439330 11437 11437
14265 10 57439268 11438 11438
13995 10 43911763 11440 11440
13992 10 43908782 11441 11441
13989 10 43905414 11442 11442
13988 10 43905375 11443 11443
13987 10 43904833 11444 11444
13986 10 43904767 11445 11445
13985 10 43904753 11446 11446
13984 10 43904711 11447 11447
13983 10 43902730 11449 11449
13980 10 43899727 11450 11450
13979 10 43899133 11451 11451
13977 10 43875328 11452 11452
13973 10 43839502 11453 11453
13972 10 43826023 11454 11454
13971 10 43823817 11455 11455
13970 10 43823748 11456 11456
13969 10 43823477 11457 11457
13968 10 43822864 11458 11458
13967 10 43822574 11459 11459
13966 10 43820895 11460 11460
13965 10 43820710 11461 11461
33254 30 31967693 11464 11464
13963 10 43734817 11465 11465
13640 10 31486876 11467 11467
13638 10 31321381 11469 11469
13636 10 31313997 11470 11470
3660 3 49607871 11471 11471
3659 3 49219423 11472 11472
3657 3 48754623 11473 11473
3653 3 48712487 11475 11475
3652 3 48712296 11476 11476
3651 3 48710047 11477 11477
3650 3 48710000 11478 11478
3633 3 48250032 11479 11479
3632 3 48249995 11480 11480
3625 3 48098426 11481 11481
3621 3 46992063 11483 11483
3619 3 46089166 11485 11485
3618 3 46069680 11486 11486
14617 11 18680668 11487 11487
14614 11 18658736 11488 11488
32994 30 4116247 11489 11489
14644 11 20492528 11491 11491
14659 11 21206432 11493 11493
14642 11 20097801 11496 11496
14640 11 19899015 11497 11497
14634 11 19771291 11500 11500
14632 11 19711062 11501 11501
14631 11 19710287 11503 11503
14630 11 19708051 11504 11504
14718 11 29275475 11507 11507
14719 11 29275562 11508 11508
14720 11 29275709 11509 11509
14722 11 29451240 11510 11510
14723 11 29451374 11511 11511
14762 11 33596419 11513 11513
14760 11 33468720 11514 11514
14758 11 33293091 11515 11515
14757 11 33272458 11516 11516
14756 11 33264488 11517 11517
14755 11 33261441 11518 11518
14753 11 33246288 11519 11519
14752 11 33240715 11520 11520
14751 11 33240407 11522 11522
14750 11 33240247 11523 11523
14745 11 32727454 11525 11525
14744 11 32727346 11526 11526
14738 11 31570053 11528 11528
14791 11 38063497 11529 11529
14788 11 37986605 11530 11530
14782 11 37095540 11531 11531
14781 11 37093741 11532 11532
14802 11 40210214 11533 11533
14803 11 40210519 11534 11534
14804 11 40210648 11535 11535
21524 16 49453088 11536 11536
21525 16 49462495 11537 11537
21528 16 49471597 11538 11538
14798 11 38741329 11539 11539
14799 11 38741370 11540 11540
14797 11 38738769 11545 11545
14796 11 38737716 11549 11549
14795 11 38737530 11550 11550
14794 11 38736943 11551 11551
14793 11 38463576 11552 11552
14578 11 16068045 11554 11554
14866 11 44942203 11556 11556
14863 11 44608997 11557 11557
14862 11 44608858 11558 11558
14858 11 44499461 11559 11559
14857 11 44497975 11560 11560
14856 11 44495826 11561 11561
14855 11 44490121 11562 11562
14854 11 44482984 11563 11563
14853 11 44482964 11564 11564
14839 11 44101540 11566 11566
14884 11 46450661 11567 11567
14886 11 46539020 11568 11568
14887 11 46539024 11569 11569
14888 11 46539240 11574 11574
14889 11 46539241 11575 11575
14890 11 46539275 11576 11576
14891 11 46539334 11577 11577
14892 11 46539371 11578 11578
14893 11 46542146 11579 11579
14894 11 46542194 11580 11580
14895 11 46545238 11581 11581
14896 11 46545629 11582 11582
14875 11 45183026 11583 11583
14874 11 45182943 11584 11584
14873 11 45182823 11585 11585
14872 11 45182818 11586 11586
14871 11 45181052 11587 11587
14869 11 45168681 11588 11588
14868 11 45168510 11589 11589
14819 11 43090857 11591 11591
14919 11 47653382 11592 11592
14920 11 47654086 11598 11598
14905 11 46781396 11599 11599
26265 21 15462356 11600 11600
14943 11 48558780 11601 11601
14935 11 48410291 11602 11602
14934 11 48409916 11603 11603
14929 11 48218940 11604 11604
14928 11 48218878 11605 11605
14927 11 48218817 11606 11606
14926 11 48218113 11608 11608
14979 11 49269537 11611 11611
14978 11 49268830 11612 11612
14976 11 49255952 11613 11613
14974 11 49255479 11614 11614
14973 11 49254319 11615 11615
14972 11 49254280 11616 11616
14971 11 49253345 11617 11617
14970 11 49253221 11618 11618
14969 11 49253155 11619 11619
14968 11 49253075 11620 11620
14967 11 49252774 11621 11621
14966 11 49252663 11622 11622
14953 11 48815616 11623 11623
14952 11 48810467 11624 11624
14951 11 48807648 11625 11625
14947 11 48765333 11626 11626
23710 18 15534580 11627 11627
23711 18 15534593 11628 11628
15041 11 53259425 11629 11629
15025 11 52422469 11631 11631
15024 11 52421354 11632 11632
15020 11 52261515 11633 11633
15019 11 52261364 11634 11634
15015 11 52131112 11635 11635
15013 11 52101325 11636 11636
15004 11 51139203 11637 11637
15003 11 51136156 11638 11638
14992 11 50048149 11639 11639
14991 11 50047635 11640 11640
15074 11 54205094 11641 11641
15073 11 54204322 11642 11642
15072 11 54204293 11643 11643
15065 11 53960561 11644 11644
15063 11 53897177 11645 11645
15062 11 53826609 11646 11646
15061 11 53825566 11647 11647
15060 11 53825492 11648 11648
15054 11 53565296 11649 11649
15053 11 53564276 11650 11650
15026 11 52492675 11653 11653
15128 11 56551539 11654 11654
15123 11 56391535 11656 11656
15122 11 56390658 11657 11657
15121 11 56390442 11658 11658
15120 11 56390043 11659 11659
15119 11 56389983 11660 11660
15117 11 56389305 11661 11661
15116 11 56383039 11662 11662
15134 11 56886813 11663 11663
15290 11 66256392 11665 11665
15289 11 66254846 11666 11666
15447 11 74625128 11667 11667
15446 11 74624999 11668 11668
15445 11 74624978 11669 11669
33264 30 33744763 11670 11670
15475 11 79083792 11673 11673
15476 11 79083881 11674 11674
15409 11 73186585 11676 11676
15408 11 73186537 11677 11677
15406 11 73178516 11678 11678
15405 11 73178444 11679 11679
15404 11 73178208 11680 11680
15403 11 73178175 11681 11681
15402 11 73178021 11682 11682
15401 11 73177947 11683 11683
15400 11 73177911 11684 11684
15399 11 73177905 11685 11685
14671 11 22326296 11686 11686
14670 11 22326278 11687 11687
14669 11 22310827 11688 11688
14667 11 21901992 11689 11689
14663 11 21685537 11690 11690
14662 11 21685457 11691 11691
14529 11 13236235 11693 11693
14530 11 13236399 11694 11694
14759 11 33304134 11695 11695
14538 11 13667419 11696 11696
15253 11 63309420 11697 11697
15254 11 63309581 11698 11698
15255 11 63312601 11699 11699
15256 11 63312638 11700 11700
15270 11 64715887 11702 11702
14477 11 9179360 11703 11703
14483 11 9838337 11704 11704
14482 11 9825739 11705 11705
14481 11 9788244 11706 11706
14480 11 9787235 11707 11707
15348 11 68405894 11708 11708
15347 11 68405845 11709 11709
14501 11 11383475 11710 11710
14713 11 25344121 11711 11711
14712 11 25344113 11712 11712
15245 11 62838620 11713 11713
15248 11 62901603 11715 11715
15249 11 62901768 11717 11717
15167 11 58368606 11718 11718
15222 11 59549600 11719 11719
15218 11 59437731 11720 11720
15217 11 59437573 11722 11722
15213 11 59368323 11723 11723
15212 11 59348980 11724 11724
15211 11 59348846 11726 11726
15210 11 59346234 11727 11727
15209 11 59346227 11728 11728
15208 11 59343674 11729 11729
15207 11 59341082 11730 11730
15206 11 59340984 11731 11731
15205 11 59340908 11732 11732
15203 11 59333553 11733 11733
15202 11 59329835 11734 11734
15102 11 55905255 11736 11736
15103 11 55910322 11737 11737
15104 11 55910671 11738 11738
15106 11 55928408 11739 11739
15107 11 56001390 11740 11740
15108 11 56002153 11741 11741
15111 11 56061266 11742 11742
33327 30 48929864 11743 11743
15113 11 56094615 11744 11744
14366 11 18425 11745 11745
14367 11 24215 11746 11746
17049 12 77933003 11747 11747
17050 12 77933776 11748 11748
17042 12 77557229 11749 11749
17045 12 77603675 11750 11750
17035 12 76243838 11751 11751
17034 12 76243815 11752 11752
17032 12 76203749 11753 11753
17027 12 75974085 11755 11755
17025 12 75953836 11756 11756
17024 12 75952618 11757 11757
17023 12 75943195 11758 11758
16835 12 68736892 11759 11759
16834 12 68736816 11760 11760
16830 12 68348403 11761 11761
16821 12 68230336 11762 11762
16818 12 68227841 11763 11763
16817 12 68227839 11764 11764
16814 12 68193141 11765 11765
16813 12 68192685 11766 11766
16812 12 68192504 11767 11767
16811 12 68190880 11768 11768
16829 12 68286888 11770 11770
16828 12 68283703 11771 11771
16827 12 68282682 11772 11772
16807 12 67989899 11773 11773
16806 12 67989669 11774 11774
8305 6 34055138 11775 11775
8301 6 33692458 11777 11777
8300 6 33691854 11778 11778
8298 6 33638517 11780 11780
8297 6 33634847 11781 11781
16743 12 66754823 11782 11782
16746 12 66776285 11783 11783
16749 12 66813229 11785 11785
32989 30 3513508 11786 11786
16738 12 66467628 11787 11787
16737 12 66466583 11789 11789
16736 12 66465980 11790 11790
16735 12 66465943 11791 11791
16734 12 66465890 11792 11792
16733 12 66465492 11793 11793
16732 12 66465446 11794 11794
16552 12 61100723 11796 11796
16553 12 61101061 11797 11797
16558 12 61227033 11799 11799
16559 12 61227106 11800 11800
16560 12 61227107 11801 11801
16567 12 62151636 11803 11803
16572 12 62280379 11807 11807
16573 12 62282816 11808 11808
16667 12 65085322 11809 11809
16666 12 65085280 11810 11810
16665 12 65084777 11811 11811
16662 12 64899511 11812 11812
16661 12 64898262 11813 11813
16660 12 64874086 11814 11814
16659 12 64873661 11815 11815
16658 12 64873141 11816 11816
16657 12 64872136 11817 11817
16656 12 64819115 11821 11821
16655 12 64818945 11822 11822
16654 12 64818916 11823 11823
16653 12 64818680 11824 11824
16652 12 64804338 11825 11825
16641 12 64552838 11827 11827
16640 12 64552524 11828 11828
16639 12 64552522 11829 11829
16636 12 64474717 11830 11830
16634 12 64446102 11832 11832
16632 12 64446057 11833 11833
16631 12 64440614 11834 11834
16627 12 63961480 11835 11835
16616 12 63796952 11838 11838
16615 12 63796467 11839 11839
16614 12 63796462 11840 11840
16613 12 63795820 11841 11841
16612 12 63795616 11842 11842
16607 12 63608318 11844 11844
16606 12 63607416 11845 11845
16605 12 63605027 11847 11847
16604 12 63604940 11848 11848
16603 12 63604475 11850 11850
16602 12 63604419 11852 11852
16601 12 63604325 11853 11853
16600 12 63604302 11854 11854
16599 12 63604301 11855 11855
16598 12 63604069 11856 11856
16595 12 63514389 11857 11857
16594 12 63512168 11863 11863
16593 12 63512118 11864 11864
16592 12 63512090 11865 11865
16591 12 63512061 11866 11866
16589 12 63507493 11867 11867
16523 12 60087156 11868 11868
16522 12 60087107 11869 11869
16520 12 59997032 11870 11870
16519 12 59996576 11871 11871
16518 12 59991505 11873 11873
16517 12 59991468 11874 11874
16514 12 59949662 11876 11876
16511 12 59737349 11878 11878
16510 12 59734209 11879 11879
16503 12 59376044 11880 11880
16502 12 59375933 11881 11881
16501 12 59373174 11882 11882
16530 12 60221193 11883 11883
16536 12 60424405 11884 11884
16431 12 57579789 11885 11885
16430 12 57577645 11886 11886
16429 12 57577465 11887 11887
16427 12 57569828 11888 11888
16426 12 57569403 11889 11889
16425 12 57568809 11890 11890
16424 12 57564617 11891 11891
16423 12 57564439 11892 11892
33039 30 9091615 11893 11893
16422 12 57562849 11903 11903
16421 12 57562696 11905 11905
16420 12 57539989 11906 11906
23543 18 8397380 11907 11907
33041 30 9273868 11908 11908
16373 12 56176934 11909 11909
16376 12 56326209 11910 11910
16377 12 56326230 11911 11911
16378 12 56326465 11912 11912
16380 12 56326972 11914 11914
16381 12 56328781 11915 11915
16383 12 56440209 11917 11917
16384 12 56440680 11918 11918
16386 12 56482258 11919 11919
16390 12 56598694 11920 11920
16392 12 56702823 11921 11921
16393 12 56705834 11922 11922
16359 12 53809267 11924 11924
16488 12 58800703 11925 11925
16489 12 58801124 11926 11926
16490 12 58801310 11927 11927
16305 12 49714622 11928 11928
16306 12 49716003 11929 11929
16307 12 49716498 11930 11930
16173 12 40131947 11931 11931
16179 12 40237137 11932 11932
16185 12 40303950 11933 11933
15676 12 10353675 11934 11934
15690 12 11830408 11935 11935
15691 12 11831114 11936 11936
15692 12 11833914 11937 11937
15693 12 11834122 11938 11938
15694 12 11834147 11939 11939
15696 12 11891737 11940 11940
15697 12 11892296 11941 11941
15698 12 11892323 11942 11942
15701 12 11893855 11943 11943
15702 12 12070019 11945 11945
15703 12 12071367 11946 11946
15704 12 12071974 11947 11947
15705 12 12090905 11948 11948
15706 12 12091504 11950 11950
15707 12 12092666 11951 11951
15708 12 12092690 11952 11952
15710 12 12115541 11953 11953
15711 12 12115965 11955 11955
15713 12 12116606 11956 11956
15725 12 12588112 11957 11957
15721 12 12377588 11958 11958
16031 12 29862891 11959 11959
16032 12 29862940 11960 11960
16036 12 30040224 11961 11961
16037 12 30042774 11962 11962
16038 12 30043104 11963 11963
16039 12 30043769 11964 11964
29967 25 66720817 11965 11965
29972 25 66790605 11967 11967
29976 25 66829149 11968 11968
16044 12 30835574 11970 11970
16045 12 30835818 11971 11971
16046 12 30835925 11972 11972
16047 12 30853089 11973 11973
16048 12 30853496 11974 11974
19234 14 61841933 11975 11975
19233 14 61835067 11976 11976
19232 14 61817000 11977 11977
16084 12 33139737 11978 11978
16088 12 33160579 11979 11979
16089 12 33160678 11980 11980
16090 12 33187008 11981 11981
16091 12 33187010 11982 11982
16092 12 33187046 11983 11983
16093 12 33187058 11984 11984
16094 12 33187148 11985 11985
16095 12 33187286 11986 11986
16097 12 33350267 11988 11988
16098 12 33350353 11989 11989
16099 12 33350467 11990 11990
16100 12 33350723 11991 11991
16101 12 33350787 11992 11992
16102 12 33350789 11993 11993
16116 12 34171535 11995 11995
16117 12 34171597 11996 11996
16108 12 33990799 11998 11998
16107 12 33984250 11999 11999
16106 12 33984141 12000 12000
16142 12 35063889 12001 12001
16140 12 34969357 12002 12002
16139 12 34969170 12003 12003
16138 12 34964487 12004 12004
16137 12 34963884 12006 12006
16132 12 34546201 12008 12008
16131 12 34490551 12011 12011
16121 12 34333001 12012 12012
16008 12 27868932 12013 12013
16011 12 28233935 12015 12015
16016 12 28614474 12017 12017
16021 12 28727178 12018 12018
16022 12 28727196 12019 12019
15915 12 24906036 12020 12020
15921 12 25123056 12023 12023
15926 12 25205002 12025 12025
15927 12 25211519 12026 12026
11519 8 72772500 12027 12027
15930 12 25411437 12028 12028
15943 12 25823364 12030 12030
15942 12 25821366 12031 12031
15941 12 25821352 12032 12032
15940 12 25821308 12033 12033
15939 12 25821260 12034 12034
15938 12 25820750 12035 12035
15937 12 25819215 12036 12036
15950 12 25981703 12038 12038
15951 12 25982133 12039 12039
15952 12 25985752 12040 12040
15956 12 26054474 12041 12041
15965 12 26151324 12042 12042
15966 12 26151745 12043 12043
15897 12 24402261 12044 12044
15907 12 24526639 12047 12047
15906 12 24526595 12048 12048
15905 12 24526452 12049 12049
15904 12 24514148 12050 12050
15902 12 24503373 12051 12051
15890 12 24152408 12053 12053
15891 12 24152710 12054 12054
15892 12 24153000 12057 12057
15893 12 24153036 12058 12058
15894 12 24153155 12059 12059
7838 6 8590367 12060 12060
7839 6 8590770 12061 12061
7840 6 8591149 12062 12062
7841 6 8592302 12063 12063
7843 6 8597562 12064 12064
7844 6 8597649 12065 12065
7845 6 8597995 12066 12066
7847 6 8679722 12067 12067
7848 6 8694362 12069 12069
15884 12 23924100 12070 12070
15883 12 23921535 12071 12071
15882 12 23919182 12072 12072
15881 12 23873523 12073 12073
15880 12 23873495 12074 12074
15877 12 23250224 12075 12075
15876 12 23250149 12076 12076
15874 12 23249335 12077 12077
15870 12 23052853 12078 12078
15852 12 22040106 12079 12079
15856 12 22195490 12080 12080
15858 12 22209806 12081 12081
15862 12 22425568 12082 12082
15863 12 22425717 12083 12083
15864 12 22427680 12084 12084
15728 12 12902487 12085 12085
15729 12 12905467 12087 12087
15732 12 12914323 12088 12088
15733 12 12914480 12089 12089
15735 12 12920109 12090 12090
15738 12 13217643 12092 12092
15739 12 13218643 12093 12093
15740 12 13220916 12094 12094
11660 8 77241835 12095 12095
11661 8 77241879 12096 12096
11662 8 77241928 12097 12097
15557 12 5315791 12098 12098
15556 12 5315785 12099 12099
15553 12 5292061 12100 12100
15552 12 5292009 12101 12101
15550 12 5279964 12102 12102
15549 12 5278846 12104 12104
15548 12 5278560 12106 12106
15547 12 5277719 12107 12107
16352 12 53299892 12108 12108
16925 12 71695040 12111 12111
16922 12 71656754 12112 12112
16918 12 71639557 12113 12113
16915 12 71622810 12114 12114
16914 12 71622704 12115 12115
15804 12 17275308 12116 12116
15805 12 17276059 12117 12117
15809 12 17632155 12118 12118
15813 12 17994442 12119 12119
15815 12 18082495 12120 12120
15818 12 18098125 12121 12121
15819 12 18098257 12122 12122
15820 12 18098371 12123 12123
15821 12 18098589 12124 12124
15822 12 18098980 12125 12125
15827 12 18376873 12126 12126
15828 12 18592651 12127 12127
15830 12 18610073 12128 12128
15836 12 19146938 12129 12129
15661 12 8643926 12130 12130
15660 12 8643549 12132 12132
15659 12 8643497 12133 12133
15658 12 8643269 12134 12134
16853 12 70421437 12135 12135
17112 12 79544771 12138 12138
16333 12 51949040 12139 12139
16335 12 52093041 12141 12141
16343 12 52307801 12142 12142
16344 12 52308572 12143 12143
16345 12 52308581 12144 12144
16346 12 52308760 12145 12145
16483 12 58550824 12147 12147
16482 12 58550350 12148 12148
16481 12 58546230 12149 12149
16213 12 41903620 12150 12150
16212 12 41903511 12151 12151
15775 12 14552229 12154 12154
15770 12 14355681 12155 12155
15769 12 14354987 12156 12156
15767 12 14317986 12157 12157
15765 12 14187555 12159 12159
15764 12 14083851 12160 12160
15762 12 14083003 12161 12161
15761 12 14082958 12162 12162
15760 12 14082951 12163 12163
15759 12 14082866 12164 12164
15756 12 14046575 12165 12165
17085 12 79191607 12168 12168
16797 12 67790291 12170 12170
16796 12 67789575 12171 12171
16792 12 67551431 12173 12173
16791 12 67551378 12174 12174
16790 12 67550935 12175 12175
16789 12 67550884 12176 12176
16788 12 67550520 12177 12177
16787 12 67550490 12178 12178
16777 12 67423266 12179 12179
16776 12 67403825 12180 12180
16775 12 67403690 12181 12181
16774 12 67403324 12182 12182
16773 12 67403070 12183 12183
16772 12 67402834 12184 12184
16771 12 67402783 12185 12185
16770 12 67402746 12186 12186
16769 12 67402697 12187 12187
16768 12 67402335 12188 12188
16767 12 67402321 12189 12189
16766 12 67402260 12191 12191
16765 12 67402217 12192 12192
16764 12 67402084 12193 12193
16763 12 67402017 12194 12194
16762 12 67402011 12195 12195
16761 12 67378129 12196 12196
16760 12 67377398 12197 12197
16759 12 67377392 12198 12198
16758 12 67376495 12199 12199
16165 12 37521544 12200 12200
16166 12 37521784 12201 12201
16167 12 37521866 12202 12202
15785 12 14971871 12204 12204
15786 12 14971875 12205 12205
15789 12 15694202 12207 12207
33294 30 43376742 12208 12208
16201 12 40868491 12209 12209
16196 12 40654789 12212 12212
16195 12 40654607 12213 12213
16194 12 40654238 12215 12215
16193 12 40654194 12216 12216
16192 12 40652859 12220 12220
16191 12 40595657 12222 12222
16187 12 40541398 12223 12223
16186 12 40541253 12224 12224
16001 12 27439606 12225 12225
15999 12 27412464 12226 12226
5851 5 10936391 12227 12227
5848 5 10868495 12230 12230
5847 5 10868438 12231 12231
16282 12 47675524 12232 12232
16287 12 47982523 12233 12233
16289 12 48528212 12234 12234
16290 12 48528224 12235 12235
33308 30 46596154 12236 12236
33309 30 46596187 12237 12237
33310 30 46596216 12238 12238
16297 12 49247620 12239 12239
16298 12 49248332 12240 12240
16300 12 49266330 12241 12241
16302 12 49269354 12242 12242
16851 12 69681954 12243 12243
16850 12 69681873 12244 12244
16540 12 60824730 12247 12247
15668 12 9021358 12248 12248
15664 12 8771044 12249 12249
17384 13 16726185 12251 12251
26634 21 36470383 12252 12252
17437 13 18427182 12253 12253
17440 13 18523504 12254 12254
17445 13 18716683 12256 12256
17448 13 18748329 12258 12258
17452 13 18759170 12259 12259
17453 13 18761006 12260 12260
17458 13 19565244 12261 12261
17460 13 19757883 12262 12262
17461 13 19757918 12263 12263
17462 13 19758321 12264 12264
17463 13 19758435 12265 12265
17466 13 19789623 12266 12266
17467 13 19809143 12267 12267
17468 13 19809526 12268 12268
17469 13 19809860 12269 12269
17470 13 19810233 12270 12270
17513 13 21562950 12271 12271
17514 13 21563107 12272 12272
17515 13 21563128 12273 12273
17518 13 21581311 12274 12274
17519 13 21584409 12275 12275
17527 13 21852808 12276 12276
17528 13 21853027 12277 12277
17529 13 21853118 12278 12278
17530 13 21853225 12279 12279
17531 13 21853744 12280 12280
17538 13 22047791 12281 12281
17539 13 22074142 12282 12282
17542 13 22165271 12283 12283
17543 13 22165531 12284 12284
17544 13 22193815 12285 12285
17545 13 22204458 12286 12286
17555 13 22630978 12287 12287
17556 13 22631561 12289 12289
17557 13 22728209 12291 12291
17596 13 29058924 12292 12292
17585 13 28346742 12294 12294
17680 13 32753950 12295 12295
17681 13 32758350 12297 12297
17682 13 32758397 12298 12298
17683 13 32758443 12299 12299
17684 13 32759004 12300 12300
17685 13 32759044 12301 12301
17686 13 32759057 12302 12302
17698 13 32767970 12304 12304
17701 13 32788021 12305 12305
17702 13 32795407 12306 12306
17703 13 32795713 12307 12307
17704 13 32796835 12308 12308
17708 13 32867885 12309 12309
17711 13 32979266 12310 12310
17712 13 32979424 12311 12311
17713 13 32979989 12312 12312
14680 11 23905320 12314 12314
14681 11 23906612 12315 12315
17894 13 37902689 12318 12318
17893 13 37894689 12319 12319
17892 13 37893845 12320 12320
17675 13 32281226 12322 12322
17674 13 32262002 12323 12323
17673 13 32260509 12324 12324
17672 13 32260024 12325 12325
17671 13 32260015 12326 12326
17670 13 32259676 12327 12327
17760 13 33709713 12329 12329
17608 13 29862121 12331 12331
17611 13 30001474 12332 12332
17612 13 30001796 12333 12333
17613 13 30003651 12334 12334
17573 13 26523851 12336 12336
17563 13 25938452 12337 12337
17562 13 25937769 12338 12338
17809 13 34677150 12339 12339
17806 13 34548658 12340 12340
17805 13 34541687 12341 12341
17801 13 34516555 12342 12342
17800 13 34516124 12343 12343
17799 13 34516041 12344 12344
17798 13 34515980 12347 12347
17797 13 34515780 12348 12348
17796 13 34515665 12349 12349
17795 13 34515494 12350 12350
17794 13 34514947 12351 12351
17793 13 34514943 12352 12352
17792 13 34514809 12353 12353
17791 13 34514726 12354 12354
17790 13 34514689 12355 12355
17789 13 34514477 12356 12356
17788 13 34514324 12357 12357
17787 13 34488012 12359 12359
17786 13 34487347 12360 12360
18102 13 46017963 12361 12361
18103 13 46018191 12362 12362
18104 13 46019125 12364 12364
18105 13 46019477 12365 12365
18106 13 46046944 12366 12366
18109 13 46068904 12367 12367
18111 13 46108928 12368 12368
18112 13 46113045 12369 12369
18113 13 46116985 12370 12370
18114 13 46117078 12371 12371
18027 13 43180348 12372 12372
18028 13 43192045 12373 12373
18029 13 43192101 12374 12374
18030 13 43192669 12375 12375
18031 13 43192696 12376 12376
17830 13 35378560 12378 12378
17832 13 35381843 12379 12379
17836 13 35464463 12380 12380
17838 13 35465472 12382 12382
17840 13 35523780 12383 12383
17850 13 36254827 12384 12384
17854 13 36274095 12385 12385
17855 13 36276884 12386 12386
17856 13 36276919 12388 12388
17729 13 33057587 12390 12390
17728 13 33057531 12391 12391
17727 13 33056016 12392 12392
17726 13 33055998 12393 12393
17725 13 33055966 12394 12394
17724 13 33055927 12395 12395
17723 13 33055439 12396 12396
17722 13 33055055 12397 12397
17721 13 33054839 12398 12398
17720 13 33054483 12399 12399
17719 13 33054464 12400 12400
17718 13 33054457 12401 12401
17717 13 33054127 12402 12402
17716 13 33054103 12403 12403
17715 13 33053948 12404 12404
17651 13 31129285 12405 12405
17650 13 31129283 12406 12406
17647 13 31036699 12408 12408
17646 13 31036143 12409 12409
17642 13 30967335 12410 12410
17641 13 30967077 12412 12412
17640 13 30966910 12413 12413
17639 13 30966779 12414 12414
33102 30 13588718 12415 12415
17635 13 30782202 12416 12416
17634 13 30776116 12417 12417
17633 13 30775116 12419 12419
17632 13 30774973 12420 12420
17631 13 30774618 12421 12421
17630 13 30774547 12422 12422
17629 13 30774524 12423 12423
17628 13 30774523 12424 12424
17627 13 30774256 12426 12426
17625 13 30674516 12427 12427
18013 13 42438950 12428 12428
18012 13 42353497 12429 12429
18007 13 42253783 12430 12430
18005 13 41863565 12431 12431
17999 13 41722823 12432 12432
17998 13 41722394 12433 12433
17425 13 18177198 12435 12435
17424 13 18166398 12436 12436
17421 13 18094219 12438 12438
17417 13 17972241 12439 12439
17415 13 17910830 12440 12440
17410 13 17803925 12441 12441
17406 13 17723846 12443 12443
17405 13 17723706 12445 12445
17399 13 17701339 12447 12447
17397 13 17701322 12448 12448
17396 13 17620873 12449 12449
17394 13 17591471 12451 12451
18060 13 45111046 12452 12452
17600 13 29097246 12457 12457
17431 13 18223290 12458 12458
17918 13 39483558 12460 12460
17919 13 39483927 12461 12461
17920 13 39485004 12462 12462
17921 13 39485158 12463 12463
17923 13 39509088 12464 12464
17925 13 39509245 12465 12465
17927 13 39510281 12466 12466
17928 13 39510580 12467 12467
17934 13 39731058 12468 12468
17936 13 39749907 12469 12469
17937 13 39749940 12470 12470
17489 13 20946398 12471 12471
17490 13 20946847 12472 12472
17491 13 20947065 12473 12473
17493 13 20947629 12474 12474
17494 13 20947846 12476 12476
17495 13 20948028 12477 12477
17496 13 20948265 12478 12478
17497 13 20948477 12479 12479
17498 13 20948545 12480 12480
17499 13 20951853 12481 12481
19744 15 14070386 12483 12483
18491 14 16920107 12484 12484
18493 14 16983472 12485 12485
18496 14 17028362 12486 12486
18497 14 17033472 12487 12487
18498 14 17050277 12488 12488
18500 14 17052523 12489 12489
18501 14 17052590 12490 12490
18502 14 17052670 12491 12491
18603 14 22198161 12492 12492
18602 14 22197952 12493 12493
18601 14 22197945 12494 12494
18600 14 22197772 12495 12495
18599 14 22197755 12496 12496
18598 14 22197543 12497 12497
18597 14 22197537 12498 12498
18596 14 22197455 12499 12499
18595 14 22197155 12500 12500
18594 14 22197117 12501 12501
18593 14 22197059 12502 12502
18592 14 22197017 12503 12503
18591 14 22196757 12506 12506
18590 14 22196543 12507 12507
18589 14 22196386 12508 12508
18588 14 22196372 12509 12509
18587 14 22196319 12510 12510
18586 14 22196219 12511 12511
18585 14 22195812 12512 12512
18577 14 21497457 12515 12515
18576 14 21496860 12518 12518
18575 14 21496684 12519 12519
18574 14 21483994 12520 12520
18309 14 4647522 12521 12521
18352 14 6688829 12524 12524
18351 14 6680076 12525 12525
18392 14 10825328 12527 12527
18393 14 10825424 12528 12528
18395 14 10828292 12529 12529
18463 14 14413804 12530 12530
18518 14 18211702 12531 12531
18519 14 18212285 12532 12532
18623 14 24024282 12534 12534
18625 14 24030773 12535 12535
18626 14 24030774 12536 12536
18627 14 24030778 12538 12538
18628 14 24030779 12539 12539
18629 14 24031539 12540 12540
18636 14 24138192 12542 12542
18656 14 24696986 12543 12543
18657 14 24697632 12544 12544
18658 14 24697858 12545 12545
18659 14 24698742 12546 12546
18664 14 24848920 12548 12548
18640 14 24434670 12550 12550
18641 14 24434803 12551 12551
18642 14 24434887 12552 12552
18643 14 24435200 12553 12553
18905 14 45196202 12555 12555
18909 14 45199906 12556 12556
18911 14 45712923 12557 12557
18924 14 45854575 12558 12558
18925 14 45970112 12559 12559
18926 14 45970288 12560 12560
14606 11 17437879 12561 12561
14605 11 17437673 12562 12562
18929 14 46065636 12563 12563
18928 14 46064998 12564 12564
18973 14 48728179 12565 12565
18975 14 48740866 12569 12569
18976 14 48741040 12571 12571
18977 14 48741924 12572 12572
18987 14 49047512 12573 12573
18988 14 49048143 12574 12574
18989 14 49048892 12575 12575
18990 14 49083263 12576 12576
18993 14 49113239 12577 12577
18571 14 20868943 12581 12581
18570 14 20868421 12582 12582
18569 14 20867901 12584 12584
18775 14 28726929 12585 12585
18770 14 28547311 12586 12586
18769 14 28545567 12587 12587
18768 14 28545556 12588 12588
18766 14 28534786 12591 12591
18765 14 28534783 12592 12592
18764 14 28534578 12593 12593
18754 14 28311019 12594 12594
18751 14 28279494 12595 12595
18750 14 28279394 12596 12596
18749 14 28279363 12597 12597
18748 14 28279103 12598 12598
18747 14 28278412 12600 12600
18746 14 28278128 12602 12602
18745 14 28278070 12603 12603
18744 14 28277925 12604 12604
18743 14 28277915 12605 12605
18742 14 28277833 12606 12606
18741 14 28277789 12607 12607
18740 14 28275915 12608 12608
18733 14 28125790 12609 12609
18728 14 28084418 12610 12610
18719 14 27132409 12612 12612
18718 14 27131199 12619 12619
18717 14 27130896 12620 12620
18716 14 27130717 12621 12621
18715 14 27130476 12622 12622
18714 14 27130454 12623 12623
18713 14 27126823 12625 12625
18710 14 27123114 12626 12626
18707 14 27000046 12627 12627
18704 14 26896954 12628 12628
18703 14 26895938 12629 12629
18699 14 26783407 12630 12630
18698 14 26783238 12631 12631
18697 14 26783217 12632 12632
18694 14 26540615 12633 12633
18690 14 26525094 12634 12634
18687 14 26512797 12636 12636
18683 14 26298636 12637 12637
18681 14 26291686 12638 12638
18680 14 26273572 12639 12639
18679 14 26273565 12640 12640
18678 14 26273403 12641 12641
18677 14 26273363 12642 12642
18676 14 26273162 12644 12644
18675 14 26273001 12645 12645
18674 14 26272852 12647 12647
18673 14 26272770 12648 12648
18682 14 26293823 12650 12650
18672 14 26163590 12651 12651
18671 14 26163583 12652 12652
18670 14 26163554 12653 12653
33084 30 12500459 12664 12664
33085 30 12500494 12665 12665
19410 14 74124648 12667 12667
19411 14 74132712 12668 12668
19412 14 74132778 12669 12669
19416 14 74162919 12673 12673
19417 14 74214011 12674 12674
19418 14 74217053 12675 12675
19419 14 74217395 12676 12676
19420 14 74217598 12677 12677
28978 25 3326648 12678 12678
28980 25 3334627 12679 12679
28981 25 3334708 12680 12680
28982 25 3334808 12681 12681
28983 25 3335023 12682 12682
28984 25 3336488 12683 12683
28985 25 3339116 12684 12684
19511 14 77800412 12685 12685
19512 14 77800555 12686 12686
19513 14 77801349 12687 12687
19514 14 77801454 12689 12689
19515 14 77801466 12690 12690
19516 14 77809348 12693 12693
19460 14 75357881 12694 12694
19482 14 75689674 12696 12696
19481 14 75688486 12697 12697
19341 14 68813663 12698 12698
19340 14 68813546 12699 12699
19339 14 68813513 12700 12700
19332 14 68739425 12701 12701
18859 14 31121649 12702 12702
18853 14 30954088 12703 12703
18852 14 30947688 12706 12706
18851 14 30947349 12707 12707
18850 14 30946605 12708 12708
18849 14 30897683 12709 12709
18848 14 30895903 12711 12711
18847 14 30894691 12713 12713
18846 14 30894369 12714 12714
18845 14 30892269 12717 12717
18844 14 30891145 12718 12718
18842 14 30874715 12720 12720
18841 14 30874450 12721 12721
18840 14 30871723 12723 12723
18839 14 30871666 12724 12724
18838 14 30871022 12730 12730
18837 14 30870675 12731 12731
18836 14 30870295 12733 12733
18835 14 30870067 12736 12736
18834 14 30870004 12737 12737
18833 14 30868056 12738 12738
18832 14 30862024 12739 12739
18829 14 30823883 12740 12740
18828 14 30820679 12741 12741
18620 14 23724276 12742 12742
18619 14 23724154 12743 12743
19231 14 61288876 12744 12744
19230 14 61288114 12745 12745
18512 14 17816710 12749 12749
18511 14 17815296 12750 12750
18510 14 17770135 12752 12752
18509 14 17770033 12753 12753
18607 14 22609149 12754 12754
19310 14 68480353 12756 12756
19311 14 68481043 12757 12757
19312 14 68481554 12759 12759
19313 14 68481780 12760 12760
19314 14 68481781 12761 12761
19319 14 68550817 12763 12763
19320 14 68551151 12764 12764
19321 14 68551617 12765 12765
19322 14 68551620 12766 12766
19325 14 68563731 12767 12767
19346 14 68956513 12771 12771
19345 14 68955588 12772 12772
19006 14 50454527 12779 12779
19004 14 50429450 12780 12780
18827 14 30738589 12784 12784
18862 14 32384619 12785 12785
18372 14 7949470 12786 12786
18867 14 35323126 12787 12787
18871 14 35389951 12790 12790
18872 14 35392149 12793 12793
18869 14 35368422 12794 12794
18870 14 35368498 12795 12795
18882 14 39134691 12796 12796
18883 14 39134850 12797 12797
18866 14 33917449 12798 12798
18865 14 33916422 12800 12800
14201 10 54951663 12801 12801
33158 30 18710353 12802 12802
14203 10 54982282 12803 12803
19057 14 51879304 12804 12804
19056 14 51879192 12805 12805
19055 14 51879187 12806 12806
19054 14 51878881 12807 12807
19053 14 51878804 12808 12808
19052 14 51878694 12809 12809
19051 14 51871893 12810 12810
19046 14 51670239 12811 12811
19045 14 51669632 12812 12812
19041 14 51329376 12813 12813
19038 14 51241142 12814 12814
19037 14 51240907 12815 12815
19036 14 51240732 12816 12816
19035 14 51223749 12817 12817
19034 14 51223714 12818 12818
19033 14 51223424 12819 12819
19032 14 51223413 12820 12820
19030 14 51201991 12821 12821
19287 14 66284518 12822 12822
19288 14 66284680 12823 12823
19293 14 66379724 12826 12826
19294 14 66385869 12827 12827
19262 14 64142816 12828 12828
19263 14 64145397 12829 12829
19268 14 64248906 12830 12830
19269 14 64249189 12831 12831
19067 14 53095723 12832 12832
19068 14 53095741 12833 12833
19069 14 53096382 12834 12834
19070 14 53168188 12835 12835
19078 14 53275436 12836 12836
19079 14 53282268 12837 12837
19081 14 53284746 12838 12838
19086 14 53367217 12839 12839
23077 17 56646838 12841 12841
19179 14 58179391 12842 12842
19180 14 58179529 12844 12844
19183 14 58180634 12845 12845
19184 14 58181269 12846 12846
19185 14 58181456 12847 12847
18521 14 18427111 12848 12848
18523 14 18428946 12849 12849
18529 14 18506068 12850 12850
18530 14 18506070 12851 12851
18532 14 18518043 12852 12852
18533 14 18518821 12853 12853
18536 14 18551296 12854 12854
18538 14 18553012 12857 12857
18546 14 18798202 12858 12858
33197 30 24150497 12860 12860
19238 14 62280706 12861 12861
19243 14 62344131 12862 12862
19244 14 62346342 12863 12863
19245 14 62346648 12864 12864
19246 14 62347227 12865 12865
19258 14 62558595 12867 12867
19259 14 62565647 12869 12869
11780 8 81047487 12870 12870
11779 8 81047477 12871 12871
19175 14 57987760 12872 12872
19174 14 57987188 12873 12873
19173 14 57987044 12874 12874
19172 14 57987042 12875 12875
19171 14 57986665 12876 12876
19170 14 57986360 12877 12877
18318 14 5323350 12878 12878
32943 30 267779 12879 12879
24421 18 53318160 12880 12880
24420 18 53317480 12881 12881
15515 12 3956614 12882 12882
15516 12 3956929 12883 12883
19714 15 12714235 12884 12884
19715 15 12725137 12885 12885
19716 15 12725711 12886 12886
19717 15 12725735 12887 12887
19718 15 12728361 12888 12888
19720 15 12804996 12889 12889
19721 15 12805026 12890 12890
19722 15 12805490 12895 12895
19724 15 12807559 12896 12896
19725 15 12809088 12900 12900
19727 15 12809868 12901 12901
19728 15 12810790 12902 12902
19729 15 12811305 12903 12903
19730 15 12811555 12904 12904
19731 15 12915488 12905 12905
19732 15 12919203 12906 12906
19805 15 17322078 12907 12907
19809 15 17404324 12908 12908
19810 15 17406650 12909 12909
19820 15 17571150 12914 12914
19821 15 17590095 12918 12918
19822 15 17596107 12920 12920
19823 15 17597110 12922 12922
19824 15 17603651 12923 12923
19826 15 17650603 12930 12930
19830 15 17686282 12935 12935
19831 15 17694910 12937 12937
19832 15 17705418 12939 12939
19833 15 17706212 12942 12942
19834 15 17706284 12943 12943
19835 15 17706417 12944 12944
19836 15 17706541 12946 12946
19837 15 17706838 12947 12947
19838 15 17707719 12948 12948
19840 15 17717951 12949 12949
19842 15 17756163 12950 12950
19844 15 17757189 12951 12951
19970 15 24772740 12952 12952
19972 15 24784321 12953 12953
19977 15 25133032 12954 12954
19978 15 25133528 12955 12955
19981 15 25224526 12956 12956
19983 15 25225176 12957 12957
19984 15 25225229 12958 12958
19958 15 24570781 12960 12960
19938 15 23867443 12961 12961
19933 15 23708092 12962 12962
19926 15 23481786 12964 12964
19925 15 23481760 12965 12965
19923 15 23432825 12966 12966
19922 15 23430930 12967 12967
19920 15 23312595 12968 12968
19917 15 23257854 12969 12969
19916 15 23257853 12970 12970
19915 15 23256870 12971 12971
19914 15 23256843 12972 12972
19913 15 23256702 12973 12973
19912 15 23255999 12974 12974
21629 16 52957266 12975 12975
21626 16 52934970 12979 12979
21625 16 52932905 12980 12980
21620 16 52710256 12982 12982
21619 16 52710208 12983 12983
21618 16 52710007 12984 12984
21617 16 52709942 12985 12985
21616 16 52709862 12986 12986
21614 16 52577793 12987 12987
21611 16 52484349 12989 12989
21610 16 52481709 12990 12990
20060 15 37697111 12991 12991
20058 15 37546108 12992 12992
20057 15 37546107 12993 12993
33053 30 10587422 12996 12996
33054 30 10587657 12998 12998
33055 30 10588245 13000 13000
2010 2 34937697 13001 13001
2008 2 34920299 13002 13002
33060 30 11250212 13004 13004
2007 2 34617227 13006 13006
2005 2 34309015 13007 13007
20055 15 37311024 13008 13008
20275 15 50529386 13009 13009
20276 15 50529440 13010 13010
20278 15 50550470 13013 13013
33107 30 13795274 13015 13015
20297 15 51915619 13017 13017
20295 15 51877954 13018 13018
20294 15 51877859 13019 13019
20293 15 51870017 13020 13020
9460 7 35655681 13022 13022
9447 7 34894477 13024 13024
20266 15 49642974 13026 13026
19713 15 12544660 13027 13027
19704 15 12107354 13029 13029
19703 15 12107347 13030 13030
19702 15 12107049 13031 13031
19701 15 12107048 13032 13032
19700 15 12106947 13033 13033
19699 15 12106870 13034 13034
19698 15 12106132 13035 13035
19697 15 12089636 13036 13036
20129 15 41643898 13037 13037
20125 15 41264513 13038 13038
20124 15 41264473 13039 13039
20123 15 41264086 13040 13040
20122 15 41262614 13041 13041
20121 15 40947676 13043 13043
20118 15 40790223 13044 13044
20097 15 40114381 13046 13046
20248 15 48499870 13049 13049
20250 15 48522777 13050 13050
33180 30 21090025 13052 13052
33181 30 21090031 13053 13053
19776 15 14931699 13055 13055
19765 15 14928592 13056 13056
19764 15 14928452 13057 13057
19763 15 14928338 13058 13058
19788 15 16267386 13059 13059
19855 15 19545746 13060 13060
19857 15 19546173 13061 13061
19858 15 19546387 13062 13062
19859 15 19546745 13063 13063
19860 15 19546843 13064 13064
19863 15 19662443 13065 13065
19864 15 19662656 13066 13066
19865 15 19743983 13067 13067
20238 15 46113263 13068 13068
20237 15 46111063 13069 13069
20235 15 46036448 13070 13070
20233 15 46035418 13071 13071
20232 15 46035349 13072 13072
20231 15 46035109 13073 13073
20230 15 46024710 13074 13074
20221 15 45895495 13075 13075
20220 15 45890021 13076 13076
20218 15 45840783 13078 13078
20217 15 45829145 13079 13079
20216 15 45828016 13082 13082
20215 15 45827888 13083 13083
20214 15 45826077 13084 13084
20212 15 45824934 13086 13086
20211 15 45824597 13087 13087
20210 15 45819822 13088 13088
20209 15 45819793 13089 13089
19847 15 18237186 13090 13090
19846 15 18233421 13091 13091
20396 15 56647066 13092 13092
20395 15 56647017 13093 13093
20393 15 56326641 13094 13094
20392 15 56326490 13095 13095
19901 15 21468139 13098 13098
19899 15 21467683 13099 13099
19898 15 21456419 13100 13100
19897 15 21454836 13101 13101
19893 15 21339728 13103 13103
19890 15 21258955 13104 13104
19889 15 21258918 13105 13105
19888 15 21258880 13107 13107
19886 15 21235759 13108 13108
20044 15 34508447 13109 13109
20045 15 34522068 13114 13114
20046 15 34529036 13115 13115
20047 15 34529285 13116 13116
19745 15 14750989 13117 13117
19746 15 14751029 13118 13118
19747 15 14751139 13119 13119
19748 15 14751213 13120 13120
19749 15 14751221 13121 13121
19750 15 14751342 13122 13122
19751 15 14751829 13124 13124
19752 15 14751856 13125 13125
19753 15 14752341 13126 13126
19757 15 14759633 13127 13127
19758 15 14759660 13128 13128
20076 15 39025962 13129 13129
20063 15 38387860 13130 13130
20064 15 38388118 13131 13131
20069 15 38525556 13133 13133
21772 16 60619569 13135 13135
21773 16 60620116 13136 13136
21774 16 60620118 13137 13137
21775 16 60620184 13138 13138
21776 16 60621050 13140 13140
21777 16 60621471 13141 13141
21778 16 60621908 13142 13142
21779 16 60621911 13143 13143
21780 16 60622368 13144 13144
21781 16 60622557 13145 13145
21782 16 60622668 13147 13147
21783 16 60622699 13148 13148
21784 16 60622972 13149 13149
21785 16 60622976 13150 13150
21786 16 60623197 13151 13151
21652 16 54806396 13152 13152
21654 16 54839182 13153 13153
21656 16 54839587 13154 13154
21572 16 51246182 13163 13163
21573 16 51246707 13164 13164
21574 16 51246809 13166 13166
21575 16 51247145 13167 13167
21550 16 50193630 13168 13168
21309 16 42257708 13170 13170
21312 16 42300130 13171 13171
21313 16 42306057 13173 13173
21315 16 42306250 13174 13174
21316 16 42306251 13175 13175
21317 16 42306311 13176 13176
21318 16 42306614 13177 13177
21319 16 42307219 13178 13178
21320 16 42307276 13179 13179
21321 16 42307519 13181 13181
21322 16 42307791 13182 13182
21323 16 42307795 13183 13183
21324 16 42307974 13184 13184
21325 16 42308145 13185 13185
21326 16 42308195 13186 13186
21327 16 42308696 13188 13188
21328 16 42308827 13189 13189
21332 16 42474053 13190 13190
21333 16 42480368 13191 13191
21353 16 42933849 13192 13192
21354 16 42934286 13193 13193
21359 16 42967558 13194 13194
21360 16 42967604 13195 13195
21364 16 43097748 13196 13196
21370 16 43291899 13197 13197
21371 16 43292437 13198 13198
21372 16 43292710 13199 13199
21373 16 43361074 13202 13202
21189 16 37829937 13203 13203
21192 16 38145732 13204 13204
21193 16 38147774 13205 13205
21194 16 38147861 13206 13206
21195 16 38152012 13207 13207
21196 16 38152031 13208 13208
21197 16 38152205 13209 13209
21198 16 38152494 13211 13211
21199 16 38152769 13212 13212
21208 16 38415718 13213 13213
21213 16 38604134 13214 13214
21214 16 38604160 13215 13215
21215 16 38604542 13216 13216
21216 16 38604595 13217 13217
21218 16 38619321 13218 13218
21220 16 38663222 13220 13220
21221 16 38663557 13221 13221
21224 16 38721440 13222 13222
21229 16 38854424 13223 13223
21230 16 38893739 13225 13225
21231 16 38894013 13226 13226
21232 16 38894024 13227 13227
21233 16 38894062 13228 13228
21234 16 38894370 13230 13230
21235 16 38895221 13231 13231
21236 16 38895669 13233 13233
21237 16 38897103 13234 13234
21240 16 38897936 13235 13235
21243 16 38915110 13236 13236
21245 16 38919016 13237 13237
21246 16 38919133 13238 13238
21247 16 38919162 13239 13239
21250 16 39037027 13240 13240
21251 16 39041470 13241 13241
21253 16 39058746 13242 13242
21255 16 39122073 13243 13243
21256 16 39127344 13245 13245
21257 16 39156650 13246 13246
21259 16 39174259 13248 13248
21260 16 39174382 13249 13249
21262 16 39184459 13250 13250
21263 16 39184463 13251 13251
21264 16 39184709 13252 13252
21265 16 39184754 13253 13253
21266 16 39184802 13254 13254
21268 16 39755986 13255 13255
21271 16 39781678 13256 13256
21300 16 41280720 13257 13257
21299 16 41280146 13258 13258
21298 16 41249671 13259 13259
21297 16 41249197 13260 13260
21292 16 40965185 13263 13263
21291 16 40964174 13265 13265
21290 16 40962571 13267 13267
21288 16 40925943 13268 13268
21187 16 37819191 13269 13269
21188 16 37819662 13270 13270
12567 9 38533922 13271 13271
12568 9 38534334 13272 13272
12569 9 38536357 13274 13274
12570 9 38536359 13275 13275
12571 9 38536514 13276 13276
12573 9 38609599 13277 13277
12574 9 38610929 13278 13278
12575 9 38611832 13279 13279
33033 30 8707961 13280 13280
12580 9 39066501 13281 13281
12581 9 39066544 13282 13282
33044 30 9548885 13283 13283
20900 16 19832850 13289 13289
20901 16 19832879 13291 13291
20902 16 19833021 13292 13292
20904 16 19837028 13293 13293
20906 16 19840905 13295 13295
20908 16 19842741 13296 13296
20914 16 19953003 13297 13297
20920 16 20357524 13302 13302
20923 16 20511398 13304 13304
20925 16 20514032 13305 13305
20821 16 17197101 13306 13306
20822 16 17197324 13307 13307
20823 16 17197866 13308 13308
20826 16 17504062 13309 13309
20827 16 17520732 13310 13310
20828 16 17521712 13311 13311
20829 16 17521755 13312 13312
20830 16 17521776 13313 13313
20832 16 17635355 13315 13315
20833 16 17635361 13316 13316
20834 16 17635535 13317 13317
20835 16 17635576 13318 13318
20836 16 17637339 13319 13319
20838 16 17754100 13320 13320
20839 16 17756450 13321 13321
20840 16 17756507 13322 13322
20841 16 17765409 13323 13323
20844 16 17811642 13326 13326
20845 16 17812672 13327 13327
20852 16 17906204 13328 13328
20853 16 17943973 13329 13329
20868 16 18728614 13331 13331
20870 16 18773414 13333 13333
20872 16 18774801 13334 13334
20883 16 19437287 13335 13335
20884 16 19458284 13337 13337
20886 16 19459858 13338 13338
20892 16 19460357 13340 13340
20893 16 19460362 13341 13341
20798 16 16102783 13342 13342
20796 16 16019513 13343 13343
20793 16 16004644 13344 13344
20792 16 16003274 13345 13345
20791 16 16003265 13346 13346
20790 16 16002873 13347 13347
20789 16 16002666 13350 13350
20787 16 15989373 13351 13351
20781 16 15808721 13352 13352
20780 16 15805696 13353 13353
20776 16 15775941 13354 13354
20775 16 15775925 13355 13355
20774 16 15775458 13357 13357
20773 16 15774623 13358 13358
20771 16 15770312 13361 13361
20767 16 15589978 13364 13364
20766 16 15589593 13365 13365
20763 16 15412258 13366 13366
20759 16 15267053 13367 13367
20757 16 15247673 13368 13368
20756 16 15247501 13369 13369
20749 16 14593474 13371 13371
20743 16 14542889 13372 13372
33130 30 16085610 13374 13374
3841 3 59218198 13375 13375
3836 3 59117710 13376 13376
33136 30 16831102 13377 13377
8455 6 45661069 13378 13378
8456 6 45688372 13379 13379
8457 6 45696421 13381 13381
8458 6 45696716 13383 13383
8459 6 45696850 13384 13384
8460 6 45696912 13385 13385
8461 6 45697167 13386 13386
8462 6 45697168 13387 13387
8463 6 45697724 13388 13388
8467 6 46398179 13390 13390
8468 6 46398289 13391 13391
33143 30 17314229 13393 13393
27866 23 11018402 13396 13396
27862 23 10652015 13397 13397
27861 23 10651044 13398 13398
27860 23 10650877 13399 13399
27859 23 10650595 13400 13400
27858 23 10650562 13401 13401
27857 23 10650394 13402 13402
27856 23 10650207 13403 13403
27855 23 10650172 13404 13404
27854 23 10649482 13405 13405
27853 23 10649446 13406 13406
27852 23 10649415 13407 13407
27851 23 10649370 13408 13408
33156 30 18491901 13409 13409
27847 23 9866493 13410 13410
27840 23 9354638 13411 13411
27832 23 8677304 13412 13412
27831 23 8643411 13414 13414
27829 23 8608299 13416 13416
27828 23 8605587 13417 13417
27827 23 8604948 13418 13418
27826 23 8604379 13419 13419
27825 23 8600852 13426 13426
27824 23 8600487 13427 13427
27823 23 8600486 13428 13428
27822 23 8600394 13429 13429
27821 23 8600303 13430 13430
27819 23 8568309 13431 13431
27818 23 8567646 13432 13432
27817 23 8567481 13434 13434
27815 23 8337124 13435 13435
27811 23 8274292 13437 13437
27810 23 8274270 13438 13438
27809 23 8274189 13439 13439
27808 23 8274159 13440 13440
27807 23 8274024 13441 13441
27806 23 8273896 13442 13442
27805 23 8273740 13443 13443
27804 23 8273268 13444 13444
27803 23 8273218 13445 13445
27802 23 8272755 13446 13446
27801 23 8272731 13447 13447
27800 23 8272691 13449 13449
27799 23 8272418 13450 13450
27798 23 8272330 13451 13451
27797 23 8272076 13454 13454
27796 23 8271801 13455 13455
27795 23 8271716 13458 13458
27791 23 8212647 13459 13459
27788 23 8148960 13460 13460
27787 23 8148653 13461 13461
27784 23 8117969 13462 13462
27782 23 8081026 13463 13463
27776 23 7781703 13464 13464
27774 23 7773951 13466 13466
27773 23 7773934 13467 13467
27772 23 7773772 13468 13468
27764 23 7555605 13469 13469
27759 23 7278688 13470 13470
20624 16 9574129 13471 13471
20623 16 9573279 13472 13472
20552 16 5071955 13473 13473
20551 16 5071114 13474 13474
20550 16 5069650 13475 13475
20549 16 5068483 13476 13476
20546 16 5004958 13477 13477
20545 16 5004832 13478 13478
20544 16 5004812 13479 13479
20543 16 5004789 13480 13480
20542 16 5003680 13481 13481
20541 16 5003498 13482 13482
20539 16 4991697 13483 13483
20538 16 4991160 13484 13484
21967 16 66675612 13487 13487
21968 16 66676198 13488 13488
21969 16 66676601 13489 13489
33188 30 23179566 13490 13490
21920 16 64911559 13492 13492
21919 16 64911418 13493 13493
21898 16 64766625 13494 13494
21900 16 64766794 13495 13495
21901 16 64766795 13496 13496
21903 16 64767693 13497 13497
21904 16 64767708 13498 13498
21910 16 64882316 13499 13499
21911 16 64882532 13500 13500
21912 16 64882590 13501 13501
21913 16 64882593 13502 13502
21916 16 64896083 13503 13503
21917 16 64896475 13504 13504
21918 16 64896589 13505 13505
21914 16 64885495 13506 13506
20937 16 21246241 13509 13509
20934 16 21186113 13511 13511
20933 16 21185781 13512 13512
21059 16 31879949 13513 13513
21058 16 31879935 13514 13514
33215 30 25731559 13515 13515
21045 16 30720530 13516 13516
21044 16 30720473 13517 13517
21383 16 43689368 13518 13518
21384 16 43689525 13519 13519
21385 16 43689922 13520 13520
21744 16 58147739 13521 13521
21743 16 58147457 13522 13522
21401 16 44573519 13523 13523
20742 16 14400784 13526 13526
20976 16 22329396 13527 13527
20972 16 22191468 13528 13528
20971 16 22187602 13529 13529
20970 16 22187254 13530 13530
20968 16 22187018 13531 13531
20967 16 22186984 13532 13532
20965 16 22186897 13533 13533
20964 16 22186633 13534 13534
20955 16 21886796 13537 13537
20953 16 21708484 13538 13538
20951 16 21650836 13539 13539
20948 16 21630996 13540 13540
20947 16 21629858 13542 13542
20946 16 21629830 13543 13543
20945 16 21629793 13544 13544
20944 16 21629518 13545 13545
20943 16 21629447 13546 13546
20942 16 21629395 13549 13549
21064 16 34124553 13552 13552
21167 16 36979094 13554 13554
21154 16 36873985 13555 13555
21151 16 36873517 13556 13556
21150 16 36873493 13557 13557
21149 16 36871966 13561 13561
21148 16 36871679 13563 13563
21147 16 36871050 13564 13564
21146 16 36871041 13565 13565
21145 16 36871033 13566 13566
21144 16 36869536 13567 13567
21143 16 36869318 13568 13568
21123 16 35998486 13572 13572
21121 16 35985799 13573 13573
33252 30 31797314 13574 13574
33253 30 31797589 13575 13575
21455 16 46002880 13576 13576
21452 16 45986846 13578 13578
21451 16 45986833 13579 13579
21450 16 45986615 13580 13580
21449 16 45986492 13581 13581
21448 16 45986399 13582 13582
21447 16 45982790 13583 13583
21444 16 45797295 13584 13584
21442 16 45686436 13585 13585
21441 16 45686412 13586 13586
21440 16 45685795 13587 13587
21439 16 45685187 13588 13588
21438 16 45682944 13589 13589
21437 16 45682601 13590 13590
21436 16 45682140 13591 13591
21435 16 45681857 13592 13592
21082 16 34832066 13593 13593
21081 16 34831945 13594 13594
21080 16 34831399 13595 13595
21079 16 34772077 13597 13597
21078 16 34771050 13598 13598
21512 16 49241287 13600 13600
21509 16 49214521 13601 13601
21508 16 49213226 13602 13602
21507 16 49211082 13603 13603
21505 16 49200208 13604 13604
21504 16 49101547 13605 13605
21502 16 49098280 13606 13606
21501 16 49096654 13607 13607
21498 16 49093247 13608 13608
21497 16 49092650 13610 13610
21496 16 49092498 13611 13611
21495 16 49091930 13614 13614
21666 16 56213301 13616 13616
21668 16 56232483 13617 13617
21669 16 56240218 13618 13618
21692 16 56718957 13619 13619
21693 16 56719254 13620 13620
21694 16 56719265 13621 13621
21695 16 56719851 13622 13622
21696 16 56720038 13623 13623
21697 16 56722319 13624 13624
21699 16 56734432 13625 13625
21701 16 56754960 13626 13626
21539 16 49603586 13627 13627
21538 16 49603411 13628 13628
21537 16 49603370 13629 13629
21408 16 44834239 13631 13631
21409 16 44834695 13632 13632
21410 16 44835031 13633 13633
21411 16 44849130 13634 13634
21412 16 44849340 13635 13635
21413 16 44849498 13636 13636
21414 16 44850280 13637 13637
21415 16 44853722 13638 13638
21416 16 44854798 13640 13640
21417 16 44854813 13641 13641
21418 16 44854818 13642 13642
21426 16 45135974 13643 13643
21476 16 48517518 13644 13644
21473 16 48429499 13645 13645
21472 16 48378074 13646 13646
21470 16 48365682 13648 13648
21469 16 48361377 13649 13649
20635 16 10424768 13652 13652
20636 16 10424918 13653 13653
20638 16 10425047 13654 13654
33280 30 39818580 13655 13655
20642 16 10496205 13657 13657
20644 16 10633832 13659 13659
20645 16 10634111 13660 13660
20649 16 10662379 13661 13661
20673 16 11433435 13662 13662
20675 16 11465012 13663 13663
20729 16 13642614 13664 13664
20601 16 8033264 13665 13665
20602 16 8033280 13666 13666
22985 17 49643837 13667 13667
22984 17 49643820 13668 13668
23327 17 69739362 13670 13670
23171 17 64089733 13671 13671
23172 17 64089800 13672 13672
1568 2 9930992 13674 13674
1567 2 9930859 13675 13675
1565 2 9903944 13676 13676
1564 2 9903770 13677 13677
1563 2 9903406 13678 13678
1562 2 9903396 13679 13679
1556 2 9644367 13682 13682
1555 2 9643885 13683 13683
1553 2 9552099 13687 13687
1549 2 9367125 13688 13688
1548 2 9360866 13689 13689
23023 17 52279616 13691 13691
23016 17 50981124 13694 13694
23015 17 50981106 13695 13695
23014 17 50922035 13696 13696
23013 17 50918998 13697 13697
23012 17 50820108 13698 13698
23009 17 50702165 13699 13699
23008 17 50702163 13700 13700
23007 17 50702049 13701 13701
23005 17 50585862 13702 13702
23004 17 50585314 13703 13703
23003 17 50551610 13704 13704
22752 17 41463975 13705 13705
22753 17 41463991 13706 13706
22770 17 41805325 13709 13709
22772 17 41846939 13710 13710
22773 17 41847737 13711 13711
22774 17 41848523 13712 13712
22775 17 41911329 13713 13713
22776 17 41911374 13714 13714
22777 17 41911744 13717 13717
22778 17 41911809 13719 13719
22779 17 41912321 13721 13721
22780 17 42063905 13723 13723
22789 17 42375651 13725 13725
22795 17 42730882 13726 13726
22797 17 42739670 13727 13727
22798 17 42739856 13728 13728
22801 17 42824152 13729 13729
22887 17 46942977 13731 13731
22888 17 46947454 13733 13733
22889 17 46947979 13735 13735
22890 17 46976012 13736 13736
22895 17 47262078 13737 13737
22896 17 47265012 13738 13738
22897 17 47265016 13739 13739
22898 17 47265078 13740 13740
22899 17 47265436 13742 13742
22900 17 47265520 13743 13743
22901 17 47265588 13744 13744
22902 17 47265629 13745 13745
22903 17 47265862 13746 13746
22904 17 47265877 13747 13747
22905 17 47384887 13749 13749
22906 17 47394427 13751 13751
22907 17 47394500 13753 13753
22909 17 47548960 13755 13755
22910 17 47549161 13756 13756
22911 17 47557228 13757 13757
22912 17 47557781 13758 13758
22913 17 47558444 13759 13759
22914 17 47558507 13760 13760
22916 17 47560213 13761 13761
22917 17 47560981 13762 13762
22918 17 47561396 13763 13763
22919 17 47562993 13765 13765
22920 17 47565033 13766 13766
22922 17 47565571 13767 13767
22923 17 47565705 13768 13768
22924 17 47565727 13769 13769
22925 17 47565758 13771 13771
22926 17 47565990 13772 13772
22927 17 47566070 13773 13773
22928 17 47566135 13775 13775
22929 17 47566136 13776 13776
22930 17 47566137 13777 13777
22931 17 47566341 13778 13778
22933 17 47585359 13779 13779
22934 17 47585397 13780 13780
22967 17 48651631 13782 13782
22965 17 48632422 13783 13783
22964 17 48632363 13784 13784
33017 30 6644816 13786 13786
22962 17 48579948 13787 13787
22959 17 48533920 13788 13788
22958 17 48519198 13789 13789
22955 17 48348627 13790 13790
22954 17 48312940 13791 13791
22952 17 48308086 13793 13793
22938 17 47641329 13795 13795
22936 17 47634151 13796 13796
22846 17 45743090 13798 13798
22845 17 45742349 13799 13799
22843 17 45503647 13803 13803
22842 17 45502984 13806 13806
22832 17 45120044 13807 13807
22831 17 45120015 13808 13808
22717 17 40282353 13809 13809
22721 17 40341430 13810 13810
22722 17 40343194 13811 13811
22723 17 40343491 13812 13812
22724 17 40344196 13813 13813
22730 17 40442695 13815 13815
22736 17 40649065 13816 13816
22676 17 38669834 13817 13817
22677 17 38669924 13818 13818
22689 17 39041469 13820 13820
22688 17 39041152 13821 13821
22687 17 39037492 13823 13823
22671 17 38250336 13824 13824
22670 17 38250332 13825 13825
33076 30 12045330 13826 13826
33077 30 12046280 13828 13828
33078 30 12046298 13829 13829
7751 6 1720912 13830 13830
7750 6 1720512 13831 13831
7752 6 1723558 13840 13840
22664 17 37053903 13841 13841
22663 17 37053572 13842 13842
22662 17 37053560 13843 13843
22661 17 37053500 13844 13844
22652 17 36905226 13846 13846
22651 17 36905112 13847 13847
22650 17 36904778 13848 13848
22646 17 36839069 13851 13851
22645 17 36837924 13852 13852
22642 17 36815702 13853 13853
22639 17 36420894 13854 13854
22638 17 36410715 13855 13855
22636 17 36268624 13856 13856
22635 17 36254699 13857 13857
22634 17 36249384 13858 13858
22633 17 36249274 13859 13859
22632 17 36248828 13860 13860
22631 17 36247717 13861 13861
22630 17 36247370 13862 13862
22629 17 36247257 13863 13863
22626 17 35602753 13865 13865
22623 17 35602567 13867 13867
22622 17 35596241 13868 13868
22614 17 35437178 13869 13869
22610 17 35376214 13870 13870
22609 17 35374300 13871 13871
22608 17 35373793 13873 13873
22606 17 35372457 13874 13874
22605 17 35297133 13875 13875
22604 17 35296741 13876 13876
22603 17 35293358 13877 13877
22602 17 35292872 13878 13878
22596 17 35113267 13880 13880
22595 17 35113186 13881 13881
22594 17 35111371 13883 13883
22588 17 34959183 13884 13884
22587 17 34958317 13886 13886
22585 17 34946678 13887 13887
22577 17 34875280 13888 13888
22364 17 19790424 13890 13890
22593 17 35042264 13891 13891
22567 17 33928477 13894 13894
22569 17 34056439 13895 13895
22489 17 30097441 13897 13897
22490 17 30098943 13898 13898
22492 17 30127111 13899 13899
22508 17 31105520 13900 13900
22507 17 31104606 13901 13901
22503 17 31015255 13903 13903
22267 17 16693124 13904 13904
22268 17 16693210 13905 13905
22269 17 16693397 13907 13907
22270 17 16711095 13908 13908
22271 17 16777330 13910 13910
22272 17 16777395 13911 13911
22273 17 16779717 13912 13912
22274 17 16781834 13914 13914
22277 17 17013756 13915 13915
22278 17 17014386 13916 13916
22279 17 17016881 13917 13917
22281 17 17129017 13918 13918
22282 17 17129234 13919 13919
22285 17 17299361 13920 13920
22289 17 17324522 13921 13921
22290 17 17324606 13922 13922
22291 17 17325130 13923 13923
22292 17 17327545 13924 13924
22296 17 17449883 13925 13925
22298 17 17483295 13926 13926
22299 17 17483602 13927 13927
22302 17 17623298 13928 13928
22303 17 17623299 13929 13929
22304 17 17623752 13930 13930
22305 17 17623769 13931 13931
22306 17 17623895 13932 13932
22307 17 17624005 13933 13933
22308 17 17624284 13935 13935
22309 17 17624523 13936 13936
22310 17 17624809 13937 13937
22319 17 17819135 13938 13938
22320 17 17819311 13939 13939
22238 17 15444500 13940 13940
22239 17 15447360 13941 13941
22240 17 15447861 13942 13942
22241 17 15449327 13943 13943
22242 17 15450663 13944 13944
22243 17 15450725 13945 13945
22244 17 15466008 13946 13946
22247 17 15499023 13948 13948
22248 17 15500127 13949 13949
22251 17 15713819 13951 13951
22252 17 15713907 13952 13952
22260 17 16379344 13953 13953
22261 17 16379669 13954 13954
22262 17 16383192 13955 13955
22263 17 16383200 13956 13956
17272 13 7763007 13958 13958
22066 17 5466828 13959 13959
28160 23 36993983 13960 13960
28161 23 36994097 13961 13961
28162 23 36995052 13962 13962
23166 17 63688837 13963 13963
23163 17 63683031 13965 13965
23124 17 59486312 13966 13966
23125 17 59486548 13967 13967
23127 17 59856035 13968 13968
23128 17 59863785 13969 13969
23131 17 59864616 13970 13970
22130 17 8795970 13971 13971
22126 17 8710757 13972 13972
22125 17 8705881 13973 13973
22807 17 43311305 13974 13974
22808 17 43312015 13975 13975
22448 17 23934037 13976 13976
22447 17 23927476 13977 13977
22446 17 23915760 13978 13978
22445 17 23915733 13979 13979
22444 17 23915717 13980 13980
22440 17 23642378 13981 13981
22855 17 46209047 13982 13982
22859 17 46329813 13985 13985
22860 17 46333400 13986 13986
22862 17 46349519 13987 13987
22863 17 46349663 13988 13988
22864 17 46349777 13989 13989
22865 17 46350149 13991 13991
22866 17 46350447 13992 13992
22867 17 46352192 13993 13993
22868 17 46352448 13995 13995
22869 17 46354064 13997 13997
22482 17 28176709 13999 13999
22480 17 28176374 14000 14000
22477 17 28071756 14001 14001
22475 17 27834288 14002 14002
23194 17 65180349 14004 14004
23193 17 65180313 14005 14005
23192 17 65180173 14006 14006
23191 17 65178955 14007 14007
23227 17 66569932 14008 14008
23230 17 66580145 14009 14009
23232 17 66591151 14010 14010
23236 17 66623080 14011 14011
23237 17 66623158 14012 14012
23238 17 66623164 14013 14013
23239 17 66624333 14014 14014
23240 17 66624463 14016 14016
23241 17 66624786 14017 14017
23242 17 66624809 14018 14018
23243 17 66624912 14019 14019
23244 17 66625029 14021 14021
23245 17 66625087 14022 14022
23247 17 66627586 14026 14026
23248 17 66628113 14027 14027
23249 17 66628431 14028 14028
23250 17 66628481 14029 14029
23251 17 66629082 14030 14030
23252 17 66631265 14031 14031
23253 17 66631283 14032 14032
23254 17 66632081 14036 14036
23255 17 66632131 14037 14037
23256 17 66632140 14038 14038
23257 17 66633060 14039 14039
23258 17 66633128 14040 14040
23259 17 66634005 14041 14041
23260 17 66638383 14043 14043
23261 17 66638862 14044 14044
23262 17 66642077 14045 14045
23263 17 67012191 14047 14047
23267 17 67018343 14049 14049
22214 17 13903756 14051 14051
22213 17 13903738 14052 14052
22212 17 13901825 14053 14053
22211 17 13901769 14054 14054
22209 17 13900597 14055 14055
22207 17 13900453 14056 14056
22206 17 13900450 14057 14057
22205 17 13900225 14058 14058
22201 17 13851327 14060 14060
22198 17 13591457 14063 14063
22197 17 13588445 14064 14064
22196 17 13588332 14065 14065
22192 17 13560028 14066 14066
22190 17 13554438 14067 14067
22174 17 13318377 14068 14068
22172 17 13242138 14069 14069
23218 17 66389236 14070 14070
23219 17 66394075 14071 14071
23041 17 53040179 14073 14073
22226 17 14417528 14074 14074
22225 17 14417503 14075 14075
22222 17 14393287 14076 14076
22655 17 36981219 14077 14077
22140 17 11325673 14080 14080
22144 17 11446761 14082 14082
22145 17 11447098 14083 14083
22146 17 11447690 14085 14085
22147 17 11448142 14086 14086
22148 17 11481463 14087 14087
22149 17 11481805 14088 14088
22150 17 11502781 14090 14090
23197 17 65665685 14091 14091
22450 17 24463656 14094 14094
22451 17 24464460 14095 14095
22454 17 24708253 14096 14096
22455 17 24710555 14097 14097
22456 17 24771149 14098 14098
22461 17 25131008 14100 14100
22462 17 25131774 14101 14101
22463 17 25131823 14102 14102
22464 17 25131824 14103 14103
22815 17 43610723 14105 14105
22816 17 43615170 14106 14106
22820 17 43869560 14109 14109
23106 17 58676902 14110 14110
23105 17 58676567 14111 14111
24548 18 61510995 14112 14112
24364 18 50676037 14113 14113
24365 18 50676537 14114 14114
24370 18 50812988 14115 14115
24376 18 50949197 14116 14116
24377 18 50951257 14117 14117
24378 18 50951821 14118 14118
24379 18 50952766 14119 14119
24380 18 50952961 14120 14120
24381 18 50953852 14121 14121
24382 18 50953873 14122 14122
24386 18 50989466 14123 14123
17092 12 79281382 14124 14124
17093 12 79281439 14125 14125
17094 12 79281455 14126 14126
24347 18 49832201 14127 14127
24346 18 49830756 14128 14128
24345 18 49829492 14129 14129
17109 12 79493133 14130 14130
32963 30 1279272 14131 14131
17105 12 79449863 14132 14132
32964 30 1280221 14133 14133
17103 12 79449025 14134 14134
17102 12 79448854 14135 14135
17100 12 79414183 14136 14136
17099 12 79414157 14137 14137
24332 18 48956641 14139 14139
24331 18 48956381 14140 14140
24330 18 48956160 14141 14141
24319 18 47069377 14142 14142
32965 30 1468026 14143 14143
24268 18 44934215 14147 14147
24267 18 44934206 14148 14148
24215 18 42094145 14149 14149
24084 18 34694149 14151 14151
24085 18 34694152 14152 14152
24086 18 34694302 14153 14153
24101 18 35061125 14159 14159
24096 18 34968314 14160 14160
24116 18 35868140 14161 14161
24118 18 35888769 14162 14162
24111 18 35605523 14163 14163
24113 18 35606207 14164 14164
24080 18 34156633 14166 14166
24079 18 34156531 14167 14167
24070 18 33689361 14168 14168
23897 18 29258476 14170 14170
23886 18 27986243 14176 14176
23884 18 27975473 14177 14177
23876 18 27658617 14178 14178
23844 18 26633896 14179 14179
23845 18 26635472 14180 14180
23846 18 26636214 14181 14181
23862 18 26779791 14185 14185
23861 18 26779744 14186 14186
23860 18 26779535 14187 14187
23859 18 26779515 14188 14188
23858 18 26779428 14189 14189
23857 18 26779367 14190 14190
23856 18 26779344 14191 14191
23855 18 26779190 14192 14192
23854 18 26779113 14193 14193
23853 18 26778930 14194 14194
23852 18 26778837 14195 14195
23848 18 26659276 14196 14196
23849 18 26660744 14197 14197
23850 18 26661067 14198 14198
23851 18 26661133 14199 14199
23864 18 26813895 14201 14201
23865 18 26814822 14205 14205
23870 18 27199353 14207 14207
23871 18 27199439 14208 14208
23872 18 27227029 14209 14209
23832 18 25211060 14211 14211
23831 18 25203210 14213 14213
23825 18 24954493 14214 14214
23823 18 24868383 14221 14221
23821 18 24868026 14222 14222
23820 18 24867981 14223 14223
23819 18 24867785 14224 14224
23818 18 24867535 14226 14226
23779 18 19259709 14227 14227
23778 18 18981993 14228 14228
23777 18 18981598 14229 14229
23776 18 18981577 14230 14230
23775 18 18981509 14231 14231
23774 18 18981359 14232 14232
9068 7 8370250 14233 14233
9069 7 8370406 14234 14234
9070 7 8370519 14235 14235
9071 7 8370551 14236 14236
9072 7 8370621 14237 14237
23666 18 13244818 14239 14239
23667 18 13244881 14240 14240
23668 18 13244892 14241 14241
23669 18 13245008 14242 14242
23670 18 13245031 14243 14243
23674 18 13297743 14244 14244
23675 18 13298631 14245 14245
23676 18 13299730 14247 14247
23677 18 13299892 14248 14248
23678 18 13304072 14249 14249
23682 18 13467550 14251 14251
23683 18 13467583 14252 14252
23684 18 13467608 14253 14253
23685 18 13468381 14254 14254
23686 18 13468495 14255 14255
23687 18 13475581 14256 14256
23691 18 13476580 14257 14257
23696 18 13859677 14258 14258
15097 11 55652038 14259 14259
15088 11 55572312 14260 14260
23466 18 3586000 14261 14261
23572 18 10221443 14263 14263
23566 18 9913745 14267 14267
23565 18 9909624 14268 14268
23647 18 12536480 14272 14272
23643 18 12472800 14274 14274
23642 18 12470724 14275 14275
23641 18 12359673 14276 14276
23637 18 12147583 14277 14277
23633 18 12026637 14280 14280
23632 18 12026603 14281 14281
23631 18 12026289 14282 14282
23628 18 11924766 14285 14285
23627 18 11924569 14286 14286
24200 18 40668640 14288 14288
24201 18 40669500 14289 14289
24202 18 40669834 14290 14290
24203 18 40675109 14291 14291
33122 30 15135182 14293 14293
23703 18 14115088 14295 14295
24336 18 49108133 14296 14296
24337 18 49108156 14297 14297
24338 18 49108508 14298 14298
24256 18 44209409 14299 14299
24255 18 44206129 14300 14300
24254 18 44205600 14301 14301
24252 18 44142744 14302 14302
23657 18 12792825 14303 14303
23658 18 12792840 14304 14304
23659 18 12793867 14306 14306
24313 18 46964865 14308 14308
24315 18 46965216 14309 14309
24276 18 45184724 14310 14310
24426 18 53452705 14312 14312
24425 18 53450362 14313 14313
24424 18 53449800 14314 14314
24423 18 53449544 14315 14315
24226 18 42662792 14316 14316
24227 18 42663006 14317 14317
24228 18 42663024 14318 14318
24002 18 32738986 14319 14319
23994 18 32406409 14320 14320
23989 18 32249261 14322 14322
23988 18 32249246 14323 14323
23986 18 32237001 14324 14324
23985 18 32236961 14325 14325
23984 18 32236235 14327 14327
23983 18 32235626 14328 14328
23982 18 32235360 14329 14329
23981 18 32234865 14330 14330
23980 18 32234101 14331 14331
24075 18 33919609 14332 14332
24129 18 37171652 14333 14333
24130 18 37172225 14334 14334
24131 18 37172302 14335 14335
24134 18 37200555 14336 14336
24135 18 37201141 14337 14337
24136 18 37201277 14338 14338
24143 18 37321212 14341 14341
24144 18 37321923 14342 14342
24146 18 37390165 14343 14343
24153 18 37724407 14345 14345
24154 18 37735307 14347 14347
24159 18 37907983 14348 14348
24160 18 37917077 14350 14350
24161 18 37927613 14351 14351
23955 18 31118790 14353 14353
23956 18 31120675 14354 14354
23783 18 20169744 14355 14355
24394 18 51507631 14357 14357
24395 18 51507668 14358 14358
24399 18 51650854 14359 14359
24400 18 51654738 14360 14360
4138 3 75464603 14361 14361
24233 18 42883181 14362 14362
24220 18 42512444 14363 14363
23787 18 20849633 14364 14364
23788 18 20849650 14365 14365
23789 18 20849691 14366 14366
23790 18 20849830 14367 14367
23791 18 20850725 14369 14369
23792 18 20850779 14370 14370
23795 18 21024399 14371 14371
23796 18 21024574 14372 14372
23797 18 21025898 14373 14373
24208 18 41629455 14375 14375
24209 18 41629515 14376 14376
24473 18 56093699 14377 14377
24472 18 56090983 14378 14378
24471 18 56090632 14379 14379
24468 18 56066710 14380 14380
24467 18 56066688 14381 14381
24466 18 56066311 14382 14382
24465 18 56066222 14383 14383
24464 18 56066194 14384 14384
32931 30 1548 14386 14386
25391 19 57450669 14387 14387
25390 19 57450341 14388 14388
25389 19 57450047 14389 14389
25388 19 57449909 14390 14390
25365 19 56270252 14391 14391
25366 19 56271082 14392 14392
25404 19 57922204 14393 14393
25405 19 57922474 14394 14394
25406 19 57923344 14395 14395
25092 19 40585068 14396 14396
25093 19 40585076 14397 14397
25096 19 40613817 14398 14398
25098 19 40644940 14399 14399
25099 19 40646647 14400 14400
25100 19 40646763 14401 14401
24921 19 32214727 14402 14402
24920 19 32213552 14403 14403
24918 19 32202722 14404 14404
24917 19 32202691 14405 14405
24913 19 32160992 14406 14406
24910 19 31957190 14408 14408
24903 19 31842169 14409 14409
24902 19 31841781 14410 14410
24901 19 31840958 14411 14411
24891 19 30510470 14412 14412
24886 19 30447225 14413 14413
24885 19 30447082 14414 14414
24926 19 32873460 14416 14416
24927 19 32874977 14417 14417
24847 19 27544039 14418 14418
24842 19 26441670 14419 14419
24840 19 26309892 14420 14420
24838 19 26259580 14421 14421
24812 19 24509666 14422 14422
24811 19 24503147 14423 14423
24807 19 24317314 14426 14426
24801 19 23627740 14427 14427
24800 19 23627722 14428 14428
24799 19 23621300 14429 14429
24797 19 23528291 14430 14430
24796 19 23527643 14431 14431
24795 19 23496538 14432 14432
24794 19 23495709 14434 14434
24792 19 23484338 14435 14435
24789 19 23259435 14436 14436
33031 30 8669443 14437 14437
24787 19 23140902 14438 14438
24779 19 21788073 14439 14439
24648 19 12029121 14440 14440
24649 19 12029238 14441 14441
24650 19 12030389 14442 14442
24655 19 14094537 14443 14443
24656 19 14095731 14445 14445
24659 19 14192497 14446 14446
24660 19 14267334 14448 14448
24661 19 14267393 14449 14449
24662 19 14267571 14450 14450
24663 19 14267580 14451 14451
24664 19 14272377 14452 14452
24672 19 14566436 14453 14453
24673 19 14566493 14454 14454
24674 19 14566890 14456 14456
24675 19 14566970 14457 14457
24676 19 14567154 14458 14458
25352 19 55416533 14461 14461
25354 19 55420772 14462 14462
25310 19 53711632 14463 14463
33113 30 14024689 14464 14464
25258 19 49267480 14465 14465
33114 30 14025014 14466 14466
25311 19 53713224 14467 14467
25315 19 53793915 14469 14469
25316 19 53803156 14470 14470
25317 19 53803712 14471 14471
25318 19 53805867 14472 14472
25319 19 53805927 14473 14473
25320 19 53812998 14474 14474
25303 19 53149412 14476 14476
25308 19 53387188 14477 14477
25329 19 54189937 14478 14478
25271 19 51215955 14479 14479
25272 19 51216683 14480 14480
25279 19 51311286 14481 14481
25280 19 51320262 14483 14483
25283 19 51596078 14485 14485
25168 19 42846047 14486 14486
25169 19 42846271 14487 14487
25170 19 42853296 14488 14488
25171 19 42853402 14489 14489
25172 19 42854499 14490 14490
25173 19 42878301 14491 14491
24853 19 28442701 14492 14492
24854 19 28459141 14493 14493
24860 19 28709339 14494 14494
24864 19 29022354 14495 14495
24867 19 29305228 14496 14496
24868 19 29306936 14497 14497
24869 19 29307665 14498 14498
24870 19 29307968 14499 14499
24872 19 29331717 14500 14500
24707 19 16307742 14501 14501
24706 19 16305172 14502 14502
24705 19 16301635 14504 14504
24703 19 16231007 14505 14505
24702 19 16230356 14506 14506
24700 19 16157953 14507 14507
24699 19 16157504 14508 14508
24698 19 16157385 14509 14509
24697 19 16155334 14510 14510
24696 19 16154741 14511 14511
24736 19 18098906 14512 14512
24740 19 18557392 14514 14514
24741 19 18557845 14515 14515
24742 19 18557891 14516 14516
24743 19 18557935 14517 14517
24744 19 18557965 14518 14518
24745 19 18557989 14519 14519
24746 19 18558167 14520 14520
25105 19 41448864 14521 14521
25107 19 41565595 14522 14522
25110 19 41569099 14524 14524
25111 19 41569669 14526 14526
25120 19 41699885 14528 14528
25121 19 41702109 14529 14529
25122 19 41702110 14530 14530
25125 19 41814965 14531 14531
25127 19 41950961 14537 14537
25128 19 41952271 14541 14541
25129 19 41952536 14542 14542
25137 19 42021084 14543 14543
25138 19 42030639 14544 14544
25139 19 42037903 14545 14545
25144 19 42151537 14546 14546
25145 19 42153752 14547 14547
25146 19 42156043 14548 14548
25211 19 45594243 14549 14549
25212 19 45594341 14550 14550
25214 19 45600725 14552 14552
25216 19 45614860 14553 14553
25230 19 46402132 14555 14555
25229 19 46402032 14556 14556
25175 19 43175445 14558 14558
25177 19 43210986 14559 14559
25178 19 43211145 14560 14560
25179 19 43211187 14561 14561
25180 19 43211538 14562 14562
25181 19 43216170 14563 14563
25183 19 43217153 14564 14564
25185 19 43217530 14565 14565
25186 19 43217778 14566 14566
25188 19 43220737 14568 14568
33196 30 23862698 14569 14569
25192 19 43280302 14570 14570
25193 19 43280320 14571 14571
25194 19 43280927 14572 14572
25195 19 43280996 14573 14573
25196 19 43281279 14574 14574
25197 19 43282051 14575 14575
25204 19 43311688 14576 14576
25207 19 43354422 14577 14577
25208 19 43354828 14578 14578
1420 2 5554348 14580 14580
1419 2 5554320 14581 14581
1674 2 15572768 14584 14584
1673 2 15572637 14585 14585
1672 2 15520888 14586 14586
1671 2 15518647 14587 14587
1670 2 15517583 14588 14588
1668 2 15418155 14589 14589
1667 2 15417427 14590 14590
1666 2 15382318 14591 14591
1665 2 15382196 14592 14592
1664 2 15381985 14593 14593
1663 2 15381774 14594 14594
1661 2 15371644 14596 14596
1660 2 15371278 14597 14597
1656 2 15261590 14598 14598
1649 2 15097430 14599 14599
1648 2 15097008 14600 14600
1849 2 20625718 14601 14601
1848 2 20624986 14602 14602
1841 2 20435652 14604 14604
1840 2 20435593 14605 14605
1832 2 20150672 14606 14606
1831 2 20143195 14607 14607
1829 2 20048812 14608 14608
1828 2 20048785 14609 14609
1827 2 20048610 14610 14610
1826 2 20046227 14611 14611
1825 2 20046060 14612 14612
1821 2 20004953 14613 14613
1820 2 19998290 14615 14615
1813 2 19819224 14617 14617
1807 2 19487921 14618 14618
1795 2 19255136 14619 14619
1793 2 19254517 14620 14620
1792 2 19254190 14621 14621
1791 2 19253838 14622 14622
1787 2 19182914 14623 14623
1783 2 19023158 14624 14624
1779 2 18581161 14626 14626
18078 13 45619953 14627 14627
18079 13 45620629 14628 14628
18080 13 45641167 14629 14629
18081 13 45641799 14630 14630
1922 2 24916289 14632 14632
1994 2 33098370 14633 14633
1964 2 27941358 14634 14634
1965 2 27991664 14635 14635
1969 2 28379805 14636 14636
5436 4 69357209 14637 14637
5437 4 69357403 14638 14638
5438 4 69357469 14639 14639
5439 4 69357772 14641 14641
5440 4 69357950 14642 14642
5441 4 69357993 14643 14643
5442 4 69366134 14644 14644
2115 2 42225691 14645 14645
2120 2 42368524 14647 14647
2523 2 65050893 14648 14648
7205 5 67907672 14649 14649
16079 12 32739448 14650 14650
16074 12 32327520 14653 14653
33026 30 8219025 14654 14654
16073 12 32324920 14655 14655
16072 12 32324753 14656 14656
16070 12 31707132 14657 14657
16069 12 31642456 14658 14658
16068 12 31642335 14659 14659
16067 12 31642196 14660 14660
16066 12 31642173 14661 14661
16065 12 31638738 14662 14662
7208 5 68053447 14664 14664
16056 12 31035977 14666 14666
16055 12 31021606 14667 14667
16054 12 31019415 14668 14668
2413 2 55194594 14670 14670
2408 2 55120909 14672 14672
2407 2 55120851 14673 14673
2406 2 55120289 14674 14674
2405 2 55120246 14675 14675
2404 2 55119990 14677 14677
2402 2 55117848 14679 14679
2395 2 54581043 14681 14681
2394 2 54578552 14682 14682
2392 2 54511409 14683 14683
2391 2 54511400 14684 14684
2420 2 56205500 14685 14685
2253 2 47762313 14688 14688
2254 2 47762395 14689 14689
2255 2 47762470 14690 14690
2256 2 47762689 14691 14691
2356 2 51650294 14692 14692
2354 2 51233084 14693 14693
2349 2 51120926 14695 14695
2346 2 51086324 14696 14696
2345 2 51086288 14697 14697
2344 2 51086237 14698 14698
2338 2 50996344 14699 14699
2337 2 50995836 14700 14700
2336 2 50994062 14701 14701
2329 2 50809860 14703 14703
2328 2 50809848 14704 14704
2327 2 50809307 14705 14705
2326 2 50808992 14706 14706
2323 2 50796434 14707 14707
2322 2 50795944 14708 14708
2351 2 51144915 14709 14709
2350 2 51144212 14710 14710
2335 2 50988766 14711 14711
2301 2 50253070 14712 14712
2302 2 50271950 14713 14713
2303 2 50273008 14714 14714
27778 23 7886803 14715 14715
2309 2 50365658 14716 14716
2312 2 50650472 14718 14718
2314 2 50668352 14719 14719
2315 2 50668381 14720 14720
2456 2 58044703 14721 14721
20681 16 12369026 14722 14722
20687 16 12434917 14725 14725
20693 16 12574031 14727 14727
20694 16 12574385 14728 14728
20695 16 12574390 14729 14729
20697 16 12609990 14730 14730
20721 16 12833571 14731 14731
2868 2 84604596 14732 14732
2867 2 84604367 14733 14733
2866 2 84604145 14734 14734
2865 2 84603310 14735 14735
2863 2 84598566 14736 14736
2730 2 78741633 14737 14737
2731 2 78744389 14738 14738
2726 2 78620908 14739 14739
2727 2 78621987 14740 14740
2728 2 78630810 14741 14741
2716 2 78455033 14742 14742
2717 2 78455131 14743 14743
2718 2 78462874 14746 14746
2719 2 78462953 14748 14748
33133 30 16730587 14751 14751
33134 30 16734061 14754 14754
2594 2 70052811 14756 14756
2599 2 70352461 14757 14757
2600 2 70352712 14758 14758
2607 2 71125083 14759 14759
2806 2 81828037 14760 14760
2807 2 81829425 14761 14761
2808 2 81850300 14763 14763
2810 2 81867677 14764 14764
33159 30 18737711 14765 14765
2649 2 74415116 14766 14766
2650 2 74415294 14767 14767
2651 2 74415512 14768 14768
2659 2 74685894 14769 14769
2660 2 74723434 14770 14770
2637 2 73668194 14771 14771
2673 2 75387737 14772 14772
2672 2 75387714 14773 14773
2670 2 75371667 14774 14774
2669 2 75371282 14775 14775
2666 2 75175008 14776 14776
2665 2 75174315 14777 14777
1414 2 5505732 14778 14778
1413 2 5501967 14779 14779
3023 3 14727420 14780 14780
3022 3 14726556 14781 14781
33182 30 21399841 14782 14782
33183 30 21399846 14783 14783
1400 2 5306502 14784 14784
1697 2 16081166 14785 14785
1695 2 16075188 14786 14786
2241 2 47202238 14787 14787
2240 2 47201374 14788 14788
2625 2 72784322 14789 14789
2624 2 72784214 14792 14792
2507 2 62206707 14793 14793
2218 2 45736689 14794 14794
2217 2 45735261 14795 14795
2216 2 45719633 14797 14797
2215 2 45719191 14800 14800
2214 2 45719161 14801 14801
2213 2 45719154 14802 14802
2212 2 45716776 14808 14808
2211 2 45715504 14810 14810
2210 2 45713509 14811 14811
2209 2 45713359 14813 14813
2208 2 45713297 14814 14814
2207 2 45712947 14816 14816
2206 2 45712602 14817 14817
2205 2 45712573 14818 14818
2204 2 45712453 14819 14819
2203 2 45708823 14826 14826
2202 2 45708266 14827 14827
2200 2 45693648 14828 14828
2199 2 45693471 14829 14829
2198 2 45693468 14830 14830
2196 2 45693058 14831 14831
2195 2 45692911 14832 14832
2194 2 45692864 14833 14833
2193 2 45692699 14834 14834
2192 2 45692610 14835 14835
2189 2 45692328 14836 14836
2188 2 45692180 14837 14837
2185 2 45691363 14839 14839
2184 2 45691184 14840 14840
2183 2 45690937 14841 14841
2182 2 45689939 14842 14842
2178 2 45589807 14848 14848
2176 2 45584791 14849 14849
2175 2 45584738 14850 14850
2174 2 45584574 14851 14851
2173 2 45584325 14852 14852
2172 2 45584157 14853 14853
2171 2 45583689 14855 14855
2170 2 45583498 14856 14856
2169 2 45579680 14857 14857
2168 2 45579502 14858 14858
2167 2 45579417 14859 14859
2166 2 45579364 14860 14860
2162 2 45559513 14862 14862
2160 2 45543697 14863 14863
2158 2 45513613 14864 14864
2156 2 45306970 14865 14865
2154 2 45306014 14866 14866
2153 2 45305945 14867 14867
2150 2 45303494 14868 14868
2149 2 45303466 14869 14869
2147 2 45303191 14870 14870
2145 2 45302613 14871 14871
2144 2 45302051 14872 14872
2142 2 45255240 14874 14874
2141 2 45255222 14875 14875
2138 2 45250875 14876 14876
2135 2 44690224 14877 14877
2127 2 42695831 14879 14879
2495 2 60881049 14886 14886
2496 2 60881219 14887 14887
2498 2 60881592 14888 14888
2444 2 57581167 14889 14889
2443 2 57572667 14890 14890
2442 2 57572533 14891 14891
2441 2 57572500 14892 14892
2439 2 57500896 14893 14893
2438 2 57500690 14894 14894
2437 2 57498841 14895 14895
2436 2 57498712 14896 14896
2435 2 57498223 14897 14897
2434 2 57497949 14898 14898
2433 2 57497847 14899 14899
2432 2 57497733 14900 14900
2431 2 57497714 14901 14901
2430 2 57496285 14903 14903
2429 2 57496237 14904 14904
2428 2 57496041 14905 14905
2427 2 57489328 14907 14907
2425 2 56510451 14908 14908
2424 2 56491048 14909 14909
2422 2 56458669 14911 14911
33238 30 28694275 14912 14912
33239 30 28694333 14913 14913
33240 30 28694369 14914 14914
1448 2 6182878 14917 14917
1426 2 5764821 14918 14918
1425 2 5764070 14919 14919
2263 2 48353867 14921 14921
2262 2 48353328 14922 14922
2261 2 48353194 14923 14923
2260 2 48353163 14924 14924
2029 2 36327548 14925 14925
2027 2 36312639 14927 14927
9333 7 27102621 14929 14929
23617 18 11520523 14930 14930
1593 2 12331528 14931 14931
1586 2 12289321 14932 14932
1330 2 2623192 14934 14934
1329 2 2622878 14935 14935
2571 2 67270899 14938 14938
2570 2 67263714 14939 14939
2569 2 67262555 14940 14940
2568 2 67250753 14942 14942
2558 2 67048729 14943 14943
1596 2 12424975 14945 14945
1595 2 12403552 14946 14946
1742 2 17782758 14947 14947
1743 2 17783089 14948 14948
1744 2 17783433 14949 14949
1745 2 17784153 14950 14950
1748 2 17805663 14951 14951
1749 2 17841673 14952 14952
1750 2 17841940 14953 14953
1751 2 17842078 14955 14955
1752 2 17842376 14956 14956
1753 2 17851944 14957 14957
1755 2 17863856 14958 14958
1756 2 17864325 14959 14959
1758 2 17915956 14960 14960
1768 2 18233644 14961 14961
1769 2 18240790 14962 14962
1770 2 18240882 14963 14963
1771 2 18240958 14964 14964
2037 2 38389779 14965 14965
2038 2 38397491 14966 14966
2043 2 38427919 14967 14967
2044 2 38428673 14968 14968
2045 2 38428893 14970 14970
2046 2 38428934 14971 14971
2047 2 38429152 14972 14972
2048 2 38429914 14973 14973
2049 2 38430004 14974 14974
2051 2 38434727 14975 14975
2052 2 38450980 14976 14976
2053 2 38450986 14977 14977
2055 2 38611953 14978 14978
2062 2 38921802 14980 14980
2542 2 65839084 14981 14981
2534 2 65500603 14982 14982
1507 2 8071287 14983 14983
1508 2 8073059 14986 14986
1513 2 8546392 14987 14987
1514 2 8549483 14988 14988
1515 2 8549587 14989 14989
1516 2 8549716 14990 14990
1517 2 8550871 14991 14991
1518 2 8551456 14994 14994
1519 2 8555427 14995 14995
1525 2 8760768 14996 14996
1526 2 8760814 14997 14997
1944 2 26520771 14998 14998
2286 2 49391686 14999 14999
2282 2 49239039 15000 15000
2278 2 49063260 15001 15001
2277 2 49063232 15002 15002
2276 2 49062344 15003 15003
2275 2 49061985 15004 15004
2273 2 49057344 15005 15005
2381 2 53746963 15006 15006
2379 2 53653963 15007 15007
2378 2 53653871 15008 15008
2372 2 53576988 15009 15009
2369 2 53496233 15010 15010
2368 2 53489673 15011 15011
2578 2 68088321 15013 15013
2291 2 50002574 15014 15014
2292 2 50002809 15015 15015
2293 2 50002853 15016 15016
2294 2 50002983 15017 15017
2295 2 50003125 15018 15018
2296 2 50003363 15019 15019
2297 2 50003379 15020 15020
2109 2 41755704 15021 15021
2104 2 41551644 15022 15022
2102 2 41543548 15023 15023
2101 2 41474149 15024 15024
2100 2 41465035 15026 15026
2097 2 41394767 15027 15027
2096 2 41394600 15028 15028
2095 2 41394534 15029 15029
2094 2 41392243 15030 15030
2093 2 41389020 15031 15031
2091 2 41383700 15032 15032
2090 2 41379611 15033 15033
33288 30 41767444 15034 15034
2086 2 41227846 15035 15035
2085 2 41175810 15036 15036
2084 2 41167044 15037 15037
2083 2 41165429 15038 15038
2081 2 41164849 15039 15039
2078 2 41112978 15040 15040
2077 2 41106409 15041 15041
2076 2 41086947 15042 15042
2071 2 40774086 15043 15043
2070 2 40772569 15044 15044
1972 2 30273613 15045 15045
2520 2 63562856 15046 15046
1763 2 18090547 15047 15047
1762 2 18090523 15048 15048
25910 20 31457893 15051 15051
25911 20 31458032 15052 15052
25912 20 31458089 15053 15053
25914 20 31473022 15054 15054
25915 20 31473527 15057 15057
25916 20 31473936 15058 15058
25919 20 31478703 15059 15059
25923 20 31481373 15060 15060
25924 20 31481489 15061 15061
25927 20 31575938 15062 15062
25931 20 31608907 15063 15063
25933 20 31633285 15064 15064
25885 20 29388489 15066 15066
25886 20 29390334 15069 15069
25862 20 25983992 15071 15071
25855 20 25433465 15073 15073
25854 20 25433464 15074 15074
25853 20 25433430 15075 15075
25852 20 25432445 15076 15076
25851 20 25431602 15077 15077
25850 20 25431547 15078 15078
25849 20 25431122 15079 15079
25845 20 25267953 15081 15081
25807 20 23731691 15082 15082
25809 20 23733917 15083 15083
25810 20 23734858 15084 15084
32992 30 3905359 15086 15086
25811 20 23738037 15087 15087
25812 20 23739862 15088 15088
25815 20 23748304 15089 15089
25816 20 23749505 15090 15090
25817 20 23753220 15092 15092
25818 20 23753946 15093 15093
25819 20 23754000 15094 15094
25823 20 24122322 15095 15095
25824 20 24122589 15096 15096
25829 20 24434480 15097 15097
25835 20 24541817 15098 15098
25839 20 24746572 15099 15099
25840 20 24746633 15100 15100
25778 20 21385912 15101 15101
25779 20 21387323 15103 15103
20351 15 53577467 15104 15104
20350 15 53577242 15105 15105
20348 15 53575946 15106 15106
20347 15 53575708 15107 15107
20346 15 53575679 15108 15108
20345 15 53575573 15109 15109
25631 20 13177295 15110 15110
25630 20 13176195 15111 15111
25624 20 12119855 15112 15112
25614 20 11516387 15114 15114
25613 20 11516152 15115 15115
25612 20 11488979 15116 15116
25611 20 11488958 15117 15117
25604 20 11255052 15118 15118
25587 20 10075386 15120 15120
25584 20 10064038 15123 15123
25583 20 10062474 15124 15124
25578 20 10033509 15125 15125
25577 20 10032277 15127 15127
25576 20 10031566 15129 15129
25575 20 10031306 15130 15130
25574 20 10005166 15131 15131
25573 20 10004868 15133 15133
25570 20 9910493 15136 15136
25569 20 9910134 15137 15137
25559 20 8328245 15139 15139
25558 20 8328222 15140 15140
33059 30 11194426 15141 15141
25671 20 15644094 15142 15142
25669 20 15457126 15143 15143
25668 20 15456977 15144 15144
25666 20 15431467 15146 15146
25665 20 15368211 15147 15147
25664 20 15364796 15148 15148
25663 20 15364597 15149 15149
25662 20 15364523 15150 15150
21033 16 25597858 15153 15153
21023 16 24756532 15156 15156
21022 16 24754651 15160 15160
21021 16 24753750 15161 15161
21020 16 24753122 15162 15162
21019 16 24752960 15163 15163
21018 16 24751561 15164 15164
21017 16 24750562 15165 15165
21016 16 24748877 15167 15167
21011 16 24620079 15168 15168
21010 16 24620043 15169 15169
21006 16 24357501 15170 15170
21005 16 24342376 15173 15173
21004 16 24342357 15174 15174
21002 16 24223767 15175 15175
28302 24 1296412 15176 15176
25552 20 7412348 15177 15177
25547 20 7308024 15178 15178
25539 20 7122555 15179 15179
25538 20 7121504 15180 15180
25537 20 7121424 15181 15181
25536 20 7109048 15182 15182
25431 20 715100 15183 15183
25430 20 715053 15184 15184
25429 20 715035 15185 15185
25428 20 714670 15186 15186
25427 20 714328 15188 15188
26000 20 33182981 15189 15189
25992 20 33060128 15190 15190
25989 20 33002705 15191 15191
25986 20 32958652 15193 15193
25985 20 32958651 15194 15194
33154 30 18353064 15195 15195
25535 20 6805275 15196 15196
25876 20 27485375 15198 15198
25706 20 16943042 15199 15199
25704 20 16936452 15200 15200
25702 20 16935632 15201 15201
25701 20 16935558 15202 15202
29517 25 33995838 15203 15203
29518 25 34001856 15204 15204
29519 25 34002330 15205 15205
29520 25 34010006 15206 15206
29521 25 34010765 15207 15207
29528 25 34880724 15208 15208
29529 25 34880961 15209 15209
29530 25 34880979 15210 15210
29531 25 34881008 15211 15211
29532 25 34881316 15212 15212
25891 20 29858099 15213 15213
25487 20 4468662 15214 15214
25484 20 3947900 15215 15215
25483 20 3947351 15216 15216
25482 20 3946478 15217 15217
25481 20 3946257 15218 15218
25495 20 5228564 15219 15219
25494 20 5228121 15221 15221
25493 20 5227959 15222 15222
25492 20 5153925 15223 15223
16578 12 62985632 15224 15224
16579 12 62985633 15225 15225
16580 12 62985844 15226 15226
16585 12 63101376 15227 15227
25769 20 21013528 15228 15228
25768 20 21011693 15229 15229
25766 20 21001168 15232 15232
25765 20 21001090 15233 15233
25764 20 20996846 15234 15234
25763 20 20996092 15235 15235
25869 20 26826535 15237 15237
25740 20 19495407 15240 15240
25937 20 32274948 15241 15241
25936 20 32274539 15243 15243
25708 20 17000343 15244 15244
25709 20 17008805 15245 15245
25710 20 17017411 15246 15246
25711 20 17017498 15247 15247
26019 20 35710909 15251 15251
26095 20 40072708 15252 15252
26094 20 40069769 15253 15253
26093 20 40069664 15254 15254
20206 15 45373359 15255 15255
20205 15 45372526 15256 15256
20200 15 45370549 15258 15258
20198 15 45369832 15259 15259
20196 15 45368960 15260 15260
20192 15 45085014 15261 15261
20177 15 44485350 15263 15263
20176 15 44485347 15264 15264
32958 30 876768 15265 15265
20174 15 44482287 15266 15266
20170 15 44292342 15268 15268
20168 15 44278014 15269 15269
20167 15 44278013 15270 15270
20165 15 44209787 15271 15271
20162 15 44143786 15272 15272
20161 15 44129010 15273 15273
20157 15 44116907 15274 15274
20155 15 44093872 15276 15276
32962 30 1265350 15278 15278
26763 21 44469162 15279 15279
26764 21 44469322 15280 15280
26765 21 44546336 15281 15281
26766 21 44580916 15282 15282
26768 21 44581578 15283 15283
32966 30 1676643 15284 15284
26772 21 44689096 15285 15285
26806 21 44759672 15286 15286
26808 21 44760922 15287 15287
26810 21 44770066 15290 15290
26811 21 44771101 15291 15291
26812 21 44771769 15295 15295
26699 21 41435838 15299 15299
26700 21 41483543 15302 15302
26701 21 41483696 15303 15303
26705 21 41512131 15304 15304
26706 21 41512602 15305 15305
26708 21 41539406 15306 15306
26716 21 41958047 15307 15307
26719 21 41960660 15308 15308
26720 21 41960813 15309 15309
26645 21 37275115 15310 15310
26646 21 37275120 15311 15311
26648 21 37294958 15312 15312
26605 21 34728722 15314 15314
26606 21 34728826 15315 15315
32996 30 4360632 15316 15316
4380 4 3394829 15318 15318
4379 4 3394748 15319 15319
32997 30 4561251 15320 15320
4377 4 3333573 15322 15322
4081 3 72656219 15323 15323
26443 21 27602811 15324 15324
26439 21 27389588 15326 15326
26436 21 27386949 15327 15327
4093 3 72884342 15328 15328
4094 3 72884573 15329 15329
26353 21 20712550 15330 15330
26350 21 20608055 15331 15331
26349 21 20603359 15332 15332
26348 21 20603315 15333 15333
26347 21 20603261 15334 15334
26292 21 16327605 15336 15336
26234 21 14569750 15337 15337
26240 21 14808309 15339 15339
26241 21 14808321 15340 15340
26244 21 14933223 15341 15341
26245 21 14933341 15342 15342
26246 21 14933354 15343 15343
26247 21 14933424 15344 15344
26248 21 14933675 15345 15345
26249 21 14933866 15346 15346
26250 21 14933906 15347 15347
26251 21 14942506 15348 15348
26252 21 14944497 15349 15349
26261 21 15186014 15350 15350
26263 21 15187526 15351 15351
26264 21 15189840 15352 15352
20341 15 53335531 15354 15354
20340 15 53335309 15356 15356
20337 15 53241738 15357 15357
20333 15 53185264 15358 15358
20331 15 53169109 15359 15359
20330 15 53168638 15360 15360
20320 15 52578171 15361 15361
20310 15 52324569 15362 15362
26225 21 13493699 15363 15363
26226 21 13493759 15364 15364
26227 21 13678379 15365 15365
26228 21 13678642 15367 15367
26731 21 42539532 15369 15369
26739 21 42679255 15377 15377
26740 21 42682050 15378 15378
26741 21 42691359 15379 15379
26375 21 22466172 15380 15380
26374 21 22466006 15381 15381
26373 21 22465847 15382 15382
26372 21 22461929 15383 15383
26370 21 22383204 15384 15384
26369 21 22382819 15385 15385
26367 21 22380515 15386 15386
26364 21 22348262 15387 15387
33065 30 11495736 15389 15389
26362 21 22254454 15390 15390
29945 25 64891356 15392 15392
26467 21 30777360 15393 15393
26471 21 31032607 15394 15394
26472 21 31033372 15395 15395
26474 21 31081221 15396 15396
33096 30 13333062 15397 15397
26408 21 23805732 15399 15399
26419 21 24108552 15400 15400
26420 21 24112842 15401 15401
26421 21 24112914 15402 15402
26423 21 24129907 15403 15403
26424 21 24131094 15404 15404
26504 21 31837346 15405 15405
26506 21 31858836 15406 15406
26507 21 31858860 15407 15407
26508 21 31858874 15408 15408
26509 21 31858881 15409 15409
26510 21 31859374 15411 15411
26511 21 31859897 15413 15413
26512 21 31860449 15414 15414
26515 21 31869118 15416 15416
26517 21 32148242 15417 15417
26519 21 32192846 15419 15419
26523 21 32473118 15422 15422
26524 21 32475183 15423 15423
26525 21 32475433 15424 15424
26530 21 32694527 15426 15426
26577 21 34221894 15427 15427
26572 21 34024626 15428 15428
26560 21 33564315 15429 15429
26559 21 33563823 15432 15432
26557 21 33553110 15434 15434
26556 21 33552867 15435 15435
26554 21 33552239 15436 15436
26553 21 33551604 15437 15437
26552 21 33551472 15438 15438
26551 21 33550969 15439 15439
26550 21 33550912 15440 15440
26549 21 33549389 15441 15441
26548 21 33549017 15442 15442
26659 21 38685834 15443 15443
26658 21 38685827 15444 15444
26657 21 38685801 15445 15445
26632 21 36315317 15446 15446
26631 21 36312779 15447 15447
26630 21 36312521 15448 15448
26629 21 36312393 15449 15449
26628 21 36311993 15450 15450
26627 21 36311981 15451 15451
26626 21 36311801 15452 15452
26625 21 36311794 15453 15453
26620 21 36235629 15454 15454
26615 21 35890333 15456 15456
26331 21 18893353 15457 15457
26332 21 18894732 15458 15458
26480 21 31299821 15459 15459
26313 21 17837543 15460 15460
26324 21 17993952 15461 15461
26205 21 12014115 15463 15463
26203 21 12013308 15464 15464
26195 21 11835476 15465 15465
26194 21 11832573 15466 15466
26359 21 21529683 15467 15467
26317 21 17929931 15468 15468
26315 21 17926147 15469 15469
26955 22 5471690 15474 15474
26954 22 5469595 15475 15475
26951 22 5456207 15476 15476
26947 22 5194880 15477 15477
26945 22 4937094 15478 15478
26944 22 4936968 15479 15479
26943 22 4936020 15481 15481
26942 22 4935990 15482 15482
26938 22 4854169 15484 15484
26937 22 4853980 15485 15485
26936 22 4846398 15486 15486
26935 22 4846044 15487 15487
26933 22 4844236 15488 15488
26931 22 4844169 15489 15489
26930 22 4843409 15490 15490
26929 22 4841253 15491 15491
26928 22 4840977 15492 15492
26918 22 4420026 15493 15493
26917 22 4418489 15495 15495
26916 22 4418183 15496 15496
27085 22 12834321 15497 15497
27086 22 12834692 15498 15498
27081 22 12501623 15499 15499
20993 16 23459727 15500 15500
20992 16 23457481 15501 15501
20991 16 23457465 15502 15502
20990 16 23450900 15503 15503
20989 16 23450370 15504 15504
20986 16 23260147 15505 15505
20985 16 23254002 15506 15506
20983 16 23228470 15507 15507
27080 22 12338758 15508 15508
27078 22 12327223 15509 15509
27077 22 12323980 15510 15510
27074 22 12069783 15511 15511
27072 22 11747002 15512 15512
27071 22 11746949 15513 15513
27063 22 11707743 15515 15515
27062 22 11707726 15516 15516
27061 22 11706271 15517 15517
27060 22 11706255 15518 15518
27059 22 11704361 15519 15519
27056 22 11206360 15520 15520
27049 22 10054916 15524 15524
15638 12 8014076 15525 15525
15639 12 8014086 15526 15526
15640 12 8014106 15527 15527
15641 12 8014114 15528 15528
15642 12 8014428 15530 15530
15643 12 8014568 15531 15531
15644 12 8014954 15533 15533
15645 12 8015523 15534 15534
27157 22 16475953 15536 15536
27156 22 16475846 15537 15537
27155 22 16475091 15538 15538
27154 22 16474661 15539 15539
27153 22 16473204 15540 15540
27144 22 15938192 15541 15541
27140 22 15670979 15542 15542
27138 22 15660179 15543 15543
33032 30 8686946 15546 15546
27132 22 15550648 15549 15549
27131 22 15550068 15550 15550
27128 22 15549401 15551 15551
27127 22 15547901 15552 15552
27126 22 15547193 15554 15554
27122 22 15287754 15555 15555
27115 22 14845755 15556 15556
27113 22 14759712 15557 15557
27112 22 14759226 15558 15558
27111 22 14758906 15559 15559
27110 22 14758861 15560 15560
27109 22 14758785 15561 15561
27108 22 14757486 15562 15562
27098 22 14246357 15565 15565
27097 22 14246315 15566 15566
27095 22 14191418 15568 15568
27094 22 14191106 15569 15569
27221 22 23177005 15570 15570
27222 22 23193767 15571 15571
27223 22 23194006 15572 15572
27224 22 23199269 15573 15573
27234 22 23720368 15577 15577
27249 22 23882324 15578 15578
27251 22 23887140 15579 15579
27252 22 23887535 15580 15580
27254 22 23899938 15581 15581
27255 22 23900625 15582 15582
27256 22 23900684 15583 15583
27257 22 23900748 15584 15584
27258 22 23900876 15585 15585
27259 22 23900889 15586 15586
27261 22 23901409 15587 15587
27262 22 23902060 15588 15588
27263 22 23902360 15590 15590
27209 22 22801293 15591 15591
27210 22 22801580 15592 15592
27214 22 22964607 15593 15593
27215 22 22964771 15594 15594
27216 22 22964966 15595 15595
27217 22 22964987 15596 15596
27218 22 22965031 15597 15597
27328 22 27079259 15598 15598
27326 22 27070131 15599 15599
27325 22 27070037 15600 15600
27324 22 27070012 15601 15601
27323 22 27070000 15602 15602
27316 22 26779849 15603 15603
27312 22 26549803 15604 15604
27310 22 26547042 15605 15605
27309 22 26546882 15606 15606
27308 22 26546168 15607 15607
27307 22 26546163 15608 15608
27306 22 26546076 15609 15609
27305 22 26546063 15610 15610
27304 22 26545891 15611 15611
27303 22 26545839 15612 15612
27302 22 26545792 15613 15613
27301 22 26545791 15614 15614
9414 7 33495755 15616 15616
9415 7 33496355 15617 15617
9416 7 33497216 15618 15618
9417 7 33497256 15619 15619
9418 7 33497450 15620 15620
9419 7 33497540 15621 15621
9420 7 33497546 15622 15622
27481 22 34948152 15623 15623
27613 22 43629524 15624 15624
27617 22 43734862 15626 15626
26966 22 7680640 15627 15627
26988 22 8545585 15628 15628
26987 22 8545392 15629 15629
26986 22 8545019 15630 15630
26985 22 8544641 15631 15631
26984 22 8542911 15632 15632
26982 22 8076313 15633 15633
27347 22 28857679 15634 15634
33179 30 20814329 15635 15635
27549 22 37154200 15637 15637
27548 22 37154126 15638 15638
27547 22 37150382 15639 15639
27546 22 37150379 15640 15640
27544 22 37138802 15641 15641
27543 22 37136223 15642 15642
27542 22 37132726 15643 15643
27541 22 37132082 15644 15644
27540 22 37131568 15645 15645
27538 22 37126572 15646 15646
27537 22 37126566 15647 15647
27536 22 37124962 15649 15649
27419 22 31899992 15651 15651
27421 22 31900208 15652 15652
27422 22 31900328 15653 15653
27423 22 31900587 15654 15654
27425 22 31901442 15655 15655
27427 22 31902750 15656 15656
27429 22 31903493 15657 15657
27430 22 31903715 15658 15658
27431 22 31905125 15659 15659
27432 22 31905275 15660 15660
27445 22 32082222 15663 15663
27446 22 32083018 15664 15664
27447 22 32086493 15665 15665
27448 22 32087254 15666 15666
27450 22 32089990 15667 15667
27451 22 32090420 15668 15668
27452 22 32090837 15669 15669
27453 22 32091078 15670 15670
27454 22 32091300 15671 15671
27455 22 32092197 15672 15672
27456 22 32093795 15674 15674
27458 22 32094198 15675 15675
27459 22 32094669 15676 15676
27460 22 32094682 15677 15677
27461 22 32094788 15678 15678
27463 22 32094891 15679 15679
27464 22 32094963 15680 15680
27465 22 32095679 15681 15681
27466 22 32095833 15682 15682
27467 22 32096736 15683 15683
27468 22 32097043 15684 15684
27469 22 32097970 15685 15685
27470 22 32098072 15686 15686
27471 22 32098603 15687 15687
27472 22 32098635 15688 15688
27278 22 25270160 15692 15692
27275 22 25065210 15693 15693
27274 22 25010335 15696 15696
27273 22 25010330 15697 15697
27270 22 25009364 15698 15698
27268 22 24960216 15699 15699
27265 22 24733218 15700 15700
27487 22 35458439 15702 15702
27377 22 30267791 15703 15703
27379 22 30319235 15704 15704
27380 22 30327532 15705 15705
27381 22 30327623 15706 15706
27383 22 30364133 15707 15707
27391 22 30636689 15708 15708
27476 22 32459702 15709 15709
27475 22 32457314 15710 15710
27707 23 3013177 15713 15713
27700 23 2938946 15714 15714
27699 23 2930695 15715 15715
27693 23 2382176 15716 15716
27692 23 2381774 15717 15717
27691 23 2381117 15718 15718
27690 23 2380519 15719 15719
27689 23 2379946 15720 15720
27688 23 2378559 15721 15721
27687 23 2378538 15722 15722
27686 23 2377705 15723 15723
27685 23 2150697 15724 15724
27719 23 3623226 15726 15726
27714 23 3546527 15727 15727
27738 23 5806933 15730 15730
27739 23 5807976 15731 15731
27740 23 5807979 15732 15732
27741 23 5809686 15733 15733
27742 23 5809923 15734 15734
27743 23 5950910 15735 15735
27744 23 5950923 15736 15736
27746 23 5952113 15737 15737
27747 23 5953547 15739 15739
27875 23 14018915 15740 15740
27874 23 14018900 15741 15741
27873 23 14018629 15742 15742
27933 23 21039731 15745 15745
27931 23 21021397 15748 15748
27930 23 21021300 15749 15749
27924 23 20791210 15750 15750
27923 23 20776028 15754 15754
27922 23 20756910 15755 15755
27921 23 20756847 15757 15757
27920 23 20713557 15758 15758
27919 23 20712856 15759 15759
27918 23 20712746 15760 15760
27995 23 27687608 15761 15761
27996 23 27687667 15762 15762
27997 23 27689671 15763 15763
27998 23 27699836 15764 15764
28000 23 27722712 15765 15765
28001 23 27723122 15766 15766
28002 23 27723204 15767 15767
28003 23 27723305 15768 15768
28004 23 27723426 15769 15769
28005 23 27723541 15770 15770
28009 23 28119166 15771 15771
28011 23 28121417 15772 15772
28012 23 28121802 15773 15773
28013 23 28122064 15774 15774
28014 23 28122072 15775 15775
28015 23 28122117 15776 15776
28016 23 28122206 15777 15777
28018 23 28230014 15778 15778
28021 23 28262022 15779 15779
28185 23 38760917 15780 15780
28190 23 38858424 15781 15781
28254 23 43275400 15782 15782
28253 23 43275310 15783 15783
28252 23 43273538 15785 15785
28251 23 43273501 15786 15786
17303 13 9929643 15787 15787
17302 13 9929506 15788 15788
17299 13 9839992 15795 15795
27907 23 18337256 15797 15797
27906 23 18337201 15798 15798
27905 23 18337165 15799 15799
27904 23 18336850 15800 15800
28175 23 38153272 15802 15802
27974 23 25209055 15804 15804
27968 23 24792596 15806 15806
27964 23 24422960 15807 15807
28135 23 36499687 15808 15808
28133 23 36496553 15809 15809
28132 23 36496357 15810 15810
28141 23 36657556 15811 15811
28142 23 36657688 15812 15812
28144 23 36658000 15813 15813
28145 23 36658892 15814 15814
28147 23 36679772 15815 15815
28148 23 36681226 15816 15816
28149 23 36686279 15817 15817
27890 23 17845856 15818 15818
27891 23 17845871 15819 15819
27894 23 18032726 15820 15820
27895 23 18032909 15822 15822
27896 23 18033009 15823 15823
27897 23 18033689 15824 15824
28158 23 36790163 15825 15825
27912 23 18805868 15826 15826
27955 23 23009186 15827 15827
33171 30 20538177 15828 15828
33172 30 20538227 15829 15829
28245 23 42977198 15832 15832
28243 23 42974261 15833 15833
27750 23 6522880 15835 15835
27751 23 6522976 15836 15836
28344 24 3985917 15837 15837
28345 24 3988198 15838 15838
28346 24 3992087 15839 15839
28349 24 4309363 15840 15840
32948 30 581227 15842 15842
32949 30 581240 15843 15843
28473 24 9979035 15844 15844
28474 24 9979862 15845 15845
28475 24 9980536 15846 15846
28476 24 9980610 15847 15847
28477 24 9980654 15848 15848
28480 24 10033996 15850 15850
28483 24 10100972 15851 15851
28484 24 10104125 15852 15852
28485 24 10104557 15853 15853
28489 24 10312634 15854 15854
28490 24 10313279 15855 15855
28491 24 10313480 15856 15856
28511 24 10893888 15857 15857
28510 24 10781760 15858 15858
28509 24 10781223 15859 15859
28508 24 10781107 15860 15860
28506 24 10777617 15861 15861
28505 24 10771362 15862 15862
28563 24 13369106 15863 15863
28562 24 13364035 15864 15864
28551 24 12989454 15867 15867
28550 24 12989085 15868 15868
28549 24 12988765 15869 15869
28548 24 12988680 15870 15870
28547 24 12988632 15871 15871
28583 24 14203740 15872 15872
28587 24 14407603 15873 15873
28591 24 14419621 15874 15874
28593 24 14426300 15877 15877
28594 24 14428599 15878 15878
28759 24 25980912 15879 15879
28760 24 25986686 15880 15880
28765 24 26085902 15881 15881
28678 24 19940014 15882 15882
28679 24 19940023 15883 15883
28680 24 19954021 15884 15884
28715 24 22346253 15885 15885
28717 24 22358530 15886 15886
28718 24 22358796 15887 15887
28750 24 25425242 15889 15889
28751 24 25425367 15891 15891
28399 24 7014122 15892 15892
28398 24 7014116 15893 15893
28397 24 7014055 15894 15894
28396 24 7009687 15895 15895
28391 24 6857595 15896 15896
28382 24 6714791 15897 15897
28378 24 6510397 15898 15898
28375 24 6306861 15899 15899
28360 24 6236074 15906 15906
28600 24 15415645 15907 15907
28614 24 16232111 15908 15908
28615 24 16232155 15909 15909
28616 24 16232248 15910 15910
28619 24 16233144 15911 15911
28621 24 16243809 15912 15912
28624 24 16438857 15913 15913
28625 24 16438990 15914 15914
28628 24 16469911 15917 15917
28631 24 16521532 15918 15918
28632 24 16540854 15919 15919
28516 24 11561682 15928 15928
28517 24 11564446 15929 15929
28521 24 11933361 15931 15931
28522 24 11933592 15932 15932
28523 24 11933669 15933 15933
28524 24 11933709 15934 15934
28534 24 12315889 15935 15935
28354 24 5225160 15936 15936
28355 24 5226740 15937 15937
28356 24 5226782 15938 15938
28298 24 853787 15939 15939
28296 24 845716 15940 15940
28294 24 713910 15941 15941
28293 24 713713 15942 15942
28292 24 713580 15943 15943
28288 24 619446 15944 15944
28287 24 619243 15946 15946
28286 24 619035 15947 15947
28451 24 9236087 15948 15948
28424 24 7426246 15950 15950
28423 24 7426036 15952 15952
28422 24 7425740 15953 15953
28421 24 7425652 15955 15955
28420 24 7425059 15956 15956
28419 24 7424400 15957 15957
28418 24 7424394 15958 15958
28417 24 7424321 15959 15959
28416 24 7423378 15960 15960
28412 24 7322415 15961 15961
28403 24 7114422 15963 15963
28402 24 7114377 15964 15964
28401 24 7114350 15965 15965
28400 24 7108717 15966 15966
28789 24 28786661 15967 15967
28788 24 28784677 15968 15968
28787 24 28784664 15969 15969
28646 24 17524208 15970 15970
32947 30 539845 15971 15971
30253 26 2909505 15972 15972
656 1 45633896 15973 15973
30352 26 10451349 15974 15974
30351 26 10450904 15975 15975
30350 26 10450796 15976 15976
30349 26 10450487 15978 15978
30332 26 9885072 15983 15983
30328 26 9851648 15985 15985
30325 26 9851293 15986 15986
30324 26 9851243 15987 15987
30323 26 9851237 15988 15988
30317 26 8508322 15989 15989
30316 26 8505706 15990 15990
30314 26 8470552 15991 15991
30313 26 8470392 15992 15992
30312 26 8253779 15994 15994
30310 26 8090797 15995 15995
30308 26 8072595 15996 15996
30307 26 8072321 15997 15997
30306 26 8072216 15998 15998
30299 26 7967194 15999 15999
30298 26 7967171 16000 16000
30297 26 7966738 16001 16001
30296 26 7966452 16002 16002
30295 26 7960805 16003 16003
30294 26 7956990 16004 16004
30293 26 7953512 16005 16005
30289 26 7665266 16006 16006
30287 26 7378645 16008 16008
30285 26 7002535 16009 16009
30282 26 6956073 16010 16010
30281 26 6956059 16011 16011
30304 26 8028687 16013 16013
653 1 45478333 16014 16014
649 1 45465936 16016 16016
648 1 45465735 16017 16017
33021 30 7027371 16019 16019
647 1 45463925 16020 16020
646 1 45463878 16021 16021
645 1 45463789 16022 16022
2319 2 50747770 16023 16023
2318 2 50747723 16024 16024
2317 2 50742004 16025 16025
30428 26 15206982 16026 16026
30429 26 15207163 16027 16027
30541 26 22036944 16028 16028
30540 26 22036942 16029 16029
30539 26 22036646 16030 16030
30538 26 22036562 16031 16031
30536 26 21926263 16034 16034
30533 26 21795006 16035 16035
33025 30 8096357 16037 16037
30534 26 21849180 16040 16040
25245 19 48756724 16041 16041
33034 30 8716085 16042 16042
30523 26 21175470 16043 16043
30524 26 21175592 16044 16044
30546 26 22233195 16045 16045
30360 26 12350918 16047 16047
30359 26 12350020 16048 16048
30358 26 12349684 16049 16049
30438 26 15873955 16050 16050
30440 26 16117200 16051 16051
30442 26 16205336 16052 16052
30444 26 16271858 16053 16053
30454 26 16554021 16054 16054
30455 26 16556659 16055 16055
30456 26 16556740 16056 16056
30457 26 16568184 16057 16057
30249 26 1339044 16058 16058
30248 26 1339004 16059 16059
30499 26 19577632 16060 16060
30494 26 19290848 16065 16065
30580 26 24330769 16066 16066
30581 26 24336414 16067 16067
30584 26 24464922 16068 16068
30585 26 24464991 16069 16069
30586 26 24465186 16070 16070
30749 27 4596408 16071 16071
30748 27 4596336 16072 16072
30747 27 4596287 16073 16073
30742 27 4108825 16074 16074
30739 27 4020026 16075 16075
30738 27 4019093 16077 16077
30737 27 3994219 16078 16078
30735 27 3980591 16080 16080
30734 27 3976684 16081 16081
30732 27 3912445 16085 16085
30773 27 6164509 16086 16086
30774 27 6190599 16087 16087
30852 27 9661677 16088 16088
30835 27 9214729 16090 16090
30834 27 9214157 16091 16091
30833 27 9212558 16092 16092
30829 27 8989033 16094 16094
30828 27 8986254 16096 16096
30827 27 8986019 16098 16098
30826 27 8984676 16099 16099
30825 27 8984596 16100 16100
30824 27 8984241 16101 16101
30821 27 8983770 16102 16102
30820 27 8983619 16103 16103
30819 27 8983311 16104 16104
30818 27 8983299 16105 16105
30817 27 8982971 16106 16106
30816 27 8982930 16107 16107
30815 27 8982790 16108 16108
30853 27 9789246 16110 16110
30854 27 9790046 16111 16111
30855 27 9794649 16112 16112
30860 27 9896450 16113 16113
30862 27 9921761 16115 16115
30863 27 9926424 16118 16118
30864 27 9926737 16119 16119
30865 27 9926740 16120 16120
30866 27 9927171 16121 16121
30867 27 9927224 16122 16122
30868 27 9927290 16124 16124
30873 27 10029000 16125 16125
30874 27 10029097 16126 16126
30875 27 10030285 16127 16127
30879 27 10103294 16128 16128
30880 27 10103393 16129 16129
30881 27 10105547 16130 16130
30882 27 10106069 16131 16131
30885 27 10177750 16132 16132
30886 27 10178370 16133 16133
30887 27 10184232 16134 16134
30888 27 10184585 16135 16135
30811 27 8032848 16137 16137
30810 27 8032730 16139 16139
7045 5 61160094 16141 16141
7047 5 61163608 16142 16142
7056 5 61254864 16143 16143
7059 5 61276229 16145 16145
7063 5 61334812 16146 16146
7079 5 61819371 16147 16147
7086 5 61901954 16149 16149
30921 27 12205465 16150 16150
30914 27 12020766 16151 16151
30913 27 11998630 16152 16152
30909 27 11934904 16153 16153
30908 27 11934494 16154 16154
30893 27 10379031 16155 16155
30894 27 10380166 16156 16156
30895 27 10381381 16157 16157
30904 27 10596834 16158 16158
30905 27 10598284 16160 16160
31142 27 21041827 16161 16161
31139 27 20945483 16162 16162
31127 27 20432562 16163 16163
31125 27 20431271 16164 16164
31123 27 20376128 16166 16166
31122 27 20375465 16167 16167
31120 27 20290934 16168 16168
31111 27 19619066 16171 16171
31110 27 19614395 16172 16172
31109 27 19614317 16173 16173
31108 27 19613904 16176 16176
31107 27 19613402 16177 16177
31105 27 19583917 16179 16179
31104 27 19583694 16180 16180
31103 27 19583479 16182 16182
31102 27 19583274 16183 16183
31101 27 19583082 16185 16185
31100 27 19582967 16186 16186
31098 27 19575542 16187 16187
31095 27 19348897 16188 16188
31249 27 28519636 16189 16189
31245 27 28455116 16190 16190
31243 27 28433674 16191 16191
31256 27 28584011 16195 16195
31255 27 28584010 16196 16196
31237 27 27878299 16197 16197
31239 27 27944459 16198 16198
31240 27 27944645 16200 16200
31186 27 23936929 16201 16201
31188 27 23946240 16202 16202
31189 27 23946246 16203 16203
31190 27 23947303 16204 16204
31191 27 23948701 16205 16205
31193 27 24033806 16206 16206
31194 27 24033878 16207 16207
31268 27 32985358 16208 16208
30798 27 6964572 16209 16209
30799 27 7010606 16211 16211
31143 27 21307302 16213 16213
31144 27 21307347 16214 16214
31076 27 18421260 16216 16216
31075 27 18402792 16217 16217
30968 27 12889836 16218 16218
30969 27 12889839 16219 16219
30970 27 12889872 16220 16220
30971 27 12890146 16221 16221
30972 27 12890341 16222 16222
30973 27 12890394 16223 16223
30974 27 12897792 16224 16224
33099 30 13405746 16225 16225
33100 30 13405749 16226 16226
30976 27 12919835 16228 16228
30977 27 12960304 16229 16229
30981 27 13032523 16230 16230
30982 27 13032592 16231 16231
30983 27 13130264 16232 16232
30984 27 13130281 16233 16233
33104 30 13630084 16234 16234
33105 30 13630085 16235 16235
30987 27 13232108 16237 16237
30988 27 13232332 16238 16238
30989 27 13232867 16239 16239
30990 27 13234086 16241 16241
30991 27 13234216 16242 16242
30992 27 13234854 16243 16243
31004 27 13728502 16245 16245
31179 27 23930028 16246 16246
31180 27 23930427 16247 16247
31181 27 23930504 16249 16249
31182 27 23930798 16250 16250
31183 27 23932142 16252 16252
31184 27 23932303 16253 16253
31185 27 23932352 16254 16254
30728 27 3268198 16255 16255
30724 27 3161197 16256 16256
30723 27 3160445 16257 16257
30722 27 3159969 16258 16258
31020 27 14936855 16260 16260
31019 27 14935926 16261 16261
30767 27 5714850 16262 16262
30763 27 5630068 16263 16263
30758 27 5586307 16264 16264
30757 27 5556228 16265 16265
30756 27 5554596 16266 16266
30967 27 12754183 16267 16267
30962 27 12752775 16268 16268
30961 27 12746189 16269 16269
30960 27 12744857 16270 16270
30958 27 12742293 16271 16271
30957 27 12739667 16272 16272
30956 27 12739659 16273 16273
30953 27 12726615 16277 16277
30948 27 12608684 16278 16278
30946 27 12608197 16279 16279
30944 27 12596926 16280 16280
30943 27 12593146 16282 16282
30939 27 12507635 16283 16283
30938 27 12507458 16284 16284
30937 27 12507426 16285 16285
30936 27 12507034 16286 16286
30935 27 12507033 16287 16287
30934 27 12507004 16288 16288
30933 27 12506555 16289 16289
30932 27 12505904 16291 16291
30929 27 12394123 16293 16293
31539 28 9572504 16294 16294
31540 28 9576215 16296 16296
31542 28 9602041 16297 16297
31543 28 9602069 16298 16298
31544 28 9602221 16299 16299
31554 28 9754864 16300 16300
31552 28 9751858 16302 16302
31551 28 9732615 16303 16303
31550 28 9728458 16304 16304
31623 28 11833287 16306 16306
31626 28 12115258 16307 16307
31627 28 12327735 16308 16308
31628 28 12328126 16309 16309
31629 28 12329155 16310 16310
31634 28 12698028 16311 16311
31635 28 12698631 16312 16312
31636 28 12733034 16313 16313
31637 28 12733451 16314 16314
31638 28 12733596 16315 16315
31639 28 12733599 16316 16316
31640 28 12734016 16317 16317
31641 28 12734183 16318 16318
31642 28 12737363 16319 16319
31643 28 12737388 16320 16320
31644 28 12737405 16321 16321
31645 28 12737754 16322 16322
31646 28 12737903 16324 16324
31647 28 12738074 16325 16325
31648 28 12738467 16327 16327
31653 28 12739512 16328 16328
31654 28 12741825 16329 16329
31655 28 12741844 16330 16330
31656 28 12742094 16331 16331
31657 28 12742142 16332 16332
31658 28 12742938 16333 16333
31659 28 12743964 16334 16334
31661 28 12747922 16335 16335
31677 28 12847205 16337 16337
31678 28 12847224 16338 16338
31679 28 12855791 16340 16340
31735 28 15836818 16341 16341
31733 28 15831948 16342 16342
31732 28 15831808 16343 16343
31729 28 15718626 16345 16345
31728 28 15717407 16346 16346
31727 28 15717369 16347 16347
26380 21 22959947 16348 16348
26383 21 22960606 16349 16349
26384 21 22960779 16350 16350
26388 21 22962254 16351 16351
26389 21 22962561 16352 16352
26390 21 22963846 16353 16353
26392 21 23021956 16356 16356
26396 21 23252528 16357 16357
31785 28 19186643 16358 16358
31784 28 19186000 16360 16360
31778 28 19074550 16361 16361
31777 28 19073477 16362 16362
31775 28 18923495 16363 16363
31774 28 18923435 16364 16364
31763 28 18103087 16365 16365
31761 28 18060114 16366 16366
31745 28 17093341 16367 16367
31744 28 17093187 16368 16368
31743 28 17090098 16369 16369
31814 28 21383929 16371 16371
31815 28 21465741 16372 16372
31816 28 21607771 16375 16375
31817 28 21615288 16376 16376
31822 28 22704116 16377 16377
31829 28 22979879 16381 16381
31830 28 22982609 16382 16382
31831 28 22983130 16383 16383
31837 28 23387988 16384 16384
31881 28 27117915 16386 16386
31883 28 27125777 16387 16387
31887 28 27374050 16388 16388
31889 28 27515789 16389 16389
31890 28 27515934 16390 16390
31897 28 27741475 16391 16391
33090 30 13012574 16392 16392
33091 30 13012859 16393 16393
31972 28 30016749 16394 16394
33095 30 13310302 16395 16395
24489 18 56341892 16396 16396
24488 18 56339831 16397 16397
24487 18 56339800 16398 16398
33098 30 13380486 16399 16399
32071 28 34176955 16401 16401
32089 28 35005588 16402 16402
32166 28 39516419 16403 16403
31449 28 4191356 16405 16405
31450 28 4197098 16406 16406
31451 28 4201526 16407 16407
31452 28 4201603 16408 16408
31455 28 4305663 16409 16409
31392 28 2639707 16410 16410
31391 28 2639422 16411 16411
31390 28 2639313 16412 16412
31389 28 2637625 16416 16416
31388 28 2636977 16417 16417
31387 28 2636688 16418 16418
31386 28 2636556 16419 16419
31531 28 9028451 16422 16422
31532 28 9029539 16423 16423
31582 28 10155100 16424 16424
31584 28 10202752 16425 16425
31585 28 10207149 16426 16426
31593 28 10593877 16427 16427
31594 28 10593942 16428 16428
31595 28 10594613 16429 16429
31596 28 10595103 16432 16432
31597 28 10595851 16434 16434
31598 28 10595884 16435 16435
31599 28 10596738 16436 16436
31430 28 3813649 16437 16437
31967 28 29880608 16438 16438
31949 28 29441265 16439 16439
31953 28 29543543 16441 16441
31960 28 29715803 16442 16442
31961 28 29717668 16443 16443
31963 28 29747499 16445 16445
31964 28 29747851 16446 16446
31993 28 30778923 16447 16447
31977 28 30305809 16448 16448
31978 28 30306279 16449 16449
31982 28 30460247 16450 16450
31997 28 30990364 16451 16451
31999 28 31083707 16452 16452
32002 28 31110094 16454 16454
32015 28 31568844 16455 16455
32031 28 32212982 16456 16456
33161 30 18854245 16457 16457
32032 28 32233268 16458 16458
32033 28 32235257 16459 16459
32045 28 33010508 16460 16460
32044 28 33009495 16462 16462
32043 28 33009413 16463 16463
32115 28 35652525 16464 16464
32111 28 35602293 16465 16465
32097 28 35346533 16466 16466
32128 28 37260640 16468 16468
32127 28 37260638 16469 16469
32126 28 37255910 16470 16470
32134 28 37576768 16471 16471
32135 28 37576925 16472 16472
32136 28 37578241 16473 16473
29986 25 68087925 16474 16474
29855 25 60858204 16476 16476
29857 25 60881114 16478 16478
29858 25 60882355 16479 16479
29863 25 61104157 16482 16482
29874 25 61546382 16484 16484
29765 25 55731309 16487 16487
29764 25 55731064 16488 16488
29763 25 55730994 16489 16489
29762 25 55730602 16490 16490
29761 25 55729165 16491 16491
29758 25 55726174 16492 16492
29754 25 55543759 16493 16493
29752 25 55449883 16494 16494
29751 25 55448908 16495 16495
29748 25 55424496 16496 16496
29745 25 55185037 16497 16497
29743 25 55143790 16498 16498
29742 25 55143535 16499 16499
29741 25 55143372 16500 16500
29738 25 55109567 16502 16502
29737 25 55106632 16503 16503
29736 25 55106631 16504 16504
29735 25 55106097 16505 16505
29734 25 55105897 16506 16506
29733 25 55101330 16507 16507
29731 25 55096839 16508 16508
29727 25 55023544 16509 16509
29726 25 55019717 16510 16510
29725 25 55006783 16513 16513
29724 25 54997292 16514 16514
29721 25 54965191 16516 16516
29720 25 54964817 16517 16517
29717 25 54941174 16518 16518
29695 25 52753276 16519 16519
25213 19 45596353 16520 16520
29697 25 52844322 16521 16521
29698 25 52845147 16524 16524
29699 25 52845161 16525 16525
29657 25 49852344 16526 16526
29653 25 49541135 16527 16527
29651 25 49513026 16528 16528
29650 25 49511876 16529 16529
29647 25 49404323 16530 16530
29646 25 49404162 16531 16531
29645 25 49403875 16532 16532
29644 25 49403815 16533 16533
29641 25 49379599 16535 16535
29640 25 49378387 16536 16536
29639 25 49377877 16537 16537
9863 7 59320902 16538 16538
29635 25 49022878 16540 16540
29327 25 21530819 16541 16541
29326 25 21520896 16543 16543
29325 25 21520871 16544 16544
33018 30 6742424 16547 16547
29324 25 21520234 16549 16549
29323 25 21520196 16550 16550
29322 25 21520058 16551 16551
29321 25 21520028 16552 16552
29320 25 21520025 16553 16553
29319 25 21519660 16556 16556
29318 25 21519501 16558 16558
29317 25 21519148 16560 16560
33019 30 6743948 16562 16562
29316 25 21518916 16563 16563
29315 25 21518398 16564 16564
29314 25 21517230 16569 16569
29313 25 21517211 16570 16570
29312 25 21516797 16571 16571
29311 25 21516305 16572 16572
29310 25 21516209 16573 16573
29309 25 21515906 16574 16574
29308 25 21515627 16575 16575
29255 25 18218507 16576 16576
29251 25 18178589 16580 16580
29249 25 18159829 16581 16581
29248 25 18035962 16582 16582
29247 25 18035669 16583 16583
29246 25 18032871 16584 16584
29245 25 18032501 16585 16585
28948 25 2479644 16587 16587
29060 25 6831650 16589 16589
29059 25 6825253 16590 16590
29058 25 6825161 16591 16591
29057 25 6821349 16592 16592
29050 25 6765052 16593 16593
29048 25 6763231 16600 16600
29047 25 6762256 16603 16603
29046 25 6762146 16604 16604
29045 25 6762132 16605 16605
33030 30 8560140 16606 16606
29044 25 6761425 16607 16607
29043 25 6760893 16608 16608
29042 25 6760884 16609 16609
29041 25 6760407 16610 16610
29040 25 6760406 16611 16611
29123 25 13214012 16615 16615
29125 25 13227601 16616 16616
29292 25 21017023 16617 16617
4461 4 9092957 16618 16618
29440 25 26312352 16619 16619
29442 25 26313538 16620 16620
29297 25 21125393 16621 16621
29296 25 21123899 16622 16622
29295 25 21123848 16623 16623
29473 25 28675820 16624 16624
29472 25 28674746 16625 16625
29471 25 28674639 16626 16626
33066 30 11500848 16630 16630
29466 25 28300468 16631 16631
29463 25 28170243 16635 16635
29457 25 28008482 16636 16636
29456 25 28006767 16637 16637
29965 25 66451031 16638 16638
29964 25 66450897 16639 16639
29963 25 66450844 16642 16642
29962 25 66450436 16643 16643
29961 25 66449064 16644 16644
29169 25 13575859 16645 16645
29168 25 13575637 16646 16646
29167 25 13575579 16647 16647
29166 25 13575513 16648 16648
29165 25 13575281 16649 16649
29164 25 13575116 16650 16650
29163 25 13574837 16652 16652
29162 25 13574744 16653 16653
29161 25 13574717 16654 16654
29160 25 13574674 16655 16655
29159 25 13574516 16656 16656
29158 25 13574515 16657 16657
29157 25 13574314 16658 16658
29156 25 13574248 16659 16659
29155 25 13574243 16660 16660
29154 25 13573286 16661 16661
29153 25 13573026 16662 16662
29152 25 13572823 16663 16663
29151 25 13571611 16665 16665
29147 25 13535850 16666 16666
29146 25 13535747 16667 16667
29145 25 13535673 16668 16668
29144 25 13535630 16669 16669
29143 25 13535591 16670 16670
29142 25 13535582 16671 16671
29141 25 13535557 16672 16672
29140 25 13534979 16673 16673
29134 25 13504020 16674 16674
29133 25 13500074 16675 16675
29132 25 13498339 16677 16677
29948 25 65866945 16678 16678
29949 25 65866946 16679 16679
29950 25 65867351 16680 16680
29951 25 65867371 16681 16681
29952 25 65867869 16682 16682
29953 25 65867906 16683 16683
29954 25 65867998 16684 16684
29955 25 65868170 16685 16685
29956 25 65873297 16686 16686
29768 25 55897266 16687 16687
29769 25 55897559 16688 16688
29770 25 55897768 16689 16689
29771 25 55897802 16690 16690
29775 25 56106911 16693 16693
29776 25 56107555 16694 16694
29777 25 56114651 16695 16695
29778 25 56120006 16696 16696
29779 25 56120529 16697 16697
29788 25 56581764 16698 16698
29793 25 56733201 16699 16699
29794 25 56733204 16700 16700
29796 25 56743885 16702 16702
29797 25 56744046 16703 16703
33123 30 15186216 16707 16707
33124 30 15186262 16708 16708
29798 25 56744450 16710 16710
29799 25 56744586 16711 16711
29800 25 56744626 16712 16712
29801 25 56744935 16714 16714
33125 30 15186875 16715 16715
29802 25 56745024 16716 16716
29803 25 56745798 16719 16719
29804 25 56746708 16720 16720
29806 25 56750567 16721 16721
29515 25 33200252 16723 16723
29514 25 33200218 16724 16724
29513 25 33200217 16725 16725
29512 25 33200058 16726 16726
29510 25 33196762 16727 16727
29509 25 33196750 16728 16728
29508 25 33195477 16729 16729
30002 25 69410616 16730 16730
30005 25 69479854 16731 16731
30006 25 69485237 16732 16732
30007 25 69486781 16733 16733
30008 25 69486839 16734 16734
30009 25 69486875 16735 16735
30010 25 69486935 16736 16736
30012 25 69523873 16737 16737
30013 25 69526548 16738 16738
30014 25 69527046 16739 16739
29616 25 46047833 16740 16740
29617 25 46047958 16741 16741
29618 25 46048179 16742 16742
29619 25 46086800 16743 16743
29623 25 46994822 16744 16744
29627 25 47470878 16745 16745
29628 25 47473278 16746 16746
30081 25 75353037 16748 16748
30079 25 75195119 16749 16749
30078 25 75194404 16750 16750
30077 25 75189488 16752 16752
29833 25 59384780 16753 16753
29568 25 38451171 16754 16754
29562 25 36387842 16755 16755
29267 25 19910444 16756 16756
29558 25 36263224 16757 16757
29552 25 36183924 16759 16759
29551 25 36183631 16761 16761
29550 25 36182568 16762 16762
29542 25 35667198 16763 16763
29541 25 35666083 16764 16764
29815 25 57801091 16765 16765
29587 25 43789228 16766 16766
29596 25 43931002 16767 16767
29597 25 43933250 16768 16768
29598 25 43933251 16769 16769
29599 25 43933927 16770 16770
29602 25 43946106 16771 16771
29603 25 43948198 16772 16772
29604 25 43948348 16773 16773
29399 25 25391687 16774 16774
29401 25 25403416 16775 16775
29402 25 25403427 16776 16776
29403 25 25403461 16777 16777
29404 25 25403632 16779 16779
29405 25 25403655 16780 16780
29406 25 25412869 16781 16781
29407 25 25415243 16782 16782
29408 25 25415349 16783 16783
29409 25 25416022 16784 16784
29410 25 25416751 16785 16785
29418 25 25790070 16787 16787
29419 25 25790082 16788 16788
29420 25 25790323 16789 16789
29427 25 26025548 16790 16790
29428 25 26025603 16791 16791
29431 25 26036279 16792 16792
33251 30 31711117 16793 16793
29435 25 26102465 16794 16794
29436 25 26102846 16795 16795
29437 25 26124832 16796 16796
29438 25 26124899 16797 16797
29849 25 60562475 16798 16798
29848 25 60562417 16799 16799
29847 25 60562411 16800 16800
29846 25 60562225 16801 16801
29845 25 60560872 16802 16802
4283 3 84721329 16803 16803
4284 3 84721482 16804 16804
4285 3 84721516 16807 16807
4286 3 84721702 16808 16808
4287 3 84721853 16809 16809
4288 3 84721868 16810 16810
4289 3 84721891 16811 16811
4290 3 84722161 16812 16812
4215 3 78207253 16813 16813
4130 3 74646320 16815 16815
4129 3 74645697 16816 16816
4128 3 74645548 16817 16817
4126 3 74604339 16819 16819
4000 3 68271053 16822 16822
4008 3 68532351 16823 16823
3881 3 61937977 16824 16824
3882 3 61938104 16825 16825
3883 3 61942915 16826 16826
3886 3 61975131 16827 16827
3887 3 61975438 16828 16828
3864 3 59877731 16829 16829
3865 3 59878679 16831 16831
3866 3 59879399 16832 16832
3867 3 59880978 16833 16833
3805 3 58293812 16834 16834
3806 3 58294164 16835 16835
3807 3 58294165 16836 16836
3808 3 58294205 16837 16837
3809 3 58294524 16838 16838
3810 3 58295084 16839 16839
3811 3 58295141 16840 16840
3812 3 58296867 16841 16841
3813 3 58297926 16842 16842
3770 3 54677652 16847 16847
3769 3 54676421 16848 16848
3766 3 54645295 16849 16849
3765 3 54645269 16850 16850
3764 3 54644837 16851 16851
3763 3 54644736 16852 16852
3762 3 54644572 16853 16853
3759 3 54264632 16854 16854
3758 3 54254333 16855 16855
3757 3 54254313 16856 16856
3754 3 54056622 16857 16857
3663 3 50394866 16860 16860
3664 3 50395366 16861 16861
3671 3 50991583 16862 16862
3690 3 51798455 16863 16863
3692 3 51799493 16864 16864
3694 3 51800157 16865 16865
3697 3 51803511 16866 16866
3698 3 51803536 16867 16867
3701 3 52177875 16869 16869
3702 3 52177919 16870 16870
3703 3 52178283 16871 16871
3712 3 52524042 16872 16872
3713 3 52524653 16873 16873
3714 3 52524794 16874 16874
3718 3 52695014 16875 16875
3607 3 45435639 16876 16876
3605 3 45428718 16877 16877
3604 3 45428029 16878 16878
3602 3 45389760 16879 16879
3601 3 45389673 16880 16880
3600 3 45389662 16881 16881
3599 3 45389502 16882 16882
3598 3 45389328 16883 16883
3597 3 45382694 16884 16884
3596 3 45382470 16885 16885
3595 3 45382169 16886 16886
3594 3 45381735 16887 16887
3593 3 45381552 16888 16888
3591 3 45344573 16889 16889
3588 3 45096599 16891 16891
3587 3 45094717 16899 16899
3586 3 45093677 16900 16900
3585 3 45093149 16901 16901
3583 3 45090756 16902 16902
3569 3 44930576 16903 16903
3613 3 45550386 16904 16904
3563 3 42781480 16905 16905
3561 3 42770875 16906 16906
1937 2 25984944 16907 16907
1932 2 25621569 16908 16908
1931 2 25621323 16909 16909
1930 2 25619921 16911 16911
1929 2 25619895 16912 16912
1928 2 25619474 16913 16913
1927 2 25619473 16914 16914
1926 2 25618617 16915 16915
1925 2 25618601 16916 16916
3384 3 30249152 16917 16917
3389 3 30614711 16919 16919
3390 3 30614790 16920 16920
3391 3 30614852 16921 16921
3392 3 30614984 16922 16922
3393 3 30615883 16923 16923
3395 3 30648677 16924 16924
3412 3 31711679 16927 16927
3371 3 29804983 16930 16930
3370 3 29804937 16931 16931
3367 3 29658349 16932 16932
3364 3 29429493 16933 16933
3362 3 29414917 16934 16934
3359 3 29252506 16935 16935
3350 3 29138441 16936 16936
3340 3 29115780 16937 16937
3336 3 28942835 16938 16938
3494 3 35650192 16939 16939
3495 3 35650304 16940 16940
3496 3 35651166 16941 16941
3497 3 35651394 16942 16942
3498 3 35651700 16943 16943
3499 3 35652142 16944 16944
3500 3 35653189 16945 16945
3501 3 35653735 16946 16946
3503 3 35654724 16947 16947
3505 3 35654914 16948 16948
3506 3 35657920 16949 16949
3509 3 35984515 16950 16950
33118 30 14873949 16951 16951
3511 3 36064015 16952 16952
3518 3 36517107 16954 16954
3519 3 36517385 16955 16955
25433 20 1593540 16956 16956
25435 20 1598973 16957 16957
25438 20 1602942 16960 16960
25442 20 1635184 16963 16963
25444 20 1644372 16964 16964
25445 20 1644993 16965 16965
25453 20 1984129 16966 16966
33137 30 16918739 16969 16969
25455 20 2342982 16971 16971
25456 20 2357843 16975 16975
3429 3 32569286 16976 16976
3428 3 32567680 16977 16977
3427 3 32566682 16980 16980
3426 3 32566218 16982 16982
3425 3 32565933 16983 16983
3424 3 32565290 16984 16984
3253 3 25695542 16986 16986
3239 3 25089918 16987 16987
3238 3 25089673 16988 16988
3237 3 25089364 16989 16989
3236 3 25080972 16990 16990
3235 3 25080872 16991 16991
3224 3 24936273 16992 16992
3221 3 24839661 16993 16993
3217 3 24567065 16995 16995
3213 3 24565067 16997 16997
3211 3 24481492 16998 16998
3210 3 24481380 16999 16999
3099 3 17321897 17000 17000
3100 3 17321933 17001 17001
3101 3 17322698 17002 17002
3102 3 17322962 17003 17003
3086 3 16641196 17004 17004
3025 3 14736477 17005 17005
3021 3 14726531 17007 17007
3020 3 14726095 17008 17008
2996 3 13889155 17009 17009
4258 3 82705610 17011 17011
4257 3 82704349 17012 17012
4216 3 78211623 17013 17013
4212 3 77984684 17015 17015
4211 3 77981067 17016 17016
4210 3 77977628 17017 17017
4209 3 77974546 17018 17018
4208 3 77972055 17019 17019
4207 3 77971900 17020 17020
4206 3 77971710 17021 17021
4204 3 77971114 17022 17022
4203 3 77971106 17023 17023
4146 3 75970127 17025 17025
4151 3 76063398 17026 17026
4152 3 76080351 17027 17027
4153 3 76080654 17028 17028
4156 3 76129967 17029 17029
4157 3 76130096 17030 17030
4159 3 76155341 17031 17031
4162 3 76162113 17032 17032
4164 3 76196747 17033 17033
4165 3 76197422 17034 17034
4166 3 76202265 17035 17035
4167 3 76202699 17036 17036
4170 3 76244284 17039 17039
4171 3 76244641 17040 17040
4172 3 76244649 17041 17041
4173 3 76244682 17042 17042
4175 3 76244777 17043 17043
4176 3 76244812 17044 17044
4177 3 76244856 17045 17045
4113 3 73354822 17046 17046
4112 3 73354518 17047 17047
4111 3 73354517 17048 17048
4110 3 73354272 17049 17049
4109 3 73346163 17050 17050
4108 3 73346071 17051 17051
4107 3 73345765 17052 17052
4106 3 73345727 17053 17053
3492 3 34947355 17054 17054
3490 3 34932211 17055 17055
20449 15 60903499 17057 17057
3666 3 50400016 17058 17058
19017 14 51014464 17059 17059
19015 14 51011812 17060 17060
4017 3 69491218 17061 17061
4019 3 69491429 17062 17062
4020 3 69491959 17063 17063
4022 3 69780068 17064 17064
4023 3 69780070 17065 17065
33219 30 26046211 17066 17066
3203 3 23597403 17068 17068
3202 3 23596772 17069 17069
3198 3 23564691 17070 17070
3440 3 32860198 17071 17071
3325 3 28179832 17072 17072
3327 3 28189715 17073 17073
3328 3 28189732 17074 17074
3330 3 28453150 17075 17075
3558 3 41868948 17078 17078
3123 3 18158676 17079 17079
3124 3 18159901 17080 17080
3126 3 18327971 17081 17081
3127 3 18328970 17082 17082
3128 3 18328984 17083 17083
3803 3 57840879 17085 17085
3801 3 57807326 17087 17087
4482 4 10306236 17088 17088
4481 4 10305990 17089 17089
4480 4 10305984 17090 17090
4479 4 10304934 17093 17093
4483 4 10364057 17096 17096
4484 4 10372396 17097 17097
4485 4 10373913 17098 17098
4486 4 10374336 17099 17099
4487 4 10397482 17101 17101
4488 4 10398267 17102 17102
4489 4 10398381 17103 17103
4492 4 10405782 17105 17105
4493 4 10405783 17106 17106
4494 4 10405808 17107 17107
4495 4 10406660 17108 17108
4496 4 10406697 17109 17109
4497 4 10410955 17110 17110
4539 4 10722248 17112 17112
4476 4 10122744 17114 17114
4475 4 10115064 17115 17115
4474 4 10114889 17116 17116
4576 4 14093538 17117 17117
4577 4 14093567 17118 17118
4638 4 17530315 17119 17119
4628 4 17110329 17123 17123
4627 4 17109696 17124 17124
4626 4 17107912 17125 17125
4610 4 16098203 17128 17128
4607 4 16094906 17129 17129
4748 4 23883398 17130 17130
4745 4 23789299 17131 17131
4744 4 23789293 17132 17132
4741 4 23789059 17133 17133
4740 4 23788993 17134 17134
4773 4 25320888 17135 17135
4778 4 25657016 17136 17136
4779 4 25658533 17137 17137
4780 4 25658566 17138 17138
4784 4 25726608 17141 17141
4786 4 25732680 17142 17142
4787 4 25734191 17143 17143
4792 4 25934012 17144 17144
4793 4 25934086 17145 17145
4794 4 25934104 17146 17146
4795 4 25934122 17148 17148
4796 4 25934457 17149 17149
4797 4 25934476 17150 17150
4798 4 25934504 17151 17151
4801 4 26004549 17153 17153
4863 4 32454192 17154 17154
4862 4 32454014 17155 17155
4848 4 31486580 17156 17156
4847 4 31479426 17157 17157
4846 4 31478566 17158 17158
4845 4 31474124 17159 17159
4844 4 31473448 17160 17160
4841 4 31449345 17162 17162
4840 4 31448123 17164 17164
4839 4 31447696 17165 17165
4834 4 31137073 17166 17166
4808 4 27633519 17167 17167
4812 4 28658783 17168 17168
4814 4 28781257 17169 17169
4815 4 28781317 17170 17170
4816 4 28783212 17171 17171
4817 4 28788655 17172 17172
4819 4 28790858 17173 17173
10159 7 77404003 17174 17174
10158 7 77401454 17175 17175
10157 7 77401453 17176 17176
5030 4 52290971 17177 17177
5031 4 52294965 17178 17178
5032 4 52294975 17179 17179
5033 4 52295267 17180 17180
5034 4 52295653 17181 17181
5035 4 52352912 17182 17182
5036 4 52356516 17183 17183
5047 4 53397569 17184 17184
5048 4 53398735 17185 17185
5049 4 53399217 17186 17186
5053 4 53540985 17187 17187
5054 4 53554533 17188 17188
5055 4 53554786 17190 17190
5056 4 53555787 17191 17191
5058 4 53626024 17192 17192
28458 24 9580298 17194 17194
28459 24 9580897 17195 17195
28463 24 9705589 17196 17196
28464 24 9705816 17197 17197
28467 24 9767645 17198 17198
4926 4 39965378 17199 17199
4923 4 39808515 17200 17200
4918 4 39375404 17201 17201
4877 4 33378564 17204 17204
4876 4 33351897 17205 17205
4874 4 33332944 17206 17206
4871 4 33304008 17208 17208
4868 4 33230601 17209 17209
4867 4 33222202 17210 17210
5454 4 70701322 17211 17211
5453 4 70701173 17212 17212
5452 4 70691112 17215 17215
5428 4 69004650 17218 17218
17949 13 39987495 17219 17219
17948 13 39970955 17220 17220
17947 13 39970384 17221 17221
5431 4 69174220 17223 17223
5430 4 69173750 17224 17224
5429 4 69173726 17225 17225
5459 4 71860650 17226 17226
5460 4 71861482 17227 17227
5461 4 71865830 17228 17228
5469 4 72095525 17229 17229
5470 4 72096065 17230 17230
5471 4 72096194 17231 17231
5472 4 72102295 17232 17232
5473 4 72107551 17233 17233
5474 4 72108393 17234 17234
5475 4 72108612 17235 17235
5476 4 72109944 17236 17236
5477 4 72116885 17237 17237
5478 4 72116987 17238 17238
5479 4 72117183 17239 17239
5480 4 72117331 17242 17242
5481 4 72117503 17243 17243
5482 4 72117822 17244 17244
5676 5 334180 17245 17245
5675 5 334037 17246 17246
5566 4 79330715 17247 17247
5552 4 79069732 17249 17249
28105 23 33697185 17251 17251
28103 23 33693792 17252 17252
5317 4 65209601 17253 17253
5315 4 65208664 17254 17254
5314 4 65208321 17255 17255
5312 4 65208025 17256 17256
5308 4 65036638 17257 17257
5307 4 65036427 17258 17258
5299 4 65032947 17259 17259
5289 4 64397690 17261 17261
5288 4 64395640 17262 17262
5286 4 64262537 17263 17263
5284 4 64183717 17264 17264
5283 4 64183010 17266 17266
5282 4 64182392 17267 17267
5281 4 64181529 17268 17268
5280 4 64180655 17269 17269
5273 4 63932400 17270 17270
5265 4 63283983 17271 17271
5264 4 63283823 17272 17272
5263 4 63283468 17273 17273
5262 4 63283334 17275 17275
4547 4 11388160 17279 17279
4548 4 11388999 17280 17280
4573 4 13939425 17281 17281
4571 4 13934975 17282 17282
4570 4 13934223 17283 17283
4568 4 13910090 17284 17284
5228 4 61237112 17286 17286
5225 4 61222692 17289 17289
5219 4 61118594 17290 17290
5218 4 61118482 17291 17291
5196 4 59739072 17293 17293
5193 4 59387743 17294 17294
5192 4 59387462 17295 17295
5191 4 59386340 17296 17296
5187 4 59223836 17297 17297
5186 4 59223826 17298 17298
5183 4 59223575 17299 17299
5182 4 59223542 17300 17300
5181 4 59223396 17301 17301
5180 4 59223371 17302 17302
5178 4 59223121 17303 17303
5177 4 59223061 17304 17304
5176 4 59222044 17305 17305
5173 4 59128917 17306 17306
5170 4 59076020 17309 17309
5169 4 58834289 17310 17310
5159 4 58497263 17311 17311
5158 4 58489397 17312 17312
5157 4 58489100 17313 17313
5156 4 58488628 17314 17314
5153 4 58357382 17315 17315
5152 4 58356910 17316 17316
5151 4 58356446 17317 17317
5149 4 58342480 17318 17318
5147 4 58330416 17319 17319
5143 4 58295615 17320 17320
5141 4 58287038 17321 17321
5140 4 57810352 17323 17323
5137 4 57734963 17325 17325
5136 4 57734729 17326 17326
5094 4 55632552 17328 17328
5086 4 55336043 17329 17329
4654 4 19910024 17332 17332
4655 4 19910401 17334 17334
4656 4 19910462 17335 17335
4657 4 19912620 17337 17337
4659 4 19931268 17339 17339
4660 4 19936608 17342 17342
4713 4 23127016 17343 17343
4709 4 23115457 17344 17344
4708 4 23115313 17345 17345
5130 4 57341704 17346 17346
5127 4 57206482 17347 17347
5125 4 57203746 17349 17349
5124 4 57200606 17350 17350
5122 4 57199624 17351 17351
5119 4 57194725 17352 17352
5118 4 57194643 17353 17353
5117 4 57190270 17354 17354
5113 4 56958666 17356 17356
5112 4 56958159 17357 17357
5107 4 56664943 17358 17358
5106 4 56664871 17359 17359
5105 4 56662918 17361 17361
5104 4 56662591 17362 17362
4645 4 18974898 17363 17363
4646 4 18992735 17364 17364
4690 4 22243410 17365 17365
4689 4 22243392 17366 17366
4688 4 22243373 17367 17367
4687 4 22243355 17368 17368
4686 4 22241500 17369 17369
4685 4 22240570 17370 17370
4680 4 22009620 17371 17371
4679 4 22009615 17372 17372
4676 4 21991162 17373 17373
4674 4 21977490 17374 17374
4673 4 21975636 17375 17375
4672 4 21975270 17376 17376
4670 4 21732112 17377 17377
4592 4 15349237 17378 17378
4597 4 15655458 17379 17379
4599 4 15696806 17380 17380
5511 4 75357490 17381 17381
5505 4 75279410 17382 17382
5504 4 75279397 17383 17383
4559 4 12995943 17384 17384
5400 4 68307382 17385 17385
5404 4 68361536 17387 17387
4760 4 24520830 17388 17388
4453 4 7635690 17389 17389
4449 4 7442947 17390 17390
4433 4 6577758 17393 17393
4434 4 6579465 17394 17394
4435 4 6655123 17395 17395
4436 4 6655783 17396 17396
4437 4 6655998 17397 17397
4438 4 6656252 17398 17398
4411 4 5699724 17399 17399
4413 4 5767613 17400 17400
4414 4 5767951 17401 17401
4415 4 5769107 17402 17402
4416 4 5770115 17403 17403
33303 30 44652698 17404 17404
4417 4 5801755 17405 17405
4420 4 5848670 17406 17406
4393 4 4115619 17407 17407
5750 5 6398757 17408 17408
5749 5 6398721 17409 17409
5748 5 6398688 17410 17410
5747 5 6389444 17411 17411
5746 5 6388202 17412 17412
5745 5 6388194 17413 17413
5744 5 6388126 17415 17415
5762 5 6919576 17416 17416
5763 5 6919835 17417 17417
5764 5 6935656 17424 17424
32953 30 715523 17425 17425
32954 30 715749 17426 17426
5780 5 7479883 17428 17428
18558 14 19913779 17429 17429
18554 14 19797505 17430 17430
18553 14 19797463 17431 17431
5954 5 14307209 17432 17432
5955 5 14308518 17433 17433
5957 5 14325683 17435 17435
5943 5 14063373 17437 17437
5928 5 13912994 17438 17438
5930 5 13914131 17439 17439
5931 5 13916031 17440 17440
5932 5 13916791 17441 17441
5935 5 13954505 17444 17444
5936 5 13954506 17445 17445
5937 5 13960460 17446 17446
5938 5 13960982 17447 17447
6118 5 21292497 17448 17448
6116 5 21281702 17449 17449
6079 5 20531611 17450 17450
6081 5 20554732 17451 17451
6082 5 20556571 17452 17452
6083 5 20557066 17453 17453
6086 5 20589417 17454 17454
6088 5 20605793 17455 17455
6091 5 20664186 17456 17456
6092 5 20664244 17457 17457
6093 5 20664526 17459 17459
6094 5 20664606 17460 17460
6097 5 20694637 17461 17461
6098 5 20694795 17462 17462
6099 5 20694995 17463 17463
6100 5 20695020 17464 17464
6101 5 20705719 17465 17465
6105 5 20886621 17466 17466
6106 5 20913640 17468 17468
6107 5 20913773 17469 17469
6108 5 20913908 17470 17470
6109 5 20913922 17471 17471
6110 5 20914244 17473 17473
6111 5 20915097 17477 17477
6112 5 20915108 17478 17478
6113 5 20916139 17479 17479
6114 5 20916935 17480 17480
6189 5 26163459 17481 17481
6188 5 26163178 17483 17483
6184 5 25975862 17484 17484
6181 5 25910612 17486 17486
6180 5 25909612 17487 17487
6175 5 25722581 17488 17488
6174 5 25720042 17489 17489
6173 5 25672849 17490 17490
6168 5 25637650 17491 17491
6164 5 25498279 17492 17492
6163 5 25498264 17493 17493
6160 5 25271538 17495 17495
6159 5 25266982 17496 17496
6158 5 25266271 17497 17497
6157 5 24970074 17498 17498
6154 5 24883243 17502 17502
6153 5 24883015 17504 17504
6152 5 24882242 17505 17505
6151 5 24880383 17506 17506
6149 5 24880143 17507 17507
31876 28 26993609 17508 17508
6143 5 23662605 17509 17509
6894 5 56278406 17512 17512
6903 5 56430063 17515 17515
6904 5 56430261 17516 17516
6908 5 56629321 17517 17517
6907 5 56625784 17518 17518
6915 5 56784098 17519 17519
6707 5 50552542 17521 17521
6708 5 50555297 17522 17522
6710 5 50560833 17523 17523
6711 5 50561581 17524 17524
6712 5 50565174 17525 17525
6713 5 50565289 17526 17526
6715 5 50565686 17527 17527
6716 5 50565701 17528 17528
6717 5 50565866 17529 17529
6718 5 50566154 17530 17530
6719 5 50566430 17531 17531
6720 5 50566522 17532 17532
6727 5 50734075 17533 17533
6294 5 32480121 17534 17534
6295 5 32480312 17535 17535
6299 5 32503503 17536 17536
6301 5 32636870 17537 17537
6302 5 32653235 17538 17538
6305 5 32722582 17539 17539
6315 5 32823193 17541 17541
6316 5 32832084 17542 17542
6320 5 32870952 17543 17543
33028 30 8252650 17544 17544
6326 5 33077542 17545 17545
6327 5 33077903 17546 17546
6328 5 33077923 17547 17547
6329 5 33078201 17548 17548
6330 5 33078492 17549 17549
6331 5 33078744 17550 17550
6332 5 33079264 17551 17551
6333 5 33079266 17552 17552
6334 5 33079312 17553 17553
6335 5 33079655 17554 17554
6336 5 33079675 17555 17555
6337 5 33079740 17556 17556
6338 5 33079916 17557 17557
6339 5 33080408 17558 17558
6340 5 33105083 17559 17559
6343 5 33333005 17560 17560
6344 5 33336134 17561 17561
6345 5 33336866 17562 17562
6346 5 33336877 17563 17563
6348 5 33380551 17564 17564
6351 5 33686472 17565 17565
6356 5 33822557 17566 17566
6359 5 33868259 17569 17569
6360 5 33870100 17570 17570
6363 5 33897029 17571 17571
6364 5 33897107 17572 17572
6373 5 34313589 17573 17573
6374 5 34313865 17574 17574
6288 5 32168375 17575 17575
6289 5 32251822 17576 17576
6803 5 53549879 17577 17577
6802 5 53547681 17578 17578
6801 5 53538844 17579 17579
6797 5 53524355 17580 17580
6795 5 53523914 17581 17581
6792 5 53437232 17583 17583
6790 5 53355533 17584 17584
6780 5 53099362 17585 17585
6779 5 53099205 17586 17586
6777 5 53098562 17587 17587
6776 5 53098519 17588 17588
6775 5 53097233 17589 17589
6769 5 52965262 17590 17590
6767 5 52615497 17591 17591
6766 5 52615287 17592 17592
31702 28 13852145 17593 17593
31703 28 13854547 17596 17596
31704 28 13854778 17597 17597
31705 28 13854876 17598 17598
31708 28 13864056 17599 17599
31709 28 13874175 17600 17600
31712 28 14276397 17601 17601
31715 28 14289977 17602 17602
31717 28 14609030 17606 17606
6689 5 48628808 17608 17608
6688 5 48625635 17609 17609
6687 5 48623543 17610 17610
6686 5 48622895 17611 17611
6682 5 48528639 17617 17617
6681 5 48528602 17618 17618
6680 5 48527327 17619 17619
31697 28 13587323 17620 17620
31691 28 13126597 17621 17621
31690 28 13124348 17622 17622
31688 28 13122239 17623 17623
6665 5 47589050 17624 17624
6669 5 47741783 17625 17625
6670 5 47741785 17626 17626
6671 5 47741867 17627 17627
6672 5 47742003 17628 17628
6673 5 47742686 17629 17629
6674 5 47743011 17630 17630
6675 5 47743151 17631 17631
6209 5 27017357 17632 17632
6208 5 27017047 17633 17633
6207 5 27016969 17634 17634
6206 5 27016879 17635 17635
6205 5 27016759 17636 17636
6204 5 27015872 17637 17637
6203 5 27007996 17638 17638
7505 5 81669121 17639 17639
6493 5 37858282 17640 17640
6491 5 37808910 17641 17641
6490 5 37808678 17642 17642
6483 5 37569080 17643 17643
33142 30 17304209 17644 17644
6477 5 37456209 17646 17646
6476 5 37454410 17647 17647
6497 5 38063537 17648 17648
6498 5 38073432 17649 17649
6506 5 38461301 17650 17650
6510 5 38498785 17651 17651
28705 24 20784516 17652 17652
28704 24 20784496 17653 17653
28695 24 20545774 17656 17656
28694 24 20537311 17657 17657
28693 24 20537281 17658 17658
28692 24 20537252 17659 17659
28691 24 20537087 17660 17660
28690 24 20536915 17661 17661
33163 30 18932728 17663 17663
33164 30 18932941 17664 17664
7016 5 60078341 17665 17665
7018 5 60079000 17666 17666
7023 5 60169411 17667 17667
27555 22 37605241 17668 17668
7475 5 79461940 17669 17669
7471 5 79433108 17670 17670
7470 5 79432050 17671 17671
7468 5 79250653 17673 17673
7464 5 79116860 17674 17674
7457 5 79051237 17675 17675
7456 5 79051011 17676 17676
7447 5 78954476 17679 17679
7446 5 78954061 17680 17680
7445 5 78954060 17681 17681
7444 5 78953684 17682 17682
7443 5 78953629 17683 17683
7442 5 78952776 17684 17684
7441 5 78952662 17685 17685
7440 5 78949895 17687 17687
7438 5 78926633 17688 17688
7437 5 78926574 17689 17689
7249 5 69721267 17690 17690
7248 5 69720015 17691 17691
7236 5 69214711 17692 17692
7235 5 69214709 17693 17693
7211 5 68300640 17694 17694
7212 5 68300691 17695 17695
7213 5 68300769 17696 17696
7214 5 68337289 17698 17698
16903 12 71324237 17700 17700
16904 12 71334900 17702 17702
16905 12 71335021 17703 17703
16906 12 71337031 17704 17704
16907 12 71337033 17705 17705
6472 5 37353652 17706 17706
6471 5 37352895 17707 17707
6470 5 37352840 17709 17709
6469 5 37352023 17713 17713
6468 5 37351941 17714 17714
6467 5 37351504 17715 17715
6466 5 37350917 17716 17716
6465 5 37350892 17717 17717
6463 5 37328279 17718 17718
6462 5 37327967 17719 17719
6461 5 37327921 17720 17720
6452 5 37189877 17721 17721
6450 5 37179291 17722 17722
6449 5 37173655 17723 17723
6448 5 37168022 17724 17724
6444 5 37027074 17727 17727
6443 5 37026949 17728 17728
6442 5 37026931 17729 17729
6439 5 36789472 17731 17731
6438 5 36789383 17733 17733
6437 5 36782277 17734 17734
6436 5 36782057 17736 17736
6435 5 36775809 17737 17737
6433 5 36572223 17738 17738
6432 5 36571758 17739 17739
6429 5 36483074 17740 17740
6428 5 36482364 17741 17741
6425 5 36446546 17742 17742
6417 5 36388366 17743 17743
6415 5 36371113 17745 17745
6414 5 36370702 17746 17746
6413 5 36370681 17747 17747
6412 5 36370265 17748 17748
6410 5 36368459 17749 17749
6409 5 36368090 17750 17750
6408 5 36228268 17751 17751
6407 5 36227759 17752 17752
6406 5 36222762 17755 17755
6405 5 36187011 17756 17756
33194 30 23316381 17759 17759
7109 5 62555435 17760 17760
7112 5 62810295 17765 17765
7113 5 62810779 17766 17766
7114 5 62812147 17767 17767
7115 5 62812183 17768 17768
7116 5 62824088 17770 17770
7117 5 62824501 17771 17771
7124 5 62974483 17773 17773
7125 5 62975107 17774 17774
7296 5 70981452 17776 17776
7298 5 70984703 17777 17777
7299 5 70985687 17778 17778
7300 5 70986073 17779 17779
7301 5 70991177 17780 17780
7302 5 71100948 17781 17781
7304 5 71117319 17782 17782
7306 5 71149308 17783 17783
7307 5 71149401 17784 17784
7308 5 71149439 17785 17785
7309 5 71149736 17787 17787
7310 5 71150465 17789 17789
7217 5 68481876 17790 17790
1253 1 79691044 17791 17791
1252 1 79689715 17793 17793
1251 1 79688976 17794 17794
1249 1 79686703 17796 17796
1247 1 79643384 17798 17798
1246 1 79642834 17799 17799
1245 1 79641666 17800 17800
7378 5 75672097 17803 17803
7379 5 75682532 17804 17804
7380 5 75682622 17805 17805
7381 5 75685436 17807 17807
7382 5 75686317 17808 17808
7383 5 75686854 17809 17809
7384 5 75687147 17810 17810
7385 5 75687427 17811 17811
7389 5 75731214 17812 17812
7390 5 75737458 17813 17813
6066 5 19769936 17814 17814
6065 5 19769060 17815 17815
6061 5 19730482 17816 17816
6057 5 19621494 17817 17817
6054 5 19595201 17820 17820
6053 5 19595109 17821 17821
6052 5 19595081 17822 17822
6051 5 19584484 17824 17824
6050 5 19584117 17825 17825
6049 5 19583931 17826 17826
6540 5 39864650 17827 17827
6541 5 39866812 17829 17829
6542 5 39867207 17830 17830
6544 5 39901134 17833 17833
6545 5 39901478 17834 17834
6546 5 39901639 17835 17835
6547 5 39901725 17836 17836
6548 5 39902584 17837 17837
6549 5 39902653 17838 17838
6550 5 39902999 17839 17839
6600 5 42428074 17840 17840
6601 5 42438079 17841 17841
6602 5 42445800 17842 17842
6603 5 42446106 17843 17843
6604 5 42446150 17844 17844
6605 5 42446274 17845 17845
6606 5 42446346 17846 17846
5882 5 11751526 17847 17847
5879 5 11687016 17848 17848
5878 5 11686807 17849 17849
5877 5 11684805 17851 17851
5876 5 11684787 17852 17852
5875 5 11684193 17853 17853
5874 5 11684144 17854 17854
6613 5 42787554 17855 17855
6616 5 42998958 17856 17856
6385 5 35180972 17857 17857
6388 5 35190921 17858 17858
6389 5 35190924 17859 17859
6390 5 35191081 17860 17860
6391 5 35191187 17861 17861
7224 5 68930919 17862 17862
7225 5 68931708 17863 17863
7155 5 64192126 17864 17864
7154 5 64190086 17865 17865
7150 5 63696119 17866 17866
7149 5 63695356 17867 17867
7148 5 63695349 17868 17868
7147 5 63694428 17869 17869
7146 5 63694370 17870 17870
7145 5 63694146 17871 17871
7144 5 63694109 17872 17872
7143 5 63693964 17873 17873
7142 5 63693930 17874 17874
33249 30 30121960 17875 17875
7138 5 63673097 17876 17876
5896 5 12221309 17878 17878
5898 5 12245136 17879 17879
5917 5 13676397 17880 17880
5919 5 13681332 17881 17881
6660 5 46001040 17882 17882
6659 5 46000962 17883 17883
33263 30 33743212 17884 17884
7373 5 75633382 17885 17885
7372 5 75624067 17886 17886
7498 5 81384862 17887 17887
7499 5 81384979 17888 17888
33266 30 34217476 17889 17889
7415 5 77164174 17891 17891
7414 5 77162598 17895 17895
7413 5 77162181 17896 17896
6651 5 44934842 17897 17897
6652 5 44935578 17898 17898
6653 5 44935669 17899 17899
7403 5 76574955 17900 17900
7176 5 65719394 17901 17901
7169 5 65231101 17903 17903
7168 5 65231035 17904 17904
7326 5 71542542 17908 17908
7327 5 71542691 17909 17909
7328 5 71542713 17910 17910
7329 5 71542809 17911 17911
7330 5 71542873 17912 17912
7331 5 71542940 17913 17913
7332 5 71543303 17914 17914
7334 5 71543519 17915 17915
7012 5 59708166 17917 17917
7011 5 59707697 17918 17918
7006 5 59593112 17921 17921
7005 5 59591999 17922 17922
7003 5 59577414 17927 17927
7002 5 59572185 17928 17928
7001 5 59570473 17929 17929
6999 5 59236721 17930 17930
6732 5 51089244 17931 17931
6285 5 31289948 17933 17933
6284 5 31289830 17934 17934
6283 5 31289574 17935 17935
6282 5 31289572 17936 17936
6281 5 31289242 17937 17937
6280 5 31289068 17938 17938
6279 5 31289064 17939 17939
6278 5 31288854 17940 17940
6277 5 31288735 17942 17942
6276 5 31288693 17943 17943
6275 5 31288602 17944 17944
6274 5 31288561 17945 17945
6271 5 31209644 17946 17946
6270 5 31209639 17947 17947
6618 5 43063142 17948 17948
6621 5 43144724 17950 17950
6622 5 43144869 17952 17952
6623 5 43145052 17953 17953
6624 5 43145060 17954 17954
6625 5 43146344 17955 17955
6631 5 43517134 17956 17956
6632 5 43524284 17957 17957
6633 5 43524776 17958 17958
6635 5 43529629 17959 17959
6133 5 23073276 17960 17960
6955 5 57627925 17961 17961
6952 5 57594475 17962 17962
6949 5 57571425 17963 17963
6946 5 57417622 17964 17964
6944 5 57334001 17965 17965
6943 5 57333427 17967 17967
7349 5 73613493 17968 17968
7350 5 73614813 17969 17969
7352 5 73617969 17970 17970
7427 5 78061799 17971 17971
7428 5 78062294 17972 17972
7429 5 78063454 17973 17973
7430 5 78064777 17974 17974
5993 5 16426911 17975 17975
6573 5 41648282 17977 17977
6575 5 41706424 17978 17978
6577 5 41791203 17979 17979
6582 5 41844436 17980 17980
6583 5 41845274 17981 17981
6584 5 41845297 17982 17982
6253 5 29710090 17989 17989
6252 5 29709721 17991 17991
6249 5 29442261 17992 17992
6248 5 29442258 17993 17993
6247 5 29442119 17994 17994
5866 5 11407942 17995 17995
5865 5 11407870 17996 17996
5863 5 11384978 17998 17998
5862 5 11384523 18000 18000
5861 5 11384125 18001 18001
5856 5 11197916 18003 18003
5854 5 11179359 18004 18004
6529 5 39330070 18008 18008
7591 5 85407989 18009 18009
7625 5 86372350 18010 18010
7626 5 86372556 18011 18011
7627 5 86373984 18012 18012
7628 5 86373990 18013 18013
7629 5 86374056 18014 18014
7630 5 86374161 18015 18015
7631 5 86374293 18016 18016
7632 5 86374623 18017 18017
7633 5 86375129 18018 18018
7634 5 86375189 18019 18019
7664 5 87073062 18020 18020
7770 6 4328970 18021 18021
7771 6 4328984 18022 18022
7772 6 4329017 18023 18023
7775 6 4355892 18024 18024
7776 6 4356555 18027 18027
7777 6 4356556 18028 18028
7866 6 9975280 18030 18030
7873 6 11627237 18032 18032
7874 6 11627400 18033 18033
7946 6 17177496 18034 18034
7952 6 17374823 18035 18035
7954 6 17438482 18036 18036
7956 6 17445645 18037 18037
7957 6 17445685 18038 18038
7963 6 17463114 18039 18039
7967 6 17528706 18042 18042
7969 6 17599542 18043 18043
7970 6 17599718 18044 18044
7979 6 18050228 18045 18045
7980 6 18050533 18046 18046
8015 6 19718679 18047 18047
8012 6 19460704 18049 18049
8011 6 19460336 18050 18050
8010 6 19460043 18051 18051
8009 6 19458545 18052 18052
8007 6 19429805 18053 18053
8006 6 19426040 18054 18054
7998 6 19345738 18055 18055
7995 6 19280154 18056 18056
7993 6 19128114 18057 18057
7991 6 19081470 18058 18058
1541 2 9270699 18059 18059
3135 3 18819742 18060 18060
3134 3 18819572 18061 18061
3133 3 18819182 18062 18062
3132 3 18818976 18063 18063
2583 2 68796280 18064 18064
2584 2 68796686 18065 18065
8058 6 22162321 18066 18066
8061 6 23116504 18067 18067
8063 6 23128520 18068 18068
8086 6 24320770 18069 18069
8088 6 24411626 18070 18070
8091 6 24495544 18071 18071
8092 6 24495545 18072 18072
8093 6 24495731 18073 18073
8114 6 25317175 18076 18076
8112 6 25225595 18077 18077
8111 6 25225110 18078 18078
8110 6 25224578 18079 18079
8108 6 25209616 18080 18080
8213 6 29367562 18081 18081
8273 6 32087014 18082 18082
12667 9 44120385 18083 18083
12664 9 44068919 18084 18084
12663 9 43981369 18085 18085
12661 9 43979624 18086 18086
8842 6 72498417 18088 18088
8843 6 72498434 18089 18089
8844 6 72498819 18091 18091
8383 6 38262514 18094 18094
8380 6 38259548 18095 18095
8378 6 38258210 18096 18096
8377 6 38257748 18097 18097
8793 6 68787994 18100 18100
8794 6 68800928 18101 18101
8799 6 69300128 18102 18102
8802 6 69401583 18103 18103
8807 6 69565063 18105 18105
8808 6 69565064 18106 18106
8537 6 53123817 18109 18109
8542 6 53203489 18111 18111
8543 6 53203843 18112 18112
8544 6 53204234 18113 18113
8545 6 53204250 18114 18114
8559 6 55334601 18115 18115
8560 6 55334742 18116 18116
8565 6 55353143 18118 18118
8566 6 55353492 18119 18119
8570 6 55646513 18120 18120
8571 6 55646700 18121 18121
8572 6 55646811 18122 18122
8581 6 56011955 18123 18123
8582 6 56012048 18124 18124
8583 6 56014305 18125 18125
33178 30 20746754 18128 18128
8590 6 56215861 18129 18129
8591 6 56222969 18130 18130
8592 6 56224035 18131 18131
8593 6 56225235 18132 18132
8597 6 57494870 18135 18135
8599 6 57578657 18136 18136
8602 6 57764261 18138 18138
8603 6 57764273 18139 18139
8610 6 57929176 18143 18143
7880 6 11917507 18144 18144
7881 6 11917923 18145 18145
7882 6 11918132 18147 18147
8635 6 59748800 18148 18148
8628 6 59051009 18149 18149
8627 6 59050517 18150 18150
8626 6 59050512 18151 18151
8625 6 59050432 18152 18152
33199 30 24399312 18154 18154
290 1 18357324 18155 18155
289 1 18356122 18156 18156
285 1 18130981 18157 18157
282 1 18122960 18158 18158
8862 6 74637266 18159 18159
8861 6 74637025 18160 18160
8860 6 74636449 18163 18163
8859 6 74635341 18166 18166
33206 30 25271655 18167 18167
33207 30 25279307 18168 18168
33211 30 25358209 18170 18170
8857 6 74509382 18171 18171
8856 6 74509346 18172 18172
33212 30 25593276 18175 18175
33213 30 25594164 18176 18176
33214 30 25602147 18178 18178
8865 6 74695821 18181 18181
8864 6 74695752 18182 18182
8863 6 74695484 18183 18183
33216 30 26026393 18185 18185
33217 30 26026825 18187 18187
7741 6 672745 18188 18188
7801 6 6474749 18190 18190
7802 6 6476511 18193 18193
7804 6 6485703 18194 18194
7805 6 6485889 18195 18195
7806 6 6489585 18196 18196
7832 6 7664016 18199 18199
8679 6 62896859 18202 18202
8682 6 62987174 18203 18203
8683 6 63056828 18204 18204
8684 6 63056837 18205 18205
8685 6 63060976 18206 18206
8686 6 63113209 18207 18207
8687 6 63123436 18208 18208
8695 6 63690991 18209 18209
8701 6 63789024 18210 18210
8708 6 63957173 18211 18211
8712 6 64086670 18212 18212
8713 6 64088324 18213 18213
8719 6 64288362 18214 18214
8720 6 64288699 18215 18215
8721 6 64289043 18216 18216
8675 6 61999079 18217 18217
8672 6 61847413 18218 18218
8668 6 61701306 18219 18219
8667 6 61666093 18220 18220
8663 6 61586208 18223 18223
8656 6 61348563 18224 18224
33247 30 29938212 18226 18226
8195 6 28690555 18227 18227
8176 6 28183914 18230 18230
8172 6 27757962 18231 18231
8164 6 27279653 18232 18232
8163 6 27279652 18233 18233
8161 6 27259800 18234 18234
8160 6 27259796 18235 18235
8156 6 27245772 18236 18236
8154 6 27236225 18237 18237
8153 6 27235879 18238 18238
8124 6 26369471 18239 18239
8125 6 26370132 18240 18240
8126 6 26374103 18241 18241
8132 6 26511612 18242 18242
8133 6 26512646 18243 18243
8143 6 26941060 18245 18245
8144 6 26941583 18246 18246
8145 6 26942866 18247 18247
8148 6 26970546 18248 18248
8514 6 51037467 18249 18249
8513 6 51036521 18250 18250
7900 6 15236595 18252 18252
7898 6 15063247 18253 18253
7897 6 14916030 18254 18254
7893 6 14577120 18255 18255
8327 6 35626006 18257 18257
7982 6 18430986 18258 18258
7983 6 18431055 18259 18259
8518 6 51695394 18260 18260
8517 6 51694896 18261 18261
7931 6 16054683 18263 18263
7933 6 16079719 18264 18264
7935 6 16225630 18265 18265
7936 6 16233548 18266 18266
7937 6 16234199 18267 18267
8198 6 28766920 18270 18270
8197 6 28766370 18271 18271
8424 6 44033582 18272 18272
8423 6 44032978 18273 18273
9035 7 6644349 18274 18274
9110 7 10973111 18276 18276
9112 7 10996914 18278 18278
9113 7 11030216 18280 18280
9090 7 9938282 18281 18281
9166 7 11999001 18282 18282
9168 7 12022471 18283 18283
9169 7 12023485 18284 18284
9170 7 12026179 18285 18285
9176 7 12209094 18286 18286
9177 7 12209148 18287 18287
9178 7 12209205 18288 18288
9179 7 12213061 18289 18289
9180 7 12213141 18290 18290
9181 7 12213723 18291 18291
9182 7 12213753 18292 18292
9183 7 12214110 18293 18293
9184 7 12214230 18294 18294
9209 7 15267706 18295 18295
9201 7 15060644 18296 18296
9197 7 14924535 18298 18298
9196 7 14921597 18299 18299
9195 7 14920968 18300 18300
9194 7 14920877 18301 18301
9204 7 15126404 18302 18302
9203 7 15125641 18303 18303
9202 7 15125485 18304 18304
9212 7 15561567 18305 18305
9217 7 16212462 18309 18309
9220 7 16218750 18312 18312
9221 7 16222609 18313 18313
9222 7 16222625 18314 18314
9224 7 16291454 18315 18315
9228 7 16467785 18316 18316
9274 7 19751775 18318 18318
9273 7 19750960 18321 18321
9272 7 19747395 18322 18322
9271 7 19746761 18323 18323
9269 7 19724259 18324 18324
9268 7 19700134 18325 18325
9294 7 22587116 18326 18326
9290 7 22462451 18328 18328
9289 7 22459465 18329 18329
9288 7 22459438 18330 18330
9363 7 30830354 18332 18332
9362 7 30830116 18333 18333
9361 7 30830115 18334 18334
9360 7 30829750 18335 18335
9359 7 30829437 18336 18336
9358 7 30829349 18337 18337
9357 7 30829022 18339 18339
9356 7 30828677 18340 18340
9355 7 30828558 18341 18341
9411 7 33389910 18342 18342
9410 7 33389832 18343 18343
9409 7 33388527 18344 18344
33038 30 8964357 18345 18345
9401 7 32894113 18346 18346
9400 7 32894103 18347 18347
9399 7 32860345 18349 18349
9398 7 32860291 18350 18350
9390 7 31924129 18351 18351
9389 7 31923912 18352 18352
9388 7 31923904 18353 18353
9387 7 31923826 18354 18354
9386 7 31923773 18355 18355
9385 7 31917792 18357 18357
9384 7 31913254 18358 18358
9382 7 31784755 18359 18359
9380 7 31783502 18360 18360
9379 7 31782936 18361 18361
9376 7 31753001 18362 18362
9375 7 31752473 18363 18363
9373 7 31703597 18364 18364
9372 7 31703416 18365 18365
9370 7 31551742 18366 18366
9369 7 31549273 18367 18367
9368 7 31539232 18368 18368
9367 7 31539210 18369 18369
9366 7 31537163 18371 18371
33061 30 11456579 18373 18373
18897 14 42449849 18374 18374
33062 30 11476139 18375 18375
33064 30 11490106 18376 18376
18896 14 42427832 18377 18377
18873 14 36006776 18378 18378
33069 30 11887301 18379 18379
33073 30 11948285 18380 18380
33074 30 11948421 18381 18381
18889 14 40783743 18382 18382
33081 30 12376787 18383 18383
18875 14 37844250 18386 18386
18876 14 37917276 18389 18389
33086 30 12692106 18390 18390
33088 30 12695288 18391 18391
33089 30 12695757 18392 18392
18879 14 38429742 18393 18393
9767 7 55166477 18395 18395
9768 7 55169655 18396 18396
9769 7 55169980 18397 18397
9776 7 55450934 18400 18400
9777 7 55478393 18401 18401
33116 30 14362606 18402 18402
9326 7 26256949 18403 18403
9325 7 26256826 18404 18404
9324 7 26248230 18405 18405
9323 7 26245728 18406 18406
9322 7 26244968 18407 18407
9320 7 26094785 18408 18408
9468 7 35931502 18409 18409
9469 7 35935408 18410 18410
9470 7 35935741 18411 18411
9471 7 35946704 18412 18412
10068 7 70885419 18415 18415
10067 7 70885073 18416 18416
10066 7 70884542 18417 18417
10065 7 70884523 18418 18418
10064 7 70883934 18419 18419
9544 7 40644853 18421 18421
9543 7 40643143 18422 18422
9540 7 40512579 18423 18423
9539 7 40512097 18424 18424
9538 7 40490236 18425 18425
9533 7 40255082 18426 18426
9532 7 40252620 18427 18427
9531 7 40251328 18428 18428
9530 7 40248764 18429 18429
9524 7 39442931 18430 18430
9519 7 39151736 18431 18431
9518 7 39150756 18432 18432
9497 7 38982994 18433 18433
9601 7 47051230 18434 18434
9600 7 47051228 18435 18435
9596 7 46667391 18437 18437
9587 7 45131908 18438 18438
9570 7 44470291 18440 18440
9554 7 41580677 18441 18441
9553 7 41526406 18442 18442
9737 7 52376069 18443 18443
9739 7 52376422 18444 18444
9740 7 52376453 18445 18445
9744 7 53283549 18447 18447
15451 11 74860437 18449 18449
15450 11 74850660 18450 18450
33218 30 26031978 18451 18451
9708 7 50868669 18452 18452
9707 7 50867786 18453 18453
25977 20 32670479 18454 18454
25976 20 32646083 18455 18455
25969 20 32497047 18457 18457
25968 20 32497028 18458 18458
33230 30 26923140 18459 18459
33231 30 26953712 18461 18461
25964 20 32448584 18463 18463
25963 20 32446979 18464 18464
25962 20 32445497 18465 18465
25961 20 32445199 18466 18466
25955 20 32387370 18468 18468
25954 20 32387336 18470 18470
25953 20 32387285 18471 18471
25952 20 32325055 18472 18472
25951 20 32325038 18473 18473
25950 20 32325000 18474 18474
25949 20 32324946 18475 18475
25947 20 32309365 18476 18476
25946 20 32302079 18477 18477
25945 20 32296668 18478 18478
25944 20 32293422 18479 18479
25943 20 32292551 18480 18480
25942 20 32290736 18482 18482
9848 7 58232742 18483 18483
9847 7 58232699 18484 18484
9846 7 58231902 18485 18485
9845 7 58229756 18486 18486
9843 7 57240517 18487 18487
9842 7 57238917 18488 18488
9912 7 62101286 18490 18490
9911 7 62096967 18491 18491
9910 7 62095191 18492 18492
9909 7 62094747 18493 18493
9906 7 62093799 18494 18494
9905 7 62093302 18495 18495
9904 7 62093001 18496 18496
9903 7 62092956 18497 18497
33244 30 29055255 18499 18499
9900 7 62033757 18501 18501
9897 7 61972264 18503 18503
9896 7 61972048 18504 18504
9895 7 61970081 18505 18505
9894 7 61969514 18506 18506
9893 7 61969307 18507 18507
9975 7 64545879 18508 18508
9974 7 64545423 18509 18509
9973 7 64545337 18510 18510
9972 7 64538849 18511 18511
9971 7 64529285 18512 18512
9968 7 64397838 18513 18513
9967 7 64397715 18514 18514
9966 7 64397507 18515 18515
9965 7 64395865 18517 18517
9956 7 64131041 18521 18521
9951 7 64054207 18522 18522
9947 7 64014414 18523 18523
9938 7 63747902 18524 18524
10056 7 70336284 18526 18526
10055 7 70331740 18527 18527
10054 7 70331701 18528 18528
10053 7 70331700 18529 18529
10049 7 70228638 18530 18530
9033 7 6591740 18531 18531
9032 7 6578114 18532 18532
10136 7 77219403 18533 18533
9716 7 51469470 18534 18534
9717 7 51469568 18535 18535
9719 7 51486153 18536 18536
9721 7 51519321 18537 18537
9723 7 51637121 18538 18538
9725 7 51679238 18539 18539
9726 7 51684761 18540 18540
9727 7 51684916 18541 18541
9608 7 48024160 18542 18542
9609 7 48024230 18543 18543
9611 7 48068954 18544 18544
9612 7 48069240 18546 18546
9613 7 48071179 18547 18547
9617 7 48114436 18548 18548
9618 7 48114888 18549 18549
9619 7 48114889 18550 18550
9620 7 48114993 18551 18551
9621 7 48115254 18553 18553
9622 7 48115282 18554 18554
9623 7 48115708 18555 18555
9299 7 24353473 18556 18556
9475 7 37070384 18557 18557
9478 7 37094765 18558 18558
9626 7 48313937 18559 18559
9187 7 13713018 18562 18562
9186 7 13712564 18564 18564
10026 7 68139109 18565 18565
10023 7 68074724 18566 18566
10022 7 68074016 18567 18567
9799 7 55959158 18568 18568
9798 7 55958884 18569 18569
9797 7 55957894 18570 18570
9795 7 55952154 18571 18571
9794 7 55942634 18572 18572
9783 7 55763587 18573 18573
9437 7 34419567 18574 18574
9436 7 34416822 18575 18575
9433 7 34400187 18576 18576
9431 7 34382149 18577 18577
9427 7 34226887 18578 18578
9426 7 34226537 18579 18579
9425 7 34226020 18580 18580
9424 7 34225882 18581 18581
9423 7 33986939 18582 18582
9489 7 38778704 18583 18583
9486 7 38185256 18584 18584
9485 7 38184496 18585 18585
9482 7 38181748 18586 18586
9189 7 14194291 18587 18587
9628 7 48519671 18588 18588
9629 7 48520251 18589 18589
9631 7 48529027 18590 18590
9632 7 48570936 18591 18591
9829 7 56530828 18592 18592
9823 7 56442626 18599 18599
9822 7 56442625 18600 18600
9814 7 56195028 18601 18601
9813 7 56194615 18602 18602
2802 2 81330950 18603 18603
2803 2 81331198 18604 18604
16271 12 47097831 18608 18608
11699 8 78412416 18609 18609
11470 8 70146655 18616 18616
11464 8 70028763 18617 18617
11463 8 70027999 18618 18618
11462 8 70016657 18619 18619
11461 8 70010698 18620 18620
11460 8 70010690 18621 18621
11459 8 70006462 18622 18622
11458 8 70002796 18623 18623
11457 8 69976164 18627 18627
11452 8 69866909 18628 18628
11451 8 69865744 18629 18629
11450 8 69864812 18630 18630
11449 8 69863277 18631 18631
11448 8 69860203 18632 18632
11444 8 69775619 18634 18634
11443 8 69775142 18635 18635
11442 8 69774891 18636 18636
11441 8 69769133 18637 18637
11440 8 69767876 18638 18638
11439 8 69766961 18639 18639
11438 8 69748022 18640 18640
11434 8 69673905 18641 18641
11433 8 69659051 18642 18642
11432 8 69657880 18643 18643
11431 8 69656699 18644 18644
11427 8 69449035 18646 18646
11254 8 62326219 18647 18647
11253 8 62325974 18648 18648
11251 8 62194974 18649 18649
11214 8 59856555 18650 18650
29889 25 62336115 18651 18651
29891 25 62359567 18652 18652
29916 25 63218692 18653 18653
29917 25 63219218 18654 18654
29920 25 63234998 18655 18655
29922 25 63348874 18656 18656
29925 25 63560815 18657 18657
29926 25 63562517 18658 18658
29927 25 63562633 18659 18659
29928 25 63562650 18660 18660
29929 25 63562662 18661 18661
29930 25 63564251 18662 18662
29931 25 63564372 18663 18663
29932 25 63566798 18664 18664
11227 8 61134304 18669 18669
11228 8 61135910 18670 18670
11229 8 61136155 18671 18671
11230 8 61136277 18672 18672
11231 8 61136583 18673 18673
11232 8 61136764 18674 18674
11233 8 61136785 18675 18675
11197 8 57562761 18676 18676
11192 8 57434828 18677 18677
11209 8 59121158 18679 18679
11126 8 52465982 18680 18680
11127 8 52466154 18681 18681
11128 8 52466247 18682 18682
11129 8 52466359 18683 18683
11130 8 52477706 18684 18684
11132 8 52478200 18685 18685
11133 8 52639754 18686 18686
11140 8 52893563 18687 18687
11143 8 52933475 18688 18688
11144 8 52933542 18689 18689
11145 8 52934067 18690 18690
11147 8 52934877 18691 18691
11148 8 52936639 18692 18692
11151 8 52945892 18693 18693
11114 8 51719286 18695 18695
11115 8 51719372 18696 18696
11122 8 52207001 18697 18697
11123 8 52207113 18698 18698
11040 8 49229592 18700 18700
11041 8 49257220 18701 18701
11044 8 49263883 18702 18702
11045 8 49264081 18703 18703
11046 8 49268667 18704 18704
11054 8 49749730 18706 18706
11050 8 49577025 18708 18708
10901 8 40610851 18709 18709
10904 8 40978990 18710 18710
10905 8 40986889 18711 18711
13544 10 26776209 18713 18713
10919 8 41617664 18714 18714
13539 10 26107245 18717 18717
13538 10 26105645 18719 18719
13537 10 26105447 18720 18720
13536 10 26105446 18721 18721
13535 10 26104783 18723 18723
13534 10 26104781 18724 18724
13530 10 25933520 18725 18725
13528 10 25930176 18726 18726
13527 10 25929826 18728 18728
33115 30 14064743 18729 18729
32422 29 19957551 18731 18731
32416 29 19808991 18732 18732
32409 29 19601654 18733 18733
32408 29 19600852 18734 18734
10848 8 32166036 18735 18735
10859 8 32238640 18736 18736
10858 8 32238135 18737 18737
10857 8 32237894 18738 18738
10855 8 32219889 18739 18739
10854 8 32219888 18740 18740
10844 8 32021108 18741 18741
10843 8 31989507 18742 18742
10785 8 27864197 18743 18743
10789 8 28115522 18744 18744
10791 8 28115941 18745 18745
33149 30 17749721 18746 18746
10796 8 29006554 18747 18747
10798 8 29018512 18748 18748
10799 8 29018950 18749 18749
10800 8 29020511 18750 18750
10801 8 29021181 18751 18751
10802 8 29073378 18753 18753
10803 8 29073882 18754 18754
10804 8 29074349 18756 18756
10805 8 29085880 18758 18758
10806 8 29085901 18759 18759
10812 8 29516266 18761 18761
10813 8 29520769 18762 18762
10816 8 30289069 18763 18763
10817 8 30289112 18764 18764
10818 8 30289144 18766 18766
10819 8 30290125 18768 18768
10820 8 30290473 18771 18771
10821 8 30290583 18772 18772
10822 8 30290763 18774 18774
10823 8 30291219 18775 18775
10824 8 30291284 18776 18776
10826 8 30311913 18777 18777
10827 8 30311966 18778 18778
10828 8 30312733 18779 18779
10829 8 30339062 18780 18780
10830 8 30340667 18781 18781
10839 8 31140767 18782 18782
10838 8 31139532 18783 18783
10837 8 31138567 18784 18784
10835 8 31085014 18786 18786
33174 30 20554446 18788 18788
33175 30 20554452 18789 18789
10769 8 27023769 18792 18792
10772 8 27075254 18793 18793
10773 8 27075563 18794 18794
10774 8 27075875 18796 18796
10775 8 27076349 18797 18797
10776 8 27076370 18798 18798
10777 8 27076806 18799 18799
10778 8 27082825 18800 18800
10779 8 27082839 18801 18801
10781 8 27096078 18802 18802
10782 8 27096298 18803 18803
10737 8 25253246 18804 18804
10736 8 25234998 18806 18806
10735 8 25234968 18807 18807
10733 8 25233080 18808 18808
10727 8 25188857 18809 18809
10726 8 25188171 18811 18811
10725 8 25188131 18812 18812
10724 8 25188077 18813 18813
10723 8 25188034 18814 18814
10719 8 25186978 18815 18815
10718 8 25186495 18816 18816
10717 8 25185745 18817 18817
10715 8 25022148 18818 18818
10712 8 25006793 18819 18819
10711 8 25006700 18820 18820
10707 8 24218691 18821 18821
10706 8 24217992 18822 18822
10705 8 24217691 18823 18823
10445 8 13630093 18824 18824
10443 8 13628846 18825 18825
10442 8 13628768 18826 18826
10441 8 13628767 18827 18827
10440 8 13625336 18828 18828
10428 8 12667563 18829 18829
10432 8 12774189 18830 18830
10433 8 12774202 18831 18831
10423 8 12124886 18833 18833
3157 3 19613613 18834 18834
3156 3 19612777 18835 18835
3155 3 19612747 18836 18836
33201 30 24562118 18837 18837
3148 3 19422142 18838 18838
3147 3 19421164 18839 18839
3145 3 19420881 18841 18841
3144 3 19420704 18842 18842
3143 3 19419998 18843 18843
3161 3 19869777 18844 18844
10311 8 7397790 18845 18845
10312 8 7397907 18846 18846
10315 8 7537905 18850 18850
10316 8 7538315 18851 18851
10317 8 7540136 18852 18852
17000 12 74909801 18853 18853
17001 12 74910176 18854 18854
10327 8 8927616 18855 18855
10328 8 8945954 18856 18856
10330 8 9025784 18857 18857
10332 8 9097632 18858 18858
10334 8 9103942 18859 18859
10335 8 9104123 18860 18860
10336 8 9104325 18862 18862
10337 8 9104449 18863 18863
10338 8 9104700 18864 18864
10340 8 9104827 18865 18865
10342 8 9135781 18866 18866
10343 8 9137022 18867 18867
10345 8 9180126 18868 18868
33222 30 26441605 18869 18869
33223 30 26442515 18870 18870
33224 30 26442735 18871 18871
10348 8 9253867 18872 18872
10349 8 9281032 18873 18873
10350 8 9283971 18874 18874
10351 8 9286890 18875 18875
10352 8 9288629 18876 18876
10353 8 9288725 18877 18877
10354 8 9290143 18878 18878
10355 8 9291983 18879 18879
10356 8 9293801 18881 18881
10359 8 9335666 18882 18882
10360 8 9336473 18883 18883
10361 8 9344595 18884 18884
33226 30 26572587 18885 18885
10362 8 9351911 18886 18886
10363 8 9351938 18887 18887
10364 8 9352109 18888 18888
10377 8 9559233 18889 18889
10387 8 10104397 18890 18890
10292 8 6353049 18891 18891
11712 8 79785499 18892 18892
11714 8 79807189 18896 18896
11715 8 79825112 18908 18908
11716 8 79863121 18915 18915
11717 8 79872279 18926 18926
10404 8 10671316 18936 18936
10403 8 10671120 18937 18937
10402 8 10668459 18938 18938
10401 8 10667361 18939 18939
10400 8 10667245 18940 18940
10399 8 10667008 18941 18941
10539 8 17469839 18944 18944
10538 8 17469802 18945 18945
10537 8 17469211 18946 18946
10536 8 17468066 18947 18947
10535 8 17467725 18948 18948
10534 8 17467719 18949 18949
10533 8 17467430 18950 18950
10532 8 17465526 18951 18951
10526 8 17372684 18953 18953
10525 8 17372453 18954 18954
10524 8 17372424 18955 18955
10523 8 17372336 18956 18956
10522 8 17371845 18957 18957
10521 8 17371699 18958 18958
10520 8 17371619 18960 18960
10519 8 17371316 18962 18962
10518 8 17371115 18965 18965
10517 8 17370976 18966 18966
10516 8 17370833 18967 18967
10515 8 17370543 18970 18970
10514 8 17370499 18971 18971
10513 8 17370436 18972 18972
10512 8 17370179 18973 18973
10511 8 17370178 18974 18974
10510 8 17369933 18975 18975
10508 8 17358569 18976 18976
10507 8 17358422 18977 18977
10506 8 17351578 18980 18980
10504 8 17336790 18981 18981
10494 8 16146930 18984 18984
10493 8 16146404 18985 18985
11169 8 55512507 18986 18986
11170 8 55512875 18987 18987
11172 8 55513015 18988 18988
11173 8 55519770 18989 18989
10765 8 26844053 18990 18990
10764 8 26841299 18992 18992
10763 8 26841284 18993 18993
10762 8 26816937 18994 18994
10761 8 26816525 18995 18995
10940 8 42807833 18996 18996
10941 8 42807877 18997 18997
10942 8 42807911 18998 18998
10943 8 42817459 18999 18999
10564 8 18801637 19000 19000
10565 8 18805794 19001 19001
10566 8 18809785 19002 19002
10567 8 18809800 19003 19003
10568 8 18811938 19004 19004
10580 8 19409470 19006 19006
10582 8 19472466 19007 19007
10583 8 19474546 19008 19008
10584 8 19478256 19014 19014
10585 8 19478400 19015 19015
10587 8 19533110 19016 19016
10588 8 19533666 19019 19019
10589 8 19533778 19020 19020
10590 8 19533937 19021 19021
10591 8 19534002 19022 19022
10592 8 19536824 19023 19023
10593 8 19551508 19024 19024
10594 8 19554172 19025 19025
10596 8 19554352 19026 19026
11298 8 65984900 19027 19027
11299 8 65985037 19028 19028
11303 8 66241361 19031 19031
11305 8 66257793 19034 19034
11309 8 66267093 19037 19037
11310 8 66267411 19038 19038
11311 8 66268059 19039 19039
11312 8 66268211 19040 19040
11314 8 66268465 19041 19041
11319 8 66360351 19042 19042
11321 8 66360586 19043 19043
11330 8 67190193 19046 19046
10630 8 21383462 19047 19047
10632 8 21384640 19048 19048
10636 8 21426777 19049 19049
10638 8 21426823 19050 19050
6568 5 41391022 19051 19051
6564 5 41247573 19053 19053
6560 5 41143109 19054 19054
10454 8 14833666 19055 19055
10455 8 14834166 19056 19056
10456 8 14834734 19057 19057
10457 8 14835068 19058 19058
10459 8 14852074 19060 19060
10460 8 14860436 19061 19061
10461 8 15066805 19062 19062
10462 8 15067515 19063 19063
10463 8 15067791 19064 19064
33281 30 40354548 19065 19065
10475 8 15693153 19066 19066
10480 8 15896879 19067 19067
10483 8 15926829 19069 19069
10490 8 16063467 19070 19070
10491 8 16063563 19071 19071
10492 8 16064284 19072 19072
11636 8 76585696 19075 19075
11638 8 76589445 19076 19076
11639 8 76590443 19077 19077
11640 8 76596353 19079 19079
11641 8 76597283 19080 19080
11642 8 76597719 19081 19081
11643 8 76598730 19084 19084
11644 8 76598749 19085 19085
11646 8 76618932 19086 19086
11080 8 50798113 19087 19087
33289 30 41790815 19089 19089
11081 8 50799296 19090 19090
11082 8 50822704 19091 19091
11083 8 50873015 19092 19092
11091 8 51074312 19093 19093
11092 8 51074314 19094 19094
11093 8 51074523 19095 19095
11094 8 51074553 19096 19096
11095 8 51074736 19097 19097
11096 8 51075601 19098 19098
11097 8 51078814 19099 19099
11099 8 51081758 19100 19100
11100 8 51083412 19101 19101
11101 8 51083927 19102 19102
11102 8 51092429 19103 19103
11106 8 51093196 19104 19104
11264 8 63047643 19105 19105
11263 8 63047572 19106 19106
11022 8 48356210 19107 19107
11023 8 48456088 19108 19108
11024 8 48456174 19109 19109
11025 8 48485876 19110 19110
11026 8 48486146 19111 19111
11384 8 68094437 19112 19112
11377 8 67707301 19114 19114
11376 8 67707055 19115 19115
11375 8 67706253 19116 19116
11372 8 67689358 19117 19117
11371 8 67688950 19118 19118
11370 8 67688561 19119 19119
11369 8 67687920 19121 19121
11368 8 67687838 19122 19122
11367 8 67687793 19123 19123
11366 8 67687787 19124 19124
11365 8 67687764 19125 19125
10882 8 34104621 19128 19128
10883 8 34108037 19129 19129
10885 8 34129661 19130 19130
10886 8 34136112 19131 19131
33305 30 45576085 19132 19132
10887 8 34494659 19133 19133
10888 8 34494762 19134 19134
10889 8 34495040 19135 19135
10414 8 11709431 19136 19136
10548 8 18197011 19137 19137
10553 8 18199712 19138 19138
10896 8 37412232 19140 19140
10895 8 37412186 19141 19141
33316 30 47353719 19142 19142
33317 30 47353721 19143 19143
12931 9 55384256 19145 19145
12930 9 55328023 19146 19146
12927 9 54920594 19147 19147
12812 9 51122709 19149 19149
12813 9 51122863 19150 19150
12814 9 51122933 19151 19151
12815 9 51123072 19152 19152
12816 9 51123399 19153 19153
12817 9 51123794 19154 19154
12818 9 51123809 19155 19155
12819 9 51123812 19156 19156
12831 9 51753378 19157 19157
12832 9 51753395 19158 19158
12833 9 51755983 19159 19159
12834 9 51756019 19160 19160
12835 9 51756062 19161 19161
12836 9 51756100 19162 19162
12837 9 51857667 19164 19164
12839 9 51955033 19165 19165
12841 9 51986317 19166 19166
12750 9 47120612 19167 19167
12746 9 46116092 19169 19169
12734 9 45924544 19170 19170
12728 9 45632806 19171 19171
12719 9 45247138 19172 19172
12718 9 45242812 19173 19173
12717 9 45239218 19174 19174
12715 9 45231873 19175 19175
12714 9 45231631 19176 19176
12712 9 45230542 19177 19177
12711 9 45230180 19178 19178
12710 9 45185418 19180 19180
12709 9 45184453 19181 19181
12707 9 45096285 19184 19184
12744 9 46065901 19187 19187
12743 9 46065766 19189 19189
12742 9 46064474 19190 19190
12562 9 38384226 19194 19194
12563 9 38385934 19195 19195
12421 9 32394115 19196 19196
12411 9 32188123 19198 19198
12407 9 32186811 19199 19199
12406 9 32186573 19200 19200
12405 9 32173072 19201 19201
12404 9 32168450 19202 19202
12236 9 18766829 19203 19203
12233 9 18750066 19206 19206
12232 9 18749559 19207 19207
12230 9 18731611 19209 19209
12229 9 18731544 19210 19210
12215 9 18156567 19213 19213
12205 9 17875364 19214 19214
12203 9 17873785 19215 19215
12202 9 17873768 19216 19216
12201 9 17873691 19217 19217
12199 9 17641271 19222 19222
12192 9 17398316 19226 19226
12191 9 17398175 19227 19227
12190 9 17397553 19229 19229
12189 9 17397380 19230 19230
12188 9 17396889 19232 19232
30413 26 14197514 19233 19233
12177 9 16038592 19235 19235
12176 9 16037768 19236 19236
33068 30 11679067 19237 19237
12171 9 16035072 19243 19243
12170 9 16035030 19244 19244
12169 9 16034976 19245 19245
12168 9 16034373 19246 19246
12167 9 16033961 19247 19247
12166 9 16033959 19248 19248
12165 9 16033888 19249 19249
12164 9 16033778 19251 19251
12163 9 16033188 19252 19252
12162 9 16033107 19253 19253
12161 9 16010300 19254 19254
12158 9 16004804 19256 19256
12157 9 16004633 19257 19257
12156 9 16004294 19258 19258
12155 9 16004293 19259 19259
12082 9 10481095 19260 19260
12083 9 10488045 19261 19261
12084 9 10488126 19262 19262
12085 9 10488165 19263 19263
12086 9 10488598 19264 19264
12088 9 10498807 19266 19266
12093 9 10550961 19268 19268
12096 9 10624649 19269 19269
12097 9 10625388 19270 19270
12055 9 9128782 19271 19271
12062 9 9299000 19272 19272
12072 9 9882407 19275 19275
12073 9 9889884 19276 19276
12042 9 8568399 19277 19277
12041 9 8568365 19278 19278
12040 9 8568242 19279 19279
12039 9 8568202 19280 19280
12036 9 8567780 19281 19281
12035 9 8567547 19282 19282
12034 9 8567537 19283 19283
12033 9 8567487 19284 19284
12032 9 8567275 19285 19285
12031 9 8567162 19288 19288
12030 9 8566970 19289 19289
12028 9 8566883 19290 19290
12027 9 8566819 19291 19291
12018 9 8272880 19292 19292
12010 9 8196349 19293 19293
12009 9 8196263 19294 19294
12008 9 8173656 19295 19295
12005 9 8149629 19296 19296
33103 30 13622668 19297 19297
12004 9 8138729 19298 19298
12003 9 8138617 19299 19299
12002 9 8138455 19300 19300
12001 9 8138284 19302 19302
12000 9 8137919 19303 19303
11999 9 8137906 19304 19304
11998 9 8137902 19305 19305
11997 9 8137790 19306 19306
11996 9 8137595 19307 19307
11995 9 8137525 19308 19308
11993 9 8137047 19309 19309
11992 9 8136724 19310 19310
11991 9 8136247 19311 19311
11990 9 8136230 19312 19312
11877 9 809314 19313 19313
11876 9 809145 19314 19314
11875 9 808614 19315 19315
11874 9 800003 19317 19317
11873 9 799806 19319 19319
11872 9 799710 19320 19320
11871 9 799495 19321 19321
11870 9 799167 19322 19322
11869 9 798829 19324 19324
11879 9 1077791 19325 19325
11776 8 80536010 19326 19326
33109 30 13960475 19327 19327
33110 30 13960541 19328 19328
33111 30 13960604 19329 19329
11893 9 2748387 19330 19330
11892 9 2748377 19331 19331
11891 9 2739711 19332 19332
11935 9 5634243 19333 19333
12327 9 20771295 19335 19335
12328 9 20773318 19337 19337
12329 9 20774761 19338 19338
12330 9 20775109 19339 19339
12332 9 21063899 19340 19340
12791 9 49970841 19341 19341
12794 9 49997789 19346 19346
12797 9 50024311 19348 19348
12053 9 9026070 19350 19350
12052 9 9020942 19351 19351
12641 9 41923990 19352 19352
12640 9 41919570 19353 19353
12638 9 41908816 19354 19354
13006 9 58402702 19355 19355
12892 9 52748677 19357 19357
12891 9 52748626 19358 19358
12890 9 52748308 19359 19359
12889 9 52748245 19360 19360
12888 9 52747448 19361 19361
12887 9 52727038 19362 19362
12886 9 52726670 19363 19363
12885 9 52726393 19364 19364
12884 9 52725962 19365 19365
12881 9 52653513 19366 19366
12880 9 52653243 19367 19367
12879 9 52652153 19370 19370
12878 9 52652080 19371 19371
12877 9 52651843 19372 19372
12876 9 52651580 19373 19373
12875 9 52651474 19374 19374
12874 9 52651439 19375 19375
12873 9 52650990 19376 19376
12872 9 52650956 19377 19377
12871 9 52650915 19378 19378
12870 9 52650788 19380 19380
12857 9 52442633 19381 19381
12856 9 52418220 19382 19382
12852 9 52106934 19385 19385
12851 9 52106880 19386 19386
12850 9 52106708 19387 19387
12849 9 52106144 19388 19388
12848 9 52106123 19389 19389
12847 9 52106061 19390 19390
12846 9 52104812 19391 19391
12844 9 52064525 19392 19392
12843 9 52063734 19393 19393
12997 9 58015264 19395 19395
12998 9 58020143 19396 19396
12999 9 58020604 19397 19397
13000 9 58020782 19398 19398
12763 9 48695000 19399 19399
12766 9 48764464 19401 19401
12767 9 48764630 19402 19402
12768 9 48764748 19403 19403
12769 9 48764780 19404 19404
12770 9 48764836 19405 19405
12771 9 48765647 19406 19406
12773 9 48842441 19407 19407
12774 9 48843085 19408 19408
12775 9 48844167 19409 19409
12647 9 42321037 19411 19411
12646 9 42320458 19412 19412
12645 9 42320127 19413 19413
12429 9 32570080 19414 19414
12432 9 32573372 19415 19415
12438 9 32711597 19416 19416
12439 9 32712981 19418 19418
12444 9 32909223 19420 19420
12445 9 32909698 19421 19421
12446 9 32909939 19422 19422
12447 9 32910392 19423 19423
12448 9 32920995 19424 19424
12450 9 32941975 19425 19425
12454 9 32992909 19426 19426
12458 9 33168600 19427 19427
12459 9 33168909 19428 19428
12461 9 33279754 19429 19429
12462 9 33279841 19430 19430
12524 9 36184852 19431 19431
12520 9 36133131 19432 19432
12513 9 35708922 19433 19433
12512 9 35708913 19434 19434
12511 9 35705966 19435 19435
12510 9 35705942 19436 19436
12509 9 35705909 19438 19438
12508 9 35705850 19439 19439
12507 9 35705813 19440 19440
12506 9 35705742 19441 19441
12505 9 35705640 19442 19442
12504 9 35705613 19444 19444
12503 9 35705177 19445 19445
12502 9 35705149 19446 19446
12501 9 35705137 19447 19447
12500 9 35705094 19448 19448
12499 9 35705045 19449 19449
12373 9 29725536 19450 19450
12534 9 36981915 19451 19451
12535 9 36982400 19453 19453
12536 9 36982957 19455 19455
12537 9 36986782 19456 19456
12538 9 36986818 19457 19457
12545 9 37183892 19460 19460
12546 9 37186787 19461 19461
12121 9 13138264 19463 19463
12122 9 13138380 19465 19465
12123 9 13138403 19466 19466
12788 9 49755276 19469 19469
11983 9 7679223 19474 19474
11982 9 7679096 19475 19475
11980 9 7623870 19477 19477
11978 9 7601017 19478 19478
11977 9 7591852 19479 19479
12395 9 30802609 19493 19493
12592 9 40418911 19494 19494
12481 9 33847071 19495 19495
12480 9 33845533 19496 19496
12479 9 33843769 19497 19497
12476 9 33843208 19498 19498
13032 9 59546836 19501 19501
13033 9 59546861 19502 19502
13046 9 60511846 19503 19503
13045 9 60511131 19504 19504
13044 9 60510984 19505 19505
13043 9 60510930 19506 19506
13042 9 60510513 19507 19507
13041 9 60508752 19508 19508
13040 9 60508563 19510 19510
13077 9 62430693 19513 19513
13078 9 62436921 19515 19515
13079 9 62440677 19516 19516
13080 9 62440789 19517 19517
13081 9 62440870 19518 19518
13082 9 62440898 19519 19519
13083 9 62441640 19520 19520
13084 9 62441645 19521 19521
33241 30 28716004 19522 19522
13085 9 62454734 19523 19523
13086 9 62455327 19525 19525
13087 9 62455589 19526 19526
13151 9 64903448 19528 19528
13150 9 64903426 19529 19529
13149 9 64903058 19531 19531
13148 9 64902761 19533 19533
31498 28 7365960 19534 19534
31497 28 7365657 19535 19535
31496 28 7365629 19536 19536
31495 28 7365628 19537 19537
31491 28 7293962 19538 19538
31490 28 7291722 19540 19540
31489 28 7285585 19542 19542
31488 28 7285510 19543 19543
31487 28 7285258 19544 19544
31486 28 7285183 19545 19545
31485 28 7285120 19546 19546
31484 28 7285111 19547 19547
31483 28 7281251 19548 19548
31482 28 7280536 19549 19549
31481 28 7280479 19550 19550
31480 28 7277284 19551 19551
31479 28 7277114 19552 19552
31478 28 7277051 19553 19553
31474 28 7131663 19554 19554
31471 28 6796248 19555 19555
31469 28 6716286 19556 19556
31467 28 6566301 19557 19557
32260 29 8218460 19558 19558
32254 29 7871879 19559 19559
32245 29 7014891 19561 19561
32363 29 16205137 19564 19564
32368 29 16288598 19565 19565
32369 29 16289183 19566 19566
32370 29 16291094 19567 19567
32339 29 12968225 19568 19568
32337 29 12955260 19569 19569
32336 29 12955236 19570 19570
32335 29 12954968 19571 19571
33007 30 5856220 19572 19572
32334 29 12954409 19573 19573
32333 29 12953380 19574 19574
32331 29 12925283 19575 19575
32378 29 17725573 19576 19576
5826 5 9788841 19578 19578
5825 5 9788839 19579 19579
5824 5 9647049 19580 19580
5822 5 9329281 19581 19581
5821 5 9329272 19582 19582
5818 5 9303408 19585 19585
5817 5 9299433 19586 19586
5814 5 9234272 19587 19587
5813 5 9234258 19588 19588
5811 5 9231951 19589 19589
5810 5 9231848 19591 19591
5809 5 9231691 19592 19592
5808 5 9231690 19593 19593
5807 5 9231670 19594 19594
5806 5 9231594 19595 19595
5805 5 9231585 19596 19596
32385 29 18089741 19597 19597
32386 29 18103239 19598 19598
32480 29 24369519 19600 19600
32481 29 24369910 19601 19601
32482 29 24370173 19602 19602
32483 29 24370229 19603 19603
32484 29 24370441 19604 19604
32485 29 24370797 19605 19605
32486 29 24370830 19606 19606
32493 29 25455671 19607 19607
32494 29 25523898 19608 19608
32496 29 25669001 19609 19609
32511 29 25890715 19611 19611
32512 29 25891892 19612 19612
32513 29 25892557 19613 19613
32515 29 25896369 19614 19614
32518 29 25912892 19617 19617
32523 29 26027639 19618 19618
32530 29 26203601 19619 19619
32531 29 26205255 19620 19620
32532 29 26205314 19621 19621
32533 29 26205386 19622 19622
32534 29 26205445 19623 19623
32535 29 26205809 19624 19624
32536 29 26205814 19625 19625
[truncated: 617,565 more chars]
